# Supplementary material for: Rapid Mutation of Endogenous Zebrafish Genes Using Zinc Finger Nucleases Made by Oligomerized Pool ENgineering (OPEN)
Source: PLoS One. 2009 Feb 9;4(2):e4348. doi: 10.1371/journal.pone.0004348 (PMC2634973; doi:10.1371/journal.pone.0004348)
Supplement: Table S2 — Potential OPEN ZFN target sites in gene transcripts encoded on zebrafish chromosome 2. Data presented as described in the legend to Table S1. (2.39 MB XLS) [file pone.0004348.s002.xls]

## Sheet: Chromosome2
Gene ID	Transcript ID	Chromosome Number	Exon Number	Coding Exon Number	TargetSite	ZFN Spacer Length	Strand	ZFN Cleavage Site	Coding Sequence Length
ENSDARG00000000324	ENSDART00000075913	2	2	2	ACCAACCGCACTTCCCTCTGCAGCT	7	-	117	1461
ENSDARG00000000324	ENSDART00000075913	2	3	3	GTTCACACAGCCCGTGTGTCTCT	5	-	362	1461
ENSDARG00000000324	ENSDART00000075913	2	6	6	CACCACTACCAGTTTGCTGAGAA	5	-	746	1461
ENSDARG00000000324	ENSDART00000075913	2	6	6	CACAGCAAAGTGATGTGTGTTGGCT	7	-	816	1461
ENSDARG00000000324	ENSDART00000075913	2	6	6	CACAGCAAAGTGATGTGTGTTGGC	6	-	817	1461
ENSDARG00000000324	ENSDART00000075913	2	6	6	ACCCACAGCAAAGTGATGTGTGTTG	7	-	819	1461
ENSDARG00000000324	ENSDART00000075913	2	6	6	ACCCACAGCAAAGTGATGTGTGT	5	-	821	1461
ENSDARG00000000324	ENSDART00000075913	2	8	8	ATCTGCTCCATCACTGTGGCTAG	5	-	1040	1461
ENSDARG00000000324	ENSDART00000075913	2	10	10	GGCCAAACCGGGAAGATGAGGAT	5	-	1253	1461
ENSDARG00000001447	ENSDART00000044505	2	8	8	TTCCAAGCCTAGTTTGTTGAGCA	5	-	885	1062
ENSDARG00000001447	ENSDART00000044505	2	9	9	TGCTGCTGCTGGAGGCTGCAGGT	5	-	1005	1062
ENSDARG00000001637	ENSDART00000001907	2	4	4	ACCATCAGCCGTCCATCTGCAGAG	6	-	351	1863
ENSDARG00000001637	ENSDART00000001907	2	7	7	CCCTTCTGCCAGTGAGGAGTTTCT	6	-	681	1863
ENSDARG00000001637	ENSDART00000001907	2	9	9	AAATACTGCTTGGTTTGTGAGGCA	6	-	1047	1863
ENSDARG00000001637	ENSDART00000001907	2	9	9	TACCTAAAATACTGCTTGGTTTGTG	7	-	1052	1863
ENSDARG00000001637	ENSDART00000001907	2	11	11	CTCCTCATCCTCCTGCTGCTTTT	5	-	1337	1863
ENSDARG00000001637	ENSDART00000001907	2	11	11	TCCTCATCCTCCTGCTGCTTTTGTC	7	-	1334	1863
ENSDARG00000001637	ENSDART00000001907	2	11	11	TCCTCCTCCTCCTCCTGTTGCTTTT	7	-	1286	1863
ENSDARG00000001637	ENSDART00000001907	2	11	11	TTCCTCCTCTTCCTGCTGTTGCT	5	-	1358	1863
ENSDARG00000001637	ENSDART00000001907	2	11	11	GTACCATTCTGCACTGCTGCAGCT	6	-	1548	1863
ENSDARG00000001637	ENSDART00000001907	2	11	11	CTCTTCCTCCTCCTGTTGTTTCT	5	-	1415	1863
ENSDARG00000001637	ENSDART00000001907	2	11	11	CTCTTCCTCCTCCTGCTTTTTCT	5	-	1394	1863
ENSDARG00000001637	ENSDART00000001907	2	11	11	CTCCTCCTCCTCCTGTTGCTTTT	5	-	1286	1863
ENSDARG00000001637	ENSDART00000001907	2	11	11	CTCATCCTCCTGCTGCTTTTGTC	5	-	1334	1863
ENSDARG00000001637	ENSDART00000001907	2	14	14	ACAAACAAACTCCCTGGGGTCGTG	6	-	1807	1863
ENSDARG00000001721	ENSDART00000098303	2	4	4	TACCGCAGCTGGAGTTGTAGCTGCA	7	-	391	2817
ENSDARG00000001721	ENSDART00000098303	2	6	6	GACCACATCACTAATGTAGGTGTC	6	-	568	2817
ENSDARG00000001721	ENSDART00000098303	2	11	11	AACTGCACAGAAGCTGCTGTATTT	6	-	1434	2817
ENSDARG00000001721	ENSDART00000098303	2	11	11	AAATCCCTCTCTTTTTCTGTCTCT	6	-	1527	2817
ENSDARG00000001721	ENSDART00000098303	2	11	11	TTATCATCCTCTTCATGACTTTGTA	7	-	1670	2817
ENSDARG00000001721	ENSDART00000098303	2	11	11	GGCTCACCCTATATGGGATGGTGGT	7	-	1714	2817
ENSDARG00000001721	ENSDART00000098303	2	11	11	GACTCCTGCCGTTCCGTAGTGGTC	6	-	1968	2817
ENSDARG00000001721	ENSDART00000098303	2	11	11	ATCTTCGTCAAATGGATGATGGT	5	-	1103	2817
ENSDARG00000001721	ENSDART00000098303	2	11	11	ATCATCCTCTTCATGACTTTGTA	5	-	1670	2817
ENSDARG00000001721	ENSDART00000098303	2	12	12	AACTCACCCTCAGAGTCTTTTTG	5	-	2149	2817
ENSDARG00000001721	ENSDART00000098303	2	12	12	ACCCTCAGAGTCTTTTTGCTGCT	5	-	2144	2817
ENSDARG00000001721	ENSDART00000098303	2	14	14	TGCTCCAGACAGCACTGCTGCAGAA	7	-	2345	2817
ENSDARG00000001721	ENSDART00000098303	2	15	15	GTCTTCCTCTTCTTCTCTGACGTC	6	-	2710	2817
ENSDARG00000001771	ENSDART00000019236	2	2	1	GTATGCATCCATCATGGCGTCTGT	6	-	214	1326
ENSDARG00000001771	ENSDART00000019236	2	2	1	ACCTTCATCCCGAGGCGGAGGCTTC	7	-	123	1326
ENSDARG00000001771	ENSDART00000019236	2	2	1	ACATTCACAAAAGTTGAAGAAGCA	6	-	358	1326
ENSDARG00000001771	ENSDART00000019236	2	2	1	ACCTTCATCCCGAGGCGGAGGCT	5	-	125	1326
ENSDARG00000001771	ENSDART00000019236	2	5	4	AACTCCTCCGTGAGTGCAGTTGAA	6	-	1192	1326
ENSDARG00000001771	ENSDART00000019236	2	5	4	AAACTCCTCCGTGAGTGCAGTTGAA	7	-	1192	1326
ENSDARG00000001817	ENSDART00000016143	2	2	2	CCCTTCTCCCTCCAGCTGTGTTG	5	-	100	705
ENSDARG00000001817	ENSDART00000016143	2	4	4	GAAATCGTCATCGTATTTGATGTA	6	-	658	705
ENSDARG00000001913	ENSDART00000006817	2	3	3	TGCATCTTCAAGAGCTTTTTGAGTT	7	-	204	1389
ENSDARG00000001913	ENSDART00000006817	2	4	4	GAATCAGCCCTTCATTTGTTGAGAT	7	-	307	1389
ENSDARG00000001913	ENSDART00000006817	2	4	4	GAATCAGCCCTTCATTTGTTGAG	5	-	309	1389
ENSDARG00000001913	ENSDART00000006817	2	4	4	AGAATCAGCCCTTCATTTGTTGAG	6	-	309	1389
ENSDARG00000001913	ENSDART00000006817	2	7	7	CTCTACGTCGCCTCGGTTTGAATTT	7	-	1302	1389
ENSDARG00000001913	ENSDART00000006817	2	7	7	GCCGTCATCGTAGACTTTGATGCC	6	-	625	1389
ENSDARG00000001913	ENSDART00000006817	2	7	7	GTAGGCAGAACAGGAGCTGTTGTT	6	-	1090	1389
ENSDARG00000001913	ENSDART00000006817	2	7	7	TACGTCGCCTCGGTTTGAATTTGAC	7	-	1299	1389
ENSDARG00000001913	ENSDART00000006817	2	7	7	ACACACAGCAGTGCTTGTGCATTC	6	-	1370	1389
ENSDARG00000001913	ENSDART00000006817	2	7	7	TTCGACCTCCACAGGACTGAGTT	5	-	710	1389
ENSDARG00000001933	ENSDART00000009945	2	2	2	GTTCCAAACTAGTGGTCTTTGAC	5	+	116	960
ENSDARG00000001933	ENSDART00000009945	2	3	3	CTAAAACGCAAAGCTTTGTGGGT	5	+	212	960
ENSDARG00000001933	ENSDART00000009945	2	3	3	AAACGCAAAGCTTTGTGGGTGAGCA	7	+	215	960
ENSDARG00000001933	ENSDART00000009945	2	3	3	AAACGCAAAGCTTTGTGGGTGAG	5	+	215	960
ENSDARG00000001933	ENSDART00000009945	2	8	8	AAACCAGCCTTCATGAAGCAGAC	5	+	535	960
ENSDARG00000001940	ENSDART00000014116	2	1	1	GTCCCATGCTAACGTCGGCGTTGGC	7	-	66	795
ENSDARG00000001940	ENSDART00000014116	2	1	1	TGCGTCCCATGCTAACGTCGGCGTT	7	-	69	795
ENSDARG00000001940	ENSDART00000014116	2	4	4	TTCCTAACACGTCGGTAGTAGAA	5	-	361	795
ENSDARG00000001940	ENSDART00000079518	2	1	1	TGCGTCCCATGCTAACGTCGGCGTT	7	-	69	1581
ENSDARG00000001940	ENSDART00000079518	2	1	1	GTCCCATGCTAACGTCGGCGTTGGC	7	-	66	1581
ENSDARG00000001940	ENSDART00000079518	2	4	4	TTCCTAACACGTCGGTAGTAGAA	5	-	361	1581
ENSDARG00000001940	ENSDART00000079518	2	8	8	TTCTTCTTCAGCTGTTTTTTGTC	5	-	901	1581
ENSDARG00000001940	ENSDART00000079518	2	8	8	TTCTTCAGCTGTTTTTTGTCTTC	5	-	898	1581
ENSDARG00000001940	ENSDART00000079518	2	11	11	GCCAGCTCCAAGAGCTTCTGCTGGT	7	-	1427	1581
ENSDARG00000001940	ENSDART00000079518	2	11	11	ATCCACAGCTGTAGGGTCGAAGTC	6	-	1327	1581
ENSDARG00000001940	ENSDART00000079518	2	11	11	GTCTTCAGCAGCACCAGCTTTTTCT	7	-	1389	1581
ENSDARG00000001940	ENSDART00000079518	2	11	11	AGCAGCACCAGCTTTTTCTTTGGGA	7	-	1383	1581
ENSDARG00000001940	ENSDART00000079518	2	12	12	CAACTCTGCCAGCAGTTTGAAAC	5	-	1541	1581
ENSDARG00000002031	ENSDART00000056544	2	4	4	CTCTCACCATAGAGGATGTGGAGGC	7	+	194	2004
ENSDARG00000002031	ENSDART00000056544	2	4	4	CTCTCACCATAGAGGATGTGGAG	5	+	194	2004
ENSDARG00000002031	ENSDART00000056544	2	4	4	CTATACACCCTGTCTGGGTGATGAA	7	+	132	2004
ENSDARG00000002031	ENSDART00000056544	2	5	5	ATCACCAGACCAACCGCTGTCAAC	6	+	600	2004
ENSDARG00000002031	ENSDART00000056544	2	6	6	TTCCTCCACCTGTGGTGAGGAGGGT	7	+	737	2004
ENSDARG00000002031	ENSDART00000056544	2	6	6	CAATGCCACATTTGGAGAGGTGTCT	7	+	927	2004
ENSDARG00000002031	ENSDART00000056544	2	6	6	TCCTCCACCTGTGGTGAGGAGGGT	6	+	738	2004
ENSDARG00000002031	ENSDART00000056544	2	6	6	CCCCAATGCCACATTTGGAGAGGTG	7	+	924	2004
ENSDARG00000002031	ENSDART00000056544	2	8	8	GCATCCAGCATCTCAGCCGCAGAT	6	+	1693	2004
ENSDARG00000002031	ENSDART00000056544	2	8	8	GCCAAACCCCGTGGAGGAGCAGGC	6	+	1540	2004
ENSDARG00000002031	ENSDART00000056544	2	8	8	GCCGCCACCTCTGCAGCAGATGCA	6	+	1452	2004
ENSDARG00000002031	ENSDART00000056544	2	8	8	GCCTCCACCCCGCCTGCAGCAGAT	6	+	1485	2004
ENSDARG00000002031	ENSDART00000056544	2	8	8	GGCAGCCGCCACCTCTGCAGCAGAT	7	+	1448	2004
ENSDARG00000002031	ENSDART00000056544	2	8	8	GGCCAAACCCCGTGGAGGAGCAGGC	7	+	1539	2004
ENSDARG00000002031	ENSDART00000056544	2	8	8	AGCCGCCACCTCTGCAGCAGATGCA	7	+	1451	2004
ENSDARG00000002031	ENSDART00000056544	2	8	8	GCAGCCGCCACCTCTGCAGCAGAT	6	+	1449	2004
ENSDARG00000002031	ENSDART00000056544	2	8	8	GACGGCAGCCGCCACCTCTGCAGCA	7	+	1445	2004
ENSDARG00000002031	ENSDART00000056544	2	8	8	AAAATCATCATCTCTAAGCAGAT	5	+	1339	2004
ENSDARG00000002031	ENSDART00000056544	2	8	8	ATCATCATCTCTAAGCAGATGCT	5	+	1342	2004
ENSDARG00000002031	ENSDART00000056544	2	8	8	CTCCACCCCGCCTGCAGCAGATGGT	7	+	1487	2004
ENSDARG00000002031	ENSDART00000056544	2	8	8	CACCCCGCCTGCAGCAGATGGTGCA	7	+	1490	2004
ENSDARG00000002031	ENSDART00000056544	2	8	8	CGCCTCCACCCCGCCTGCAGCAGAT	7	+	1484	2004
ENSDARG00000002031	ENSDART00000056544	2	8	8	CGCCACCTCTGCAGCAGATGCAGGG	7	+	1454	2004
ENSDARG00000002031	ENSDART00000056544	2	8	8	CCCGCCTGCAGCAGATGGTGCAAAC	7	+	1493	2004
ENSDARG00000002031	ENSDART00000056544	2	9	9	TACTGCAGCAATGAATGTGTGGCC	6	+	1924	2004
ENSDARG00000002031	ENSDART00000056544	2	9	9	GGCCACACACTGCAGGTGAGGAC	5	+	1944	2004
ENSDARG00000002031	ENSDART00000056544	2	9	9	AACAGCTTCTGCTAATCTGTGTGT	6	+	1848	2004
ENSDARG00000002031	ENSDART00000056544	2	10	10	AGAACCAGACCTCAGCCGCTGTC	5	+	1988	2004
ENSDARG00000002127	ENSDART00000026966	2	4	4	TTCCACAGCTACTCGGTGCATGT	5	+	203	1533
ENSDARG00000002127	ENSDART00000026966	2	5	5	GTCATCTTCCCTGCCGTGGGCTCT	6	+	427	1533
ENSDARG00000002127	ENSDART00000026966	2	5	5	AGAAGCTAAAGGCTTTGATGGTGGA	7	+	326	1533
ENSDARG00000002127	ENSDART00000026966	2	5	5	GGCGTCATCTTCCCTGCCGTGGGC	6	+	424	1533
ENSDARG00000002127	ENSDART00000026966	2	6	6	ATCAACAAACAAGAAGGAAGAAGAA	7	+	507	1533
ENSDARG00000002127	ENSDART00000026966	2	7	7	GGCATCAGCAGCCTCAGGTGTCTCT	7	+	572	1533
ENSDARG00000002127	ENSDART00000026966	2	9	9	AGAGCCTGCCTACATTGATGAGGCA	7	+	906	1533
ENSDARG00000002127	ENSDART00000026966	2	13	13	ACAGTCCACTGGAGGGCAGTATGC	6	+	1236	1533
ENSDARG00000002127	ENSDART00000026966	2	14	14	GCAGCCTTCCTCCAGCTGAAGTC	5	+	1409	1533
ENSDARG00000002127	ENSDART00000026966	2	14	14	TACAGCCCCACTCCTGGCAGCCTTC	7	+	1393	1533
ENSDARG00000002127	ENSDART00000026966	2	14	14	ACAGCCCCACTCCTGGCAGCCTTC	6	+	1394	1533
ENSDARG00000002231	ENSDART00000006216	2	2	2	CGCTGCAGCGTACTGGTTGAAGTC	6	-	265	846
ENSDARG00000002231	ENSDART00000006216	2	2	2	GTAGCCTTCACACACCGCTGGAGCA	7	-	399	846
ENSDARG00000002231	ENSDART00000006216	2	2	2	TTCGCCAGATATGATCTGCAGGA	5	-	203	846
ENSDARG00000002231	ENSDART00000006216	2	4	4	CACCACGTCACTCCAGTGGTGTTT	6	-	646	846
ENSDARG00000002330	ENSDART00000019078	2	2	2	TTCGTCGTCGTTGTCTTTGTCGCC	6	+	99	996
ENSDARG00000002330	ENSDART00000019078	2	2	2	AACTCAAGACCTGTTTGAAGAGGTA	7	+	69	996
ENSDARG00000002330	ENSDART00000019078	2	4	4	ACCTACCACCTGGCATGTTTTGCT	6	+	403	996
ENSDARG00000002330	ENSDART00000019078	2	4	4	CACCTACCACCTGGCATGTTTTGCT	7	+	402	996
ENSDARG00000002330	ENSDART00000019078	2	4	4	TGCTTCTCCTGCAAGAGGCAGCT	5	+	427	996
ENSDARG00000002330	ENSDART00000019078	2	4	4	TTCTCCTGCAAGAGGCAGCTGTC	5	+	430	996
ENSDARG00000002330	ENSDART00000019078	2	8	8	CTCTCCCACTTCCCTGGTGCTGCA	6	+	936	996
ENSDARG00000002330	ENSDART00000019078	2	8	8	TCCCACTTCCCTGGTGCTGCAGCC	6	+	939	996
ENSDARG00000002412	ENSDART00000013480	2	3	2	CAATGCTTACACTGTTTATGAGGT	6	+	240	945
ENSDARG00000002412	ENSDART00000013480	2	3	2	TACGTCTTCTCCGTTTTGTATGT	5	+	136	945
ENSDARG00000002412	ENSDART00000013480	2	6	5	GCATCACACTTACTCCTGGTGAGAC	7	+	488	945
ENSDARG00000002412	ENSDART00000013480	2	7	6	GTTTCCAGAAGTATTTGTGGTGGA	6	+	596	945
ENSDARG00000002412	ENSDART00000013480	2	7	6	GTTTCCAGAAGTATTTGTGGTGGAA	7	+	596	945
ENSDARG00000002412	ENSDART00000013480	2	8	7	TTCCGCAGATTCAGTTTGTGCTGGT	7	+	638	945
ENSDARG00000002728	ENSDART00000008492	2	1	1	TCCAAACACAGACAGATGAGGAC	5	+	82	855
ENSDARG00000002728	ENSDART00000008492	2	1	1	CTCCAAACACAGACAGATGAGGAC	6	+	81	855
ENSDARG00000002728	ENSDART00000008492	2	1	1	AAACACAGACAGATGAGGACGGC	5	+	85	855
ENSDARG00000002728	ENSDART00000008492	2	2	2	ACCGACATCATTTTTCTGCTGTG	5	+	139	855
ENSDARG00000002728	ENSDART00000008492	2	8	8	GTCCTCTTCACCATCTGCTGGGGC	6	+	676	855
ENSDARG00000002728	ENSDART00000008492	2	8	8	GTCCTCTTCACCATCTGCTGGGGCC	7	+	676	855
ENSDARG00000002728	ENSDART00000008492	2	8	8	GTTGTCCTCTTCACCATCTGCTGGG	7	+	673	855
ENSDARG00000002728	ENSDART00000041353	2	1	1	TCCAAACACAGACAGATGAGGAC	5	+	79	858
ENSDARG00000002728	ENSDART00000041353	2	1	1	CTCCAAACACAGACAGATGAGGAC	6	+	78	858
ENSDARG00000002728	ENSDART00000041353	2	1	1	AAACACAGACAGATGAGGACGGC	5	+	82	858
ENSDARG00000002728	ENSDART00000041353	2	2	2	ACCGACATCATTTTTCTGCTGTG	5	+	136	858
ENSDARG00000002728	ENSDART00000041353	2	8	8	GTCCTCTTCACCATCTGCTGGGGC	6	+	676	858
ENSDARG00000002728	ENSDART00000041353	2	8	8	GTCCTCTTCACCATCTGCTGGGGCC	7	+	676	858
ENSDARG00000002728	ENSDART00000041353	2	8	8	GTTGTCCTCTTCACCATCTGCTGGG	7	+	673	858
ENSDARG00000002728	ENSDART00000077325	2	1	1	TCCAAACACAGACAGATGAGGAC	5	+	58	855
ENSDARG00000002728	ENSDART00000077325	2	1	1	CTCCAAACACAGACAGATGAGGAC	6	+	57	855
ENSDARG00000002728	ENSDART00000077325	2	1	1	AAACACAGACAGATGAGGACGGC	5	+	61	855
ENSDARG00000002728	ENSDART00000077325	2	2	2	ACCGACATCATTTTTCTGCTGTG	5	+	115	855
ENSDARG00000002728	ENSDART00000077325	2	9	9	GTCCTCTTCACCATCTGCTGGGGC	6	+	673	855
ENSDARG00000002728	ENSDART00000077325	2	9	9	GTCCTCTTCACCATCTGCTGGGGCC	7	+	673	855
ENSDARG00000002728	ENSDART00000077325	2	9	9	GTTGTCCTCTTCACCATCTGCTGGG	7	+	670	855
ENSDARG00000002790	ENSDART00000012442	2	2	1	ATCTACAACCATAAAGGGGAGGTG	6	+	28	1308
ENSDARG00000002790	ENSDART00000012442	2	3	2	TTCCTCTACAAGATGTGCGACGTC	6	+	250	1308
ENSDARG00000002790	ENSDART00000012442	2	3	2	TCCAACATCTGGCTGGCTGCCGTC	6	+	190	1308
ENSDARG00000002790	ENSDART00000012442	2	3	2	CGCTCCAACATCTGGCTGGCTGC	5	+	187	1308
ENSDARG00000002790	ENSDART00000012442	2	4	3	GTTTACAGAGATTCTGGACTTTGGA	7	+	342	1308
ENSDARG00000002790	ENSDART00000012442	2	8	7	GTTTCATCCCTCCTGATGGCGAA	5	+	803	1308
ENSDARG00000002790	ENSDART00000012442	2	11	10	GCCCACTAATGATAAGAAGAAGTG	6	+	1131	1308
ENSDARG00000002790	ENSDART00000012442	2	11	10	TGCTGCCCACTAATGATAAGAAGAA	7	+	1127	1308
ENSDARG00000002790	ENSDART00000012442	2	12	11	TACAGCGACCATGATGTGATTAA	5	+	1249	1308
ENSDARG00000002790	ENSDART00000012442	2	12	11	TGCTCCTTCGGGGTTGAAGGTGCG	6	+	1194	1308
ENSDARG00000002947	ENSDART00000005643	2	1	1	CAAAGCACCTGCGATGGAGGAATTG	7	-	42	1971
ENSDARG00000002947	ENSDART00000005643	2	1	1	AGCAAAGCACCTGCGATGGAGGA	5	-	46	1971
ENSDARG00000002947	ENSDART00000005643	2	1	1	AACAGCAAAGCACCTGCGATGGA	5	-	49	1971
ENSDARG00000002947	ENSDART00000005643	2	3	3	GTCCACTGCTGCCTTGTCTGTCTTT	7	-	162	1971
ENSDARG00000002947	ENSDART00000005643	2	4	4	GACATCACAGTATGTTCTGGCAAC	6	-	286	1971
ENSDARG00000002947	ENSDART00000005643	2	7	7	GTTATCAGCTGGTCTGGGTTGGCG	6	-	552	1971
ENSDARG00000002947	ENSDART00000005643	2	7	7	CAAAACTTCTCCACATCTTGGGTT	6	-	573	1971
ENSDARG00000002947	ENSDART00000005643	2	7	7	GTTATCAGCTGGTCTGGGTTGGC	5	-	553	1971
ENSDARG00000002947	ENSDART00000005643	2	8	8	CAAGACTACCAATAGCTGTGTTC	5	-	669	1971
ENSDARG00000002947	ENSDART00000005643	2	12	12	GTCCAAAAATGGCCGGCTGATGAC	6	-	1000	1971
ENSDARG00000002947	ENSDART00000005643	2	13	13	ACATTCGGCCACTCTGGTAGTAGTC	7	-	1072	1971
ENSDARG00000002947	ENSDART00000005643	2	15	15	CACCTCTCCCGGGGATAAGAGGGA	6	-	1274	1971
ENSDARG00000002947	ENSDART00000005643	2	17	17	AACCTCTCCTAGGACTCTGAAGAG	6	-	1447	1971
ENSDARG00000002947	ENSDART00000005643	2	21	21	GCAAACTGCGGCTTGTGGTAGAA	5	-	1756	1971
ENSDARG00000002947	ENSDART00000005643	2	23	23	TTCCTCTTCCATCCATGTGCAGGT	6	-	1910	1971
ENSDARG00000003016	ENSDART00000023931	2	2	2	CGCTCCTGCTCGTCTTTGCGTGTGT	7	-	182	2574
ENSDARG00000003016	ENSDART00000023931	2	2	2	CGCTCCTGCTCGTCTTTGCGTGT	5	-	184	2574
ENSDARG00000003016	ENSDART00000023931	2	4	4	ACCCTCATCCTCTCCGTAGGTGGA	6	-	577	2574
ENSDARG00000003016	ENSDART00000023931	2	4	4	CTCATCCTCTCCGTAGGTGGAGAT	6	-	574	2574
ENSDARG00000003016	ENSDART00000023931	2	4	4	CCCTCATCCTCTCCGTAGGTGGA	5	-	577	2574
ENSDARG00000003016	ENSDART00000023931	2	4	4	ATCCTCTCCGTAGGTGGAGATGAT	6	-	571	2574
ENSDARG00000003016	ENSDART00000023931	2	5	5	GTCCTCCACTTTCTTGCAGCGGTC	6	-	751	2574
ENSDARG00000003016	ENSDART00000023931	2	9	9	TCCCTCCACGAGTTTGGGCAGGT	5	-	1556	2574
ENSDARG00000003016	ENSDART00000023931	2	9	9	TCCAGCGCCGGCGATGATGTGTTC	6	-	1636	2574
ENSDARG00000003016	ENSDART00000023931	2	9	9	TTCATCACACGCATGTTGTGGGC	5	-	1480	2574
ENSDARG00000003016	ENSDART00000023931	2	9	9	TTCTCCAGCGCCGGCGATGATGTG	6	-	1639	2574
ENSDARG00000003016	ENSDART00000023931	2	9	9	TTCTCCAGACTCCTCGATGATGCA	6	-	1615	2574
ENSDARG00000003016	ENSDART00000023931	2	9	9	CACTGCACCATAGGGTCGGATTT	5	-	1594	2574
ENSDARG00000003016	ENSDART00000023931	2	10	10	GACCTCCCACTCGTATTTGTCGGC	6	-	1915	2574
ENSDARG00000003016	ENSDART00000023931	2	10	10	GACAAACACATCTGGTCGGATTC	5	-	1765	2574
ENSDARG00000003016	ENSDART00000023931	2	10	10	GTCCTCAGCGAGACCGTCGGGGAA	6	-	1834	2574
ENSDARG00000003016	ENSDART00000023931	2	10	10	ACCTCCCACTCGTATTTGTCGGC	5	-	1915	2574
ENSDARG00000003016	ENSDART00000023931	2	11	11	GACCGCCTCCACGATGGATGGCGTC	7	-	2143	2574
ENSDARG00000003016	ENSDART00000023931	2	11	11	ACCGCCTCCACGATGGATGGCGTC	6	-	2143	2574
ENSDARG00000003016	ENSDART00000023931	2	13	13	CCCTCCTTCAGGCCCTTGCGTTTGC	7	-	2525	2574
ENSDARG00000003016	ENSDART00000023931	2	13	13	GTCCGCCACGATCTGGCAGGGTTT	6	-	2497	2574
ENSDARG00000003016	ENSDART00000023931	2	13	13	GTCAAACACACACTGTGGGAAGGC	6	-	2431	2574
ENSDARG00000003068	ENSDART00000024619	2	2	2	CTCACCTGCAGAAAGAGCTGGTTTG	7	+	87	1314
ENSDARG00000003068	ENSDART00000024619	2	2	2	ACCTGCAGAAAGAGCTGGTTTGGAG	7	+	90	1314
ENSDARG00000003068	ENSDART00000024619	2	2	2	ACCTGCAGAAAGAGCTGGTTTGGA	6	+	90	1314
ENSDARG00000003068	ENSDART00000024619	2	3	3	TTCCCAGCAACATGTGGGGTGGA	5	+	266	1314
ENSDARG00000003068	ENSDART00000024619	2	3	3	TACAAAGACGATGAGGATGCGGGA	6	+	231	1314
ENSDARG00000003068	ENSDART00000024619	2	3	3	GTTCCCAGCAACATGTGGGGTGGAC	7	+	265	1314
ENSDARG00000003068	ENSDART00000024619	2	3	3	TTCCCAGCAACATGTGGGGTGGAC	6	+	266	1314
ENSDARG00000003068	ENSDART00000024619	2	3	3	AAACCAGTCAAGATGGAAGTTTAC	6	+	205	1314
ENSDARG00000003068	ENSDART00000024619	2	3	3	CTCCTCAAAGCTAATGTGGAGAA	5	+	184	1314
ENSDARG00000003068	ENSDART00000024619	2	3	3	GTTCCCAGCAACATGTGGGGTGGA	6	+	265	1314
ENSDARG00000003068	ENSDART00000024619	2	4	4	ACATTCAGATTTCATTGTTGGAGCT	7	+	405	1314
ENSDARG00000003068	ENSDART00000024619	2	4	4	GTCAAATTCGCCAGCAGCATTGGCC	7	+	369	1314
ENSDARG00000003068	ENSDART00000024619	2	5	5	TACACCAAATGGTGCCTGGGGGGGA	7	+	546	1314
ENSDARG00000003068	ENSDART00000024619	2	8	8	AGATGCAGACGTATCAGGTGTCGGT	7	+	858	1314
ENSDARG00000003068	ENSDART00000024619	2	9	9	TTCTCATAATGCTGATGTTGAAGCT	7	+	1284	1314
ENSDARG00000003068	ENSDART00000024619	2	9	9	CCCCGCCGCTCTTCATTTGGAGTC	6	+	1137	1314
ENSDARG00000003068	ENSDART00000024619	2	9	9	AGAAGCCTCAATCATTTGAGGGC	5	+	1223	1314
ENSDARG00000003209	ENSDART00000024625	2	1	1	GCCATCCTCTAGTCGGGTTGCAGCT	7	-	63	852
ENSDARG00000003209	ENSDART00000024625	2	3	3	TGCGTCTGCAGCACGTTTGAGCT	5	-	375	852
ENSDARG00000003209	ENSDART00000024625	2	3	3	TCCAAAGTCGATCAATTTGATTTC	6	-	454	852
ENSDARG00000003209	ENSDART00000024625	2	3	3	CTCTTCAGAGGGCATGGGCCGCT	5	-	272	852
ENSDARG00000003209	ENSDART00000024625	2	3	3	ACCAGCAAAACTTGTGTAAGGAGCA	7	-	498	852
ENSDARG00000003209	ENSDART00000024625	2	4	4	CACATCATCACATAAAGGAGTAGCC	7	-	599	852
ENSDARG00000003244	ENSDART00000007074	2	2	2	TACACCACATCCAGATGCCTTTGGT	7	-	217	1539
ENSDARG00000003244	ENSDART00000007074	2	2	2	CACCACATCCAGATGCCTTTGGT	5	-	217	1539
ENSDARG00000003244	ENSDART00000007074	2	4	4	AGCCCAGACAAATGATGGGAAAAC	6	-	496	1539
ENSDARG00000003244	ENSDART00000007074	2	4	4	CTCTCCAGATACTCATCTGATGTC	6	-	564	1539
ENSDARG00000003244	ENSDART00000007074	2	4	4	CTCATCTTCATCACCTTCTGCCTTC	7	-	453	1539
ENSDARG00000003244	ENSDART00000007074	2	5	5	AACTCACACAAACAGCGGCGTGGCA	7	-	638	1539
ENSDARG00000003244	ENSDART00000007074	2	6	6	CTCCTCTGCCAGTGTGTGGATTCT	6	-	1033	1539
ENSDARG00000003244	ENSDART00000007074	2	6	6	CTCCTCTGCCAGTGTGTGGATTC	5	-	1034	1539
ENSDARG00000003244	ENSDART00000007074	2	7	7	AGAACCTTCCGACACTGCATGAGAA	7	-	1178	1539
ENSDARG00000003244	ENSDART00000007074	2	7	7	AAACTCTACCTTTATCTGTGACTCT	7	-	1323	1539
ENSDARG00000003244	ENSDART00000007074	2	8	8	AGATTCATCAGCCTGTAGAATCT	5	-	1391	1539
ENSDARG00000003290	ENSDART00000013794	2	1	1	GACTCCTTCTTGACGGTGACTTT	5	-	43	681
ENSDARG00000003290	ENSDART00000013794	2	4	4	TGCCACAAATTTGTGGTTGCCTTT	6	-	406	681
ENSDARG00000003290	ENSDART00000013794	2	4	4	TCCCGCACACATAGCCGAAGGCGCG	7	-	379	681
ENSDARG00000003290	ENSDART00000013794	2	6	6	AACCTCATCTTCCAGAATAGTCT	5	-	566	681
ENSDARG00000003290	ENSDART00000013794	2	7	7	TACACCCGCGAGTTACGTCGATGTC	7	-	623	681
ENSDARG00000003290	ENSDART00000082155	2	2	1	GACTCCTTCTTGACGGTGACTTT	5	-	43	705
ENSDARG00000003290	ENSDART00000082155	2	5	4	TGCCACAAATTTGTGGTTGCCTTT	6	-	406	705
ENSDARG00000003290	ENSDART00000082155	2	5	4	TCCCGCACACATAGCCGAAGGCGCG	7	-	379	705
ENSDARG00000003290	ENSDART00000082155	2	7	6	AACCTCATCTTCCAGAATAGTCT	5	-	566	705
ENSDARG00000003290	ENSDART00000082155	2	9	8	TACACCCGCGAGTTACGTCGATGTC	7	-	647	705
ENSDARG00000003371	ENSDART00000013506	2	1	1	GGCTGCTTAAGCTGGAAGTTTGT	5	-	316	1137
ENSDARG00000003371	ENSDART00000013506	2	1	1	GAAAACGGCTCCAGAAGGAGCAGGA	7	-	141	1137
ENSDARG00000003371	ENSDART00000013506	2	2	2	GCACAAACCTTGGATAGTGGCATTG	7	-	643	1137
ENSDARG00000003371	ENSDART00000013506	2	2	2	CTCATCCTCAGTCATCTGATGAA	5	-	533	1137
ENSDARG00000003371	ENSDART00000013506	2	2	2	AAACGCTTCAGGGGTGTAGGTAAC	6	-	574	1137
ENSDARG00000003371	ENSDART00000013506	2	2	2	AGCTCATCCTCAGTCATCTGATGAA	7	-	533	1137
ENSDARG00000003371	ENSDART00000013506	2	3	3	ATCCTCGCCAACCTCTGCTGAGGC	6	-	709	1137
ENSDARG00000003371	ENSDART00000013506	2	3	3	CTCGCCAACCTCTGCTGAGGCATAA	7	-	705	1137
ENSDARG00000003371	ENSDART00000013506	2	3	3	AACCTCTGCTGAGGCATAAGGGGTC	7	-	699	1137
ENSDARG00000003371	ENSDART00000013506	2	3	3	ATCCTCGCCAACCTCTGCTGAGGCA	7	-	708	1137
ENSDARG00000003371	ENSDART00000013506	2	5	5	GCCTCCAACTGGAAACGGAGCTTGT	7	-	1004	1137
ENSDARG00000003371	ENSDART00000074183	2	2	2	GCCTCCAACTGGAAACGGAGCTTGT	7	-	107	408
ENSDARG00000003371	ENSDART00000074183	2	4	4	AAAGCCATCCCCAGTAAGTTGGT	5	-	323	408
ENSDARG00000003371	ENSDART00000074183	2	4	4	AGAGTCACAGCAGTTGCAGGCTCT	6	-	271	408
ENSDARG00000003371	ENSDART00000074183	2	4	4	GCCATCCCCAGTAAGTTGGTTAC	5	-	320	408
ENSDARG00000003375	ENSDART00000019281	2	2	1	TACAGCAGCTGAGAGTCGAGGCC	5	+	62	216
ENSDARG00000003375	ENSDART00000019281	2	2	1	GGCTCATGCTAGGAGGATGGTAC	5	+	42	216
ENSDARG00000003382	ENSDART00000018979	2	3	3	AGCCCAGTCTCAGCGGATGGGCC	5	-	325	1179
ENSDARG00000003382	ENSDART00000018979	2	4	4	TTCTCCTCCTCACGTTTGCTGTA	5	-	433	1179
ENSDARG00000003382	ENSDART00000018979	2	8	8	TTCTCCTGCTCCTCTTGACGCTTGT	7	-	1007	1179
ENSDARG00000003382	ENSDART00000018979	2	9	9	TTCTTCTCCAGCGCAGCAGGCGTC	6	-	1152	1179
ENSDARG00000003382	ENSDART00000018979	2	9	9	TCCTCCAGAGAAGATGTGGCAGCG	6	-	1095	1179
ENSDARG00000003382	ENSDART00000018979	2	9	9	GCAGGCGTCCTCTGGATGGAGTG	5	-	1138	1179
ENSDARG00000003382	ENSDART00000100924	2	4	4	AGCCCAGTCTCAGCGGATGGGCC	5	-	322	1176
ENSDARG00000003382	ENSDART00000100924	2	5	5	TTCTCCTCCTCACGTTTGCTGTA	5	-	430	1176
ENSDARG00000003382	ENSDART00000100924	2	9	9	TTCTCCTGCTCCTCTTGACGCTTGT	7	-	1004	1176
ENSDARG00000003382	ENSDART00000100924	2	10	10	TTCTTCTCCAGCGCAGCAGGCGTC	6	-	1149	1176
ENSDARG00000003382	ENSDART00000100924	2	10	10	TCCTCCAGAGAAGATGTGGCAGCG	6	-	1092	1176
ENSDARG00000003382	ENSDART00000100924	2	10	10	GCAGGCGTCCTCTGGATGGAGTG	5	-	1135	1176
ENSDARG00000003406	ENSDART00000065820	2	1	1	TGCTTCAGCTGGAAGTTTGTGGCA	6	-	303	1293
ENSDARG00000003406	ENSDART00000065820	2	1	1	ATCAGCTTCTCCTGAAGACTGAGAG	7	-	215	1293
ENSDARG00000003406	ENSDART00000065820	2	1	1	TGCTCAAACTTCCCTGTGCGTTGGT	7	-	64	1293
ENSDARG00000003406	ENSDART00000065820	2	1	1	TGCTCAAACTTCCCTGTGCGTTG	5	-	66	1293
ENSDARG00000003406	ENSDART00000065820	2	1	1	GAAAACGGCTCCAGGAGGAGCAGGA	7	-	132	1293
ENSDARG00000003406	ENSDART00000065820	2	1	1	GGCTGCTTCAGCTGGAAGTTTGT	5	-	307	1293
ENSDARG00000003406	ENSDART00000065820	2	3	3	CTCGCCAACCTCTGATGAGGCATAA	7	-	696	1293
ENSDARG00000003406	ENSDART00000065820	2	3	3	ATCCTCGCCAACCTCTGATGAGGCA	7	-	699	1293
ENSDARG00000003406	ENSDART00000065820	2	5	5	GCCTCCAACTGGAAACGGAGCTTGT	7	-	995	1293
ENSDARG00000003406	ENSDART00000065820	2	8	8	AGATTCCTCTGCGTGTCTTTGAC	5	-	1276	1293
ENSDARG00000003517	ENSDART00000010683	2	3	2	CAAAACAGACCAGAATGTGGAGCA	6	+	141	846
ENSDARG00000003517	ENSDART00000010683	2	4	3	GACCACTAACTTTGTGCATGGGTA	6	+	291	846
ENSDARG00000003517	ENSDART00000010683	2	8	7	GCCATCAACATGTGTTTGGTGGC	5	+	598	846
ENSDARG00000003531	ENSDART00000009176	2	3	3	GCAAACAGAGCACAGATGACGAA	5	+	182	927
ENSDARG00000003531	ENSDART00000009176	2	7	7	ATCGCCAAAATGACCGCAGAGGTA	6	+	691	927
ENSDARG00000003531	ENSDART00000009176	2	8	8	AAATGCAAAAAGAAGAAGTGTAC	5	+	826	927
ENSDARG00000003531	ENSDART00000009176	2	8	8	GGCAAATGCAAAAAGAAGAAGTG	5	+	823	927
ENSDARG00000003531	ENSDART00000009176	2	9	9	GTCTTCTGCAATGAATGTGGAAAC	6	+	898	927
ENSDARG00000003531	ENSDART00000009176	2	9	9	TTCAAACTCGAAGTGCTGATGAA	5	+	860	927
ENSDARG00000003531	ENSDART00000046397	2	3	3	GCAAACAGAGCACAGATGACGAA	5	+	182	927
ENSDARG00000003531	ENSDART00000046397	2	7	7	ATCGCCAAAATGACCGCAGAGGTA	6	+	691	927
ENSDARG00000003531	ENSDART00000046397	2	8	8	GGCAAATGCAAAAAGAAGAAGTG	5	+	823	927
ENSDARG00000003531	ENSDART00000046397	2	8	8	AAATGCAAAAAGAAGAAGTGTAC	5	+	826	927
ENSDARG00000003531	ENSDART00000046397	2	9	9	GTCTTCTGCAATGAATGTGGAAAC	6	+	898	927
ENSDARG00000003531	ENSDART00000046397	2	9	9	TTCAAACTCGAAGTGCTGATGAA	5	+	860	927
ENSDARG00000003607	ENSDART00000022379	2	2	1	TGCGGCGACAAGTCCAGCGGGAAAC	7	+	175	1206
ENSDARG00000003607	ENSDART00000022379	2	2	1	GGCAGCGACATGGAGGCCGGTGAG	6	+	118	1206
ENSDARG00000003607	ENSDART00000022379	2	2	1	GGCGGCAGCGACATGGAGGCCGGT	6	+	115	1206
ENSDARG00000003607	ENSDART00000022379	2	2	1	GTCACCGCAAGGAGGCGGCAGCG	5	+	102	1206
ENSDARG00000003607	ENSDART00000022379	2	4	3	ACCAGCAGATGCAAGGCGGTGGT	5	+	554	1206
ENSDARG00000003607	ENSDART00000022379	2	4	3	TGCTGCGGCTCAGCTGGAGCGAAC	6	+	704	1206
ENSDARG00000003607	ENSDART00000022379	2	4	3	CCCCGCTGCTGGCCGCCGCAGGC	5	+	773	1206
ENSDARG00000003607	ENSDART00000022379	2	4	3	CCCATCTACAACTCCAGTAGGCGGT	7	+	417	1206
ENSDARG00000003607	ENSDART00000022379	2	4	3	CACTGCACATGGCCCCGCTGCTGGC	7	+	761	1206
ENSDARG00000003607	ENSDART00000022379	2	4	3	ACCTTCACATTCGAGCCTGAGCC	5	+	396	1206
ENSDARG00000003607	ENSDART00000022379	2	4	3	ACCAGCAGATGCAAGGCGGTGGTG	6	+	554	1206
ENSDARG00000003607	ENSDART00000022379	2	5	4	CACTCATCCGTGACATGCAGCTGTC	7	+	1154	1206
ENSDARG00000003607	ENSDART00000022379	2	5	4	AGCTCCATCAGTTGGCCGTATGC	5	+	1183	1206
ENSDARG00000003607	ENSDART00000022379	2	5	4	TGCTGCGACTGCCCGCTCTGAGGGC	7	+	1064	1206
ENSDARG00000003779	ENSDART00000087270	2	1	1	CTCATCTGCAGAACTGTAAGAGTAA	7	-	12	3435
ENSDARG00000003779	ENSDART00000087270	2	3	3	GACCACTGCGAGGCGGCTGAGAG	5	-	294	3435
ENSDARG00000003779	ENSDART00000087270	2	4	4	GACACCCGCGCCAGAGTGGCATAG	6	-	591	3435
ENSDARG00000003779	ENSDART00000087270	2	4	4	GCCCGCTCCGGCCATGTGTAGTG	5	-	707	3435
ENSDARG00000003779	ENSDART00000087270	2	4	4	CTAGACTGCCCGGTCTCTGAAGTG	6	-	863	3435
ENSDARG00000003779	ENSDART00000087270	2	4	4	CGCTCCGGCCATGTGTAGTGGTG	5	-	704	3435
ENSDARG00000003779	ENSDART00000087270	2	4	4	CCCAGCCTCTGCAGTTTGGAGGG	5	-	547	3435
ENSDARG00000003779	ENSDART00000087270	2	4	4	AGCCCAGCCTCTGCAGTTTGGAGGG	7	-	547	3435
ENSDARG00000003779	ENSDART00000087270	2	4	4	TACGGCGGCACTGAGCTGGTGCA	5	-	752	3435
ENSDARG00000003779	ENSDART00000087270	2	4	4	AGCCTCTGCAGTTTGGAGGGGGAG	6	-	543	3435
ENSDARG00000003779	ENSDART00000087270	2	4	4	AGCCTCTGCAGTTTGGAGGGGGA	5	-	544	3435
ENSDARG00000003779	ENSDART00000087270	2	4	4	TCCTCCCGCCGCCATGTTGATGGG	6	-	667	3435
ENSDARG00000003779	ENSDART00000087270	2	5	5	GCAGTCTTACCCTGGGCTTGGTT	5	-	1027	3435
ENSDARG00000003779	ENSDART00000087270	2	5	5	GCAGTCTTACCCTGGGCTTGGTTG	6	-	1026	3435
ENSDARG00000003779	ENSDART00000087270	2	7	7	CTCCAAAGCACAAGTGCTGGAGGT	6	-	1418	3435
ENSDARG00000003779	ENSDART00000087270	2	7	7	TCCAAAGCACAAGTGCTGGAGGT	5	-	1418	3435
ENSDARG00000003779	ENSDART00000087270	2	8	8	CAAGTCCACCAGCAGCTGGATGC	5	-	1478	3435
ENSDARG00000003779	ENSDART00000087270	2	9	9	GTCCCATCCCGAGTGAGGAATAA	5	-	1760	3435
ENSDARG00000003779	ENSDART00000087270	2	11	11	ATCTGCTGCCCCTGAGACGTCTCT	6	-	2031	3435
ENSDARG00000003779	ENSDART00000087270	2	12	12	GCATTCAGACAGCAGAGTGAGGT	5	-	2249	3435
ENSDARG00000003779	ENSDART00000087270	2	12	12	TTACTCACAGGCTTTAAGGTGGG	5	-	2344	3435
ENSDARG00000003779	ENSDART00000087270	2	12	12	ACCCGCTGCCAGGTTCTGTAGAG	5	-	2306	3435
ENSDARG00000003779	ENSDART00000087270	2	13	13	AGCAGCTCCACCAGAATGGGAAGTC	7	-	2447	3435
ENSDARG00000003779	ENSDART00000087270	2	13	13	CTCAGCAGCTCCACCAGAATGGGAA	7	-	2450	3435
ENSDARG00000003779	ENSDART00000087270	2	14	14	GCCGGCATCACGAAGTGCCTTGGTG	7	-	2712	3435
ENSDARG00000003779	ENSDART00000087270	2	17	17	CTCATCATCTCTCGAGGCGAAGTG	6	-	3003	3435
ENSDARG00000003779	ENSDART00000087270	2	19	19	GCCGTCTGCGGCGGGCGGGGGCC	5	-	3302	3435
ENSDARG00000003779	ENSDART00000087270	2	19	19	GTAGGCCTCTGGAGGGTTGCCTTG	6	-	3211	3435
ENSDARG00000003779	ENSDART00000087270	2	19	19	GTCTGCGGCGGGCGGGGGCCTTT	5	-	3299	3435
ENSDARG00000003779	ENSDART00000090292	2	6	5	GACCACTGCGAGGCGGCTGAGAG	5	-	516	2382
ENSDARG00000003779	ENSDART00000090292	2	7	6	GCCCGCTCCGGCCATGTGTAGTG	5	-	929	2382
ENSDARG00000003779	ENSDART00000090292	2	7	6	GACACCCGCGCCAGAGTGGCATAG	6	-	813	2382
ENSDARG00000003779	ENSDART00000090292	2	7	6	CTAGACTGCCCGGTCTCTGAAGTG	6	-	1085	2382
ENSDARG00000003779	ENSDART00000090292	2	7	6	CGCTCCGGCCATGTGTAGTGGTG	5	-	926	2382
ENSDARG00000003779	ENSDART00000090292	2	7	6	CCCAGCCTCTGCAGTTTGGAGGG	5	-	769	2382
ENSDARG00000003779	ENSDART00000090292	2	7	6	TCCTCCCGCCGCCATGTTGATGGG	6	-	889	2382
ENSDARG00000003779	ENSDART00000090292	2	7	6	AGCCTCTGCAGTTTGGAGGGGGAG	6	-	765	2382
ENSDARG00000003779	ENSDART00000090292	2	7	6	AGCCTCTGCAGTTTGGAGGGGGA	5	-	766	2382
ENSDARG00000003779	ENSDART00000090292	2	7	6	AGCCCAGCCTCTGCAGTTTGGAGGG	7	-	769	2382
ENSDARG00000003779	ENSDART00000090292	2	7	6	TACGGCGGCACTGAGCTGGTGCA	5	-	974	2382
ENSDARG00000003779	ENSDART00000090292	2	10	9	TCCAAAGCACAAGTGCTGGAGGT	5	-	1661	2382
ENSDARG00000003779	ENSDART00000090292	2	10	9	CTCCAAAGCACAAGTGCTGGAGGT	6	-	1661	2382
ENSDARG00000003779	ENSDART00000090292	2	11	10	CAAGTCCACCAGCAGCTGGATGC	5	-	1721	2382
ENSDARG00000003779	ENSDART00000090292	2	12	11	GTCCCATCCCGAGTGAGGAATAA	5	-	2003	2382
ENSDARG00000003779	ENSDART00000090292	2	14	13	ATCTGCTGCCCCTGAGACGTCTCT	6	-	2274	2382
ENSDARG00000003882	ENSDART00000026778	2	1	1	CTCCTCTTCCTCGGGTGGTGGAG	5	-	2	1506
ENSDARG00000003882	ENSDART00000026778	2	1	1	CTCCTCCTCTTCCTCGGGTGGTGGA	7	-	3	1506
ENSDARG00000003882	ENSDART00000026778	2	1	1	GTATTCGGCGTAAGTGTCGGCGTG	6	-	58	1506
ENSDARG00000003882	ENSDART00000026778	2	2	2	CTCCACCACGATATCAGGATGAGAG	7	-	108	1506
ENSDARG00000003882	ENSDART00000026778	2	4	4	TGCAAACACAGGGATGTTAGGAG	5	-	449	1506
ENSDARG00000003882	ENSDART00000026778	2	4	4	GCAAACACAGGGATGTTAGGAGCG	6	-	447	1506
ENSDARG00000003882	ENSDART00000026778	2	4	4	TGCAAACACAGGGATGTTAGGAGCG	7	-	447	1506
ENSDARG00000003882	ENSDART00000026778	2	5	5	TACGACTCCATCAAAGCTGGGTTT	6	-	604	1506
ENSDARG00000003882	ENSDART00000026778	2	5	5	GACTCCATCAAAGCTGGGTTTGCA	6	-	601	1506
ENSDARG00000003882	ENSDART00000026778	2	5	5	GCACCAGTCCAGGATCTGTTTAA	5	-	581	1506
ENSDARG00000003882	ENSDART00000026778	2	5	5	GACTCCATCAAAGCTGGGTTTGC	5	-	602	1506
ENSDARG00000003882	ENSDART00000026778	2	5	5	AACGCCCTCTGAGGTAGCCGTATCT	7	-	492	1506
ENSDARG00000003882	ENSDART00000026778	2	6	6	ACACCACTCTTGCTCGAGGAAGTT	6	-	704	1506
ENSDARG00000003882	ENSDART00000026778	2	7	7	GTCGTCAAAGGTCTTGAAGGGTGT	6	-	802	1506
ENSDARG00000003882	ENSDART00000026778	2	8	8	AGACTCACCAGTCTGGCGGCTTT	5	-	988	1506
ENSDARG00000003882	ENSDART00000026778	2	9	9	TTAAAAAACCTCTGATGGGATGAC	6	-	1086	1506
ENSDARG00000003882	ENSDART00000026778	2	9	9	TGCATCTCCATATGTGCGAGGTC	5	-	1147	1506
ENSDARG00000003882	ENSDART00000026778	2	10	10	CTCTGCAGCGGAGATGAATTTGTC	6	-	1255	1506
ENSDARG00000003882	ENSDART00000026778	2	10	10	CACTCACTCTGCAGCGGAGATGAA	6	-	1261	1506
ENSDARG00000003882	ENSDART00000026778	2	12	12	CACTTCCACACGCTGCTTAGGAA	5	-	1388	1506
ENSDARG00000003882	ENSDART00000026778	2	12	12	GCCCACTTCCACACGCTGCTTAG	5	-	1391	1506
ENSDARG00000003882	ENSDART00000026778	2	12	12	CACTTCCACACGCTGCTTAGGAAAC	7	-	1386	1506
ENSDARG00000003882	ENSDART00000026778	2	12	12	CGCTGCTTAGGAAACTTTGAAGGC	6	-	1377	1506
ENSDARG00000003882	ENSDART00000026778	2	12	12	CTCGTCAGAGTCAGAGTCTGAGTC	6	-	1435	1506
ENSDARG00000003882	ENSDART00000074354	2	1	1	CTCTTCCTCGGGTGGTGGAGCAGGA	7	-	3	2826
ENSDARG00000003882	ENSDART00000074354	2	1	1	CTCCTCTTCCTCGGGTGGTGGAGCA	7	-	6	2826
ENSDARG00000003882	ENSDART00000074354	2	1	1	CTCCTCTTCCTCGGGTGGTGGAG	5	-	8	2826
ENSDARG00000003882	ENSDART00000074354	2	1	1	CTCCTCCTCTTCCTCGGGTGGTGGA	7	-	9	2826
ENSDARG00000003882	ENSDART00000074354	2	1	1	GTATTCGGCGTAAGTGTCGGCGTG	6	-	64	2826
ENSDARG00000003882	ENSDART00000074354	2	2	2	CTCCACCACGATATCAGGATGAGAG	7	-	114	2826
ENSDARG00000003882	ENSDART00000074354	2	4	4	TGCAAACACAGGGATGTTAGGAGCG	7	-	453	2826
ENSDARG00000003882	ENSDART00000074354	2	4	4	GCAAACACAGGGATGTTAGGAGCG	6	-	453	2826
ENSDARG00000003882	ENSDART00000074354	2	4	4	TGCAAACACAGGGATGTTAGGAG	5	-	455	2826
ENSDARG00000003882	ENSDART00000074354	2	5	5	GACTCCATCAAAGCTGGGTTTGCA	6	-	607	2826
ENSDARG00000003882	ENSDART00000074354	2	5	5	AACGCCCTCTGAGGTAGCCGTATCT	7	-	498	2826
ENSDARG00000003882	ENSDART00000074354	2	5	5	TACGACTCCATCAAAGCTGGGTTT	6	-	610	2826
ENSDARG00000003882	ENSDART00000074354	2	5	5	GCACCAGTCCAGGATCTGTTTAA	5	-	587	2826
ENSDARG00000003882	ENSDART00000074354	2	5	5	GACTCCATCAAAGCTGGGTTTGC	5	-	608	2826
ENSDARG00000003882	ENSDART00000074354	2	6	6	ACACCACTCTTGCTCGAGGAAGTT	6	-	710	2826
ENSDARG00000003882	ENSDART00000074354	2	7	7	GTCGTCAAAGGTCTTGAAGGGTGT	6	-	808	2826
ENSDARG00000003882	ENSDART00000074354	2	8	8	AGACTCACCAGTCTGGCGGCTTT	5	-	994	2826
ENSDARG00000003882	ENSDART00000074354	2	9	9	TGCATCTCCATATGTGCGAGGTC	5	-	1153	2826
ENSDARG00000003882	ENSDART00000074354	2	9	9	TTAAAAAACCTCTGATGGGATGAC	6	-	1092	2826
ENSDARG00000003882	ENSDART00000074354	2	10	10	CTCTGCAGCGGAGATGAATTTGTC	6	-	1261	2826
ENSDARG00000003882	ENSDART00000074354	2	10	10	CACTCACTCTGCAGCGGAGATGAA	6	-	1267	2826
ENSDARG00000003882	ENSDART00000074354	2	14	14	GCCCACTTCCACACGCTGCTTAG	5	-	1469	2826
ENSDARG00000003882	ENSDART00000074354	2	14	14	CACTTCCACACGCTGCTTAGGAA	5	-	1466	2826
ENSDARG00000003882	ENSDART00000074354	2	14	14	CACTTCCACACGCTGCTTAGGAAAC	7	-	1464	2826
ENSDARG00000003882	ENSDART00000074354	2	14	14	CGCTGCTTAGGAAACTTTGAAGGC	6	-	1455	2826
ENSDARG00000003882	ENSDART00000074354	2	14	14	CTCGTCAGAGTCAGAGTCTGAGTC	6	-	1513	2826
ENSDARG00000003882	ENSDART00000074354	2	16	16	GCAGTCATCTATTAAGCTGCATCT	6	-	1733	2826
ENSDARG00000003882	ENSDART00000074354	2	17	17	TTCAGCTCCTCCAGTTTAGCTGAA	6	-	1806	2826
ENSDARG00000003882	ENSDART00000074354	2	18	18	GAACGCTGCCATCCGGACGCCGCA	6	-	1958	2826
ENSDARG00000003882	ENSDART00000074354	2	22	22	TTATCCAAAGCTTTGGTGCCGTA	5	-	2386	2826
ENSDARG00000003882	ENSDART00000074354	2	24	24	GTAGTCAAAGTTTTCTGTGAAGTA	6	-	2638	2826
ENSDARG00000003909	ENSDART00000026968	2	1	1	TGCTCATGCTGAACCTGGAGATGTG	7	+	279	1047
ENSDARG00000003909	ENSDART00000026968	2	1	1	GAACAACACGAGAATCTGTTTAA	5	+	388	1047
ENSDARG00000003909	ENSDART00000026968	2	2	2	TCCTACAGAAGCTTTTGGGAAGAA	6	+	587	1047
ENSDARG00000003909	ENSDART00000026968	2	2	2	CAAGACAGAAGGAGCTGCAGGAGCT	7	+	641	1047
ENSDARG00000003909	ENSDART00000026968	2	3	3	GAAAAACTCTCGGAGCAGCTGGA	5	+	820	1047
ENSDARG00000003909	ENSDART00000026968	2	3	3	AAAGGCTGCAGTGAGTGAAGTTGAA	7	+	798	1047
ENSDARG00000003909	ENSDART00000026968	2	3	3	TTCTGCACAGACAGCAGTGGATGAT	7	+	693	1047
ENSDARG00000003909	ENSDART00000026968	2	4	4	CTAAAATACAAGACTTGGTAGGGC	6	+	880	1047
ENSDARG00000003909	ENSDART00000026968	2	4	4	ACCCTAAAATACAAGACTTGGTA	5	+	877	1047
ENSDARG00000003909	ENSDART00000026968	2	4	4	AAACCCTAAAATACAAGACTTGGTA	7	+	875	1047
ENSDARG00000003909	ENSDART00000080940	2	1	1	TGCTCATGCTGAACCTGGAGATGTG	7	+	279	1239
ENSDARG00000003909	ENSDART00000080940	2	1	1	GAACAACACGAGAATCTGTTTAA	5	+	388	1239
ENSDARG00000003909	ENSDART00000080940	2	2	2	TCCTACAGAAGCTTTTGGGAAGAA	6	+	587	1239
ENSDARG00000003909	ENSDART00000080940	2	2	2	CAAGACAGAAGGAGCTGCAGGAGCT	7	+	641	1239
ENSDARG00000003909	ENSDART00000080940	2	3	3	AAAGGCTGCAGTGAGTGAAGTTGAA	7	+	798	1239
ENSDARG00000003909	ENSDART00000080940	2	3	3	TTCTGCACAGACAGCAGTGGATGAT	7	+	693	1239
ENSDARG00000003909	ENSDART00000080940	2	3	3	GAAAAACTCTCGGAGCAGCTGGA	5	+	820	1239
ENSDARG00000003909	ENSDART00000080940	2	4	4	AAACCCTAAAATACAAGACTTGGTA	7	+	870	1239
ENSDARG00000003909	ENSDART00000080940	2	4	4	CTAAAATACAAGACTTGGTAGGGC	6	+	875	1239
ENSDARG00000003909	ENSDART00000080940	2	4	4	ACCCTAAAATACAAGACTTGGTA	5	+	872	1239
ENSDARG00000003909	ENSDART00000080940	2	4	4	ACAGACTTCATGTTTTATTTGCA	5	+	916	1239
ENSDARG00000003909	ENSDART00000080940	2	6	6	GTTACCTTCGTCTGTCTGAGGGA	5	+	1199	1239
ENSDARG00000003909	ENSDART00000080940	2	6	6	ACCTTCGTCTGTCTGAGGGAAAC	5	+	1202	1239
ENSDARG00000003909	ENSDART00000100524	2	1	1	TGCTCATGCTGAACCTGGAGATGTG	7	+	279	1299
ENSDARG00000003909	ENSDART00000100524	2	1	1	GAACAACACGAGAATCTGTTTAA	5	+	388	1299
ENSDARG00000003909	ENSDART00000100524	2	2	2	CAAGACAGAAGGAGCTGCAGGAGCT	7	+	641	1299
ENSDARG00000003909	ENSDART00000100524	2	2	2	TCCTACAGAAGCTTTTGGGAAGAA	6	+	587	1299
ENSDARG00000003909	ENSDART00000100524	2	3	3	TTCTGCACAGACAGCAGTGGATGAT	7	+	693	1299
ENSDARG00000003909	ENSDART00000100524	2	3	3	GAAAAACTCTCGGAGCAGCTGGA	5	+	820	1299
ENSDARG00000003909	ENSDART00000100524	2	3	3	AAAGGCTGCAGTGAGTGAAGTTGAA	7	+	798	1299
ENSDARG00000003909	ENSDART00000100524	2	4	4	ACAGACTTCATGTTTTATTTGCA	5	+	916	1299
ENSDARG00000003909	ENSDART00000100524	2	4	4	CTAAAATACAAGACTTGGTAGGGC	6	+	875	1299
ENSDARG00000003909	ENSDART00000100524	2	4	4	AAACCCTAAAATACAAGACTTGGTA	7	+	870	1299
ENSDARG00000003909	ENSDART00000100524	2	4	4	ACCCTAAAATACAAGACTTGGTA	5	+	872	1299
ENSDARG00000003909	ENSDART00000100524	2	9	9	GTTACCTTCGTCTGTCTGAGGGA	5	+	1274	1299
ENSDARG00000003909	ENSDART00000100524	2	9	9	ACCTTCGTCTGTCTGAGGGAAAC	5	+	1277	1299
ENSDARG00000003909	ENSDART00000100530	2	1	1	GAACAACACGAGAATCTGTTTAA	5	+	388	1218
ENSDARG00000003909	ENSDART00000100530	2	1	1	TGCTCATGCTGAACCTGGAGATGTG	7	+	279	1218
ENSDARG00000003909	ENSDART00000100530	2	2	2	TCCTACAGAAGCTTTTGGGAAGAA	6	+	587	1218
ENSDARG00000003909	ENSDART00000100530	2	2	2	CAAGACAGAAGGAGCTGCAGGAGCT	7	+	641	1218
ENSDARG00000003909	ENSDART00000100530	2	3	3	AAAGGCTGCAGTGAGTGAAGTTGAA	7	+	798	1218
ENSDARG00000003909	ENSDART00000100530	2	3	3	GAAAAACTCTCGGAGCAGCTGGA	5	+	820	1218
ENSDARG00000003909	ENSDART00000100530	2	3	3	TTCTGCACAGACAGCAGTGGATGAT	7	+	693	1218
ENSDARG00000003909	ENSDART00000100530	2	4	4	ACCCTAAAATACAAGACTTGGTA	5	+	873	1218
ENSDARG00000003909	ENSDART00000100530	2	4	4	CTAAAATACAAGACTTGGTAGGGC	6	+	876	1218
ENSDARG00000003909	ENSDART00000100530	2	4	4	AAACCCTAAAATACAAGACTTGGTA	7	+	871	1218
ENSDARG00000003909	ENSDART00000100530	2	5	5	ACAGACTTCATGTTTTATTTGCA	5	+	901	1218
ENSDARG00000003909	ENSDART00000100530	2	7	7	GTTACCTTCGTCTGTCTGAGGGA	5	+	1184	1218
ENSDARG00000003909	ENSDART00000100530	2	7	7	ACCTTCGTCTGTCTGAGGGAAAC	5	+	1187	1218
ENSDARG00000003944	ENSDART00000017787	2	1	1	TTCCAAACAGAAAAGGATAGTTG	5	-	213	912
ENSDARG00000003944	ENSDART00000017787	2	1	1	TTACAAAGCATTTTTGTGACTTG	5	-	694	912
ENSDARG00000003944	ENSDART00000017787	2	1	1	GCACTCGTCGCAACATGTTTGGTGT	7	-	347	912
ENSDARG00000003944	ENSDART00000017787	2	1	1	GCACTCGTCGCAACATGTTTGGTG	6	-	348	912
ENSDARG00000003944	ENSDART00000017787	2	1	1	CTCGTCGCAACATGTTTGGTGTG	5	-	346	912
ENSDARG00000003944	ENSDART00000017787	2	1	1	AGCTCATAAAGCTCCAGCGGGAGGC	7	-	182	912
ENSDARG00000003944	ENSDART00000017787	2	2	2	GAAGACACCAGATAGAAGATGCA	5	-	824	912
ENSDARG00000004163	ENSDART00000025617	2	2	2	TGCTCCAGATGGTGGAGGAGGAA	5	+	644	759
ENSDARG00000004163	ENSDART00000025617	2	2	2	GTCCAAAACTTCAGGAGCTGGTTAA	7	+	467	759
ENSDARG00000004163	ENSDART00000025617	2	2	2	GTCAAACCATCGAGGAGTTTGTG	5	+	437	759
ENSDARG00000004163	ENSDART00000025617	2	2	2	AGCTGCTCCAGATGGTGGAGGAGGA	7	+	641	759
ENSDARG00000004163	ENSDART00000025617	2	2	2	AGCTGCTCCAGATGGTGGAGGAG	5	+	641	759
ENSDARG00000004163	ENSDART00000025617	2	2	2	AGCAACAGAGTTCAGGTGAAGAA	5	+	559	759
ENSDARG00000004163	ENSDART00000074318	2	1	1	GTCCAAAACTTCAGGAGCTGGTTAA	7	+	428	1308
ENSDARG00000004163	ENSDART00000074318	2	1	1	GTCAAACCATCGAGGAGTTTGTG	5	+	398	1308
ENSDARG00000004163	ENSDART00000074318	2	7	7	AGCTGCTCCAGACGGTGGAGGAGGA	7	+	1283	1308
ENSDARG00000004163	ENSDART00000074318	2	7	7	AGCTGCTCCAGACGGTGGAGGAG	5	+	1283	1308
ENSDARG00000004163	ENSDART00000074318	2	7	7	GTCAAACCATCGAGGAGTTTGTG	5	+	1079	1308
ENSDARG00000004163	ENSDART00000074318	2	7	7	AGCAACAGAGTCCAGGTGAAGAA	5	+	1201	1308
ENSDARG00000004163	ENSDART00000074318	2	7	7	GTCCAAAGCTTCAGGAGCTGGTTAA	7	+	1109	1308
ENSDARG00000004163	ENSDART00000074318	2	7	7	TGCTCCAGACGGTGGAGGAGGAA	5	+	1286	1308
ENSDARG00000004167	ENSDART00000012119	2	1	1	TTCCCATTCTGGGTTTGGGTGAGAA	7	+	80	867
ENSDARG00000004167	ENSDART00000012119	2	1	1	ACATTCCCATTCTGGGTTTGGGTG	6	+	77	867
ENSDARG00000004167	ENSDART00000012119	2	1	1	ACATTCCCATTCTGGGTTTGGGT	5	+	77	867
ENSDARG00000004167	ENSDART00000012119	2	5	5	CAAATCTGCATCCGCTGGAGTATTC	7	+	697	867
ENSDARG00000004173	ENSDART00000048277	2	3	3	AGACACAAACAGAGGCTGCTGCT	5	-	191	3684
ENSDARG00000004173	ENSDART00000048277	2	4	4	GAACTCACATGGTGGAAGAATGT	5	-	304	3684
ENSDARG00000004173	ENSDART00000048277	2	7	7	ACCTCCAGAACATGTTTGACTAC	5	-	595	3684
ENSDARG00000004173	ENSDART00000048277	2	9	9	ACCAGCAGCAAACAGGTTGAGGT	5	-	920	3684
ENSDARG00000004173	ENSDART00000048277	2	9	9	GCACCCAGAACCCAGAAGCGGTC	5	-	889	3684
ENSDARG00000004173	ENSDART00000048277	2	9	9	GTCCAACTCCCATGCTTTAGACTCT	7	-	720	3684
ENSDARG00000004173	ENSDART00000048277	2	9	9	AGCAGCAAACAGGTTGAGGTTGGG	6	-	916	3684
ENSDARG00000004173	ENSDART00000048277	2	9	9	TCCAACTCCCATGCTTTAGACTCT	6	-	720	3684
ENSDARG00000004173	ENSDART00000048277	2	9	9	ACCAGCAGCAAACAGGTTGAGGTT	6	-	919	3684
ENSDARG00000004173	ENSDART00000048277	2	10	10	GTTAAAGTCGAGCTGACGCAGGA	5	-	1034	3684
ENSDARG00000004173	ENSDART00000048277	2	13	13	GCAGTCAGACCAGAGGAGCGTTT	5	-	1246	3684
ENSDARG00000004173	ENSDART00000048277	2	14	14	GCATCCCGCAGCAGGAGTGAGCC	5	-	1399	3684
ENSDARG00000004173	ENSDART00000048277	2	14	14	TCCTTCAGCATCCCGCAGCAGGA	5	-	1406	3684
ENSDARG00000004173	ENSDART00000048277	2	14	14	CTCCACACCACATATTTGACTTT	5	-	1483	3684
ENSDARG00000004173	ENSDART00000048277	2	14	14	AGCTCCACACCACATATTTGACTTT	7	-	1483	3684
ENSDARG00000004173	ENSDART00000048277	2	14	14	TTCAGCATCCCGCAGCAGGAGTG	5	-	1403	3684
ENSDARG00000004173	ENSDART00000048277	2	14	14	CACACCACATATTTGACTTTGGC	5	-	1480	3684
ENSDARG00000004173	ENSDART00000048277	2	16	16	AACCTCTTCATATTTGCGGTTGAC	6	-	1825	3684
ENSDARG00000004173	ENSDART00000048277	2	17	17	AAATGCAGCGCGACCTCTGGGTAG	6	-	1914	3684
ENSDARG00000004173	ENSDART00000048277	2	18	18	CACATCTCCACCACCTGGTGATGGC	7	-	2069	3684
ENSDARG00000004173	ENSDART00000048277	2	21	21	GGCTGCAGCAGTTGAGCGTTGGGG	6	-	2382	3684
ENSDARG00000004173	ENSDART00000048277	2	23	23	ATCCCAGCCTCCTCCGTCGTCTTT	6	-	2632	3684
ENSDARG00000004173	ENSDART00000048277	2	24	24	CACCACATCTGGGTTGGGCTTGT	5	-	2761	3684
ENSDARG00000004173	ENSDART00000048277	2	24	24	TGCACCACATCTGGGTTGGGCTTGT	7	-	2761	3684
ENSDARG00000004173	ENSDART00000048277	2	24	24	CACCACATCTGGGTTGGGCTTGTGC	7	-	2759	3684
ENSDARG00000004173	ENSDART00000048277	2	25	25	GGCATCTTCGAATCGGCCTGAGGT	6	-	3073	3684
ENSDARG00000004173	ENSDART00000048277	2	25	25	GTTGTCGACCACGAGCAGAGGCA	5	-	3128	3684
ENSDARG00000004173	ENSDART00000048277	2	27	27	TGCCACTTCAGGTTTGGGGCCTAG	6	-	3412	3684
ENSDARG00000004173	ENSDART00000048277	2	28	28	GTCGCCCGCGGTACAGAGGAGTGT	6	-	3539	3684
ENSDARG00000004173	ENSDART00000048277	2	28	28	GCAGACCTCTCCTTTGTATTTGGG	6	-	3601	3684
ENSDARG00000004173	ENSDART00000048277	2	28	28	GACCTCTCCTTTGTATTTGGGGCA	6	-	3598	3684
ENSDARG00000004173	ENSDART00000048277	2	28	28	CCCTGCAGACCTCTCCTTTGTATTT	7	-	3604	3684
ENSDARG00000004173	ENSDART00000048277	2	28	28	AGAGGCTGCGCAGATGTCGAAGGG	6	-	3514	3684
ENSDARG00000004291	ENSDART00000029412	2	1	1	TCCTGCGTCTGACCGATGGTGTA	5	-	289	4167
ENSDARG00000004291	ENSDART00000029412	2	2	2	GTTCACACCCCGGTTTTTGTAGTC	6	-	406	4167
ENSDARG00000004291	ENSDART00000029412	2	3	3	TTCTTCACAGTCACGCATGGTGT	5	-	547	4167
ENSDARG00000004291	ENSDART00000029412	2	4	4	TCCTTCTTCCCTGACTCTGAGGAA	6	-	611	4167
ENSDARG00000004291	ENSDART00000029412	2	6	6	GCATGCTTCTCCAGTAGTCTTTGCA	7	-	941	4167
ENSDARG00000004291	ENSDART00000029412	2	8	8	GCCACCGGCTGCTCTGTGCTGAG	5	-	1090	4167
ENSDARG00000004291	ENSDART00000029412	2	8	8	TGCTGCTGCTGCTGCTGCTGCTTCT	7	-	1302	4167
ENSDARG00000004291	ENSDART00000029412	2	8	8	GCCACCGGCTGCTCTGTGCTGAGAG	7	-	1088	4167
ENSDARG00000004291	ENSDART00000029412	2	8	8	AGATTCAACATCCATGGGCATCT	5	-	1211	4167
ENSDARG00000004291	ENSDART00000029412	2	9	9	CTACACCCATTGGTCGGTCTGGTTC	7	-	1714	4167
ENSDARG00000004291	ENSDART00000029412	2	9	9	GTCCTCGTCATCCTGCGAGGAGAAC	7	-	2028	4167
ENSDARG00000004291	ENSDART00000029412	2	9	9	TTACCCACAATGCCATGAGGGCTCT	7	-	2171	4167
ENSDARG00000004291	ENSDART00000029412	2	9	9	ATCCGCATCCGGCTCTTCTGAAGCT	7	-	1485	4167
ENSDARG00000004291	ENSDART00000029412	2	9	9	GCATCCGGCTCTTCTGAAGCTGGC	6	-	1482	4167
ENSDARG00000004291	ENSDART00000029412	2	9	9	GACCTCCGCGCACTGTCTAGGGA	5	-	1993	4167
ENSDARG00000004291	ENSDART00000029412	2	9	9	CTCTCCTGCGCGAGCATCTGAAGAC	7	-	1431	4167
ENSDARG00000004291	ENSDART00000029412	2	9	9	CTCGTCCTCGTCATCCTGCGAGGAG	7	-	2031	4167
ENSDARG00000004291	ENSDART00000029412	2	9	9	AAAGGCGCAATTATTCTCTGCTTCT	7	-	1398	4167
ENSDARG00000004291	ENSDART00000029412	2	9	9	CCCCTCAGCCCCAAGCGGATGTC	5	-	1880	4167
ENSDARG00000004291	ENSDART00000029412	2	10	10	GGCAGCGGCTCATCAATGGTGGGAT	7	-	2297	4167
ENSDARG00000004291	ENSDART00000029412	2	11	11	GGCTGCAGATGTGGGTCTTTGCC	5	-	2396	4167
ENSDARG00000004291	ENSDART00000029412	2	12	12	GAAGTCACCGTTTGTTTGCAGAG	5	-	2576	4167
ENSDARG00000004291	ENSDART00000029412	2	12	12	ATCGTCCTCTGGATTGTCTGATAC	6	-	2478	4167
ENSDARG00000004291	ENSDART00000029412	2	14	14	GTTTCAGACACGAGCTGTTGGTGAA	7	-	2782	4167
ENSDARG00000004291	ENSDART00000029412	2	14	14	AGCTCCAGCTGAGCGTCTGCAAAC	6	-	2889	4167
ENSDARG00000004291	ENSDART00000029412	2	15	15	CTCTCCTGCGCTGTAGCTGCGTAA	6	-	3064	4167
ENSDARG00000004291	ENSDART00000029412	2	15	15	GACCTCTCCTGCGCTGTAGCTGCG	6	-	3067	4167
ENSDARG00000004291	ENSDART00000029412	2	16	16	ACAGGCTCCTGCTGGCTTTGGTTTC	7	-	3161	4167
ENSDARG00000004291	ENSDART00000029412	2	16	16	ACAGGCTCCTGCTGGCTTTGGTT	5	-	3163	4167
ENSDARG00000004291	ENSDART00000029412	2	18	18	GACAGCTTCTCCAGTCTCTGTGTGC	7	-	3320	4167
ENSDARG00000004291	ENSDART00000029412	2	20	20	GCCTCAAGCTTCCTGTAGAAGTT	5	-	3541	4167
ENSDARG00000004291	ENSDART00000029412	2	24	24	TTCATCCACTGCAAGCTCTGGTGAA	7	-	4004	4167
ENSDARG00000004306	ENSDART00000022909	2	2	2	TTCACCAACGATATGGTGGAGTGC	6	+	214	1734
ENSDARG00000004306	ENSDART00000022909	2	2	2	TTCACCAACGATATGGTGGAGTG	5	+	214	1734
ENSDARG00000004306	ENSDART00000022909	2	4	4	TTCACCAGCACTTTGTGGAGGTGTC	7	+	503	1734
ENSDARG00000004306	ENSDART00000022909	2	4	4	TTCACCAGCACTTTGTGGAGGTG	5	+	503	1734
ENSDARG00000004306	ENSDART00000022909	2	4	4	GTACCACACTATACGATGCAGCC	5	+	470	1734
ENSDARG00000004306	ENSDART00000022909	2	7	7	GGCGTCGCAGTTGTGAATGGGCT	5	+	1003	1734
ENSDARG00000004306	ENSDART00000022909	2	9	9	GCAAGCCGCAGTGCTGCCGGTGTC	6	+	1273	1734
ENSDARG00000004306	ENSDART00000022909	2	9	9	CAAGCCGCAGTGCTGCCGGTGTC	5	+	1274	1734
ENSDARG00000004306	ENSDART00000022909	2	10	10	GGCAGCAACCTGTATGTAGCAGGA	6	+	1447	1734
ENSDARG00000004396	ENSDART00000015160	2	2	1	TTCCAATCCAAAGGTCTCTGGTGTT	7	-	649	1149
ENSDARG00000004396	ENSDART00000015160	2	2	1	TTCCAACCAAGTTGCAGCAGAAGCT	7	-	521	1149
ENSDARG00000004396	ENSDART00000015160	2	2	1	GTTGTCGCACGTTGTTTGATGGT	5	-	239	1149
ENSDARG00000004396	ENSDART00000015160	2	2	1	GTCATCATCTGGCTGTAGATGCA	5	-	949	1149
ENSDARG00000004396	ENSDART00000015160	2	2	1	GACACCACATCTCTGGAGAGGAC	5	-	784	1149
ENSDARG00000004396	ENSDART00000015160	2	2	1	GACAAAGACATCATCGTCTGCAGAC	7	-	579	1149
ENSDARG00000004396	ENSDART00000015160	2	2	1	GAAGTCATCATCTGGCTGTAGAT	5	-	952	1149
ENSDARG00000004396	ENSDART00000015160	2	2	1	ACATACCCAGATCCAGGGGTGTAG	6	-	762	1149
ENSDARG00000004396	ENSDART00000015160	2	2	1	AACTGCGCATGATGGCAGTATGT	5	-	550	1149
ENSDARG00000004525	ENSDART00000020463	2	2	2	AAAACCATCAAGAGGCAGCCAAC	5	+	175	828
ENSDARG00000004525	ENSDART00000020463	2	7	7	TTAAACAAACTCACCGGCGGCGCC	6	+	794	828
ENSDARG00000004525	ENSDART00000020463	2	7	7	GTCCTAATCCATCAAGGAGCAGTC	6	+	626	828
ENSDARG00000004525	ENSDART00000020463	2	7	7	GCAGTCAGAGTGGAGCCGGGGCC	5	+	644	828
ENSDARG00000004525	ENSDART00000020463	2	7	7	GACACCGACTCATCCTCTGAGGGA	6	+	748	828
ENSDARG00000004525	ENSDART00000020463	2	7	7	CTCCACAGCGCCACCGCCGCCGAC	6	+	722	828
ENSDARG00000004539	ENSDART00000006870	2	4	4	TGCCAAGCAGGTGGTGGAGCAGGT	6	+	474	1803
ENSDARG00000004539	ENSDART00000006870	2	4	4	GGCTACAAAAGCTGGGAAGCGTAC	6	+	379	1803
ENSDARG00000004539	ENSDART00000006870	2	4	4	CCCAAATGCCAAGCAGGTGGTGGAG	7	+	468	1803
ENSDARG00000004539	ENSDART00000006870	2	4	4	CCCAAATGCCAAGCAGGTGGTGGA	6	+	468	1803
ENSDARG00000004539	ENSDART00000006870	2	5	5	TTCAACACAAACTTCGTCTGTTTAA	7	+	674	1803
ENSDARG00000004539	ENSDART00000006870	2	5	5	GAAAGCTTAAATACCAGGTTTGTGC	7	+	704	1803
ENSDARG00000004539	ENSDART00000006870	2	5	5	CAACACAAACTTCGTCTGTTTAA	5	+	676	1803
ENSDARG00000004539	ENSDART00000006870	2	7	7	ACAGACTGCTGGACGGGTGAGTT	5	+	1239	1803
ENSDARG00000004539	ENSDART00000006870	2	7	7	ACAGACTGCTGGACGGGTGAGTTT	6	+	1239	1803
ENSDARG00000004539	ENSDART00000006870	2	8	8	TACTCATCCTTTGAGGAGATGAC	5	+	1378	1803
ENSDARG00000004539	ENSDART00000006870	2	8	8	CTACTCATCCTTTGAGGAGATGAC	6	+	1377	1803
ENSDARG00000004539	ENSDART00000006870	2	8	8	GCCACCTGCAGTTCAAGGAGTCGCT	7	+	1275	1803
ENSDARG00000004539	ENSDART00000006870	2	9	9	AAATCCAGACCCAACTCTGTGTTT	6	+	1486	1803
ENSDARG00000004539	ENSDART00000006870	2	9	9	AGACCCAACTCTGTGTTTGGGGAG	6	+	1492	1803
ENSDARG00000004539	ENSDART00000006870	2	9	9	GGCTGCCCAGCTGAAGGAGCTGTA	6	+	1416	1803
ENSDARG00000004539	ENSDART00000006870	2	9	9	ACCCAACTCTGTGTTTGGGGAGAC	6	+	1494	1803
ENSDARG00000004539	ENSDART00000006870	2	9	9	AGACCCAACTCTGTGTTTGGGGA	5	+	1492	1803
ENSDARG00000004539	ENSDART00000099898	2	4	4	TGCCAAGCAGGTGGTGGAGCAGGT	6	+	465	1803
ENSDARG00000004539	ENSDART00000099898	2	4	4	GGCTACAAAAGCTGGGAAGCGTAC	6	+	370	1803
ENSDARG00000004539	ENSDART00000099898	2	4	4	CCCAAATGCCAAGCAGGTGGTGGAG	7	+	459	1803
ENSDARG00000004539	ENSDART00000099898	2	4	4	CCCAAATGCCAAGCAGGTGGTGGA	6	+	459	1803
ENSDARG00000004539	ENSDART00000099898	2	5	5	TTCAACACAAACTTCGTCTGTTTAA	7	+	665	1803
ENSDARG00000004539	ENSDART00000099898	2	5	5	CAACACAAACTTCGTCTGTTTAA	5	+	667	1803
ENSDARG00000004539	ENSDART00000099898	2	5	5	GAAAGCTTAAATACCAGGTTTGTGC	7	+	695	1803
ENSDARG00000004539	ENSDART00000099898	2	7	7	ACAGACTGCTGGACGGGTGAGTT	5	+	1230	1803
ENSDARG00000004539	ENSDART00000099898	2	7	7	ACAGACTGCTGGACGGGTGAGTTT	6	+	1230	1803
ENSDARG00000004539	ENSDART00000099898	2	8	8	TACTCATCCTTTGAGGAGATGAC	5	+	1369	1803
ENSDARG00000004539	ENSDART00000099898	2	8	8	GCCACCTGCAGTTCAAGGAGTCGCT	7	+	1266	1803
ENSDARG00000004539	ENSDART00000099898	2	8	8	CTACTCATCCTTTGAGGAGATGAC	6	+	1368	1803
ENSDARG00000004539	ENSDART00000099898	2	9	9	AAATCCAGACCCAACTCTGTGTTT	6	+	1486	1803
ENSDARG00000004539	ENSDART00000099898	2	9	9	AGACCCAACTCTGTGTTTGGGGA	5	+	1492	1803
ENSDARG00000004539	ENSDART00000099898	2	9	9	GGCTGCCCAGCTGAAGGAGCTGTA	6	+	1416	1803
ENSDARG00000004539	ENSDART00000099898	2	9	9	ACCCAACTCTGTGTTTGGGGAGAC	6	+	1494	1803
ENSDARG00000004539	ENSDART00000099898	2	9	9	AGACCCAACTCTGTGTTTGGGGAG	6	+	1492	1803
ENSDARG00000004580	ENSDART00000003550	2	4	4	TGCTCCAAAACACTGCAGGTGGT	5	-	289	912
ENSDARG00000004580	ENSDART00000003550	2	4	4	TCCAAAACACTGCAGGTGGTCTGC	6	-	285	912
ENSDARG00000004580	ENSDART00000003550	2	4	4	CTCCAAAACACTGCAGGTGGTCTGC	7	-	285	912
ENSDARG00000004580	ENSDART00000003550	2	8	8	CACTGCCACAGAGGAGCAGGATAC	6	-	581	912
ENSDARG00000004580	ENSDART00000003550	2	11	11	ACCCTATCCTGAAGCGTTGATGTA	6	-	904	912
ENSDARG00000004582	ENSDART00000056353	2	1	1	TGCAAAGTCAGTGAGCTGTTTAA	5	+	1117	1497
ENSDARG00000004582	ENSDART00000056353	2	1	1	GTCACCTCCCATCTTTAGAGGCA	5	+	1170	1497
ENSDARG00000004582	ENSDART00000056353	2	1	1	CGCTGCTGCTGAATTAAGCAGTC	5	+	570	1497
ENSDARG00000004582	ENSDART00000056353	2	1	1	CACCTCCCATCTTTAGAGGCAGAT	6	+	1172	1497
ENSDARG00000004582	ENSDART00000056353	2	1	1	ACCGACAAAACCTGTTTGATGAA	5	+	926	1497
ENSDARG00000004582	ENSDART00000056353	2	1	1	AAACACACCGAAAACTGTGATTCT	6	+	156	1497
ENSDARG00000004680	ENSDART00000019417	2	4	3	GAAGGCTTAACACCAGGAGGAGGTA	7	+	220	948
ENSDARG00000004680	ENSDART00000019417	2	4	3	GAAGGCTTAACACCAGGAGGAGGT	6	+	220	948
ENSDARG00000004680	ENSDART00000019417	2	5	4	CACCACTTCGGAGGAGGAGGATTC	6	+	256	948
ENSDARG00000004680	ENSDART00000019417	2	5	4	ACATTCCGCAATCCAGAGGACGTT	6	+	280	948
ENSDARG00000004680	ENSDART00000019417	2	6	5	CACCACCACCAACGGGGCATGAGCC	7	+	400	948
ENSDARG00000004680	ENSDART00000019417	2	6	5	ACCACCACCAACGGGGCATGAGCC	6	+	401	948
ENSDARG00000004680	ENSDART00000019417	2	6	5	GTTTCCCTCCTTTTGGTGCGGGA	5	+	464	948
ENSDARG00000004680	ENSDART00000019417	2	7	6	TACATCTTCATTTGGTGGAGGTGGA	7	+	552	948
ENSDARG00000004680	ENSDART00000019417	2	7	6	TACATCTTCATTTGGTGGAGGTG	5	+	552	948
ENSDARG00000004680	ENSDART00000019417	2	7	6	CTCTACATCTTCATTTGGTGGAGGT	7	+	549	948
ENSDARG00000004869	ENSDART00000027102	2	2	1	AAACTCACCAGTGTGTCGATGTC	5	-	130	711
ENSDARG00000004869	ENSDART00000027102	2	2	1	AACTCACCAGTGTGTCGATGTCTGT	7	-	127	711
ENSDARG00000004869	ENSDART00000027102	2	2	1	GTAAACGCAGAGCGCGCAGTCTCT	6	-	88	711
ENSDARG00000004869	ENSDART00000027102	2	3	2	GTCTTCAGCTCCATCGTCTGCCTTC	7	-	411	711
ENSDARG00000004869	ENSDART00000027102	2	3	2	GAAGCCCACCGCTTTTCTGGTTGT	6	-	623	711
ENSDARG00000004869	ENSDART00000027102	2	3	2	CTCTTCATCTTGCTTGAGGCTGTC	6	-	235	711
ENSDARG00000004869	ENSDART00000027102	2	3	2	CCCTTCACATTCTAATGTGCAGGC	6	-	145	711
ENSDARG00000004869	ENSDART00000027102	2	3	2	AGAAGCCCACCGCTTTTCTGGTTGT	7	-	623	711
ENSDARG00000004880	ENSDART00000041806	2	2	2	GCCCCAGCCGTCCATGGGCTTGT	5	-	383	1542
ENSDARG00000004880	ENSDART00000041806	2	2	2	TGCCCCAGCCGTCCATGGGCTTGT	6	-	383	1542
ENSDARG00000004880	ENSDART00000041806	2	4	4	ACACACTGCTCCACGCTGATTTC	5	-	630	1542
ENSDARG00000004880	ENSDART00000041806	2	4	4	CGCCCAGCCCGTGTCAGAGGTGTTC	7	-	606	1542
ENSDARG00000004880	ENSDART00000041806	2	9	9	GACGTCATCAGATCTGCCGATGAA	6	-	1204	1542
ENSDARG00000004880	ENSDART00000041806	2	9	9	GTACCCTGCAGACAAGATGACGTC	6	-	1222	1542
ENSDARG00000004880	ENSDART00000041806	2	12	12	TCCCACTTACTGTCTTGGGCAGCT	6	-	1478	1542
ENSDARG00000004891	ENSDART00000020135	2	2	2	ACCGGCATCAGGGTCAGAGGGGGCT	7	-	153	897
ENSDARG00000004891	ENSDART00000020135	2	3	3	TTCCCACTCCTCACGTGCTTGGTTG	7	-	252	897
ENSDARG00000004891	ENSDART00000020135	2	3	3	TTCCCACTCCTCACGTGCTTGGTT	6	-	253	897
ENSDARG00000004891	ENSDART00000020135	2	3	3	GACAGCTTATGAAAATGCTGTAGAA	7	-	314	897
ENSDARG00000004891	ENSDART00000020135	2	3	3	TCCCACTCCTCACGTGCTTGGTT	5	-	253	897
ENSDARG00000004891	ENSDART00000020135	2	3	3	TCCCACTCCTCACGTGCTTGGTTG	6	-	252	897
ENSDARG00000004891	ENSDART00000020135	2	6	6	TTCAAATGCGCTGTCTTTGTCTTC	6	-	730	897
ENSDARG00000004891	ENSDART00000020135	2	6	6	TGCTCATACCTCGTGAATTGGTC	5	-	661	897
ENSDARG00000004891	ENSDART00000020135	2	6	6	GTTTTCAAATGCGCTGTCTTTGTC	6	-	733	897
ENSDARG00000004891	ENSDART00000020135	2	7	7	CTCTCCAGCAAGCTCTTTTGGAGGT	7	-	795	897
ENSDARG00000004891	ENSDART00000020135	2	7	7	AGCCTCTCCAGCAAGCTCTTTTGGA	7	-	798	897
ENSDARG00000004891	ENSDART00000045016	2	2	2	ACCGGCATCAGGGTCAGAGGGGGCT	7	-	120	864
ENSDARG00000004891	ENSDART00000045016	2	3	3	TCCCACTCCTCACGTGCTTGGTT	5	-	220	864
ENSDARG00000004891	ENSDART00000045016	2	3	3	GACAGCTTATGAAAATGCTGTAGAA	7	-	281	864
ENSDARG00000004891	ENSDART00000045016	2	3	3	TTCCCACTCCTCACGTGCTTGGTT	6	-	220	864
ENSDARG00000004891	ENSDART00000045016	2	3	3	TTCCCACTCCTCACGTGCTTGGTTG	7	-	219	864
ENSDARG00000004891	ENSDART00000045016	2	3	3	TCCCACTCCTCACGTGCTTGGTTG	6	-	219	864
ENSDARG00000004891	ENSDART00000045016	2	6	6	TTCAAATGCGCTGTCTTTGTCTTC	6	-	697	864
ENSDARG00000004891	ENSDART00000045016	2	6	6	TGCTCATACCTCGTGAATTGGTC	5	-	628	864
ENSDARG00000004891	ENSDART00000045016	2	6	6	GTTTTCAAATGCGCTGTCTTTGTC	6	-	700	864
ENSDARG00000004891	ENSDART00000045016	2	7	7	CTCTCCAGCAAGCTCTTTTGGAGGT	7	-	762	864
ENSDARG00000004891	ENSDART00000045016	2	7	7	AGCCTCTCCAGCAAGCTCTTTTGGA	7	-	765	864
ENSDARG00000005058	ENSDART00000027088	2	5	4	CTCTCAAGCATTTCTGTGAGTTT	5	-	376	1524
ENSDARG00000005058	ENSDART00000027088	2	5	4	CAATGCTACCTTGCTGGGTGCTGTG	7	-	423	1524
ENSDARG00000005058	ENSDART00000027088	2	5	4	ATCTTCACAGCGTTGAGCTGCTGTT	7	-	332	1524
ENSDARG00000005058	ENSDART00000027088	2	6	5	ACAGACTCCAGAGTGTGCGAATGT	6	-	536	1524
ENSDARG00000005058	ENSDART00000027088	2	7	6	AAACCCACCCAACATGTGATTGT	5	-	698	1524
ENSDARG00000005058	ENSDART00000027088	2	11	10	GAAGGCGGCCAGCAGCTGGATAG	5	-	1268	1524
ENSDARG00000005058	ENSDART00000027088	2	13	12	GCATCCCACAGGTCAGTTGCTGTT	6	-	1416	1524
ENSDARG00000005058	ENSDART00000027088	2	13	12	CGCATCCCACAGGTCAGTTGCTGTT	7	-	1416	1524
ENSDARG00000005058	ENSDART00000098126	2	5	4	ATCTTCACAGCGTTGAGCTGCTGTT	7	-	332	1590
ENSDARG00000005058	ENSDART00000098126	2	5	4	CAATGCTACCTTGCTGGGTGCTGTG	7	-	423	1590
ENSDARG00000005058	ENSDART00000098126	2	5	4	CTCTCAAGCATTTCTGTGAGTTT	5	-	376	1590
ENSDARG00000005058	ENSDART00000098126	2	6	5	ACAGACTCCAGAGTGTGCGAATGT	6	-	536	1590
ENSDARG00000005058	ENSDART00000098126	2	7	6	AAACCCACCCAACATGTGATTGT	5	-	698	1590
ENSDARG00000005058	ENSDART00000098126	2	11	10	GAAGGCGGCCAGCAGCTGGATAG	5	-	1268	1590
ENSDARG00000005058	ENSDART00000098126	2	13	12	CGCATCCCACAGGTCAGTTGCTGTT	7	-	1416	1590
ENSDARG00000005058	ENSDART00000098126	2	13	12	GCATCCCACAGGTCAGTTGCTGTT	6	-	1416	1590
ENSDARG00000005163	ENSDART00000036979	2	3	2	GTTGTCGACTAGGCGTTTGTAGCG	6	-	52	2061
ENSDARG00000005163	ENSDART00000036979	2	6	5	GTATCCTCCTCAATATTTGCAAAC	6	-	384	2061
ENSDARG00000005163	ENSDART00000036979	2	8	7	CTCTCCGCCAACGAAGCCGGATTC	6	-	660	2061
ENSDARG00000005163	ENSDART00000036979	2	9	8	TCCCACAGACGATGGTTGTCTAA	5	-	757	2061
ENSDARG00000005163	ENSDART00000036979	2	11	10	AAATCCACACTCATCCGCAGATGCT	7	-	1004	2061
ENSDARG00000005163	ENSDART00000036979	2	11	10	AGATGCTTCAGCAGGGTGTTGAA	5	-	988	2061
ENSDARG00000005163	ENSDART00000036979	2	11	10	AGATGCTTCAGCAGGGTGTTGAAC	6	-	987	2061
ENSDARG00000005163	ENSDART00000036979	2	11	10	ATCCGCAGATGCTTCAGCAGGGTGT	7	-	992	2061
ENSDARG00000005163	ENSDART00000036979	2	14	13	AGAATCTCCAAGACGAGTTGCCGGA	7	-	1400	2061
ENSDARG00000005163	ENSDART00000036979	2	14	13	AGCGGCTCCAAAAACGCTGCGGGG	6	-	1344	2061
ENSDARG00000005163	ENSDART00000036979	2	14	13	GGCTCCAAAAACGCTGCGGGGAG	5	-	1342	2061
ENSDARG00000005163	ENSDART00000036979	2	14	13	CTCCAAGACGAGTTGCCGGAGTT	5	-	1397	2061
ENSDARG00000005163	ENSDART00000036979	2	14	13	CTCCAAAAACGCTGCGGGGAGGCC	6	-	1339	2061
ENSDARG00000005163	ENSDART00000036979	2	14	13	TCCAAAAACGCTGCGGGGAGGCC	5	-	1339	2061
ENSDARG00000005163	ENSDART00000036979	2	15	14	GACCACATCTTCTTTGCAGATTTT	6	-	1516	2061
ENSDARG00000005163	ENSDART00000036979	2	15	14	GAAGACCACATCTTCTTTGCAGAT	6	-	1519	2061
ENSDARG00000005163	ENSDART00000036979	2	15	14	CACATCTTCTTTGCAGATTTTTTC	6	-	1513	2061
ENSDARG00000005163	ENSDART00000036979	2	16	15	TACAGCCCAGATAAATGTGCCTGT	6	-	1568	2061
ENSDARG00000005163	ENSDART00000036979	2	17	16	GTTGGCAAAAAGGAGGATTTGCG	5	-	1812	2061
ENSDARG00000005163	ENSDART00000098406	2	1	1	GTTGTCGACTAGGCGTTTGTAGCG	6	-	52	1242
ENSDARG00000005163	ENSDART00000098406	2	4	4	GTATCCTCCTCAATATTTGCAAAC	6	-	384	1242
ENSDARG00000005163	ENSDART00000098406	2	6	6	CTCTCCGCCAACGAAGCCGGATTC	6	-	660	1242
ENSDARG00000005163	ENSDART00000098406	2	7	7	TCCCACAGACGATGGTTGTCTAA	5	-	757	1242
ENSDARG00000005163	ENSDART00000098406	2	9	9	ATCCGCAGATGCTTCAGCAGGGTGT	7	-	992	1242
ENSDARG00000005163	ENSDART00000098406	2	9	9	AGATGCTTCAGCAGGGTGTTGAAC	6	-	987	1242
ENSDARG00000005163	ENSDART00000098406	2	9	9	AGATGCTTCAGCAGGGTGTTGAA	5	-	988	1242
ENSDARG00000005163	ENSDART00000098406	2	9	9	AAATCCACACTCATCCGCAGATGCT	7	-	1004	1242
ENSDARG00000005218	ENSDART00000004848	2	1	1	GGCTCCGCAGCTCCAGCGGCGGCG	6	+	250	1638
ENSDARG00000005218	ENSDART00000004848	2	1	1	CGCAGCTCCAGCGGCGGCGGTGCA	6	+	255	1638
ENSDARG00000005218	ENSDART00000004848	2	1	1	CTCCGCAGCTCCAGCGGCGGCGGT	6	+	252	1638
ENSDARG00000005218	ENSDART00000004848	2	1	1	CTCCGCAGCTCCAGCGGCGGCGGTG	7	+	252	1638
ENSDARG00000005218	ENSDART00000004848	2	1	1	TCCGACAGCCGTCCTTCTGCGGTC	6	+	157	1638
ENSDARG00000005218	ENSDART00000004848	2	1	1	AGCTCCAGCGGCGGCGGTGCAGCA	6	+	258	1638
ENSDARG00000005218	ENSDART00000004848	2	1	1	TCCAGCGGCGGCGGTGCAGCAGCC	6	+	261	1638
ENSDARG00000005218	ENSDART00000004848	2	1	1	AGCATCAGAAGCCCTGGCCGAAGAC	7	+	207	1638
ENSDARG00000005218	ENSDART00000004848	2	1	1	AGAACCAAAAGCCGCTGGCGGAGCT	7	+	344	1638
ENSDARG00000005218	ENSDART00000004848	2	1	1	ACAGCCGTCCTTCTGCGGTCTTT	5	+	161	1638
ENSDARG00000005218	ENSDART00000004848	2	2	2	AGCTCCGTCTGTGCAAGAGGAAGAC	7	+	626	1638
ENSDARG00000005218	ENSDART00000004848	2	3	3	AGCCGCTGCAGGGTTCTGGTTCT	5	+	790	1638
ENSDARG00000005218	ENSDART00000004848	2	3	3	TTCTGCGTCGCGCTGTGGATTTTCT	7	+	845	1638
ENSDARG00000005218	ENSDART00000004848	2	3	3	TTCTGCCTCACGTGGAGTGTGGGAC	7	+	704	1638
ENSDARG00000005218	ENSDART00000004848	2	3	3	TTCTGCGTCGCGCTGTGGATTTT	5	+	845	1638
ENSDARG00000005218	ENSDART00000004848	2	4	4	CTCAACGGCCTCCAGCTGGCGGT	5	+	997	1638
ENSDARG00000005218	ENSDART00000004848	2	4	4	AACGGCCTCCAGCTGGCGGTGCA	5	+	1000	1638
ENSDARG00000005218	ENSDART00000004848	2	4	4	AGCTCCAACCACAACAGAAGCAGCA	7	+	1042	1638
ENSDARG00000005218	ENSDART00000004848	2	4	4	GCCTCCAGCTGGCGGTGCAGGCGTG	7	+	1004	1638
ENSDARG00000005218	ENSDART00000004848	2	4	4	CTCCAACCACAACAGAAGCAGCA	5	+	1044	1638
ENSDARG00000005218	ENSDART00000004848	2	6	6	CTCTCAGTCAGGCTGTAGCAGCG	5	+	1307	1638
ENSDARG00000005218	ENSDART00000004848	2	7	7	AACCACAAAGGCCCTCTGCCGTC	5	+	1462	1638
ENSDARG00000005218	ENSDART00000004848	2	7	7	GAAACCACAAAGGCCCTCTGCCGTC	7	+	1460	1638
ENSDARG00000005218	ENSDART00000004848	2	7	7	CTCCCACCAAACTCATGAAGAATCT	7	+	1508	1638
ENSDARG00000005218	ENSDART00000004848	2	7	7	CCCACCAAACTCATGAAGAATCT	5	+	1510	1638
ENSDARG00000005218	ENSDART00000004848	2	7	7	AACTACAGCGGGCCGGTGAAGCA	5	+	1564	1638
ENSDARG00000005327	ENSDART00000049492	2	2	2	GACTTCACAGCCTTTTGTTTGATAC	7	-	326	1185
ENSDARG00000005327	ENSDART00000049492	2	4	4	GTCTGCAACATGCTCTCTGCAGCT	6	-	804	1185
ENSDARG00000005327	ENSDART00000098510	2	1	1	GACTTCACAGCCTTTTGTTTGATAC	7	-	320	606
ENSDARG00000005327	ENSDART00000098511	2	1	1	GACTTCACAGCCTTTTGTTTGATAC	7	-	317	1239
ENSDARG00000005327	ENSDART00000098511	2	3	3	GTCTGCAACATGCTCTCTGCAGCT	6	-	795	1239
ENSDARG00000005364	ENSDART00000058109	2	1	1	AACCGCTTCCATTTGCAGATGAT	5	+	10	2220
ENSDARG00000005364	ENSDART00000058109	2	2	2	TCCAGCGTCCTCCGTGGTGCTTTT	6	+	249	2220
ENSDARG00000005364	ENSDART00000058109	2	3	3	TCCCAACGCTTTCACATTTGGAGTC	7	+	676	2220
ENSDARG00000005364	ENSDART00000058109	2	3	3	GAACACTTCCTTCACTGGGCTGAC	6	+	609	2220
ENSDARG00000005364	ENSDART00000058109	2	4	4	AGCATCAACTCAGCTCGAAGCCGAG	7	+	1174	2220
ENSDARG00000005364	ENSDART00000058109	2	4	4	CGCTTCCTCATGAATCTTTGGGC	5	+	1504	2220
ENSDARG00000005364	ENSDART00000058109	2	4	4	TTACACAGCCAACCTAGCAGCTGTC	7	+	1554	2220
ENSDARG00000005364	ENSDART00000058109	2	4	4	CACAGCTGCACCCATTGGTGCCTTC	7	+	1260	2220
ENSDARG00000005364	ENSDART00000058109	2	4	4	AACCTAGCAGCTGTCATGGTGGGGG	7	+	1564	2220
ENSDARG00000005364	ENSDART00000058109	2	5	5	TCCATCACCCATCCCTGGGGTTTC	6	+	1631	2220
ENSDARG00000005364	ENSDART00000058109	2	5	5	GCCCACCACTCCGGATGGAGTCTCT	7	+	1743	2220
ENSDARG00000005364	ENSDART00000058109	2	5	5	CGCTTCGGCACAGTGCGTGAGAG	5	+	1654	2220
ENSDARG00000005364	ENSDART00000058109	2	5	5	CAAGCCCACCACTCCGGATGGAGTC	7	+	1740	2220
ENSDARG00000005364	ENSDART00000058109	2	5	5	AGCCCACCACTCCGGATGGAGTC	5	+	1742	2220
ENSDARG00000005364	ENSDART00000058109	2	7	7	GTCAGCCGCTACAAGTCTGACGGT	6	+	1948	2220
ENSDARG00000005364	ENSDART00000058109	2	7	7	AGCCGCTACAAGTCTGACGGTTAC	6	+	1951	2220
ENSDARG00000005364	ENSDART00000058109	2	7	7	ACATGCTTCACGACAAGTGGTATAA	7	+	1979	2220
ENSDARG00000005364	ENSDART00000058109	2	8	8	CTCACCTCCGTCACCAGCAGAGGTT	7	+	2159	2220
ENSDARG00000005364	ENSDART00000058109	2	8	8	GCATCCAGCATTTCTCTGGGCTGTT	7	+	2057	2220
ENSDARG00000005364	ENSDART00000058111	2	1	1	TCCAGCGTCCTCCGTGGTGCTTTT	6	+	300	2358
ENSDARG00000005364	ENSDART00000058111	2	1	1	AACCGCTTCCATTTGCAGATGAT	5	+	13	2358
ENSDARG00000005364	ENSDART00000058111	2	2	2	TTACACAGCCAACCTAGCAGCTGTC	7	+	1668	2358
ENSDARG00000005364	ENSDART00000058111	2	2	2	TCCCAACGCTTTCACATTTGGAGTC	7	+	727	2358
ENSDARG00000005364	ENSDART00000058111	2	2	2	GACCCAGCACCAGCGGGAGGATGGC	7	+	849	2358
ENSDARG00000005364	ENSDART00000058111	2	2	2	GAACACTTCCTTCACTGGGCTGAC	6	+	660	2358
ENSDARG00000005364	ENSDART00000058111	2	2	2	CGCTTCCTCATGAATCTTTGGGC	5	+	1618	2358
ENSDARG00000005364	ENSDART00000058111	2	2	2	CCCAGCACCAGCGGGAGGATGGC	5	+	851	2358
ENSDARG00000005364	ENSDART00000058111	2	2	2	CACAGCTGCACCCATTGGTGCCTTC	7	+	1374	2358
ENSDARG00000005364	ENSDART00000058111	2	2	2	AACCTAGCAGCTGTCATGGTGGGGG	7	+	1678	2358
ENSDARG00000005364	ENSDART00000058111	2	2	2	AGCATCAACTCAGCTCGAAGCCGAG	7	+	1288	2358
ENSDARG00000005364	ENSDART00000058111	2	3	3	AGCCCACCACTCCGGATGGAGTC	5	+	1856	2358
ENSDARG00000005364	ENSDART00000058111	2	3	3	CAAGCCCACCACTCCGGATGGAGTC	7	+	1854	2358
ENSDARG00000005364	ENSDART00000058111	2	3	3	GCCCACCACTCCGGATGGAGTCTCT	7	+	1857	2358
ENSDARG00000005364	ENSDART00000058111	2	3	3	CGCTTCGGCACAGTGCGTGAGAG	5	+	1768	2358
ENSDARG00000005364	ENSDART00000058111	2	3	3	TCCATCACCCATCCCTGGGGTTTC	6	+	1745	2358
ENSDARG00000005364	ENSDART00000058111	2	5	5	ACATGCTTCACGACAAGTGGTATAA	7	+	2093	2358
ENSDARG00000005364	ENSDART00000058111	2	5	5	AGCCGCTACAAGTCTGACGGTTAC	6	+	2065	2358
ENSDARG00000005364	ENSDART00000058111	2	5	5	GTCAGCCGCTACAAGTCTGACGGT	6	+	2062	2358
ENSDARG00000005364	ENSDART00000058111	2	6	6	CTCACCTCCGTCACCAGCAGAGGTT	7	+	2273	2358
ENSDARG00000005364	ENSDART00000058111	2	6	6	GCATCCAGCATTTCTCTGGGCTGTT	7	+	2171	2358
ENSDARG00000005458	ENSDART00000056921	2	4	4	ACAATCCACATCATCGACTTTGGA	6	+	568	1359
ENSDARG00000005458	ENSDART00000056921	2	4	4	ATCAACACACACCTGGGGAAGGG	5	+	682	1359
ENSDARG00000005458	ENSDART00000056921	2	4	4	CAACACACACCTGGGGAAGGGTAA	6	+	684	1359
ENSDARG00000005458	ENSDART00000056921	2	4	4	CAATCCACATCATCGACTTTGGA	5	+	569	1359
ENSDARG00000005458	ENSDART00000056921	2	5	5	AGCAAAGCAGGCGGGATGATTTG	5	+	704	1359
ENSDARG00000005458	ENSDART00000056921	2	10	10	TGCCCCAGCTGAGGTGGAGGTGGCC	7	+	1281	1359
ENSDARG00000005458	ENSDART00000056921	2	10	10	TGCCCCAGCTGAGGTGGAGGTGGC	6	+	1281	1359
ENSDARG00000005458	ENSDART00000056921	2	10	10	AACTGCCCCAGCTGAGGTGGAGGTG	7	+	1278	1359
ENSDARG00000005458	ENSDART00000056921	2	10	10	AACTGCCCCAGCTGAGGTGGAGGT	6	+	1278	1359
ENSDARG00000005458	ENSDART00000099711	2	4	4	CAACACACACCTGGGGAAGGGTAA	6	+	684	1257
ENSDARG00000005458	ENSDART00000099711	2	4	4	ATCAACACACACCTGGGGAAGGG	5	+	682	1257
ENSDARG00000005458	ENSDART00000099711	2	4	4	ACAATCCACATCATCGACTTTGGA	6	+	568	1257
ENSDARG00000005458	ENSDART00000099711	2	4	4	CAATCCACATCATCGACTTTGGA	5	+	569	1257
ENSDARG00000005458	ENSDART00000099711	2	5	5	AGCAAAGCAGGCGGGATGATTTG	5	+	704	1257
ENSDARG00000005458	ENSDART00000099711	2	9	9	TGCCCCAGCTGAGGTGGAGGTGGCC	7	+	1179	1257
ENSDARG00000005458	ENSDART00000099711	2	9	9	TGCCCCAGCTGAGGTGGAGGTGGC	6	+	1179	1257
ENSDARG00000005458	ENSDART00000099711	2	9	9	AACTGCCCCAGCTGAGGTGGAGGTG	7	+	1176	1257
ENSDARG00000005458	ENSDART00000099711	2	9	9	AACTGCCCCAGCTGAGGTGGAGGT	6	+	1176	1257
ENSDARG00000005590	ENSDART00000022483	2	4	4	CAACAAACCTTTGTTGTTGTGGCA	6	-	471	852
ENSDARG00000005590	ENSDART00000022483	2	4	4	GGCAAACACGCACTGTCTGCAGAG	6	-	451	852
ENSDARG00000005590	ENSDART00000022483	2	5	5	TCCACCGCAGTAGCAGTAGCATTG	6	-	604	852
ENSDARG00000005590	ENSDART00000022483	2	5	5	GTCCACCGCAGTAGCAGTAGCATTG	7	-	604	852
ENSDARG00000005590	ENSDART00000022483	2	6	6	ATCTTCAGATACCAGCTGTGGGA	5	-	628	852
ENSDARG00000005590	ENSDART00000022483	2	7	7	CTCACCATCTCAGAGGGAGGCGTTT	7	-	781	852
ENSDARG00000005590	ENSDART00000022483	2	7	7	CTCACCATCTCAGAGGGAGGCGTT	6	-	782	852
ENSDARG00000005590	ENSDART00000022483	2	7	7	CAACTCACCATCTCAGAGGGAGGC	6	-	785	852
ENSDARG00000005590	ENSDART00000022483	2	7	7	AACTCACCATCTCAGAGGGAGGC	5	-	785	852
ENSDARG00000005590	ENSDART00000100634	2	5	5	CAACAAACCTTTGTTGTTGTGGCA	6	-	474	1815
ENSDARG00000005590	ENSDART00000100634	2	5	5	GGCAAACACGCACTGTCTGCAGAG	6	-	454	1815
ENSDARG00000005590	ENSDART00000100634	2	6	6	TCCACCGCAGTAGCAGTAGCATTG	6	-	607	1815
ENSDARG00000005590	ENSDART00000100634	2	6	6	GTCCACCGCAGTAGCAGTAGCATTG	7	-	607	1815
ENSDARG00000005590	ENSDART00000100634	2	7	7	ATCTTCAGATACCAGCTGTGGGA	5	-	631	1815
ENSDARG00000005590	ENSDART00000100634	2	8	8	CTCACCATCTCAGAGGGAGGCGTTT	7	-	784	1815
ENSDARG00000005590	ENSDART00000100634	2	8	8	CTCACCATCTCAGAGGGAGGCGTT	6	-	785	1815
ENSDARG00000005590	ENSDART00000100634	2	8	8	AACTCACCATCTCAGAGGGAGGC	5	-	788	1815
ENSDARG00000005590	ENSDART00000100634	2	8	8	CAACTCACCATCTCAGAGGGAGGC	6	-	788	1815
ENSDARG00000005590	ENSDART00000100634	2	9	9	TACCTCGCCAAGCTGAAGCCGGT	5	-	908	1815
ENSDARG00000005590	ENSDART00000100634	2	10	10	AAACTCACATGTCGAGGTTGTTGTT	7	-	979	1815
ENSDARG00000005590	ENSDART00000100634	2	15	15	GGCCAAAAACATCCAGTGCGTGGTC	7	-	1454	1815
ENSDARG00000005590	ENSDART00000100634	2	15	15	GTACTCTACTTTGCCGTCGTTTGT	6	-	1771	1815
ENSDARG00000005590	ENSDART00000100634	2	15	15	GCCAAAAACATCCAGTGCGTGGTC	6	-	1454	1815
ENSDARG00000005590	ENSDART00000100634	2	15	15	GTCCTCGGCGCCTCTTAATTGGGG	6	-	1493	1815
ENSDARG00000005593	ENSDART00000021168	2	1	1	TCCATCATCAACGGTCTGGGGTC	5	+	127	1068
ENSDARG00000005593	ENSDART00000021168	2	2	2	AAACACATCTGTGCCATTTGTGGAG	7	+	349	1068
ENSDARG00000005593	ENSDART00000021168	2	4	4	AGAGGCAGCGCGGTCGGGAGAGGAG	7	+	578	1068
ENSDARG00000005593	ENSDART00000021168	2	5	5	ACCAACATCTGCCAGGCTGCAGAT	6	+	742	1068
ENSDARG00000005593	ENSDART00000097766	2	1	1	TCCATCATCAACGGTCTGGGGTC	5	+	58	1092
ENSDARG00000005593	ENSDART00000097766	2	4	4	AAACACATCTGTGCCATTTGTGGAG	7	+	298	1092
ENSDARG00000005593	ENSDART00000097766	2	7	7	AGAGGCAGCGCGGTCGGGAGAGGAG	7	+	554	1092
ENSDARG00000005593	ENSDART00000097766	2	8	8	ACCAACATCTGCCAGGCTGCAGAT	6	+	727	1092
ENSDARG00000005593	ENSDART00000097768	2	2	2	TCCATCATCAACGGTCTGGGGTC	5	+	100	1041
ENSDARG00000005593	ENSDART00000097768	2	3	3	AAACACATCTGTGCCATTTGTGGAG	7	+	322	1041
ENSDARG00000005593	ENSDART00000097768	2	5	5	AGAGGCAGCGCGGTCGGGAGAGGAG	7	+	551	1041
ENSDARG00000005593	ENSDART00000097768	2	6	6	ACCAACATCTGCCAGGCTGCAGAT	6	+	715	1041
ENSDARG00000005606	ENSDART00000027886	2	2	2	ATCCTCTGCTATAATGTGGGTGGC	6	-	145	2802
ENSDARG00000005606	ENSDART00000027886	2	2	2	ATCCTCTGCTATAATGTGGGTGGCG	7	-	144	2802
ENSDARG00000005606	ENSDART00000027886	2	4	4	AGAAAATCCTGTAACTCTGATTAA	6	-	262	2802
ENSDARG00000005606	ENSDART00000027886	2	6	6	AGCGCCTGCCTGCTGGGGATGCG	5	-	690	2802
ENSDARG00000005606	ENSDART00000027886	2	6	6	AACATCAACTCTGATTTGCGTTC	5	-	730	2802
ENSDARG00000005606	ENSDART00000027886	2	6	6	TCCTCCTTCTCTGGGGATGAGTC	5	-	766	2802
ENSDARG00000005606	ENSDART00000027886	2	7	7	TGCTGCTGCTGCTGTTGTTGTTGTT	7	-	1655	2802
ENSDARG00000005606	ENSDART00000027886	2	7	7	TGCTGCTGCTGCTGTTGATGTTGGG	7	-	1457	2802
ENSDARG00000005606	ENSDART00000027886	2	7	7	TGCTGCTGCTGCTGCTGTTGTTGTT	7	-	1658	2802
ENSDARG00000005606	ENSDART00000027886	2	7	7	TGCTGCTGCTGCTGCTGTTGATGTT	7	-	1460	2802
ENSDARG00000005606	ENSDART00000027886	2	7	7	TGCTGCTGCTGCTGCTGCTGTTGTT	7	-	1661	2802
ENSDARG00000005606	ENSDART00000027886	2	7	7	TGCTGCTGCTGCTGCTGCTGTTGAT	7	-	1463	2802
ENSDARG00000005606	ENSDART00000027886	2	7	7	TGCTGCTGCTGCTGTTGTTGTTTTT	7	-	1700	2802
ENSDARG00000005606	ENSDART00000027886	2	7	7	TGCTGCTGCTGTTGATGTTGGGAA	6	-	1455	2802
ENSDARG00000005606	ENSDART00000027886	2	7	7	TGCTGCTGCTGTTGCTGTTGTAGCT	7	-	1247	2802
ENSDARG00000005606	ENSDART00000027886	2	7	7	TGCTGCTGCTGTTGTTGCTGCTGCT	7	-	1478	2802
ENSDARG00000005606	ENSDART00000027886	2	7	7	TGCTGCTGCTGTTGTTGCTGTGGCG	7	-	1355	2802
ENSDARG00000005606	ENSDART00000027886	2	7	7	TGCTGCTGCTGTTGTTGTTGTTGCT	7	-	1652	2802
ENSDARG00000005606	ENSDART00000027886	2	7	7	TGCTGCTGCTGTTGTTGTTGTTGTT	7	-	1631	2802
ENSDARG00000005606	ENSDART00000027886	2	7	7	TGCTGCTGCTGTTGTTGTTTTTGTT	7	-	1697	2802
ENSDARG00000005606	ENSDART00000027886	2	7	7	TTCTGCAGATGTTGTTGCTGTTGCT	7	-	1835	2802
ENSDARG00000005606	ENSDART00000027886	2	7	7	TTAACCTGCTGGTTCTGATGTTGCA	7	-	1871	2802
ENSDARG00000005606	ENSDART00000027886	2	7	7	TGCTGCTGCTGCTGCTGCTGCTGTT	7	-	1664	2802
ENSDARG00000005606	ENSDART00000027886	2	7	7	TGCTGCTGCATTTGCTGCTGTTGTT	7	-	1814	2802
ENSDARG00000005606	ENSDART00000027886	2	7	7	AACTGCAACTGAAGTCTGTGCTGCT	7	-	1604	2802
ENSDARG00000005606	ENSDART00000027886	2	7	7	AGAGGCTGCTGGTTCTGCAGATGTT	7	-	1847	2802
ENSDARG00000005606	ENSDART00000027886	2	7	7	ATCTGCTGCTGGTTTTGCTGCTGCT	7	-	1715	2802
ENSDARG00000005606	ENSDART00000027886	2	7	7	CACTACACCTTTAGAGGATGCGGAA	7	-	1098	2802
ENSDARG00000005606	ENSDART00000027886	2	7	7	GAAAAACTCTGGATGATCTGTAGAA	7	-	1076	2802
ENSDARG00000005606	ENSDART00000027886	2	7	7	GGCAGCATCATGGGATGTTGTTGTG	7	-	1280	2802
ENSDARG00000005606	ENSDART00000027886	2	7	7	GGCAGCCTCGGAAGCTGTTGGGGT	6	-	1530	2802
ENSDARG00000005606	ENSDART00000027886	2	7	7	GGCAGCCTCGGAAGCTGTTGGGGTC	7	-	1529	2802
ENSDARG00000005606	ENSDART00000027886	2	7	7	GGCGGCGGCTGATGCTGTTGTTGTT	7	-	1334	2802
ENSDARG00000005606	ENSDART00000027886	2	7	7	TGCTGCTGCAAATGCTGTTGGTGCA	7	-	1739	2802
ENSDARG00000005606	ENSDART00000027886	2	7	7	TGCTGCAAATGCTGTTGGTGCATCT	7	-	1736	2802
ENSDARG00000005606	ENSDART00000027886	2	7	7	TGCATCTGCTGCTGGTTTTGCTGCT	7	-	1718	2802
ENSDARG00000005606	ENSDART00000027886	2	7	7	TGCATCTGCATGACCTGTGGCAGCA	7	-	1298	2802
ENSDARG00000005606	ENSDART00000027886	2	7	7	TGCAGCACATGTTGCTGCTGATGCT	7	-	1559	2802
ENSDARG00000005606	ENSDART00000027886	2	7	7	TACATCTGCTGATGCATCTGTTGCT	7	-	1430	2802
ENSDARG00000005606	ENSDART00000027886	2	7	7	GTCCAAAGAGCTGTGCAGATGTG	5	-	1932	2802
ENSDARG00000005606	ENSDART00000027886	2	8	8	TTATCAGCCATTTGTTCTGGATAG	6	-	2019	2802
ENSDARG00000005606	ENSDART00000031130	2	2	2	ATCCTCTGCTATAATGTGGGTGGC	6	-	145	3366
ENSDARG00000005606	ENSDART00000031130	2	2	2	ATCCTCTGCTATAATGTGGGTGGCG	7	-	144	3366
ENSDARG00000005606	ENSDART00000031130	2	4	4	AGAAAATCCTGTAACTCTGATTAA	6	-	262	3366
ENSDARG00000005606	ENSDART00000031130	2	6	6	AACATCAACTCTGATTTGCGTTC	5	-	730	3366
ENSDARG00000005606	ENSDART00000031130	2	6	6	AGCGCCTGCCTGCTGGGGATGCG	5	-	690	3366
ENSDARG00000005606	ENSDART00000031130	2	6	6	TCCTCCTTCTCTGGGGATGAGTC	5	-	766	3366
ENSDARG00000005606	ENSDART00000031130	2	7	7	TGCTGCTGCTGCTGCTGTTGTTGTT	7	-	1658	3366
ENSDARG00000005606	ENSDART00000031130	2	7	7	TGCTGCTGCTGCTGCTGTTGATGTT	7	-	1460	3366
ENSDARG00000005606	ENSDART00000031130	2	7	7	TGCTGCTGCTGCTGCTGCTGTTGTT	7	-	1661	3366
ENSDARG00000005606	ENSDART00000031130	2	7	7	TGCTGCTGCTGCTGCTGCTGTTGAT	7	-	1463	3366
ENSDARG00000005606	ENSDART00000031130	2	7	7	TGCTGCTGCTGCTGCTGCTGCTGTT	7	-	1664	3366
ENSDARG00000005606	ENSDART00000031130	2	7	7	TTAACCTGCTGGTTCTGATGTTGCA	7	-	1871	3366
ENSDARG00000005606	ENSDART00000031130	2	7	7	TGCTGCTGCATTTGCTGCTGTTGTT	7	-	1814	3366
ENSDARG00000005606	ENSDART00000031130	2	7	7	TGCTGCTGCAAATGCTGTTGGTGCA	7	-	1739	3366
ENSDARG00000005606	ENSDART00000031130	2	7	7	TGCTGCTGCTGCTGTTGATGTTGGG	7	-	1457	3366
ENSDARG00000005606	ENSDART00000031130	2	7	7	TGCTGCTGCTGCTGTTGTTGTTTTT	7	-	1700	3366
ENSDARG00000005606	ENSDART00000031130	2	7	7	TGCTGCTGCTGTTGTTGTTTTTGTT	7	-	1697	3366
ENSDARG00000005606	ENSDART00000031130	2	7	7	TGCTGCTGCTGTTGTTGTTGTTGTT	7	-	1631	3366
ENSDARG00000005606	ENSDART00000031130	2	7	7	TTCTGCAGATGTTGTTGCTGTTGCT	7	-	1835	3366
ENSDARG00000005606	ENSDART00000031130	2	7	7	TGCTGCTGCTGTTGTTGTTGTTGCT	7	-	1652	3366
ENSDARG00000005606	ENSDART00000031130	2	7	7	TGCTGCTGCTGTTGTTGCTGTGGCG	7	-	1355	3366
ENSDARG00000005606	ENSDART00000031130	2	7	7	TGCTGCTGCTGTTGTTGCTGCTGCT	7	-	1478	3366
ENSDARG00000005606	ENSDART00000031130	2	7	7	TGCTGCTGCTGTTGCTGTTGTAGCT	7	-	1247	3366
ENSDARG00000005606	ENSDART00000031130	2	7	7	TGCTGCTGCTGTTGATGTTGGGAA	6	-	1455	3366
ENSDARG00000005606	ENSDART00000031130	2	7	7	TGCTGCAAATGCTGTTGGTGCATCT	7	-	1736	3366
ENSDARG00000005606	ENSDART00000031130	2	7	7	TGCATCTGCTGCTGGTTTTGCTGCT	7	-	1718	3366
ENSDARG00000005606	ENSDART00000031130	2	7	7	AGAGGCTGCTGGTTCTGCAGATGTT	7	-	1847	3366
ENSDARG00000005606	ENSDART00000031130	2	7	7	ATCTGCTGCTGGTTTTGCTGCTGCT	7	-	1715	3366
ENSDARG00000005606	ENSDART00000031130	2	7	7	CACTACACCTTTAGAGGATGCGGAA	7	-	1098	3366
ENSDARG00000005606	ENSDART00000031130	2	7	7	GAAAAACTCTGGATGATCTGTAGAA	7	-	1076	3366
ENSDARG00000005606	ENSDART00000031130	2	7	7	TGCTGCTGCTGCTGTTGTTGTTGTT	7	-	1655	3366
ENSDARG00000005606	ENSDART00000031130	2	7	7	AACTGCAACTGAAGTCTGTGCTGCT	7	-	1604	3366
ENSDARG00000005606	ENSDART00000031130	2	7	7	GGCAGCATCATGGGATGTTGTTGTG	7	-	1280	3366
ENSDARG00000005606	ENSDART00000031130	2	7	7	GGCAGCCTCGGAAGCTGTTGGGGT	6	-	1530	3366
ENSDARG00000005606	ENSDART00000031130	2	7	7	TGCATCTGCATGACCTGTGGCAGCA	7	-	1298	3366
ENSDARG00000005606	ENSDART00000031130	2	7	7	TGCAGCACATGTTGCTGCTGATGCT	7	-	1559	3366
ENSDARG00000005606	ENSDART00000031130	2	7	7	TACATCTGCTGATGCATCTGTTGCT	7	-	1430	3366
ENSDARG00000005606	ENSDART00000031130	2	7	7	GTCCAAAGAGCTGTGCAGATGTG	5	-	1932	3366
ENSDARG00000005606	ENSDART00000031130	2	7	7	GGCGGCGGCTGATGCTGTTGTTGTT	7	-	1334	3366
ENSDARG00000005606	ENSDART00000031130	2	7	7	GGCAGCCTCGGAAGCTGTTGGGGTC	7	-	1529	3366
ENSDARG00000005606	ENSDART00000031130	2	8	8	TTATCAGCCATTTGTTCTGGATAG	6	-	2019	3366
ENSDARG00000005606	ENSDART00000031130	2	16	16	CTCACCCACAAATTTCTGGCTTT	5	-	2972	3366
ENSDARG00000005606	ENSDART00000031130	2	16	16	GACTCACCCACAAATTTCTGGCTTT	7	-	2972	3366
ENSDARG00000005606	ENSDART00000031130	2	17	17	AACAGCACCTCAGCCTCTGCATCT	6	-	3012	3366
ENSDARG00000005606	ENSDART00000031130	2	17	17	AGCCTCTGCATCTCGCAGCATGT	5	-	3002	3366
ENSDARG00000005606	ENSDART00000031130	2	17	17	CAAACCTTAAAGAGCGGAGCTGCA	6	-	3072	3366
ENSDARG00000005673	ENSDART00000027171	2	2	2	AACTACACATATACAGTTGAATTC	6	+	175	606
ENSDARG00000005673	ENSDART00000027171	2	2	2	CAACTACACATATACAGTTGAATTC	7	+	174	606
ENSDARG00000005673	ENSDART00000027171	2	2	2	TTCAAAACAATCCTGTCTTGGGG	5	+	139	606
ENSDARG00000005673	ENSDART00000027171	2	2	2	TTCAAAACAATCCTGTCTTGGGGA	6	+	139	606
ENSDARG00000005673	ENSDART00000027171	2	3	3	GAAACCCTCACTGCATTAGAAGCA	6	+	224	606
ENSDARG00000005673	ENSDART00000100390	2	2	2	TTCAAAACAATCCTGTCTTGGGGA	6	+	139	597
ENSDARG00000005673	ENSDART00000100390	2	2	2	TTCAAAACAATCCTGTCTTGGGG	5	+	139	597
ENSDARG00000005673	ENSDART00000100390	2	2	2	CAACTACACATATACAGTTGAATTC	7	+	174	597
ENSDARG00000005673	ENSDART00000100390	2	2	2	AACTACACATATACAGTTGAATTC	6	+	175	597
ENSDARG00000005673	ENSDART00000100390	2	3	3	GAAACCCTCACTGCATTAGAAGCA	6	+	224	597
ENSDARG00000005754	ENSDART00000090341	2	2	1	AGCTCAGCAGTAGCAGAAGAGGAA	6	-	56	5691
ENSDARG00000005754	ENSDART00000090341	2	2	1	GTATGCAGCTCAGCAGTAGCAGAA	6	-	62	5691
ENSDARG00000005754	ENSDART00000090341	2	3	2	TTCTTCATCCATGTGATGCGAGGCT	7	-	197	5691
ENSDARG00000005754	ENSDART00000090341	2	5	4	CGCTCCACCACTTTCAGCTGAGGAC	7	-	434	5691
ENSDARG00000005754	ENSDART00000090341	2	5	4	GGCAGCACAGAGCATTGTAGTTGTT	7	-	465	5691
ENSDARG00000005754	ENSDART00000090341	2	5	4	CTCCACCACTTTCAGCTGAGGAC	5	-	434	5691
ENSDARG00000005754	ENSDART00000090341	2	5	4	AAAGTCTACCTGAGCGAAGCTGTT	6	-	566	5691
ENSDARG00000005754	ENSDART00000090341	2	7	6	TACTGCCACGCAGGTGAGGTTTAC	6	-	748	5691
ENSDARG00000005754	ENSDART00000090341	2	7	6	GGCATCACCTCGTGATTGGTAGGTG	7	-	713	5691
ENSDARG00000005754	ENSDART00000090341	2	7	6	GGCATCTCCTCATCCTTGGTGAGCT	7	-	815	5691
ENSDARG00000005754	ENSDART00000090341	2	7	6	ACCTACTGCCACGCAGGTGAGGTT	6	-	751	5691
ENSDARG00000005754	ENSDART00000090341	2	7	6	GGCACCTACTGCCACGCAGGTGAG	6	-	754	5691
ENSDARG00000005754	ENSDART00000090341	2	8	7	ACCGTCCACTTCTTGGAAGTTGGT	6	-	1084	5691
ENSDARG00000005754	ENSDART00000090341	2	8	7	GCCCACGACCAATGTTGTTGACTGC	7	-	1174	5691
ENSDARG00000005754	ENSDART00000090341	2	8	7	CCCAGCACACGTAGGCTGTAGGT	5	-	1450	5691
ENSDARG00000005754	ENSDART00000090341	2	8	7	ACATGCAGCGGTGGGGAGGAAGGT	6	-	1239	5691
ENSDARG00000005754	ENSDART00000090341	2	8	7	GTCCACTTCTTGGAAGTTGGTGTC	6	-	1081	5691
ENSDARG00000005754	ENSDART00000090341	2	8	7	GTTTCCAGAGTCCCATGTGAGTGT	6	-	1009	5691
ENSDARG00000005754	ENSDART00000090341	2	8	7	TCCATCCCCTACAGATGTGAAGCC	6	-	1471	5691
ENSDARG00000005754	ENSDART00000090341	2	8	7	AGCCCAGCACACGTAGGCTGTAGGT	7	-	1450	5691
ENSDARG00000005754	ENSDART00000090341	2	9	8	CTCTGCTTCAGCTTCGAAGCTGGA	6	-	1549	5691
ENSDARG00000005754	ENSDART00000090341	2	11	10	ACCCAACTCACCTTGATGCTGGT	5	-	1861	5691
ENSDARG00000005754	ENSDART00000090341	2	11	10	CAACTCACCTTGATGCTGGTGGA	5	-	1858	5691
ENSDARG00000005754	ENSDART00000090341	2	13	12	GTTACCTGCTCCGGTGGTGGTGAC	6	-	2413	5691
ENSDARG00000005754	ENSDART00000090341	2	13	12	AGCTCCATCACCTTTGGTTGTGTAC	7	-	2370	5691
ENSDARG00000005754	ENSDART00000090341	2	14	13	GTTTTCCTCTTCCAGACGTTTGT	5	-	2543	5691
ENSDARG00000005754	ENSDART00000090341	2	14	13	CACGTCCTCAGGAGTGCCGATGTC	6	-	2692	5691
ENSDARG00000005754	ENSDART00000090341	2	14	13	CAAGCCTACGACCTGCAGGTTAA	5	-	2732	5691
ENSDARG00000005754	ENSDART00000090341	2	14	13	TTCCTCTTCCAGACGTTTGTAGCG	6	-	2539	5691
ENSDARG00000005754	ENSDART00000090341	2	14	13	CACCCACCATGTCTTTAGGAGGC	5	-	2496	5691
ENSDARG00000005754	ENSDART00000090341	2	14	13	CTCACCCACCATGTCTTTAGGAGGC	7	-	2496	5691
ENSDARG00000005754	ENSDART00000090341	2	16	15	CTACTAACCTGACAGGAGCAGAG	5	-	3351	5691
ENSDARG00000005754	ENSDART00000090341	2	17	16	TTAATCCACTGACGAGATGATGTC	6	-	3399	5691
ENSDARG00000005754	ENSDART00000090341	2	18	17	ACAAAACACTGGAAGTGTTGGTT	5	-	3607	5691
ENSDARG00000005754	ENSDART00000090341	2	18	17	ACAAAACACTGGAAGTGTTGGTTGT	7	-	3605	5691
ENSDARG00000005754	ENSDART00000090341	2	18	17	CTCATCGCCCAGAGTGAAGGTTTC	6	-	3544	5691
ENSDARG00000005754	ENSDART00000090341	2	18	17	CACAAAACACTGGAAGTGTTGGTT	6	-	3607	5691
ENSDARG00000005754	ENSDART00000090341	2	21	20	TCCTACCTCATACTCTTGGGAAAAC	7	-	4032	5691
ENSDARG00000005754	ENSDART00000090341	2	23	22	CAAATCATCCTCCAGAAGTCGCT	5	-	4273	5691
ENSDARG00000005754	ENSDART00000090341	2	25	24	TCCAGCATCAGGAGGGTTGCAGGC	6	-	4582	5691
ENSDARG00000005754	ENSDART00000090341	2	26	25	TCCAGCTCCATGGCTGTGACGGT	5	-	4882	5691
ENSDARG00000005754	ENSDART00000090341	2	27	26	GACCCCTCCACTCCTCGGATTGGCT	7	-	5030	5691
ENSDARG00000005754	ENSDART00000090341	2	27	26	CAATGCAGCTGGCATTGATGTAGTC	7	-	5056	5691
ENSDARG00000005754	ENSDART00000090341	2	27	26	CCCCTCCACTCCTCGGATTGGCT	5	-	5030	5691
ENSDARG00000005754	ENSDART00000090341	2	28	27	TTACCCGTCCCATCTCTCTGAGTTT	7	-	5197	5691
ENSDARG00000005754	ENSDART00000090341	2	28	27	CCCGTCCCATCTCTCTGAGTTTGGT	7	-	5194	5691
ENSDARG00000005754	ENSDART00000090341	2	30	29	GAACCCCTCACCGGTTTTTGGCA	5	-	5402	5691
ENSDARG00000005754	ENSDART00000090341	2	31	30	GTCTGCACCATGGCAGGCCTTTGTG	7	-	5606	5691
ENSDARG00000005754	ENSDART00000090341	2	32	31	TACTCCAGAGCGGCTCTGTAGCA	5	-	5650	5691
ENSDARG00000005941	ENSDART00000027090	2	2	1	TCCTTCTCCACGGTGGCAGTGAAC	6	+	241	1638
ENSDARG00000005941	ENSDART00000027090	2	2	1	GTCTCACCCCATTCGGTGGCTCT	5	+	182	1638
ENSDARG00000005941	ENSDART00000027090	2	2	1	GTCATCACACCCTTCGGTGGAGCC	6	+	211	1638
ENSDARG00000005941	ENSDART00000027090	2	2	1	GAACAACCCTTTTCCTGGTGTCGTC	7	+	261	1638
ENSDARG00000005941	ENSDART00000027090	2	2	1	TCCTCCTTCTCCACGGTGGCAGTG	6	+	238	1638
ENSDARG00000005941	ENSDART00000027090	2	4	3	GACTCCATCCAGGCGGAAGAGTAA	6	+	469	1638
ENSDARG00000005941	ENSDART00000027090	2	4	3	GCAGACTCCATCCAGGCGGAAGAG	6	+	466	1638
ENSDARG00000005941	ENSDART00000027090	2	6	5	ACACCCTACAGAAACTGGTGAAGCA	7	+	710	1638
ENSDARG00000005941	ENSDART00000027090	2	7	6	GGCTGCTTCGGAGAGGTTTGGAT	5	+	874	1638
ENSDARG00000005941	ENSDART00000027090	2	7	6	AGCCCCAAACTCAGGGTCTGGCTAA	7	+	794	1638
ENSDARG00000005941	ENSDART00000027090	2	7	6	CACTGCGTCTGGAGCTTAAGCTGGG	7	+	845	1638
ENSDARG00000005941	ENSDART00000027090	2	7	6	GCCCCAAACTCAGGGTCTGGCTAA	6	+	795	1638
ENSDARG00000005941	ENSDART00000027090	2	10	9	GGCTGCTAACATCCTGGTGGGAGAC	7	+	1212	1638
ENSDARG00000005941	ENSDART00000027090	2	10	9	GGCTGCTAACATCCTGGTGGGAG	5	+	1212	1638
ENSDARG00000006200	ENSDART00000017474	2	8	8	GTCGCCTCCAGTGCGGTGGAGTC	5	+	628	3903
ENSDARG00000006200	ENSDART00000017474	2	8	8	GTTGTCGCCTCCAGTGCGGTGGA	5	+	625	3903
ENSDARG00000006200	ENSDART00000017474	2	8	8	GTTGTCGCCTCCAGTGCGGTGGAG	6	+	625	3903
ENSDARG00000006200	ENSDART00000017474	2	8	8	AGCAGCCTCAAGTCCAGCTGTTGTC	7	+	606	3903
ENSDARG00000006200	ENSDART00000017474	2	10	10	AGAAACAACTATGCAAGGTTGGTAA	7	+	743	3903
ENSDARG00000006200	ENSDART00000017474	2	10	10	CCCTGCACCAGTCTGCCTTGTTG	5	+	719	3903
ENSDARG00000006200	ENSDART00000017474	2	10	10	GCACCAGTCTGCCTTGTTGAAGAA	6	+	723	3903
ENSDARG00000006200	ENSDART00000017474	2	10	10	CACCCCTGCACCAGTCTGCCTTG	5	+	716	3903
ENSDARG00000006200	ENSDART00000017474	2	11	11	CCCCCAGCCCCACCAGTGGAAGAG	6	+	829	3903
ENSDARG00000006200	ENSDART00000017474	2	11	11	AGAGACAGATGAAACATGGGAGGAA	7	+	849	3903
ENSDARG00000006200	ENSDART00000017474	2	11	11	GTTTCAGCCAGAGGAGGAGAAGCC	6	+	774	3903
ENSDARG00000006200	ENSDART00000017474	2	11	11	GCCAGCTCCTGAGCCAGAGGTGGTT	7	+	795	3903
ENSDARG00000006200	ENSDART00000017474	2	11	11	GCCCCCAGCCCCACCAGTGGAAGAG	7	+	828	3903
ENSDARG00000006200	ENSDART00000017474	2	12	12	GCATGCACAAGCCAGAGGGTTTG	5	+	1034	3903
ENSDARG00000006200	ENSDART00000017474	2	12	12	TGCCACACATCAGTGATGTTGTC	5	+	1055	3903
ENSDARG00000006200	ENSDART00000017474	2	12	12	GCATGCACAAGCCAGAGGGTTTGCC	7	+	1034	3903
ENSDARG00000006200	ENSDART00000017474	2	13	13	GCAGTCATCCGGAGGAGGAGGGC	5	+	1176	3903
ENSDARG00000006200	ENSDART00000017474	2	14	14	GGCGCCCTCAGCCGGGTCGAGGCA	6	+	1232	3903
ENSDARG00000006200	ENSDART00000017474	2	14	14	TCCAGCAGCTGATGAAGCAGGTGAC	7	+	1469	3903
ENSDARG00000006200	ENSDART00000017474	2	14	14	CACCACAGATGTTCCAGCAGCTGAT	7	+	1457	3903
ENSDARG00000006200	ENSDART00000017474	2	14	14	AGCCGCTAAAACACAGGAGCTGTT	6	+	1401	3903
ENSDARG00000006200	ENSDART00000017474	2	16	16	GACAGCTTAGAGTGCCTTTGCCGGC	7	+	1930	3903
ENSDARG00000006200	ENSDART00000017474	2	17	17	GTTTCATGCTTCAGGATGTTTTG	5	+	2069	3903
ENSDARG00000006200	ENSDART00000017474	2	17	17	GTTTCATGCTTCAGGATGTTTTGGA	7	+	2069	3903
ENSDARG00000006200	ENSDART00000017474	2	18	18	ATCAAAGTCCAACAGCAGCTGCT	5	+	2194	3903
ENSDARG00000006200	ENSDART00000017474	2	23	23	AGAAGCAAAGAAACTGGTGAGAC	5	+	2755	3903
ENSDARG00000006200	ENSDART00000017474	2	23	23	ACAGACAACCGTGACCGAGGAAGTC	7	+	2719	3903
ENSDARG00000006200	ENSDART00000017474	2	24	24	CAAACCAGCCATGAGCGAAGAAGAC	7	+	2814	3903
ENSDARG00000006200	ENSDART00000017474	2	24	24	AAACCAGCCATGAGCGAAGAAGAC	6	+	2815	3903
ENSDARG00000006200	ENSDART00000017474	2	26	26	TTCCCCACATTTGGCTTTATTTGGC	7	+	3113	3903
ENSDARG00000006200	ENSDART00000017474	2	26	26	CCCCCATGCTACAGGACGGTGGC	5	+	3149	3903
ENSDARG00000006200	ENSDART00000017474	2	26	26	CACCCCAGACTGCAGGAGATTCT	5	+	3061	3903
ENSDARG00000006200	ENSDART00000017474	2	28	28	AGAGTCACAAAAAAGCTGGAGCC	5	+	3275	3903
ENSDARG00000006200	ENSDART00000017474	2	29	29	AGCCCAGCAAGAAAGAGCTGACTGC	7	+	3410	3903
ENSDARG00000006200	ENSDART00000017474	2	31	31	TTAACCAGAGGGCAAAGCTGCTGCA	7	+	3626	3903
ENSDARG00000006200	ENSDART00000017474	2	31	31	GAACCCTTACCGTGTGGACGTGGAG	7	+	3597	3903
ENSDARG00000006200	ENSDART00000017474	2	32	32	AGCAAAGACCCAGCGGAGCAGCA	5	+	3811	3903
ENSDARG00000006200	ENSDART00000017474	2	32	32	CCCCTCAGATTTACTGCGCATGT	5	+	3726	3903
ENSDARG00000006200	ENSDART00000017474	2	32	32	AAAGACCCAGCGGAGCAGCAGGG	5	+	3814	3903
ENSDARG00000006200	ENSDART00000087107	2	6	6	GCCTCCTACACCTGTGATGATGAA	6	+	516	4797
ENSDARG00000006200	ENSDART00000087107	2	9	9	CCCTGCACCAGTCTGCCTTGTTG	5	+	1461	4797
ENSDARG00000006200	ENSDART00000087107	2	9	9	GCACCAGTCTGCCTTGTTGAAGAA	6	+	1465	4797
ENSDARG00000006200	ENSDART00000087107	2	9	9	AGCAGCCTCAAGTCCAGCTGTTGTC	7	+	1152	4797
ENSDARG00000006200	ENSDART00000087107	2	9	9	AGAAACAACTATGCAAGGTTGGTAA	7	+	1485	4797
ENSDARG00000006200	ENSDART00000087107	2	9	9	GTCGCCTCCAGTGCGGTGGAGTC	5	+	1174	4797
ENSDARG00000006200	ENSDART00000087107	2	9	9	GTCGCCTCCAGTGCGGTGGAGTCT	6	+	1174	4797
ENSDARG00000006200	ENSDART00000087107	2	9	9	GTTGTCGCCTCCAGTGCGGTGGA	5	+	1171	4797
ENSDARG00000006200	ENSDART00000087107	2	9	9	GTTGTCGCCTCCAGTGCGGTGGAG	6	+	1171	4797
ENSDARG00000006200	ENSDART00000087107	2	9	9	CACCCCTGCACCAGTCTGCCTTG	5	+	1458	4797
ENSDARG00000006200	ENSDART00000087107	2	11	11	GCCCCCAGCCCCACCAGTGGAAGAG	7	+	1674	4797
ENSDARG00000006200	ENSDART00000087107	2	11	11	GCCAGCTCCTGAGCCAGAGGTGGTT	7	+	1641	4797
ENSDARG00000006200	ENSDART00000087107	2	11	11	GTTTCAGCCAGAGGAGGAGAAGCC	6	+	1620	4797
ENSDARG00000006200	ENSDART00000087107	2	11	11	CCCCCAGCCCCACCAGTGGAAGAG	6	+	1675	4797
ENSDARG00000006200	ENSDART00000087107	2	11	11	AGAGACAGATGAAACATGGGAGGAA	7	+	1695	4797
ENSDARG00000006200	ENSDART00000087107	2	12	12	TGCCACACATCAGTGATGTTGTC	5	+	1901	4797
ENSDARG00000006200	ENSDART00000087107	2	12	12	GCATGCACAAGCCAGAGGGTTTGCC	7	+	1880	4797
ENSDARG00000006200	ENSDART00000087107	2	12	12	GCATGCACAAGCCAGAGGGTTTG	5	+	1880	4797
ENSDARG00000006200	ENSDART00000087107	2	13	13	GCAGTCATCCGGAGGAGGAGGGC	5	+	2022	4797
ENSDARG00000006200	ENSDART00000087107	2	14	14	TCCAGCAGCTGATGAAGCAGGTGAC	7	+	2297	4797
ENSDARG00000006200	ENSDART00000087107	2	14	14	CACCACAGATGTTCCAGCAGCTGAT	7	+	2285	4797
ENSDARG00000006200	ENSDART00000087107	2	14	14	GGCGCCCTCAGCCGGGTCGAGGCA	6	+	2060	4797
ENSDARG00000006200	ENSDART00000087107	2	14	14	AGCCGCTAAAACACAGGAGCTGTT	6	+	2229	4797
ENSDARG00000006200	ENSDART00000087107	2	16	16	GACAGCTTAGAGTGCCTTTGCCGGC	7	+	2758	4797
ENSDARG00000006200	ENSDART00000087107	2	17	17	GTTTCATGCTTCAGGATGTTTTG	5	+	2897	4797
ENSDARG00000006200	ENSDART00000087107	2	17	17	GTTTCATGCTTCAGGATGTTTTGGA	7	+	2897	4797
ENSDARG00000006200	ENSDART00000087107	2	18	18	ATCAAAGTCCAACAGCAGCTGCT	5	+	3022	4797
ENSDARG00000006200	ENSDART00000087107	2	18	18	ACACTCTTCTGGGGGCCGCGGGA	5	+	3090	4797
ENSDARG00000006200	ENSDART00000087107	2	21	21	ACAGACAACCGTGACCGAGGAAGTC	7	+	3646	4797
ENSDARG00000006200	ENSDART00000087107	2	22	22	CAAACCAGCCATGAGCGAAGAAGAC	7	+	3708	4797
ENSDARG00000006200	ENSDART00000087107	2	22	22	AAACCAGCCATGAGCGAAGAAGAC	6	+	3709	4797
ENSDARG00000006200	ENSDART00000087107	2	24	24	TTCCCCACATTTGGCTTTATTTGGC	7	+	4007	4797
ENSDARG00000006200	ENSDART00000087107	2	24	24	CCCCCATGCTACAGGACGGTGGC	5	+	4043	4797
ENSDARG00000006200	ENSDART00000087107	2	24	24	CACCCCAGACTGCAGGAGATTCT	5	+	3955	4797
ENSDARG00000006200	ENSDART00000087107	2	26	26	AGAGTCACAAAAAAGCTGGAGCC	5	+	4169	4797
ENSDARG00000006200	ENSDART00000087107	2	27	27	AGCCCAGCAAGAAAGAGCTGACTGC	7	+	4304	4797
ENSDARG00000006200	ENSDART00000087107	2	29	29	TTAACCAGAGGGCAAAGCTGCTGCA	7	+	4520	4797
ENSDARG00000006200	ENSDART00000087107	2	29	29	GAACCCTTACCGTGTGGACGTGGAG	7	+	4491	4797
ENSDARG00000006200	ENSDART00000087107	2	30	30	AAAGACCCAGCGGAGCAGCAGGG	5	+	4708	4797
ENSDARG00000006200	ENSDART00000087107	2	30	30	CCCCTCAGATTTACTGCGCATGT	5	+	4620	4797
ENSDARG00000006200	ENSDART00000087107	2	30	30	AGCAAAGACCCAGCGGAGCAGCA	5	+	4705	4797
ENSDARG00000006200	ENSDART00000087110	2	5	5	GCCTCCTACACCTGTGATGATGAA	6	+	495	4842
ENSDARG00000006200	ENSDART00000087110	2	10	10	GCACCAGTCTGCCTTGTTGAAGAA	6	+	1477	4842
ENSDARG00000006200	ENSDART00000087110	2	10	10	CACCCCTGCACCAGTCTGCCTTG	5	+	1470	4842
ENSDARG00000006200	ENSDART00000087110	2	10	10	CCCTGCACCAGTCTGCCTTGTTG	5	+	1473	4842
ENSDARG00000006200	ENSDART00000087110	2	10	10	AGCAGCCTCAAGTCCAGCTGTTGTC	7	+	1164	4842
ENSDARG00000006200	ENSDART00000087110	2	10	10	GTCGCCTCCAGTGCGGTGGAGTC	5	+	1186	4842
ENSDARG00000006200	ENSDART00000087110	2	10	10	GTCGCCTCCAGTGCGGTGGAGTCT	6	+	1186	4842
ENSDARG00000006200	ENSDART00000087110	2	10	10	GTTGTCGCCTCCAGTGCGGTGGA	5	+	1183	4842
ENSDARG00000006200	ENSDART00000087110	2	10	10	AGAAACAACTATGCAAGGTTGGTAA	7	+	1497	4842
ENSDARG00000006200	ENSDART00000087110	2	10	10	GTTGTCGCCTCCAGTGCGGTGGAG	6	+	1183	4842
ENSDARG00000006200	ENSDART00000087110	2	12	12	AGAGACAGATGAAACATGGGAGGAA	7	+	1707	4842
ENSDARG00000006200	ENSDART00000087110	2	12	12	CCCCCAGCCCCACCAGTGGAAGAG	6	+	1687	4842
ENSDARG00000006200	ENSDART00000087110	2	12	12	GCCCCCAGCCCCACCAGTGGAAGAG	7	+	1686	4842
ENSDARG00000006200	ENSDART00000087110	2	12	12	GCCAGCTCCTGAGCCAGAGGTGGTT	7	+	1653	4842
ENSDARG00000006200	ENSDART00000087110	2	12	12	GTTTCAGCCAGAGGAGGAGAAGCC	6	+	1632	4842
ENSDARG00000006200	ENSDART00000087110	2	13	13	GCATGCACAAGCCAGAGGGTTTG	5	+	1892	4842
ENSDARG00000006200	ENSDART00000087110	2	13	13	TGCCACACATCAGTGATGTTGTC	5	+	1913	4842
ENSDARG00000006200	ENSDART00000087110	2	13	13	GCATGCACAAGCCAGAGGGTTTGCC	7	+	1892	4842
ENSDARG00000006200	ENSDART00000087110	2	14	14	GCAGTCATCCGGAGGAGGAGGGC	5	+	2034	4842
ENSDARG00000006200	ENSDART00000087110	2	15	15	TCCAGCAGCTGATGAAGCAGGTGAC	7	+	2309	4842
ENSDARG00000006200	ENSDART00000087110	2	15	15	GGCGCCCTCAGCCGGGTCGAGGCA	6	+	2072	4842
ENSDARG00000006200	ENSDART00000087110	2	15	15	CACCACAGATGTTCCAGCAGCTGAT	7	+	2297	4842
ENSDARG00000006200	ENSDART00000087110	2	15	15	AGCCGCTAAAACACAGGAGCTGTT	6	+	2241	4842
ENSDARG00000006200	ENSDART00000087110	2	17	17	GACAGCTTAGAGTGCCTTTGCCGGC	7	+	2770	4842
ENSDARG00000006200	ENSDART00000087110	2	18	18	GTTTCATGCTTCAGGATGTTTTGGA	7	+	2909	4842
ENSDARG00000006200	ENSDART00000087110	2	18	18	GTTTCATGCTTCAGGATGTTTTG	5	+	2909	4842
ENSDARG00000006200	ENSDART00000087110	2	19	19	ACACTCTTCTGGGGGCCGCGGGA	5	+	3102	4842
ENSDARG00000006200	ENSDART00000087110	2	19	19	ATCAAAGTCCAACAGCAGCTGCT	5	+	3034	4842
ENSDARG00000006200	ENSDART00000087110	2	22	22	ACAGACAACCGTGACCGAGGAAGTC	7	+	3658	4842
ENSDARG00000006200	ENSDART00000087110	2	22	22	AGAAGCAAAGAAACTGGTGAGAC	5	+	3694	4842
ENSDARG00000006200	ENSDART00000087110	2	23	23	AAACCAGCCATGAGCGAAGAAGAC	6	+	3754	4842
ENSDARG00000006200	ENSDART00000087110	2	23	23	CAAACCAGCCATGAGCGAAGAAGAC	7	+	3753	4842
ENSDARG00000006200	ENSDART00000087110	2	25	25	TTCCCCACATTTGGCTTTATTTGGC	7	+	4052	4842
ENSDARG00000006200	ENSDART00000087110	2	25	25	CCCCCATGCTACAGGACGGTGGC	5	+	4088	4842
ENSDARG00000006200	ENSDART00000087110	2	25	25	CACCCCAGACTGCAGGAGATTCT	5	+	4000	4842
ENSDARG00000006200	ENSDART00000087110	2	27	27	AGAGTCACAAAAAAGCTGGAGCC	5	+	4214	4842
ENSDARG00000006200	ENSDART00000087110	2	28	28	AGCCCAGCAAGAAAGAGCTGACTGC	7	+	4349	4842
ENSDARG00000006200	ENSDART00000087110	2	30	30	GAACCCTTACCGTGTGGACGTGGAG	7	+	4536	4842
ENSDARG00000006200	ENSDART00000087110	2	30	30	TTAACCAGAGGGCAAAGCTGCTGCA	7	+	4565	4842
ENSDARG00000006200	ENSDART00000087110	2	31	31	CCCCTCAGATTTACTGCGCATGT	5	+	4665	4842
ENSDARG00000006200	ENSDART00000087110	2	31	31	AAAGACCCAGCGGAGCAGCAGGG	5	+	4753	4842
ENSDARG00000006200	ENSDART00000087110	2	31	31	AGCAAAGACCCAGCGGAGCAGCA	5	+	4750	4842
ENSDARG00000006200	ENSDART00000087120	2	7	7	GCCTCCTACACCTGTGATGATGAA	6	+	576	4923
ENSDARG00000006200	ENSDART00000087120	2	12	12	GTTGTCGCCTCCAGTGCGGTGGA	5	+	1264	4923
ENSDARG00000006200	ENSDART00000087120	2	12	12	GCACCAGTCTGCCTTGTTGAAGAA	6	+	1558	4923
ENSDARG00000006200	ENSDART00000087120	2	12	12	GTTGTCGCCTCCAGTGCGGTGGAG	6	+	1264	4923
ENSDARG00000006200	ENSDART00000087120	2	12	12	CCCTGCACCAGTCTGCCTTGTTG	5	+	1554	4923
ENSDARG00000006200	ENSDART00000087120	2	12	12	GTCGCCTCCAGTGCGGTGGAGTC	5	+	1267	4923
ENSDARG00000006200	ENSDART00000087120	2	12	12	CACCCCTGCACCAGTCTGCCTTG	5	+	1551	4923
ENSDARG00000006200	ENSDART00000087120	2	12	12	AGCAGCCTCAAGTCCAGCTGTTGTC	7	+	1245	4923
ENSDARG00000006200	ENSDART00000087120	2	12	12	AGAAACAACTATGCAAGGTTGGTAA	7	+	1578	4923
ENSDARG00000006200	ENSDART00000087120	2	12	12	GTCGCCTCCAGTGCGGTGGAGTCT	6	+	1267	4923
ENSDARG00000006200	ENSDART00000087120	2	14	14	AGAGACAGATGAAACATGGGAGGAA	7	+	1788	4923
ENSDARG00000006200	ENSDART00000087120	2	14	14	GCCCCCAGCCCCACCAGTGGAAGAG	7	+	1767	4923
ENSDARG00000006200	ENSDART00000087120	2	14	14	GCCAGCTCCTGAGCCAGAGGTGGTT	7	+	1734	4923
ENSDARG00000006200	ENSDART00000087120	2	14	14	GTTTCAGCCAGAGGAGGAGAAGCC	6	+	1713	4923
ENSDARG00000006200	ENSDART00000087120	2	14	14	CCCCCAGCCCCACCAGTGGAAGAG	6	+	1768	4923
ENSDARG00000006200	ENSDART00000087120	2	15	15	GCATGCACAAGCCAGAGGGTTTG	5	+	1973	4923
ENSDARG00000006200	ENSDART00000087120	2	15	15	GCATGCACAAGCCAGAGGGTTTGCC	7	+	1973	4923
ENSDARG00000006200	ENSDART00000087120	2	15	15	TGCCACACATCAGTGATGTTGTC	5	+	1994	4923
ENSDARG00000006200	ENSDART00000087120	2	16	16	GCAGTCATCCGGAGGAGGAGGGC	5	+	2115	4923
ENSDARG00000006200	ENSDART00000087120	2	17	17	TCCAGCAGCTGATGAAGCAGGTGAC	7	+	2390	4923
ENSDARG00000006200	ENSDART00000087120	2	17	17	CACCACAGATGTTCCAGCAGCTGAT	7	+	2378	4923
ENSDARG00000006200	ENSDART00000087120	2	17	17	GGCGCCCTCAGCCGGGTCGAGGCA	6	+	2153	4923
ENSDARG00000006200	ENSDART00000087120	2	17	17	AGCCGCTAAAACACAGGAGCTGTT	6	+	2322	4923
ENSDARG00000006200	ENSDART00000087120	2	19	19	GACAGCTTAGAGTGCCTTTGCCGGC	7	+	2851	4923
ENSDARG00000006200	ENSDART00000087120	2	20	20	GTTTCATGCTTCAGGATGTTTTGGA	7	+	2990	4923
ENSDARG00000006200	ENSDART00000087120	2	20	20	GTTTCATGCTTCAGGATGTTTTG	5	+	2990	4923
ENSDARG00000006200	ENSDART00000087120	2	21	21	ATCAAAGTCCAACAGCAGCTGCT	5	+	3115	4923
ENSDARG00000006200	ENSDART00000087120	2	21	21	ACACTCTTCTGGGGGCCGCGGGA	5	+	3183	4923
ENSDARG00000006200	ENSDART00000087120	2	24	24	ACAGACAACCGTGACCGAGGAAGTC	7	+	3739	4923
ENSDARG00000006200	ENSDART00000087120	2	24	24	AGAAGCAAAGAAACTGGTGAGAC	5	+	3775	4923
ENSDARG00000006200	ENSDART00000087120	2	25	25	CAAACCAGCCATGAGCGAAGAAGAC	7	+	3834	4923
ENSDARG00000006200	ENSDART00000087120	2	25	25	AAACCAGCCATGAGCGAAGAAGAC	6	+	3835	4923
ENSDARG00000006200	ENSDART00000087120	2	27	27	TTCCCCACATTTGGCTTTATTTGGC	7	+	4133	4923
ENSDARG00000006200	ENSDART00000087120	2	27	27	CCCCCATGCTACAGGACGGTGGC	5	+	4169	4923
ENSDARG00000006200	ENSDART00000087120	2	27	27	CACCCCAGACTGCAGGAGATTCT	5	+	4081	4923
ENSDARG00000006200	ENSDART00000087120	2	29	29	AGAGTCACAAAAAAGCTGGAGCC	5	+	4295	4923
ENSDARG00000006200	ENSDART00000087120	2	30	30	AGCCCAGCAAGAAAGAGCTGACTGC	7	+	4430	4923
ENSDARG00000006200	ENSDART00000087120	2	32	32	GAACCCTTACCGTGTGGACGTGGAG	7	+	4617	4923
ENSDARG00000006200	ENSDART00000087120	2	32	32	TTAACCAGAGGGCAAAGCTGCTGCA	7	+	4646	4923
ENSDARG00000006200	ENSDART00000087120	2	33	33	CCCCTCAGATTTACTGCGCATGT	5	+	4746	4923
ENSDARG00000006200	ENSDART00000087120	2	33	33	AAAGACCCAGCGGAGCAGCAGGG	5	+	4834	4923
ENSDARG00000006200	ENSDART00000087120	2	33	33	AGCAAAGACCCAGCGGAGCAGCA	5	+	4831	4923
ENSDARG00000006370	ENSDART00000019029	2	5	4	TTATGCAAAGAAGACTAAGAATAC	6	+	336	1389
ENSDARG00000006370	ENSDART00000019029	2	7	6	GAATACAGATTTGCCTGGGTGGAG	6	+	580	1389
ENSDARG00000006370	ENSDART00000019029	2	8	7	GCATTCAGCCCGCAGCTCTGCGAAC	7	+	694	1389
ENSDARG00000006370	ENSDART00000019029	2	8	7	TGCAGCATCACGGCAGTGCTGAGCA	7	+	616	1389
ENSDARG00000006370	ENSDART00000019029	2	9	8	AGACTCGTCAGGAGTATGCGCTTGC	7	+	842	1389
ENSDARG00000006370	ENSDART00000019029	2	9	8	ACCAGCAGAAATACGATGATGAG	5	+	908	1389
ENSDARG00000006370	ENSDART00000019029	2	9	8	AAATTCCTCCTGGAAAGACTGGGAG	7	+	949	1389
ENSDARG00000006370	ENSDART00000019029	2	10	9	CAAGTCAGAGAAGTTCTGGAGGG	5	+	1053	1389
ENSDARG00000006370	ENSDART00000019029	2	11	10	GCCGTCGCAGCTCACGACGTGGGG	6	+	1165	1389
ENSDARG00000006370	ENSDART00000019029	2	13	12	GCAGACGACTCCGGCTGTGGCTGCA	7	+	1368	1389
ENSDARG00000006370	ENSDART00000019029	2	13	12	GCAGACGACTCCGGCTGTGGCTGC	6	+	1368	1389
ENSDARG00000006370	ENSDART00000099043	2	5	4	TTATGCAAAGAAGACTAAGAATAC	6	+	336	1443
ENSDARG00000006370	ENSDART00000099043	2	8	7	GAATACAGATTTGCCTGGGTGGAG	6	+	634	1443
ENSDARG00000006370	ENSDART00000099043	2	9	8	GCATTCAGCCCGCAGCTCTGCGAAC	7	+	748	1443
ENSDARG00000006370	ENSDART00000099043	2	9	8	TGCAGCATCACGGCAGTGCTGAGCA	7	+	670	1443
ENSDARG00000006370	ENSDART00000099043	2	10	9	AAATTCCTCCTGGAAAGACTGGGAG	7	+	1003	1443
ENSDARG00000006370	ENSDART00000099043	2	10	9	ACCAGCAGAAATACGATGATGAG	5	+	962	1443
ENSDARG00000006370	ENSDART00000099043	2	10	9	AGACTCGTCAGGAGTATGCGCTTGC	7	+	896	1443
ENSDARG00000006370	ENSDART00000099043	2	11	10	CAAGTCAGAGAAGTTCTGGAGGG	5	+	1107	1443
ENSDARG00000006370	ENSDART00000099043	2	12	11	GCCGTCGCAGCTCACGACGTGGGG	6	+	1219	1443
ENSDARG00000006370	ENSDART00000099043	2	14	13	GCAGACGACTCCGGCTGTGGCTGCA	7	+	1422	1443
ENSDARG00000006370	ENSDART00000099043	2	14	13	GCAGACGACTCCGGCTGTGGCTGC	6	+	1422	1443
ENSDARG00000006560	ENSDART00000019733	2	1	1	TACAACCGCGATGAGGACGCCGCT	6	+	175	1266
ENSDARG00000006560	ENSDART00000019733	2	1	1	GACTACAACCGCGATGAGGACGCC	6	+	172	1266
ENSDARG00000006560	ENSDART00000019733	2	2	2	AAACCAGACCCTCCGACGTGGAA	5	+	250	1266
ENSDARG00000006560	ENSDART00000019733	2	2	2	CAAACCAGACCCTCCGACGTGGAA	6	+	249	1266
ENSDARG00000006560	ENSDART00000019733	2	3	3	TTACCCAGCTCTACAGCCGCAGGT	6	+	465	1266
ENSDARG00000006560	ENSDART00000019733	2	7	7	ACCACCAGCAGTCCTGAAGGCTGT	6	+	748	1266
ENSDARG00000006560	ENSDART00000019733	2	8	8	GCAGTCGCAGCGGCGCGGTGCAGAG	7	+	825	1266
ENSDARG00000006560	ENSDART00000019733	2	8	8	AAACTCCCCAACGTGCTGGAGCG	5	+	850	1266
ENSDARG00000006560	ENSDART00000019733	2	8	8	AGAAACTCCCCAACGTGCTGGAGCG	7	+	848	1266
ENSDARG00000006560	ENSDART00000023262	2	1	1	TACAACCGCGATGAGGACGCCGCT	6	+	151	1122
ENSDARG00000006560	ENSDART00000023262	2	1	1	GACTACAACCGCGATGAGGACGCC	6	+	148	1122
ENSDARG00000006560	ENSDART00000023262	2	2	2	CAAACCAGACCCTCCGACGTGGAA	6	+	225	1122
ENSDARG00000006560	ENSDART00000023262	2	2	2	AAACCAGACCCTCCGACGTGGAA	5	+	226	1122
ENSDARG00000006560	ENSDART00000023262	2	4	4	GACCACAAAACCAATGTGAAGTT	5	+	416	1122
ENSDARG00000006560	ENSDART00000023262	2	6	6	TTACCCAGCTCTACAGCCGCAGGT	6	+	537	1122
ENSDARG00000006560	ENSDART00000023262	2	11	11	AGAAACTCCCCAACGTGCTGGAGCG	7	+	932	1122
ENSDARG00000006560	ENSDART00000023262	2	11	11	ACCACCAGCAGTCCTGAAGGCTGT	6	+	778	1122
ENSDARG00000006560	ENSDART00000023262	2	11	11	AAACTCCCCAACGTGCTGGAGCG	5	+	934	1122
ENSDARG00000006560	ENSDART00000023262	2	11	11	GCAGTCGCAGCGGCGCGGTGCAGAG	7	+	909	1122
ENSDARG00000006568	ENSDART00000007068	2	3	2	AGAGACGGCGCTGAAGGCTGGGGAG	7	+	108	696
ENSDARG00000006568	ENSDART00000007068	2	3	2	AGAGACGGCGCTGAAGGCTGGGGA	6	+	108	696
ENSDARG00000006568	ENSDART00000007068	2	4	3	AACTGCTCCTACAACTGTGGCTCT	6	+	286	696
ENSDARG00000006568	ENSDART00000007068	2	4	3	TCCTACAACTGTGGCTCTGACTGC	6	+	292	696
ENSDARG00000006568	ENSDART00000007068	2	5	4	CAATACCTCTCCATACTGTGTGAAC	7	+	661	696
ENSDARG00000006677	ENSDART00000024967	2	3	2	GTCTCCAGCATGGTGAGCAGGTTTC	7	-	299	1986
ENSDARG00000006677	ENSDART00000024967	2	5	4	TCCCCAGACGACTCTGTCGACGGG	6	-	521	1986
ENSDARG00000006677	ENSDART00000024967	2	5	4	TTACTCCACACCTCAGATGTGGCC	6	-	480	1986
ENSDARG00000006677	ENSDART00000024967	2	5	4	TTCCCCAGACGACTCTGTCGACGGG	7	-	521	1986
ENSDARG00000006677	ENSDART00000024967	2	5	4	CTCGTCTTCTTCCCCAGACGACTCT	7	-	530	1986
ENSDARG00000006677	ENSDART00000024967	2	5	4	CACAGCGTCCCGGCCGCGTGAGCA	6	-	555	1986
ENSDARG00000006677	ENSDART00000024967	2	5	4	TTCTTCCCCAGACGACTCTGTCGAC	7	-	524	1986
ENSDARG00000006677	ENSDART00000024967	2	5	4	TACTCCACACCTCAGATGTGGCC	5	-	480	1986
ENSDARG00000006677	ENSDART00000024967	2	9	8	TTCGACTGCCGAATTTGTGGTAGTT	7	-	1165	1986
ENSDARG00000006677	ENSDART00000024967	2	9	8	TACAGCTCCTCCTCAGTGCTTGGAG	7	-	1298	1986
ENSDARG00000006677	ENSDART00000024967	2	9	8	GAAGACATCTGCGAAGAAGCATCT	6	-	1248	1986
ENSDARG00000006677	ENSDART00000024967	2	9	8	CTCCTCCTCAGTGCTTGGAGCTGAT	7	-	1293	1986
ENSDARG00000006677	ENSDART00000024967	2	11	10	TCCGTCAAACCGTCGCGGTCGTA	5	-	1822	1986
ENSDARG00000006677	ENSDART00000024967	2	11	10	TGCCGCACCAGCTCCAGGTGACTCT	7	-	1718	1986
ENSDARG00000006677	ENSDART00000024967	2	11	10	GTTTGCACCCACGTTCTGCCGCA	5	-	1736	1986
ENSDARG00000006677	ENSDART00000024967	2	11	10	TTCTCCGTCAAACCGTCGCGGTC	5	-	1825	1986
ENSDARG00000006677	ENSDART00000024967	2	11	10	CAAACCGTCGCGGTCGTAGTCGTG	6	-	1816	1986
ENSDARG00000006705	ENSDART00000002639	2	7	7	TTCTTCACAGTGCTGTTGTGGTTTT	7	-	941	1035
ENSDARG00000006705	ENSDART00000002639	2	7	7	TTCTTCACAGTGCTGTTGTGGTT	5	-	943	1035
ENSDARG00000006705	ENSDART00000089357	2	6	6	TTCTTCACAGTGCTGTTGTGGTTTT	7	-	926	2910
ENSDARG00000006705	ENSDART00000089357	2	6	6	TTCTTCACAGTGCTGTTGTGGTT	5	-	928	2910
ENSDARG00000006705	ENSDART00000089357	2	9	9	AAAGGCACATTCCGTGCCGCTGGT	6	-	1364	2910
ENSDARG00000006705	ENSDART00000089357	2	10	10	ATCTTCTTCTGCCTTTGGAGTTTAG	7	-	1454	2910
ENSDARG00000006705	ENSDART00000089357	2	10	10	TTCTTCTGCCTTTGGAGTTTAGTTC	7	-	1451	2910
ENSDARG00000006705	ENSDART00000089357	2	10	10	AAAATCTTCTTCTGCCTTTGGAGTT	7	-	1457	2910
ENSDARG00000006705	ENSDART00000089357	2	10	10	GAAAAAATCTTCTTCTGCCTTTGGA	7	-	1460	2910
ENSDARG00000006705	ENSDART00000089357	2	11	11	CAAACCTCCTCAGTGCAGGGGTT	5	-	1626	2910
ENSDARG00000006705	ENSDART00000089357	2	20	20	TACCAACCCTTCTCATGATGGAGAT	7	-	2620	2910
ENSDARG00000006705	ENSDART00000089357	2	20	20	CAACCCTTCTCATGATGGAGATGGC	7	-	2617	2910
ENSDARG00000006705	ENSDART00000089357	2	21	21	TTCAGCAGCTCCAAGCCGTCTCT	5	-	2657	2910
ENSDARG00000006705	ENSDART00000089357	2	21	21	CTCCAAGCCGTCTCTCTGGATTC	5	-	2649	2910
ENSDARG00000006818	ENSDART00000014568	2	1	1	TTATTCTGCCTGACTCTGTGTTGTA	7	-	31	1206
ENSDARG00000006818	ENSDART00000014568	2	1	1	TTATTCTGCCTGACTCTGTGTTG	5	-	33	1206
ENSDARG00000006818	ENSDART00000014568	2	6	6	AGAGCCAGCGTTTAGCCTTTGAG	5	-	636	1206
ENSDARG00000006818	ENSDART00000014568	2	7	7	GGCCCAAACATCCAGTATGAGAC	5	-	768	1206
ENSDARG00000006818	ENSDART00000014568	2	8	8	AGCCCATAATGACCATCTTTGGCA	6	-	897	1206
ENSDARG00000006818	ENSDART00000014568	2	8	8	AGACCCACAACTTCATAAGCAGAC	6	-	936	1206
ENSDARG00000006818	ENSDART00000014568	2	9	9	GTCCTCACCTTTGTGCCGTAGAG	5	-	1042	1206
ENSDARG00000006862	ENSDART00000026800	2	1	1	AAATGCAGCCGGACGAGACGCAGTA	7	+	8	2151
ENSDARG00000006862	ENSDART00000026800	2	3	3	TCCATCTAAGCTGAAAGAGGTGGAA	7	+	255	2151
ENSDARG00000006862	ENSDART00000026800	2	3	3	AACTCATTCATCCATCTAAGCTGAA	7	+	245	2151
ENSDARG00000006862	ENSDART00000026800	2	8	8	CCCGACAACCATAGTTTGAGGAA	5	+	766	2151
ENSDARG00000006862	ENSDART00000026800	2	8	8	GACCCCGACAACCATAGTTTGAGGA	7	+	763	2151
ENSDARG00000006862	ENSDART00000026800	2	11	11	AAATCCAAATCCATGTTTGCGTAC	6	+	1255	2151
ENSDARG00000006862	ENSDART00000026800	2	12	12	TTCTGCATCAACCTGGCTGCTAAC	6	+	1354	2151
ENSDARG00000006862	ENSDART00000026800	2	13	13	CACTGCTAATGAAAATGATTAGGAA	7	+	1454	2151
ENSDARG00000006862	ENSDART00000026800	2	15	15	GTTTCAGGCTCAGCAGAGGATGAT	6	+	1678	2151
ENSDARG00000006862	ENSDART00000026800	2	16	16	GTTTGCAGCCCAGCAGGAGGACGAT	7	+	1803	2151
ENSDARG00000006862	ENSDART00000026800	2	16	16	AGCCCAGCAGGAGGACGATGAGTTT	7	+	1809	2151
ENSDARG00000006862	ENSDART00000026800	2	16	16	TGCAGCCCAGCAGGAGGACGATGAG	7	+	1806	2151
ENSDARG00000006862	ENSDART00000026800	2	18	18	GCAGACAGATGGAGGACGGCGAG	5	+	2078	2151
ENSDARG00000006894	ENSDART00000009326	2	2	1	GTTTACTCCGTGGTGTTTGTTGTT	6	+	190	1131
ENSDARG00000006894	ENSDART00000009326	2	2	1	AACTTCACATGGCAATCTGCCGTC	6	+	82	1131
ENSDARG00000006894	ENSDART00000009326	2	2	1	GACAGCAACGTGGTGCAGATTTT	5	+	13	1131
ENSDARG00000006894	ENSDART00000009326	2	3	2	GCACTCAGACGAACAATGGTAGGGA	7	+	590	1131
ENSDARG00000006894	ENSDART00000009326	2	3	2	CACTCAGACGAACAATGGTAGGGA	6	+	591	1131
ENSDARG00000006894	ENSDART00000009326	2	3	2	AACATCCTCATCTGGGTGCTGTC	5	+	532	1131
ENSDARG00000006894	ENSDART00000009326	2	4	3	GACCACATCGGTCATGGCTGCCTAC	7	+	903	1131
ENSDARG00000006894	ENSDART00000009326	2	4	3	CACGACAGAGTGTGCTCTGCAGTT	6	+	609	1131
ENSDARG00000006894	ENSDART00000009326	2	4	3	GCAGGCGACGGGCGTGGGGTTAG	5	+	1042	1131
ENSDARG00000006894	ENSDART00000009326	2	4	3	GCATCACTCGATTGGTTCTGGTTGT	7	+	800	1131
ENSDARG00000006894	ENSDART00000091353	2	2	2	GTTTACTCCGTGGTGTTTGTTGTT	6	+	97	978
ENSDARG00000006894	ENSDART00000091353	2	3	3	AACATCCTCATCTGGGTGCTGTC	5	+	439	978
ENSDARG00000006894	ENSDART00000091353	2	3	3	CACTCAGACGAACAATGGTAGGGA	6	+	498	978
ENSDARG00000006894	ENSDART00000091353	2	3	3	GCACTCAGACGAACAATGGTAGGGA	7	+	497	978
ENSDARG00000006894	ENSDART00000091353	2	4	4	CACGACAGAGTGTGCTCTGCAGTT	6	+	516	978
ENSDARG00000006894	ENSDART00000091353	2	4	4	GCATCACTCGATTGGTTCTGGTTGT	7	+	707	978
ENSDARG00000006894	ENSDART00000091353	2	4	4	GACCACATCGGTCATGGCTGCCTAC	7	+	810	978
ENSDARG00000006925	ENSDART00000057485	2	2	2	ACATCATCCTCACTGCAGTCGGG	5	-	226	1377
ENSDARG00000006925	ENSDART00000057485	2	2	2	GACATCATCCTCACTGCAGTCGGG	6	-	226	1377
ENSDARG00000006925	ENSDART00000057485	2	4	4	GTCGTCAACACTTTGAGCTGCAGCA	7	-	462	1377
ENSDARG00000006925	ENSDART00000057485	2	5	5	TCCATCATCCAAACGAGTCGCTGCA	7	-	648	1377
ENSDARG00000006925	ENSDART00000057485	2	8	8	GTCTCCAGAAACTCAGGAGGACGAT	7	-	1118	1377
ENSDARG00000006925	ENSDART00000057485	2	8	8	AGAGACCACACTGTCGCTGGTTCT	6	-	1158	1377
ENSDARG00000006925	ENSDART00000057485	2	9	9	AACAGCGCATAAAATCGCAGCATTC	7	-	1276	1377
ENSDARG00000006925	ENSDART00000057488	2	1	1	TCCATCATCCAAACGAGTCGCTGCA	7	-	63	801
ENSDARG00000006925	ENSDART00000057488	2	4	4	CACATCATCACATAAAGGAGTAGCC	7	-	599	801
ENSDARG00000006925	ENSDART00000099653	2	3	3	TCCATCATCCAAACGAGTCGCTGCA	7	-	129	816
ENSDARG00000006925	ENSDART00000099653	2	6	6	CACATCATCACATAAAGGAGTAGCC	7	-	623	816
ENSDARG00000007241	ENSDART00000005143	2	2	1	TTCTCCGCAGCGGCTAAGCTGGA	5	+	361	1188
ENSDARG00000007241	ENSDART00000005143	2	2	1	TCCGCCAAACAGTGGGAGTAGCA	5	+	609	1188
ENSDARG00000007241	ENSDART00000005143	2	2	1	TACTCCGCCAAACAGTGGGAGTAG	6	+	606	1188
ENSDARG00000007241	ENSDART00000005143	2	2	1	TACTCCGCCAAACAGTGGGAGTA	5	+	606	1188
ENSDARG00000007241	ENSDART00000005143	2	2	1	GCACTCACCATGCCGCTGAATTC	5	+	1	1188
ENSDARG00000007241	ENSDART00000005143	2	2	1	CTCCGCAGCGGCTAAGCTGGAGAA	6	+	363	1188
ENSDARG00000007241	ENSDART00000005143	2	2	1	CGCCAAACAGTGGGAGTAGCAGCA	6	+	611	1188
ENSDARG00000007241	ENSDART00000005143	2	2	1	CGCAGCGGCTAAGCTGGAGAAGGT	6	+	366	1188
ENSDARG00000007241	ENSDART00000005143	2	2	1	CAAACCCGCGCCCACGCCGGCTTC	6	+	564	1188
ENSDARG00000007241	ENSDART00000005143	2	2	1	AGCGGCTAAGCTGGAGAAGGTGGT	6	+	369	1188
ENSDARG00000007241	ENSDART00000005143	2	2	1	AACCACAGCATTATTTGTGACGCG	6	+	280	1188
ENSDARG00000007241	ENSDART00000005143	2	3	2	GCAGCCTGCAGTCAAGCGGATTAA	6	+	837	1188
ENSDARG00000007320	ENSDART00000019149	2	3	3	AGCTTCAGCTCTCTTGAAGATGAG	6	-	166	756
ENSDARG00000007320	ENSDART00000019149	2	5	5	TGCCAAATCCACGCTTGTAGATGAG	7	-	478	756
ENSDARG00000007320	ENSDART00000019149	2	5	5	GCCAAATCCACGCTTGTAGATGAG	6	-	478	756
ENSDARG00000007320	ENSDART00000019149	2	6	6	TCCCTCCACAAAGTGAGTGGTCT	5	-	689	756
ENSDARG00000007320	ENSDART00000019149	2	6	6	TCCCTCCACAAAGTGAGTGGTCTTC	7	-	687	756
ENSDARG00000007320	ENSDART00000019149	2	6	6	CCCTCCACAAAGTGAGTGGTCTTC	6	-	687	756
ENSDARG00000007425	ENSDART00000002281	2	1	1	CTCCTCATCCTCTCTCTGAGTTT	5	-	41	978
ENSDARG00000007425	ENSDART00000002281	2	4	4	TTAGTCAGAATAGCTTTGCCTGC	5	-	676	978
ENSDARG00000007425	ENSDART00000002281	2	4	4	TGCCACTTCTCTGATTTTAGCAGCA	7	-	876	978
ENSDARG00000007425	ENSDART00000002281	2	4	4	TACACCTCCCACAGCGCTGGTGGA	6	-	325	978
ENSDARG00000007425	ENSDART00000002281	2	4	4	CTACACCTCCCACAGCGCTGGTGGA	7	-	325	978
ENSDARG00000007425	ENSDART00000002281	2	4	4	CACCTCCCACAGCGCTGGTGGAGCC	7	-	322	978
ENSDARG00000007425	ENSDART00000002281	2	4	4	ACCTCCCACAGCGCTGGTGGAGCC	6	-	322	978
ENSDARG00000007553	ENSDART00000018501	2	1	1	GCCTTCTGCGGTGCCCTCTTTGGAA	7	+	430	1500
ENSDARG00000007553	ENSDART00000018501	2	1	1	GTACTCTTCGCACCGCTGGAAAC	5	+	287	1500
ENSDARG00000007553	ENSDART00000018501	2	1	1	GTTTACACAGGCGCTGGGTATTT	5	+	383	1500
ENSDARG00000007553	ENSDART00000018501	2	1	1	TACACCATCCTCCTCTTTGTTTTT	6	+	694	1500
ENSDARG00000007553	ENSDART00000018501	2	1	1	TTAGCCGACGCAAAGCTGGAGCT	5	+	536	1500
ENSDARG00000007553	ENSDART00000018501	2	1	1	TTCATCCCACTAGGCATTATAGGCA	7	+	724	1500
ENSDARG00000007553	ENSDART00000018501	2	1	1	GCCGACGCAAAGCTGGAGCTGTG	5	+	539	1500
ENSDARG00000007553	ENSDART00000018501	2	1	1	GCATGCAGAACGAATGGAAGATGGC	7	+	839	1500
ENSDARG00000007553	ENSDART00000018501	2	1	1	GACATCAACTGCACCGCAGGCTTT	6	+	55	1500
ENSDARG00000007553	ENSDART00000018501	2	1	1	CTCTACTCCCTGGGTTGGAGCCTTC	7	+	577	1500
ENSDARG00000007553	ENSDART00000018501	2	1	1	ATCTGCTCCATGATGACTTTGAC	5	+	454	1500
ENSDARG00000007553	ENSDART00000018501	2	1	1	ATCCTCCTCTTTGTTTTTGTATTC	6	+	700	1500
ENSDARG00000007553	ENSDART00000018501	2	1	1	ACCATCCTCCTCTTTGTTTTTGTA	6	+	697	1500
ENSDARG00000007553	ENSDART00000018501	2	1	1	ACACCATCCTCCTCTTTGTTTTT	5	+	695	1500
ENSDARG00000007553	ENSDART00000018501	2	1	1	AAACAATCCGAGCAGCGGGGAAGGA	7	+	770	1500
ENSDARG00000007663	ENSDART00000027689	2	2	2	TGCTCAAACTGTTCATCTTTTGTC	6	-	108	2352
ENSDARG00000007663	ENSDART00000027689	2	3	3	GCCTTCATCTCCCTCTGTAGCCTAG	7	-	170	2352
ENSDARG00000007663	ENSDART00000027689	2	5	5	AACGACACCTTGAGATCTGGGAAC	6	-	390	2352
ENSDARG00000007663	ENSDART00000027689	2	5	5	AGAGTCCACCAGTTTCTGATGGA	5	-	335	2352
ENSDARG00000007663	ENSDART00000027689	2	6	6	TTCTCATTCCTCATGGTTGAAGTC	6	-	477	2352
ENSDARG00000007663	ENSDART00000027689	2	7	7	CACCTATCCCAAAGTGTGGGCAGCT	7	-	578	2352
ENSDARG00000007663	ENSDART00000027689	2	7	7	CAAAAACCCTCTGGGCCTTTTTC	5	-	528	2352
ENSDARG00000007663	ENSDART00000027689	2	7	7	ATCAAAAACCCTCTGGGCCTTTTTC	7	-	528	2352
ENSDARG00000007663	ENSDART00000027689	2	10	10	CTCATCGTCAGGCGGGGAGGGAGTC	7	-	786	2352
ENSDARG00000007663	ENSDART00000027689	2	15	15	ATCCGCTGCAGGTTGAGTATTTGCA	7	-	1248	2352
ENSDARG00000007663	ENSDART00000027689	2	15	15	TGCCCATCCGCTGCAGGTTGAGTA	6	-	1254	2352
ENSDARG00000007663	ENSDART00000027689	2	15	15	AGATTCATCTGTAACCGTAGTGGCA	7	-	1224	2352
ENSDARG00000007663	ENSDART00000027689	2	16	16	AAAGTCAGCCATAAATGTTGGGAC	6	-	1360	2352
ENSDARG00000007663	ENSDART00000027689	2	17	17	TCCACCCTCAGGTTCTGAGGCTGGA	7	-	1452	2352
ENSDARG00000007663	ENSDART00000027689	2	17	17	TTCAGCTACATCACCCTCTGGGGCC	7	-	1410	2352
ENSDARG00000007663	ENSDART00000027689	2	17	17	GTTATCTCCTCAGGTTGTGTGTCT	6	-	1503	2352
ENSDARG00000007663	ENSDART00000027689	2	17	17	CTCTCCACCCTCAGGTTCTGAGGCT	7	-	1455	2352
ENSDARG00000007663	ENSDART00000027689	2	22	22	GGCTCAACATTATCAGGAGCATCT	6	-	1908	2352
ENSDARG00000007663	ENSDART00000027689	2	22	22	TCCTCATTCCCATTGTTTGCAGCA	6	-	1962	2352
ENSDARG00000007663	ENSDART00000027689	2	23	23	ATCACCCTCATTACTAGAGGCAGGC	7	-	2019	2352
ENSDARG00000007663	ENSDART00000027689	2	24	24	CGCTTCAAAATCATGCATTGTTT	5	-	2162	2352
ENSDARG00000007663	ENSDART00000027689	2	24	24	TTCAGCTCCAGTTCATCTGGGTTC	6	-	2187	2352
ENSDARG00000007663	ENSDART00000027689	2	25	25	TACTCCAGACGCTGTGTGAAGTT	5	-	2341	2352
ENSDARG00000007818	ENSDART00000030520	2	4	3	AACAACTACAAGAGGACGAAGCC	5	+	203	912
ENSDARG00000007818	ENSDART00000030520	2	4	3	ACAGTCAAAGGCATTGAGGGAGCG	6	+	132	912
ENSDARG00000007818	ENSDART00000030520	2	4	3	AGAAACAACTACAAGAGGACGAA	5	+	200	912
ENSDARG00000007818	ENSDART00000030520	2	4	3	AGCGCCATCCAGTGGAGAAGACGAG	7	+	171	912
ENSDARG00000007818	ENSDART00000030520	2	4	3	AGCCAAGACCAAACTGCTGGAGGA	6	+	222	912
ENSDARG00000007818	ENSDART00000030520	2	7	6	ACCAACTACTGGACAGTTATGAGTA	7	+	483	912
ENSDARG00000007818	ENSDART00000030520	2	9	8	AGCAAAGCAGGAAACGAAGGGGCC	6	+	772	912
ENSDARG00000007818	ENSDART00000099261	2	3	3	AGCGCCATCCAGTGGAGAAGACGAG	7	+	171	735
ENSDARG00000007818	ENSDART00000099261	2	3	3	AGCCAAGACCAAACTGCTGGAGGA	6	+	222	735
ENSDARG00000007818	ENSDART00000099261	2	3	3	AGAAACAACTACAAGAGGACGAA	5	+	200	735
ENSDARG00000007818	ENSDART00000099261	2	3	3	ACAGTCAAAGGCATTGAGGGAGCG	6	+	132	735
ENSDARG00000007818	ENSDART00000099261	2	3	3	AACAACTACAAGAGGACGAAGCC	5	+	203	735
ENSDARG00000007818	ENSDART00000099261	2	6	6	AGCAAAGCAGGAAACGAAGGGGCC	6	+	595	735
ENSDARG00000007848	ENSDART00000002901	2	2	1	TGCTGCAGAGCTGGAGCTGGGGAG	6	+	807	1191
ENSDARG00000007848	ENSDART00000002901	2	2	1	GTTCCCCTCAAGAGGGGTGGCGGTG	7	+	265	1191
ENSDARG00000007848	ENSDART00000002901	2	2	1	GTTCCCCTCAAGAGGGGTGGCGGT	6	+	265	1191
ENSDARG00000007848	ENSDART00000002901	2	2	1	GGCAAACTCTGACATTGTGTCGCT	6	+	981	1191
ENSDARG00000007848	ENSDART00000002901	2	2	1	GCCCAATCCAAAGCGCTTGAGCG	5	+	129	1191
ENSDARG00000007848	ENSDART00000002901	2	2	1	CTCCTCAGACATTCGACGAATGT	5	+	648	1191
ENSDARG00000007848	ENSDART00000002901	2	2	1	CCCTCAAGAGGGGTGGCGGTGTG	5	+	269	1191
ENSDARG00000007848	ENSDART00000002901	2	2	1	CACTGCTGCAGAGCTGGAGCTGGG	6	+	804	1191
ENSDARG00000007848	ENSDART00000002901	2	2	1	AGCCCAATCCAAAGCGCTTGAGCG	6	+	128	1191
ENSDARG00000007848	ENSDART00000002901	2	2	1	AGATGCCCACCGAGACGCTGCAGGC	7	+	8	1191
ENSDARG00000008109	ENSDART00000002962	2	2	1	GTTGGCGCCCTCGTAGAAGCATCT	6	-	79	813
ENSDARG00000008109	ENSDART00000002962	2	6	5	TTAGGCTTCTGGACAGGAGCAGCC	6	-	390	813
ENSDARG00000008109	ENSDART00000002962	2	6	5	TTCATCATCTGCACCGTTGTGTTC	6	-	421	813
ENSDARG00000008109	ENSDART00000002962	2	7	6	GACCACGCAGTTGATCTGCAGCT	5	-	704	813
ENSDARG00000008109	ENSDART00000097893	2	1	1	GTTGGCGCCCTCGTAGAAGCATCT	6	-	79	735
ENSDARG00000008109	ENSDART00000097893	2	4	4	TTAGGCTTCTGGACAGGAGCAGCC	6	-	312	735
ENSDARG00000008109	ENSDART00000097893	2	4	4	TTCATCATCTGCACCGTTGTGTTC	6	-	343	735
ENSDARG00000008109	ENSDART00000097893	2	5	5	GACCACGCAGTTGATCTGCAGCT	5	-	626	735
ENSDARG00000008145	ENSDART00000003750	2	1	1	TGCCGCAGCAGCAGCAGCTGCAGCA	7	-	132	789
ENSDARG00000008145	ENSDART00000003750	2	1	1	GCCTGCCGCAGCAGCAGCAGCTGCA	7	-	135	789
ENSDARG00000008145	ENSDART00000003750	2	1	1	GCCGCCTGCCGCAGCAGCAGCAGCT	7	-	138	789
ENSDARG00000008145	ENSDART00000003750	2	1	1	GCCGACGCCGCCTGCCGCAGCAGCA	7	-	144	789
ENSDARG00000008145	ENSDART00000003750	2	1	1	GACGCCGCCTGCCGCAGCAGCAGCA	7	-	141	789
ENSDARG00000008145	ENSDART00000003750	2	1	1	CGCAGCAGCAGCAGCTGCAGCAGCA	7	-	129	789
ENSDARG00000008145	ENSDART00000003750	2	1	1	CACACCCTCAGCCAGCAGCATGT	5	-	77	789
ENSDARG00000008145	ENSDART00000003750	2	1	1	AGCAGCAGCTGCAGCAGCAGCAGAC	7	-	123	789
ENSDARG00000008145	ENSDART00000003750	2	1	1	AGCAGCAGCAGCTGCAGCAGCAGCA	7	-	126	789
ENSDARG00000008145	ENSDART00000003750	2	4	4	GGCCTCCTCGCTGGGGTAAGGGTTG	7	-	528	789
ENSDARG00000008145	ENSDART00000003750	2	5	5	CTCACCGGCCGAATTTGGTGTGGAA	7	-	735	789
ENSDARG00000008145	ENSDART00000003750	2	5	5	GTTAGCGGCGGTTCTGGCAGCGTAC	7	-	669	789
ENSDARG00000008145	ENSDART00000003750	2	6	6	GTATCCTCCTGTCTGACTGATAA	5	-	774	789
ENSDARG00000008145	ENSDART00000038419	2	1	1	GCCTGCCGCAGCAGCAGCAGCTGCA	7	-	135	1026
ENSDARG00000008145	ENSDART00000038419	2	1	1	GCCGCCTGCCGCAGCAGCAGCAGCT	7	-	138	1026
ENSDARG00000008145	ENSDART00000038419	2	1	1	GCCGACGCCGCCTGCCGCAGCAGCA	7	-	144	1026
ENSDARG00000008145	ENSDART00000038419	2	1	1	TGCCGCAGCAGCAGCAGCTGCAGCA	7	-	132	1026
ENSDARG00000008145	ENSDART00000038419	2	1	1	GACGCCGCCTGCCGCAGCAGCAGCA	7	-	141	1026
ENSDARG00000008145	ENSDART00000038419	2	1	1	CGCAGCAGCAGCAGCTGCAGCAGCA	7	-	129	1026
ENSDARG00000008145	ENSDART00000038419	2	1	1	CACACCCTCAGCCAGCAGCATGT	5	-	77	1026
ENSDARG00000008145	ENSDART00000038419	2	1	1	AGCAGCAGCTGCAGCAGCAGCAGAC	7	-	123	1026
ENSDARG00000008145	ENSDART00000038419	2	1	1	AGCAGCAGCAGCTGCAGCAGCAGCA	7	-	126	1026
ENSDARG00000008145	ENSDART00000038419	2	3	3	GGCCTCCTCGCTGGGGTAAGGGTTG	7	-	519	1026
ENSDARG00000008145	ENSDART00000038419	2	4	4	CTCACCGGCCGAATTTGGTGTGGAA	7	-	726	1026
ENSDARG00000008145	ENSDART00000038419	2	4	4	GTTAGCGGCGGTTCTGGCAGCGTAC	7	-	660	1026
ENSDARG00000008145	ENSDART00000038419	2	6	6	GTATCCTCCTGTCTGACTGATAA	5	-	875	1026
ENSDARG00000008145	ENSDART00000038419	2	7	7	GCCAGCCGCCGTTTGCCTTTTGT	5	-	939	1026
ENSDARG00000008145	ENSDART00000038419	2	7	7	GCATCCTGCCAGCCGCCGTTTGC	5	-	946	1026
ENSDARG00000008145	ENSDART00000100074	2	1	1	GCCGCCTGCCGCAGCAGCAGCAGCT	7	-	138	1035
ENSDARG00000008145	ENSDART00000100074	2	1	1	GCCGACGCCGCCTGCCGCAGCAGCA	7	-	144	1035
ENSDARG00000008145	ENSDART00000100074	2	1	1	GACGCCGCCTGCCGCAGCAGCAGCA	7	-	141	1035
ENSDARG00000008145	ENSDART00000100074	2	1	1	TGCCGCAGCAGCAGCAGCTGCAGCA	7	-	132	1035
ENSDARG00000008145	ENSDART00000100074	2	1	1	CGCAGCAGCAGCAGCTGCAGCAGCA	7	-	129	1035
ENSDARG00000008145	ENSDART00000100074	2	1	1	CACACCCTCAGCCAGCAGCATGT	5	-	77	1035
ENSDARG00000008145	ENSDART00000100074	2	1	1	AGCAGCAGCTGCAGCAGCAGCAGAC	7	-	123	1035
ENSDARG00000008145	ENSDART00000100074	2	1	1	AGCAGCAGCAGCTGCAGCAGCAGCA	7	-	126	1035
ENSDARG00000008145	ENSDART00000100074	2	1	1	GCCTGCCGCAGCAGCAGCAGCTGCA	7	-	135	1035
ENSDARG00000008145	ENSDART00000100074	2	4	4	GGCCTCCTCGCTGGGGTAAGGGTTG	7	-	528	1035
ENSDARG00000008145	ENSDART00000100074	2	5	5	GTTAGCGGCGGTTCTGGCAGCGTAC	7	-	669	1035
ENSDARG00000008145	ENSDART00000100074	2	5	5	CTCACCGGCCGAATTTGGTGTGGAA	7	-	735	1035
ENSDARG00000008145	ENSDART00000100074	2	7	7	GTATCCTCCTGTCTGACTGATAA	5	-	884	1035
ENSDARG00000008145	ENSDART00000100074	2	8	8	GCCAGCCGCCGTTTGCCTTTTGT	5	-	948	1035
ENSDARG00000008145	ENSDART00000100074	2	8	8	GCATCCTGCCAGCCGCCGTTTGC	5	-	955	1035
ENSDARG00000008191	ENSDART00000056441	2	2	2	GTTTCCTAAGACAAGCAGCCTGT	5	+	176	942
ENSDARG00000008191	ENSDART00000056441	2	4	4	TCCAGCTGCAGGTTTGGGGCAGAA	6	+	331	942
ENSDARG00000008191	ENSDART00000056441	2	5	5	CACAAATCCCGCATTAGACGAATCT	7	+	535	942
ENSDARG00000008191	ENSDART00000056441	2	5	5	ACACAAATCCCGCATTAGACGAA	5	+	534	942
ENSDARG00000008191	ENSDART00000056441	2	5	5	AAATGCGGCATTATTCTGTGTTT	5	+	576	942
ENSDARG00000008191	ENSDART00000056441	2	5	5	AAACACAAATCCCGCATTAGACGAA	7	+	532	942
ENSDARG00000008191	ENSDART00000056441	2	8	8	TCCCAAAGATGGAGGACGCAGGA	5	+	924	942
ENSDARG00000008333	ENSDART00000004071	2	2	2	TGCTACAGAAGAGAGCTGGAGGC	5	+	251	918
ENSDARG00000008333	ENSDART00000004071	2	2	2	TACCACTGCAATCCCTGCGGGAGGA	7	+	703	918
ENSDARG00000008333	ENSDART00000004071	2	2	2	TACACCACACACCTGAAGACGCA	5	+	580	918
ENSDARG00000008333	ENSDART00000004071	2	2	2	CTACACCACACACCTGAAGACGCA	6	+	579	918
ENSDARG00000008333	ENSDART00000004071	2	2	2	CACGACAAACCCCACTGCAGCAAAC	7	+	879	918
ENSDARG00000008333	ENSDART00000004071	2	2	2	ACAGGCCTCTGGAGAAGCTGACGGA	7	+	785	918
ENSDARG00000008333	ENSDART00000004071	2	2	2	AACGTCTACCAGAAAGAAGGTGCT	6	+	231	918
ENSDARG00000008388	ENSDART00000044264	2	4	4	CTCCTATGCCATTCCCTGGGAAGTA	7	-	595	1863
ENSDARG00000008388	ENSDART00000044264	2	4	4	TTCCCACACTTTGAAGGCTTTTCT	6	-	421	1863
ENSDARG00000008388	ENSDART00000044264	2	4	4	TCCCCAACCTTTGGCGTGTAGTTC	6	-	375	1863
ENSDARG00000008388	ENSDART00000044264	2	4	4	TTACCCAGCAAGTCTTTGTTGCC	5	-	658	1863
ENSDARG00000008388	ENSDART00000044264	2	4	4	TTCCCCAACCTTTGGCGTGTAGTTC	7	-	375	1863
ENSDARG00000008388	ENSDART00000044264	2	4	4	GTATTCCCCAACCTTTGGCGTGTAG	7	-	378	1863
ENSDARG00000008388	ENSDART00000044264	2	5	5	GTTTCCATCCACTGGTAGAAGGG	5	-	763	1863
ENSDARG00000008388	ENSDART00000044264	2	10	10	CTCCACCACCTGTATTGGAGTCTTC	7	-	1525	1863
ENSDARG00000008388	ENSDART00000044264	2	10	10	TCCACCACCTGTATTGGAGTCTTC	6	-	1525	1863
ENSDARG00000008388	ENSDART00000044264	2	10	10	TTCCTCCACCACCTGTATTGGAG	5	-	1530	1863
ENSDARG00000008388	ENSDART00000044264	2	10	10	GTCCACCTCATTTGTGCGGTCTTG	6	-	1636	1863
ENSDARG00000008388	ENSDART00000044264	2	10	10	GGCAGCCGCTCCTCCTCTGCTGCT	6	-	1726	1863
ENSDARG00000008388	ENSDART00000044264	2	10	10	AGCCGCTCCTCCTCTGCTGCTGGG	6	-	1723	1863
ENSDARG00000008388	ENSDART00000044264	2	10	10	ATCCAATCCTTAAGTGCTGATTTG	6	-	1488	1863
ENSDARG00000008388	ENSDART00000044264	2	10	10	ATCTTCAACCTCGATTATGAGCA	5	-	1697	1863
ENSDARG00000008388	ENSDART00000044264	2	10	10	CAATCCTTAAGTGCTGATTTGGGG	6	-	1485	1863
ENSDARG00000008388	ENSDART00000044264	2	10	10	CGCTCCTCCTCTGCTGCTGGGTG	5	-	1721	1863
ENSDARG00000008388	ENSDART00000044264	2	10	10	CGCTCCTCCTCTGCTGCTGGGTGC	6	-	1720	1863
ENSDARG00000008388	ENSDART00000044264	2	10	10	CTCCTCTGCTGCTGGGTGCATCT	5	-	1716	1863
ENSDARG00000008396	ENSDART00000056306	2	2	1	TCCGTCCTCTCTGATGTAGTCGAT	6	-	564	1674
ENSDARG00000008396	ENSDART00000056306	2	2	1	GCAAACATCACGTTTTTGTTTAA	5	-	208	1674
ENSDARG00000008396	ENSDART00000056306	2	2	1	AGACACGCCAGACAGGATTTAAC	5	-	343	1674
ENSDARG00000008396	ENSDART00000056306	2	2	1	TTCAGCAAACATCACGTTTTTGTT	6	-	211	1674
ENSDARG00000008396	ENSDART00000056306	2	5	4	CTCCCCACATCTTCATTAAGGAGGA	7	-	989	1674
ENSDARG00000008396	ENSDART00000056306	2	5	4	CCCCACATCTTCATTAAGGAGGA	5	-	989	1674
ENSDARG00000008396	ENSDART00000056306	2	7	6	TCCAAAACCCAGGATAGAGTGGTTG	7	-	1624	1674
ENSDARG00000008396	ENSDART00000056306	2	7	6	GTTGCCCTCAGACAGGCAGAGGGA	6	-	1186	1674
ENSDARG00000008396	ENSDART00000056306	2	7	6	GCCCTCAGACAGGCAGAGGGATTG	6	-	1183	1674
ENSDARG00000008396	ENSDART00000056306	2	7	6	GACTCCACCTCCCAGTAGCAGCG	5	-	1309	1674
ENSDARG00000008396	ENSDART00000056306	2	7	6	CTCCTATTCTGGAGGATCTGAAGAG	7	-	1507	1674
ENSDARG00000008396	ENSDART00000056306	2	7	6	CCCTCAGACAGGCAGAGGGATTG	5	-	1183	1674
ENSDARG00000008396	ENSDART00000056306	2	7	6	AAAGTCTACAAATTTTAAGCCTTG	6	-	1661	1674
ENSDARG00000008396	ENSDART00000098044	2	1	1	TTCAGCAAACATCACGTTTTTGTT	6	-	211	1236
ENSDARG00000008396	ENSDART00000098044	2	1	1	TCCGTCCTCTCTGATGTAGTCGAT	6	-	564	1236
ENSDARG00000008396	ENSDART00000098044	2	1	1	GCAAACATCACGTTTTTGTTTAA	5	-	208	1236
ENSDARG00000008396	ENSDART00000098044	2	1	1	AGACACGCCAGACAGGATTTAAC	5	-	343	1236
ENSDARG00000008396	ENSDART00000098044	2	6	6	CTCCCCACATCTTCATTAAGGAGGA	7	-	989	1236
ENSDARG00000008396	ENSDART00000098044	2	6	6	CCCCACATCTTCATTAAGGAGGA	5	-	989	1236
ENSDARG00000008396	ENSDART00000098044	2	8	8	CCCTCAGACAGGCAGAGGGATTG	5	-	1183	1236
ENSDARG00000008396	ENSDART00000098044	2	8	8	GCCCTCAGACAGGCAGAGGGATTG	6	-	1183	1236
ENSDARG00000008396	ENSDART00000098044	2	8	8	GTTGCCCTCAGACAGGCAGAGGGA	6	-	1186	1236
ENSDARG00000008450	ENSDART00000040111	2	2	2	CCCAACAACAAATGTGTGTGGAGAA	7	+	160	1251
ENSDARG00000008450	ENSDART00000040111	2	2	2	CCCAACAACAAATGTGTGTGGAG	5	+	160	1251
ENSDARG00000008450	ENSDART00000040111	2	2	2	CACCCAACAACAAATGTGTGTGGAG	7	+	158	1251
ENSDARG00000008450	ENSDART00000040111	2	3	3	CAACACAGCTGGGAGTGGTTTTC	5	+	387	1251
ENSDARG00000008450	ENSDART00000040111	2	3	3	GGCCACATCAACGGGCAGCGTCT	5	+	283	1251
ENSDARG00000008450	ENSDART00000040111	2	3	3	GGCAGCGTCTCGGCCGCTTTTGTG	6	+	296	1251
ENSDARG00000008450	ENSDART00000040111	2	3	3	GCCAACACAGCTGGGAGTGGTTTTC	7	+	385	1251
ENSDARG00000008450	ENSDART00000040111	2	3	3	GCCAACACAGCTGGGAGTGGTTT	5	+	385	1251
ENSDARG00000008450	ENSDART00000040111	2	3	3	GACGCCAACACAGCTGGGAGTGGTT	7	+	382	1251
ENSDARG00000008450	ENSDART00000040111	2	3	3	CTCTGCAGATACGACTTTGTTGAT	6	+	250	1251
ENSDARG00000008450	ENSDART00000040111	2	3	3	CGCCAACACAGCTGGGAGTGGTTT	6	+	384	1251
ENSDARG00000008450	ENSDART00000040111	2	3	3	CGCCAACACAGCTGGGAGTGGTT	5	+	384	1251
ENSDARG00000008450	ENSDART00000040111	2	4	4	CTAGACAAACCCTCTGGGACGAT	5	+	469	1251
ENSDARG00000008450	ENSDART00000040111	2	6	6	CTCTCCGACTTGAGTCTGACTGC	5	+	748	1251
ENSDARG00000008450	ENSDART00000040111	2	8	8	ATCTCAGCAGCCATGAGGGAGCA	5	+	982	1251
ENSDARG00000008450	ENSDART00000040111	2	9	9	TTCCCCTTATAACTTTGTGATGCT	6	+	1185	1251
ENSDARG00000008450	ENSDART00000040111	2	9	9	AACCAAAAAGCAACAGGATTTGGCC	7	+	1215	1251
ENSDARG00000008450	ENSDART00000040111	2	9	9	AACCAAAAAGCAACAGGATTTGGC	6	+	1215	1251
ENSDARG00000008548	ENSDART00000050403	2	2	2	TTCCTCTCCGAATCTTTGTCTTT	5	-	514	2412
ENSDARG00000008548	ENSDART00000050403	2	4	4	GTCCTCTCCTGCGTGCTGCGGTTGT	7	-	827	2412
ENSDARG00000008548	ENSDART00000050403	2	4	4	GTCCTCTCCTGCGTGCTGCGGTT	5	-	829	2412
ENSDARG00000008548	ENSDART00000050403	2	4	4	CTCTCCTGCGTGCTGCGGTTGTA	5	-	826	2412
ENSDARG00000008548	ENSDART00000050403	2	4	4	GAAATCTTCATTTCCTGCAGGTTTG	7	-	707	2412
ENSDARG00000008548	ENSDART00000050403	2	5	5	AGACCAGCCTCTAGGGGGCGAAC	5	-	974	2412
ENSDARG00000008548	ENSDART00000050403	2	6	6	GCCGGCCTCGCTCATCTGTGTGT	5	-	1062	2412
ENSDARG00000008548	ENSDART00000050403	2	6	6	GCCGGCCTCGCTCATCTGTGTGTCT	7	-	1060	2412
ENSDARG00000008548	ENSDART00000050403	2	7	7	GGCATCAGAGGTGTGTGGTTGGA	5	-	1135	2412
ENSDARG00000008548	ENSDART00000050403	2	7	7	GGCATCAGAGGTGTGTGGTTGGAC	6	-	1134	2412
ENSDARG00000008548	ENSDART00000050403	2	13	13	TTCTTCTTCTTCTGTTCTGCATTG	6	-	1740	2412
ENSDARG00000008548	ENSDART00000050403	2	14	14	ACAGACTGCTCAAGCTGCAGCCGAA	7	-	1840	2412
ENSDARG00000008548	ENSDART00000050403	2	15	15	AACAGCAAATCTCAGTTTTTGTA	5	-	1979	2412
ENSDARG00000008548	ENSDART00000050403	2	17	17	CACTTCTTCAGGTGTTTGAAGAG	5	-	2230	2412
ENSDARG00000008779	ENSDART00000003598	2	2	2	TACTACCACATGTTTGGAGAGGGT	6	+	247	3036
ENSDARG00000008779	ENSDART00000003598	2	2	2	TTCTACTACCACATGTTTGGAGAG	6	+	244	3036
ENSDARG00000008779	ENSDART00000003598	2	2	2	GAATTCTACTACCACATGTTTGGAG	7	+	241	3036
ENSDARG00000008779	ENSDART00000003598	2	4	4	TTCCAACCATGTATGTGTGGAGCT	6	+	522	3036
ENSDARG00000008779	ENSDART00000003598	2	4	4	GTTCCAACCATGTATGTGTGGAGCT	7	+	521	3036
ENSDARG00000008779	ENSDART00000003598	2	4	4	GTTCCAACCATGTATGTGTGGAG	5	+	521	3036
ENSDARG00000008779	ENSDART00000003598	2	4	4	GACTACAGCGATGACTGCGGGGAT	6	+	559	3036
ENSDARG00000008779	ENSDART00000003598	2	5	5	TTAAGCATCGCTGCAGTTTTGAGCA	7	+	617	3036
ENSDARG00000008779	ENSDART00000003598	2	5	5	ACACACGCAACATTGCAGCAGGT	5	+	737	3036
ENSDARG00000008779	ENSDART00000003598	2	6	6	CCCTGCTGCCCAGCTCTGAATGC	5	+	815	3036
ENSDARG00000008779	ENSDART00000003598	2	7	7	CACTTCTTAATGGAGATGATGAT	5	+	905	3036
ENSDARG00000008779	ENSDART00000003598	2	12	12	TCCATCTAAGAATGAGGCGTTGTTT	7	+	1458	3036
ENSDARG00000008779	ENSDART00000003598	2	12	12	TCCATCTAAGAATGAGGCGTTGTT	6	+	1458	3036
ENSDARG00000008779	ENSDART00000003598	2	13	13	AGCTGCAGAGGATTTAGACTGGGAG	7	+	1605	3036
ENSDARG00000008779	ENSDART00000003598	2	15	15	TTATCCATCACTGAAGGTGCCTGT	6	+	2014	3036
ENSDARG00000008779	ENSDART00000003598	2	17	17	GTTCTCGGCCCCTGCTGGTGACGCA	7	+	2354	3036
ENSDARG00000008779	ENSDART00000003598	2	17	17	CTCGGCCCCTGCTGGTGACGCAGTC	7	+	2357	3036
ENSDARG00000008779	ENSDART00000003598	2	18	18	CACTCCTGCGGGGCAGTGTGACTTT	7	+	2529	3036
ENSDARG00000008779	ENSDART00000003598	2	18	18	AACTTCTGCAGCTGGATGAATGT	5	+	2560	3036
ENSDARG00000008779	ENSDART00000003598	2	19	19	ACATTCAGCCCTGACAGCAGGGGGC	7	+	2743	3036
ENSDARG00000008779	ENSDART00000025116	2	2	2	TTCTACTACCACATGTTTGGAGAG	6	+	244	1014
ENSDARG00000008779	ENSDART00000025116	2	2	2	GAATTCTACTACCACATGTTTGGAG	7	+	241	1014
ENSDARG00000008779	ENSDART00000025116	2	2	2	TACTACCACATGTTTGGAGAGGGT	6	+	247	1014
ENSDARG00000008779	ENSDART00000025116	2	4	4	TTCCAACCATGTATGTGTGGAGCT	6	+	522	1014
ENSDARG00000008779	ENSDART00000025116	2	4	4	GTTCCAACCATGTATGTGTGGAGCT	7	+	521	1014
ENSDARG00000008779	ENSDART00000025116	2	4	4	GTTCCAACCATGTATGTGTGGAG	5	+	521	1014
ENSDARG00000008779	ENSDART00000025116	2	4	4	GACTACAGCGATGACTGCGGGGAT	6	+	559	1014
ENSDARG00000008779	ENSDART00000025116	2	6	6	AGCTGCAGAGGATTTAGACTGGGAG	7	+	657	1014
ENSDARG00000008779	ENSDART00000057462	2	1	1	TACTACCACATGTTTGGAGAGGGT	6	+	106	3150
ENSDARG00000008779	ENSDART00000057462	2	1	1	GAATTCTACTACCACATGTTTGGAG	7	+	100	3150
ENSDARG00000008779	ENSDART00000057462	2	1	1	TTCTACTACCACATGTTTGGAGAG	6	+	103	3150
ENSDARG00000008779	ENSDART00000057462	2	3	3	TTCCAACCATGTATGTGTGGAGCT	6	+	381	3150
ENSDARG00000008779	ENSDART00000057462	2	3	3	GTTCCAACCATGTATGTGTGGAG	5	+	380	3150
ENSDARG00000008779	ENSDART00000057462	2	3	3	GACTACAGCGATGACTGCGGGGAT	6	+	418	3150
ENSDARG00000008779	ENSDART00000057462	2	3	3	GTTCCAACCATGTATGTGTGGAGCT	7	+	380	3150
ENSDARG00000008779	ENSDART00000057462	2	4	4	ACACACGCAACATTGCAGCAGGT	5	+	596	3150
ENSDARG00000008779	ENSDART00000057462	2	4	4	TTAAGCATCGCTGCAGTTTTGAGCA	7	+	476	3150
ENSDARG00000008779	ENSDART00000057462	2	5	5	CCCTGCTGCCCAGCTCTGAATGC	5	+	674	3150
ENSDARG00000008779	ENSDART00000057462	2	6	6	CACTTCTTAATGGAGATGATGAT	5	+	764	3150
ENSDARG00000008779	ENSDART00000057462	2	11	11	TCCATCTAAGAATGAGGCGTTGTTT	7	+	1323	3150
ENSDARG00000008779	ENSDART00000057462	2	11	11	TCCATCTAAGAATGAGGCGTTGTT	6	+	1323	3150
ENSDARG00000008779	ENSDART00000057462	2	13	13	TCCTTCAGAAAGGAGAGGATGAC	5	+	1436	3150
ENSDARG00000008779	ENSDART00000057462	2	14	14	ACCACCAACCTCCAGGTGGGGAA	5	+	1649	3150
ENSDARG00000008779	ENSDART00000057462	2	15	15	AGCTGCAGAGGATTTAGACTGGGAG	7	+	1719	3150
ENSDARG00000008779	ENSDART00000057462	2	17	17	TTATCCATCACTGAAGGTGCCTGT	6	+	2128	3150
ENSDARG00000008779	ENSDART00000057462	2	19	19	CTCGGCCCCTGCTGGTGACGCAGTC	7	+	2471	3150
ENSDARG00000008779	ENSDART00000057462	2	19	19	GTTCTCGGCCCCTGCTGGTGACGCA	7	+	2468	3150
ENSDARG00000008779	ENSDART00000057462	2	20	20	AACTTCTGCAGCTGGATGAATGT	5	+	2674	3150
ENSDARG00000008779	ENSDART00000057462	2	20	20	CACTCCTGCGGGGCAGTGTGACTTT	7	+	2643	3150
ENSDARG00000008779	ENSDART00000057462	2	21	21	ACATTCAGCCCTGACAGCAGGGGGC	7	+	2857	3150
ENSDARG00000008779	ENSDART00000057467	2	2	2	GACTTCAGAGTGACTGCAGGAGCC	6	+	172	1641
ENSDARG00000008779	ENSDART00000057467	2	3	3	GTCTCCTTCACTGTGTGGCTTTGAG	7	+	225	1641
ENSDARG00000008779	ENSDART00000057467	2	3	3	GTCTCCTTCACTGTGTGGCTTTG	5	+	225	1641
ENSDARG00000008779	ENSDART00000057467	2	5	5	GTCTCCCTCTAAGTTTAGAGTAA	5	+	567	1641
ENSDARG00000008779	ENSDART00000057467	2	6	6	TTCCCCAGCAGGAAGTTGTGATTTT	7	+	666	1641
ENSDARG00000008779	ENSDART00000057467	2	6	6	TTACACTACACACAGTGCAGATGGT	7	+	777	1641
ENSDARG00000008779	ENSDART00000057467	2	6	6	TCCCCAGCAGGAAGTTGTGATTTT	6	+	667	1641
ENSDARG00000008779	ENSDART00000057467	2	6	6	CTACACACAGTGCAGATGGTGAGGA	7	+	782	1641
ENSDARG00000008779	ENSDART00000057467	2	6	6	CTACACACAGTGCAGATGGTGAG	5	+	782	1641
ENSDARG00000008779	ENSDART00000057467	2	6	6	CACTACACACAGTGCAGATGGTGAG	7	+	780	1641
ENSDARG00000008779	ENSDART00000057467	2	6	6	ACACTACACACAGTGCAGATGGT	5	+	779	1641
ENSDARG00000008779	ENSDART00000057467	2	10	10	GGCTCAGACAGGCAGTGACGGATTT	7	+	1092	1641
ENSDARG00000008779	ENSDART00000057467	2	12	12	GAATTCTACTACCACATGTTTGGAG	7	+	1432	1641
ENSDARG00000008779	ENSDART00000057467	2	12	12	TACTACCACATGTTTGGAGAGGGT	6	+	1438	1641
ENSDARG00000008779	ENSDART00000057467	2	12	12	TTCTACTACCACATGTTTGGAGAG	6	+	1435	1641
ENSDARG00000008779	ENSDART00000057470	2	2	2	GACTTCAGAGTGACTGCAGGAGCC	6	+	172	1650
ENSDARG00000008779	ENSDART00000057470	2	3	3	GTCTCCTTCACTGTGTGGCTTTGAG	7	+	225	1650
ENSDARG00000008779	ENSDART00000057470	2	3	3	GTCTCCTTCACTGTGTGGCTTTG	5	+	225	1650
ENSDARG00000008779	ENSDART00000057470	2	5	5	GTCTCCCTCTAAGTTTAGAGTAA	5	+	567	1650
ENSDARG00000008779	ENSDART00000057470	2	6	6	TTCCCCAGCAGGAAGTTGTGATTTT	7	+	666	1650
ENSDARG00000008779	ENSDART00000057470	2	6	6	TTACACTACACACAGTGCAGATGGT	7	+	777	1650
ENSDARG00000008779	ENSDART00000057470	2	6	6	TCCCCAGCAGGAAGTTGTGATTTT	6	+	667	1650
ENSDARG00000008779	ENSDART00000057470	2	6	6	CACTACACACAGTGCAGATGGTGAG	7	+	780	1650
ENSDARG00000008779	ENSDART00000057470	2	6	6	CTACACACAGTGCAGATGGTGAG	5	+	782	1650
ENSDARG00000008779	ENSDART00000057470	2	6	6	ACACTACACACAGTGCAGATGGT	5	+	779	1650
ENSDARG00000008779	ENSDART00000057470	2	6	6	CTACACACAGTGCAGATGGTGAGGA	7	+	782	1650
ENSDARG00000008779	ENSDART00000057470	2	10	10	GGCTCAGACAGGCAGTGACGGATTT	7	+	1092	1650
ENSDARG00000008779	ENSDART00000057470	2	13	13	GAATTCTACTACCACATGTTTGGAG	7	+	1435	1650
ENSDARG00000008779	ENSDART00000057470	2	13	13	TACTACCACATGTTTGGAGAGGGT	6	+	1441	1650
ENSDARG00000008779	ENSDART00000057470	2	13	13	TTCTACTACCACATGTTTGGAGAG	6	+	1438	1650
ENSDARG00000008784	ENSDART00000019762	2	2	1	TTCCGCTTATGTTTGTGTTTGTA	5	-	118	1473
ENSDARG00000008784	ENSDART00000019762	2	2	1	TCCTCAGACATGGTTCTGCCTTC	5	-	493	1473
ENSDARG00000008784	ENSDART00000019762	2	2	1	GTCAACTTCTGGCAAGCTGGTGCT	6	-	802	1473
ENSDARG00000008784	ENSDART00000019762	2	2	1	CTCCTCAGACATGGTTCTGCCTTC	6	-	493	1473
ENSDARG00000008784	ENSDART00000019762	2	2	1	AGAGACTTCTTTTAAGGGGGCCTTT	7	-	843	1473
ENSDARG00000008784	ENSDART00000019762	2	3	2	TGCTGCTCCGCCTCCTGGGAGAAC	6	-	1202	1473
ENSDARG00000008784	ENSDART00000019762	2	5	4	GAAAAACACACCCAGAGGGATTG	5	-	1427	1473
ENSDARG00000008784	ENSDART00000019762	2	5	4	AAACACACCCAGAGGGATTGTAC	5	-	1424	1473
ENSDARG00000008784	ENSDART00000019762	2	5	4	AAAAACACACCCAGAGGGATTGTAC	7	-	1424	1473
ENSDARG00000008784	ENSDART00000098834	2	2	2	TTCCGCTTATGTTTGTGTTTGTA	5	-	256	2985
ENSDARG00000008784	ENSDART00000098834	2	2	2	TCCTCAGACATGGTTCTGCCTTC	5	-	631	2985
ENSDARG00000008784	ENSDART00000098834	2	2	2	GTCAACTTCTGGCAAGCTGGTGCT	6	-	940	2985
ENSDARG00000008784	ENSDART00000098834	2	2	2	GGCAAAGTCCATGTTATCTGCTTTT	7	-	135	2985
ENSDARG00000008784	ENSDART00000098834	2	2	2	AGAGACTTCTTTTAAGGGGGCCTTT	7	-	981	2985
ENSDARG00000008784	ENSDART00000098834	2	2	2	CTCCTCAGACATGGTTCTGCCTTC	6	-	631	2985
ENSDARG00000008784	ENSDART00000098834	2	3	3	TGCTGCTCCGCCTCCTGGGAGAAC	6	-	1322	2985
ENSDARG00000008784	ENSDART00000098834	2	8	8	TGCAGCAAACATGTCATCTGACTCT	7	-	1875	2985
ENSDARG00000008784	ENSDART00000098834	2	11	11	AACTCCAACTCCTTGAGGCCTGT	5	-	2155	2985
ENSDARG00000008784	ENSDART00000098834	2	13	13	AAAGTCACACAGCTTGAGGATGGT	6	-	2455	2985
ENSDARG00000008784	ENSDART00000098834	2	13	13	ACCAAAGTCACACAGCTTGAGGA	5	-	2459	2985
ENSDARG00000008784	ENSDART00000098834	2	14	14	AGCTTCAGCATGTGATTATTGGTC	6	-	2649	2985
ENSDARG00000008784	ENSDART00000098834	2	16	16	TCCATCGACAGGTCCTTAGTTGGG	6	-	2823	2985
ENSDARG00000008807	ENSDART00000021141	2	1	1	CGCTCCTCCGTGCTCGCCGCCGAG	6	+	34	642
ENSDARG00000008807	ENSDART00000021141	2	1	1	CTCGCCGCCGAGATGATGGATGT	5	+	46	642
ENSDARG00000008807	ENSDART00000021141	2	3	3	GCCATCTACGCTGTAGCTGCCGGG	6	+	394	642
ENSDARG00000008807	ENSDART00000021141	2	3	3	GGCTCAAAAAGAGAGGAGGATGGG	6	+	512	642
ENSDARG00000008807	ENSDART00000021141	2	4	4	TACGTCTACCTGACGAAGTAGAC	5	+	634	642
ENSDARG00000008807	ENSDART00000099796	2	1	1	CTCGCCGCCGAGATGATGGATGT	5	+	37	666
ENSDARG00000008807	ENSDART00000099796	2	1	1	CGCTCCTCCGTGCTCGCCGCCGAG	6	+	25	666
ENSDARG00000008807	ENSDART00000099796	2	3	3	TTATGCTACTAACACTGTATTTGAA	7	+	363	666
ENSDARG00000008807	ENSDART00000099796	2	4	4	GCCATCTACGCTGTAGCTGCCGGG	6	+	418	666
ENSDARG00000008807	ENSDART00000099796	2	4	4	GGCTCAAAAAGAGAGGAGGATGGG	6	+	536	666
ENSDARG00000008807	ENSDART00000099796	2	5	5	TACGTCTACCTGACGAAGTAGAC	5	+	658	666
ENSDARG00000008858	ENSDART00000008268	2	2	2	TTACCCGCCGATTCGCAGTGGCC	5	+	261	1413
ENSDARG00000008858	ENSDART00000008268	2	2	2	GTATTCCCATCGGATTGCTGGGGAA	7	+	581	1413
ENSDARG00000008858	ENSDART00000008268	2	2	2	GTATTCCCATCGGATTGCTGGGGA	6	+	581	1413
ENSDARG00000008858	ENSDART00000008268	2	2	2	ACCTGCAGAAAGTACTTAGACAAC	6	+	374	1413
ENSDARG00000008858	ENSDART00000008268	2	3	3	CCCAGCAGCCTTCTGGTGTCTGT	5	+	789	1413
ENSDARG00000008858	ENSDART00000008268	2	3	3	ATCCCAGCAGCCTTCTGGTGTCTGT	7	+	787	1413
ENSDARG00000008858	ENSDART00000008268	2	5	5	GACAACAGCCGAGCTGGTCTGGGCA	7	+	1348	1413
ENSDARG00000008906	ENSDART00000029659	2	1	1	GTTCCCGCAGTCGGGGCAGCTGAA	6	-	409	852
ENSDARG00000008906	ENSDART00000029659	2	1	1	GCAGTCCTCCGGAATGGCTGAATCT	7	-	517	852
ENSDARG00000008906	ENSDART00000029659	2	1	1	TGCATCTTCAGCGCGTTTGCGGTG	6	-	441	852
ENSDARG00000008906	ENSDART00000029659	2	1	1	ATCTTCAGCGCGTTTGCGGTGAT	5	-	439	852
ENSDARG00000008906	ENSDART00000029659	2	2	2	CCCCGCATCCCTAAGGATTGTTT	5	-	614	852
ENSDARG00000008906	ENSDART00000029659	2	4	4	TTCTCCCTCGTGTGCAGACGCATGT	7	-	800	852
ENSDARG00000008906	ENSDART00000029659	2	4	4	TACGGCTTCTCCCTCGTGTGCAGAC	7	-	806	852
ENSDARG00000008906	ENSDART00000029659	2	4	4	GGCTTCTCCCTCGTGTGCAGACGCA	7	-	803	852
ENSDARG00000008906	ENSDART00000082241	2	1	1	TGCATCTTCAGCGCGTTTGCGGTG	6	-	294	930
ENSDARG00000008906	ENSDART00000082241	2	1	1	GTTCCCGCAGTCGGGGCAGCTGAA	6	-	262	930
ENSDARG00000008906	ENSDART00000082241	2	1	1	GCAGTCCTCCGGAATGGCTGAATCT	7	-	370	930
ENSDARG00000008906	ENSDART00000082241	2	1	1	ATCTTCAGCGCGTTTGCGGTGAT	5	-	292	930
ENSDARG00000008906	ENSDART00000082241	2	3	3	GGCTTCTCCCTCGTGTGCAGACGCA	7	-	743	930
ENSDARG00000008906	ENSDART00000082241	2	3	3	TACGGCTTCTCCCTCGTGTGCAGAC	7	-	746	930
ENSDARG00000008906	ENSDART00000082241	2	3	3	TTCTCCCTCGTGTGCAGACGCATGT	7	-	740	930
ENSDARG00000008906	ENSDART00000082241	2	4	4	AGCAAATAAATGCATGTGCTGAA	5	-	880	930
ENSDARG00000008906	ENSDART00000101099	2	2	2	TGCATCTTCAGCGCGTTTGCGGTG	6	-	261	456
ENSDARG00000008906	ENSDART00000101099	2	2	2	GCAGTCCTCCGGAATGGCTGAATCT	7	-	337	456
ENSDARG00000008906	ENSDART00000101099	2	2	2	ATCTTCAGCGCGTTTGCGGTGAT	5	-	259	456
ENSDARG00000008906	ENSDART00000101101	2	1	1	TGCATCTTCAGCGCGTTTGCGGTG	6	-	288	759
ENSDARG00000008906	ENSDART00000101101	2	1	1	GTTCCCGCAGTCGGGGCAGCTGAA	6	-	256	759
ENSDARG00000008906	ENSDART00000101101	2	1	1	GCAGTCCTCCGGAATGGCTGAATCT	7	-	364	759
ENSDARG00000008906	ENSDART00000101101	2	1	1	ATCTTCAGCGCGTTTGCGGTGAT	5	-	286	759
ENSDARG00000008906	ENSDART00000101101	2	4	4	GGCTTCTCCCTCGTGTGCAGACGCA	7	-	650	759
ENSDARG00000008906	ENSDART00000101101	2	4	4	TACGGCTTCTCCCTCGTGTGCAGAC	7	-	653	759
ENSDARG00000008906	ENSDART00000101101	2	4	4	TTCTCCCTCGTGTGCAGACGCATGT	7	-	647	759
ENSDARG00000008906	ENSDART00000101107	2	1	1	TGCATCTTCAGCGCGTTTGCGGTG	6	-	441	1128
ENSDARG00000008906	ENSDART00000101107	2	1	1	GTTCCCGCAGTCGGGGCAGCTGAA	6	-	409	1128
ENSDARG00000008906	ENSDART00000101107	2	1	1	GCAGTCCTCCGGAATGGCTGAATCT	7	-	517	1128
ENSDARG00000008906	ENSDART00000101107	2	1	1	ATCTTCAGCGCGTTTGCGGTGAT	5	-	439	1128
ENSDARG00000008906	ENSDART00000101107	2	3	3	GGCTTCTCCCTCGTGTGCAGACGCA	7	-	890	1128
ENSDARG00000008906	ENSDART00000101107	2	3	3	TACGGCTTCTCCCTCGTGTGCAGAC	7	-	893	1128
ENSDARG00000008906	ENSDART00000101107	2	3	3	TTCTCCCTCGTGTGCAGACGCATGT	7	-	887	1128
ENSDARG00000008906	ENSDART00000101107	2	4	4	AGAAACAGCACACATGCGGTCTGT	6	-	1082	1128
ENSDARG00000008906	ENSDART00000101107	2	4	4	AACAGCACACATGCGGTCTGTCGTC	7	-	1078	1128
ENSDARG00000008906	ENSDART00000101111	2	1	1	TGCATCTTCAGCGCGTTTGCGGTG	6	-	408	1155
ENSDARG00000008906	ENSDART00000101111	2	1	1	GTTCCCGCAGTCGGGGCAGCTGAA	6	-	376	1155
ENSDARG00000008906	ENSDART00000101111	2	1	1	GCAGTCCTCCGGAATGGCTGAATCT	7	-	484	1155
ENSDARG00000008906	ENSDART00000101111	2	1	1	ATCTTCAGCGCGTTTGCGGTGAT	5	-	406	1155
ENSDARG00000008906	ENSDART00000101111	2	5	5	GGCTTCTCCCTCGTGTGCAGACGCA	7	-	965	1155
ENSDARG00000008906	ENSDART00000101111	2	5	5	TACGGCTTCTCCCTCGTGTGCAGAC	7	-	968	1155
ENSDARG00000008906	ENSDART00000101111	2	5	5	TTCTCCCTCGTGTGCAGACGCATGT	7	-	962	1155
ENSDARG00000008906	ENSDART00000101111	2	6	6	AGAAACAGCACACATGCGGTCTGT	6	-	1067	1155
ENSDARG00000008906	ENSDART00000101111	2	6	6	AACAGCACACATGCGGTCTGTCGTC	7	-	1063	1155
ENSDARG00000008966	ENSDART00000022663	2	5	3	GTTCTCTCCGTTCTTGGCAGCAGCA	7	-	360	1086
ENSDARG00000008966	ENSDART00000022663	2	5	3	GTTCTCCTCCCCATTAGCCGTGTTC	7	-	381	1086
ENSDARG00000008966	ENSDART00000022663	2	5	3	GGCAGCAGCAGCTGTTGTGGCGCT	6	-	346	1086
ENSDARG00000008966	ENSDART00000022663	2	5	3	TTCTCCTCCCCATTAGCCGTGTTC	6	-	381	1086
ENSDARG00000008966	ENSDART00000022663	2	5	3	AGCAGCAGCTGTTGTGGCGCTGGA	6	-	343	1086
ENSDARG00000008966	ENSDART00000022663	2	5	3	TTATCCTTATACACTTGCTGCCTTG	7	-	290	1086
ENSDARG00000008966	ENSDART00000022663	2	6	4	GAAGACCTCTGACTCGTGGCCGCG	6	-	493	1086
ENSDARG00000008966	ENSDART00000022663	2	6	4	GTCTACCTCCATCATGTCTGAGTG	6	-	430	1086
ENSDARG00000008966	ENSDART00000022663	2	7	5	CCCCCCCTCCCGAATGCAGTGGCG	6	-	631	1086
ENSDARG00000008966	ENSDART00000022663	2	7	5	CCCCCCTCCCGAATGCAGTGGCG	5	-	631	1086
ENSDARG00000008966	ENSDART00000022663	2	11	9	GAATACACATGTCTGTGCTGCAGGA	7	-	967	1086
ENSDARG00000008966	ENSDART00000022663	2	11	9	GTCCACGTCCAGAGCTGGAGCTGAG	7	-	918	1086
ENSDARG00000008966	ENSDART00000022663	2	13	11	AAATACCGCCGGTCCCTCTGTAGCT	7	-	1070	1086
ENSDARG00000008966	ENSDART00000085132	2	3	3	TTCTCCTCCCCATTAGCCGTGTTC	6	-	387	1539
ENSDARG00000008966	ENSDART00000085132	2	3	3	TTATCCTTATACACTTGCTGCCTTG	7	-	296	1539
ENSDARG00000008966	ENSDART00000085132	2	3	3	GTTCTCTCCGTTCTTGGCAGCAGCA	7	-	366	1539
ENSDARG00000008966	ENSDART00000085132	2	3	3	GTTCTCCTCCCCATTAGCCGTGTTC	7	-	387	1539
ENSDARG00000008966	ENSDART00000085132	2	3	3	GGCAGCAGCAGCTGTTGTGGCGCT	6	-	352	1539
ENSDARG00000008966	ENSDART00000085132	2	3	3	AGCAGCAGCTGTTGTGGCGCTGGA	6	-	349	1539
ENSDARG00000008966	ENSDART00000085132	2	4	4	GAAGACCTCTGACTCGTGGCCGCG	6	-	499	1539
ENSDARG00000008966	ENSDART00000085132	2	4	4	GTCTACCTCCATCATGTCTGAGTG	6	-	436	1539
ENSDARG00000008966	ENSDART00000085132	2	5	5	CCCCCCTCCCGAATGCAGTGGCG	5	-	637	1539
ENSDARG00000008966	ENSDART00000085132	2	5	5	CCCCCCCTCCCGAATGCAGTGGCG	6	-	637	1539
ENSDARG00000008966	ENSDART00000085132	2	9	9	GAATACACATGTCTGTGCTGCAGGA	7	-	973	1539
ENSDARG00000008966	ENSDART00000085132	2	9	9	GTCCACGTCCAGAGCTGGAGCTGAG	7	-	924	1539
ENSDARG00000008966	ENSDART00000085132	2	13	13	AAACTCACCGATCCGTCTGATGC	5	-	1510	1539
ENSDARG00000008966	ENSDART00000085132	2	13	13	AAACTCACCGATCCGTCTGATGCA	6	-	1509	1539
ENSDARG00000008966	ENSDART00000085132	2	13	13	AAATACCGCCGGTCCCTCTGTAGCT	7	-	1441	1539
ENSDARG00000009014	ENSDART00000049589	2	2	2	CTCCACACCCAGCTGCTGGATGC	5	-	263	5553
ENSDARG00000009014	ENSDART00000049589	2	2	2	CCCACCTCCACACCCAGCTGCTGGA	7	-	266	5553
ENSDARG00000009014	ENSDART00000049589	2	2	2	CACCTCCACACCCAGCTGCTGGA	5	-	266	5553
ENSDARG00000009014	ENSDART00000049589	2	2	2	ACCTCCACACCCAGCTGCTGGATGC	7	-	263	5553
ENSDARG00000009014	ENSDART00000049589	2	3	3	ACAGTCCACAATCATTGTGACGGT	6	-	418	5553
ENSDARG00000009014	ENSDART00000049589	2	3	3	TTCTTCGTCCAGGATTCTGGTGCC	6	-	514	5553
ENSDARG00000009014	ENSDART00000049589	2	4	4	TCCGCCACCAGAAGAAGTTGCTGGA	7	-	554	5553
ENSDARG00000009014	ENSDART00000049589	2	4	4	GCCACCAGAAGAAGTTGCTGGATGT	7	-	551	5553
ENSDARG00000009014	ENSDART00000049589	2	4	4	CTCTTCCTCGGGTTCCTGGGCCTGT	7	-	648	5553
ENSDARG00000009014	ENSDART00000049589	2	9	9	TTCGCCTCCATTTGTGCTTTTGGA	6	-	910	5553
ENSDARG00000009014	ENSDART00000049589	2	9	9	ACACTCTCCTCGGTGGCGGCGGTG	6	-	873	5553
ENSDARG00000009014	ENSDART00000049589	2	9	9	ACACTCTCCTCGGTGGCGGCGGT	5	-	874	5553
ENSDARG00000009014	ENSDART00000049589	2	20	20	ACCGGCAACATGAGGATGGTGCC	5	-	1612	5553
ENSDARG00000009014	ENSDART00000049589	2	74	74	CTCCTCAACATCCACATAAGACAAC	7	-	5184	5553
ENSDARG00000009014	ENSDART00000049589	2	74	74	TCCTCAACATCCACATAAGACAAC	6	-	5184	5553
ENSDARG00000009014	ENSDART00000049589	2	75	75	GGCACCTGCTCGATGCGCGGGGTGT	7	-	5456	5553
ENSDARG00000009372	ENSDART00000003432	2	1	1	GACACCTACATCCCGACGGTGGA	5	+	109	594
ENSDARG00000009372	ENSDART00000003432	2	1	1	AGCAACGACTATCGTGTGGTGGTG	6	+	22	594
ENSDARG00000009372	ENSDART00000003432	2	1	1	AGCAACGACTATCGTGTGGTGGT	5	+	22	594
ENSDARG00000009372	ENSDART00000003432	2	1	1	ACCTACATCCCGACGGTGGAAGAC	6	+	112	594
ENSDARG00000009436	ENSDART00000017852	2	1	1	AGACGCATCAGCCCCGGGGGTGAA	6	+	24	1515
ENSDARG00000009436	ENSDART00000017852	2	1	1	AGACGCATCAGCCCCGGGGGTGAAC	7	+	24	1515
ENSDARG00000009436	ENSDART00000017852	2	2	2	AGAATCCCACCTGTAGAGTGAGTG	6	+	220	1515
ENSDARG00000009436	ENSDART00000017852	2	2	2	GAATCCCACCTGTAGAGTGAGTG	5	+	221	1515
ENSDARG00000009436	ENSDART00000017852	2	5	5	AAAGGCAGCTTCGAGACGGTGAG	5	+	466	1515
ENSDARG00000009436	ENSDART00000017852	2	9	9	GAAGTCTCCGCATAAAGAGTTGTGC	7	+	1116	1515
ENSDARG00000009436	ENSDART00000017852	2	9	9	TGCCACAGAAAGGAGGAGAGTAA	5	+	1138	1515
ENSDARG00000009436	ENSDART00000017852	2	9	9	GTCGACGGCTCTGATAATGAGGC	5	+	1009	1515
ENSDARG00000009436	ENSDART00000017852	2	9	9	AGAACCACCTCGAGCCGGTGGGGCT	7	+	1163	1515
ENSDARG00000009436	ENSDART00000017852	2	9	9	AACCACCTCGAGCCGGTGGGGCT	5	+	1165	1515
ENSDARG00000009436	ENSDART00000017852	2	11	11	ACCAACTTCCCCCGCCGAAGACTTG	7	+	1423	1515
ENSDARG00000009436	ENSDART00000017852	2	11	11	GACATCACACTGCAGGAAGCAGGA	6	+	1462	1515
ENSDARG00000009436	ENSDART00000017852	2	11	11	GTCACCAACTTCCCCCGCCGAAGAC	7	+	1420	1515
ENSDARG00000009436	ENSDART00000017852	2	11	11	ACATCACACTGCAGGAAGCAGGA	5	+	1463	1515
ENSDARG00000009442	ENSDART00000030657	2	2	2	GGCATCGGCTACACCGTGGGGAAC	6	+	109	1599
ENSDARG00000009442	ENSDART00000030657	2	5	5	ACAAGCGCAGAGCCTCTAAGAAGGA	7	+	629	1599
ENSDARG00000009442	ENSDART00000030657	2	5	5	ACATCCGCATCGTGGTGATGAATAA	7	+	548	1599
ENSDARG00000009442	ENSDART00000030657	2	5	5	AACATCCGCATCGTGGTGATGAA	5	+	547	1599
ENSDARG00000009442	ENSDART00000030657	2	5	5	ATCCGCATCGTGGTGATGAATAA	5	+	550	1599
ENSDARG00000009442	ENSDART00000030657	2	5	5	CCCTGCAGAGGGACTGTCTGGTGAG	7	+	755	1599
ENSDARG00000009442	ENSDART00000030657	2	5	5	CCCTGCTTAAAACCCTGCAGAGGGA	7	+	743	1599
ENSDARG00000009442	ENSDART00000030657	2	10	10	GAAGGCGTCTCCAGCTAAGAAGGG	6	+	1200	1599
ENSDARG00000009442	ENSDART00000030657	2	10	10	CGCAGCTTCCCTGTGCTGGAGAA	5	+	1330	1599
ENSDARG00000009442	ENSDART00000030657	2	12	12	CACTCCTCCATCATTTGAAGAAGCA	7	+	1377	1599
ENSDARG00000009442	ENSDART00000030657	2	12	12	GCACTCCTCCATCATTTGAAGAA	5	+	1376	1599
ENSDARG00000009442	ENSDART00000030657	2	12	12	AGAAGCAACAACGGCATCTGTGGCC	7	+	1395	1599
ENSDARG00000009442	ENSDART00000030657	2	12	12	TTACACACATTACATTTGTTGTT	5	+	1504	1599
ENSDARG00000009484	ENSDART00000012222	2	2	1	TTAACCTACCGATTGTTGGGATGGT	7	-	139	540
ENSDARG00000009484	ENSDART00000012222	2	2	1	GTCGTCTTCCCTGCTGCGTCGAG	5	-	79	540
ENSDARG00000009484	ENSDART00000012222	2	2	1	CTCATCTCCTTCTTGCCGAAGAC	5	-	40	540
ENSDARG00000009484	ENSDART00000012222	2	2	1	ATCTCCTTCTTGCCGAAGACTTT	5	-	37	540
ENSDARG00000009488	ENSDART00000003465	2	1	1	TTCGGCCGCAGGCTGGCAGGTGGA	6	-	135	984
ENSDARG00000009488	ENSDART00000003465	2	1	1	AAAGGCTTCTGCTATTTTGTTGTA	6	-	235	984
ENSDARG00000009488	ENSDART00000003465	2	1	1	TCCTCCGCCGTTCACCGCGGACTTC	7	-	102	984
ENSDARG00000009488	ENSDART00000003465	2	3	3	GTAAAAGTCTGGTCTTTGGGCAGTT	7	-	587	984
ENSDARG00000009488	ENSDART00000003465	2	4	4	ACCATCTCCTCGACTGTTGCAGGA	6	-	741	984
ENSDARG00000009488	ENSDART00000003465	2	6	6	GCCTACCTCCACCATGGTGGCCGCT	7	-	843	984
ENSDARG00000009488	ENSDART00000003465	2	6	6	ACCTCCACCATGGTGGCCGCTGTA	6	-	840	984
ENSDARG00000009488	ENSDART00000003465	2	6	6	TACCTCCACCATGGTGGCCGCTGTA	7	-	840	984
ENSDARG00000009488	ENSDART00000003465	2	6	6	AAACACAAACTCATCGGGGAAGGC	6	-	928	984
ENSDARG00000009534	ENSDART00000016369	2	1	1	AGCACCAAAAAGTTGGTGATTCT	5	+	37	1626
ENSDARG00000009534	ENSDART00000016369	2	2	2	TTCAAAACCAGATTGGTGAGTAA	5	+	377	1626
ENSDARG00000009534	ENSDART00000016369	2	2	2	CCCCGCCCAACACAGAGATGAGTAC	7	+	302	1626
ENSDARG00000009534	ENSDART00000016369	2	2	2	AAATTCAAAACCAGATTGGTGAGTA	7	+	374	1626
ENSDARG00000009534	ENSDART00000016369	2	5	5	GCATTCATCAAAATGGTGGCTTC	5	+	680	1626
ENSDARG00000009534	ENSDART00000016369	2	5	5	GGCTTCACCAAGGTTTGGTTTGCC	6	+	697	1626
ENSDARG00000009534	ENSDART00000016369	2	10	10	CGCTTCAAATTCCTGATGTTGGT	5	+	1303	1626
ENSDARG00000009534	ENSDART00000016369	2	12	12	ACCACCATCACACATGTCGACGGA	6	+	1570	1626
ENSDARG00000009534	ENSDART00000100647	2	6	6	CGCTTCAAATTCCTGATGTTGGT	5	+	364	687
ENSDARG00000009534	ENSDART00000100647	2	8	8	ACCACCATCACACATGTCGACGGA	6	+	631	687
ENSDARG00000009735	ENSDART00000056277	2	5	4	CCCCCCTTCCTGTCAGACGGAGAA	6	-	317	3993
ENSDARG00000009735	ENSDART00000056277	2	6	5	GTAAAAACCATCTCCTCTGCCTCT	6	-	394	3993
ENSDARG00000009735	ENSDART00000056277	2	6	5	TCCCAACTCTGGGAGCGATGCATCT	7	-	467	3993
ENSDARG00000009735	ENSDART00000056277	2	6	5	CACATCATCAAAACTTCTTTGGTA	6	-	415	3993
ENSDARG00000009735	ENSDART00000056277	2	10	9	CTCACCTTAAGTGAGAGGAAGGC	5	-	934	3993
ENSDARG00000009735	ENSDART00000056277	2	10	9	TCCCGCTGCCCGACCGAGGCCTAC	6	-	827	3993
ENSDARG00000009735	ENSDART00000056277	2	10	9	CCCCAAAACCAAAGCGTCGACGTT	6	-	782	3993
ENSDARG00000009735	ENSDART00000056277	2	10	9	CCCAAAACCAAAGCGTCGACGTT	5	-	782	3993
ENSDARG00000009735	ENSDART00000056277	2	10	9	TCCCCAAAACCAAAGCGTCGACGTT	7	-	782	3993
ENSDARG00000009735	ENSDART00000056277	2	10	9	AGCGTCGACGTTGATCTGGGTGT	5	-	771	3993
ENSDARG00000009735	ENSDART00000056277	2	10	9	AGCGTCGACGTTGATCTGGGTGTTC	7	-	769	3993
ENSDARG00000009735	ENSDART00000056277	2	11	10	CTCCGCCTCTTCCAGGATTGGCT	5	-	980	3993
ENSDARG00000009735	ENSDART00000056277	2	11	10	AGCTCCGCCTCTTCCAGGATTGGCT	7	-	980	3993
ENSDARG00000009735	ENSDART00000056277	2	12	11	CTCTCCTTATCTTCAGCTTTTTCT	6	-	1221	3993
ENSDARG00000009735	ENSDART00000056277	2	13	12	ACAGGCAGAACTGAAGGCGCTGGG	6	-	1380	3993
ENSDARG00000009735	ENSDART00000056277	2	13	12	GACCCACACTGCCTGTGGAGCGTAG	7	-	1474	3993
ENSDARG00000009735	ENSDART00000056277	2	15	14	TTAATCATCTCGCCCAGAGGCTGGA	7	-	1814	3993
ENSDARG00000009735	ENSDART00000056277	2	17	16	TTCAGCGCCTGATGGAGAAGAAGAT	7	-	2060	3993
ENSDARG00000009735	ENSDART00000056277	2	17	16	TGCTGCAGAGCATATTGTTGCCTAA	7	-	1982	3993
ENSDARG00000009735	ENSDART00000056277	2	17	16	AGCTGCTGCTGTGGTGGTGGAGGAG	7	-	2033	3993
ENSDARG00000009735	ENSDART00000056277	2	17	16	AGCTGCTGCTGTGGTGGTGGAGGA	6	-	2034	3993
ENSDARG00000009735	ENSDART00000056277	2	21	20	CTCCTCCGCTCCTCCAGTCGCCGGA	7	-	2558	3993
ENSDARG00000009735	ENSDART00000056277	2	21	20	CTCCGCTCCTCCAGTCGCCGGAGAG	7	-	2555	3993
ENSDARG00000009735	ENSDART00000056277	2	21	20	GCCTCCTCCTGCTCCCGCTGTCTCT	7	-	2483	3993
ENSDARG00000009735	ENSDART00000056277	2	22	21	TGCTCCTCCTGCTGTTGTCTGAGCA	7	-	2729	3993
ENSDARG00000009735	ENSDART00000056277	2	22	21	TGCTGCTGCTGGAGTCGTCGGAGTG	7	-	2822	3993
ENSDARG00000009735	ENSDART00000056277	2	22	21	TGCTGCTGCTGCTGGAGTCGTCGGA	7	-	2825	3993
ENSDARG00000009735	ENSDART00000056277	2	22	21	CTCCGCTCCTCTTCCTGCTGAATTT	7	-	2621	3993
ENSDARG00000009735	ENSDART00000056277	2	22	21	TTCTTCTGCTCCTCCTGCTGTTGTC	7	-	2735	3993
ENSDARG00000009735	ENSDART00000056277	2	23	22	TACCTCTTCTCGAGTCTGTCGTT	5	-	2984	3993
ENSDARG00000009735	ENSDART00000056277	2	24	23	TGCCCCAGCCAGGGAGCTTGGTCT	6	-	3053	3993
ENSDARG00000009735	ENSDART00000056277	2	24	23	TCCTGCTGCTGACGTCTCTGCTGCA	7	-	2999	3993
ENSDARG00000009735	ENSDART00000056277	2	24	23	TGCTGCTGCTGGACCCGCTGGAGCT	7	-	3023	3993
ENSDARG00000009735	ENSDART00000056277	2	26	25	AAAGCCGTCCTGGTTCTTATTGGCT	7	-	3516	3993
ENSDARG00000009735	ENSDART00000056277	2	26	25	AGCCTCACCATCGAGGTTATTGGCT	7	-	3579	3993
ENSDARG00000009735	ENSDART00000056277	2	26	25	GCCTCACCATCGAGGTTATTGGCT	6	-	3579	3993
ENSDARG00000009735	ENSDART00000056277	2	27	26	GAAACCCACCTGCTGTTTTTGTT	5	-	3764	3993
ENSDARG00000009735	ENSDART00000056277	2	27	26	CCCACCTGCTGTTTTTGTTGCTGGC	7	-	3758	3993
ENSDARG00000009735	ENSDART00000056277	2	27	26	AAACCCACCTGCTGTTTTTGTTGCT	7	-	3761	3993
ENSDARG00000009735	ENSDART00000056277	2	28	27	GTTTCAAACCGCTGCTGTTGCTGCT	7	-	3851	3993
ENSDARG00000009735	ENSDART00000056277	2	28	27	TGCTGCTGCTGTAATTGTTGTTGTT	7	-	3833	3993
ENSDARG00000009735	ENSDART00000056277	2	28	27	AACCGCTGCTGTTGCTGCTGCTGTA	7	-	3845	3993
ENSDARG00000009740	ENSDART00000022356	2	2	2	GCAAGCTCCTTCCACTGGTGAGGCT	7	+	129	1035
ENSDARG00000009740	ENSDART00000022356	2	2	2	GCAAGCTCCTTCCACTGGTGAGGC	6	+	129	1035
ENSDARG00000009740	ENSDART00000022356	2	5	5	AACCTCATCAAACGGATTGAGAA	5	+	286	1035
ENSDARG00000009740	ENSDART00000022356	2	6	6	ACAAGCCTCCAAATGCTGGAGCT	5	+	520	1035
ENSDARG00000009740	ENSDART00000022356	2	6	6	CAAGCCTCCAAATGCTGGAGCTGGG	7	+	521	1035
ENSDARG00000009740	ENSDART00000022356	2	7	7	AGCTACAGAATCTTGACGGATTG	5	+	629	1035
ENSDARG00000009740	ENSDART00000022356	2	8	8	GTAACCGCATCACCAAGCTGGAGGG	7	+	680	1035
ENSDARG00000009740	ENSDART00000022356	2	8	8	CGCATCACCAAGCTGGAGGGTCT	5	+	685	1035
ENSDARG00000009740	ENSDART00000022356	2	8	8	AACCGCATCACCAAGCTGGAGGG	5	+	682	1035
ENSDARG00000009740	ENSDART00000022356	2	10	10	ACAGACGCAAGATCATGCTGGCGCT	7	+	980	1035
ENSDARG00000009793	ENSDART00000003801	2	1	1	CTCATCTGCTGCGGGGTTGCGGAG	6	-	21	1767
ENSDARG00000009793	ENSDART00000003801	2	1	1	ATCTGCTGCGGGGTTGCGGAGGC	5	-	19	1767
ENSDARG00000009793	ENSDART00000003801	2	1	1	ATCTGCTGCGGGGTTGCGGAGGCC	6	-	18	1767
ENSDARG00000009793	ENSDART00000003801	2	2	2	ACCTCAAGAGCTTCTTTGGTGAT	5	-	136	1767
ENSDARG00000009793	ENSDART00000003801	2	2	2	TACTTCTCCAAATTGGTGATAAC	5	-	109	1767
ENSDARG00000009793	ENSDART00000003801	2	3	3	GCCGGCGACGTTAAAGGCTGCAGTG	7	-	917	1767
ENSDARG00000009793	ENSDART00000003801	2	3	3	TCCCCCTAATTCCATTTGATGGT	5	-	543	1767
ENSDARG00000009793	ENSDART00000003801	2	3	3	TGCTCCCTCCCGCTCAGCCTTGGTC	7	-	1101	1767
ENSDARG00000009793	ENSDART00000003801	2	3	3	GCCCGCCGCTTTCGGCTGCTGGA	5	-	442	1767
ENSDARG00000009793	ENSDART00000003801	2	3	3	GCACTCTTCCTCTTGGTGGGATTCT	7	-	1287	1767
ENSDARG00000009793	ENSDART00000003801	2	3	3	GCACTCTTCCTCTTGGTGGGATTC	6	-	1288	1767
ENSDARG00000009793	ENSDART00000003801	2	3	3	CTAGGCAAACATATGGCAGGATGT	6	-	1751	1767
ENSDARG00000009793	ENSDART00000003801	2	3	3	AGACACCCCGGGCAGTTCTGTTGTG	7	-	1584	1767
ENSDARG00000009793	ENSDART00000003801	2	3	3	AACTTCTGCCAGTTCCGAAGGAGTT	7	-	233	1767
ENSDARG00000009922	ENSDART00000017173	2	2	1	TGCGCCGCCTGTTGATGCAGGTTGT	7	-	71	1167
ENSDARG00000009922	ENSDART00000017173	2	2	1	GCCAGCCTCTCTGCCAGGGTGAGTG	7	-	137	1167
ENSDARG00000009922	ENSDART00000017173	2	2	1	TGCTGCGCCGCCTGTTGATGCAGGT	7	-	74	1167
ENSDARG00000009922	ENSDART00000017173	2	3	2	TTCCAAAGCCTCCAGCTGCTGGGCC	7	-	249	1167
ENSDARG00000009922	ENSDART00000017173	2	3	2	CGCATCACCACATCTGGGTAGTG	5	-	292	1167
ENSDARG00000009922	ENSDART00000017173	2	3	2	CAAAGCCTCCAGCTGCTGGGCCGTG	7	-	246	1167
ENSDARG00000009922	ENSDART00000017173	2	3	2	TTCCAAAGCCTCCAGCTGCTGGG	5	-	251	1167
ENSDARG00000009922	ENSDART00000017173	2	3	2	GACTGCGCCGTTGTTTGCGATGCT	6	-	212	1167
ENSDARG00000009922	ENSDART00000017173	2	3	2	AAAGCCTCCAGCTGCTGGGCCGTG	6	-	246	1167
ENSDARG00000009922	ENSDART00000017173	2	3	2	TCCAAAGCCTCCAGCTGCTGGGCC	6	-	249	1167
ENSDARG00000009922	ENSDART00000017173	2	3	2	TCCCGCATCACCACATCTGGGTAG	6	-	294	1167
ENSDARG00000009922	ENSDART00000017173	2	4	3	TGCCTCTGCCTCCATGGAGGAAGAA	7	-	534	1167
ENSDARG00000009922	ENSDART00000017173	2	4	3	TTCTCAAGATTTAAGGTGGAGGG	5	-	487	1167
ENSDARG00000009922	ENSDART00000017173	2	4	3	TTCTCAAGATTTAAGGTGGAGGGA	6	-	486	1167
ENSDARG00000009922	ENSDART00000017173	2	4	3	CTCTGCCTCCATGGAGGAAGAAGAG	7	-	531	1167
ENSDARG00000009922	ENSDART00000017173	2	4	3	CTCCTCTTCCTTGTCGGTTGCATTG	7	-	645	1167
ENSDARG00000009922	ENSDART00000017173	2	5	4	TGCTCCTGCAGACGGAAGAGGCT	5	-	853	1167
ENSDARG00000009922	ENSDART00000017173	2	5	4	GCCTCCAGAGGCCTGCAGCAGGG	5	-	1058	1167
ENSDARG00000009922	ENSDART00000017173	2	5	4	CCCGTCACCCCGCTAGAGGAAGAG	6	-	789	1167
ENSDARG00000009922	ENSDART00000017173	2	5	4	CAAACCTGCTGCGCGTGGTGAGAT	6	-	1026	1167
ENSDARG00000010144	ENSDART00000024662	2	2	2	GGCCCCGCAGCGTCTGTGAGTTT	5	+	259	2136
ENSDARG00000010144	ENSDART00000024662	2	3	3	ACAGTCCGCTTCGTAGGTGCGTTG	6	+	388	2136
ENSDARG00000010144	ENSDART00000024662	2	4	4	ACACACTACCAGGCGTGGCGTGC	5	+	509	2136
ENSDARG00000010144	ENSDART00000024662	2	4	4	CAACTACACACTACCAGGCGTGGCG	7	+	504	2136
ENSDARG00000010144	ENSDART00000024662	2	4	4	AACTACACACTACCAGGCGTGGCG	6	+	505	2136
ENSDARG00000010144	ENSDART00000024662	2	6	6	GACAGCACCAAGCTGCTGAAGCC	5	+	682	2136
ENSDARG00000010144	ENSDART00000024662	2	7	7	GTCTCAGCCTCAGGGACGAGGAA	5	+	1274	2136
ENSDARG00000010144	ENSDART00000024662	2	7	7	GACTGCTCCACCACATGTTGCTGGC	7	+	993	2136
ENSDARG00000010144	ENSDART00000024662	2	7	7	CTCAGCCTCAGGGACGAGGAAGAG	6	+	1276	2136
ENSDARG00000010144	ENSDART00000024662	2	7	7	CGCAGCCCAATGGGGAAGGAGAC	5	+	1099	2136
ENSDARG00000010144	ENSDART00000024662	2	7	7	CACCTCGCAGCCCAATGGGGAAGGA	7	+	1094	2136
ENSDARG00000010144	ENSDART00000024662	2	7	7	CACCAACGCCATAGAGGAGCCTGC	6	+	1158	2136
ENSDARG00000010144	ENSDART00000024662	2	7	7	AACTGCAGAGGGAGTTGACGGAGTC	7	+	1311	2136
ENSDARG00000010144	ENSDART00000024662	2	7	7	AGCAACTGCAGAGGGAGTTGACGGA	7	+	1308	2136
ENSDARG00000010144	ENSDART00000024662	2	7	7	ACCAACGCCATAGAGGAGCCTGC	5	+	1159	2136
ENSDARG00000010144	ENSDART00000027117	2	2	2	GGCCCCGCAGCGTCTGTGAGTTT	5	+	262	1938
ENSDARG00000010144	ENSDART00000027117	2	3	3	ACAGTCCGCTTCGTAGGTGCGTTG	6	+	391	1938
ENSDARG00000010144	ENSDART00000027117	2	4	4	CAACTACACACTACCAGGCGTGGCG	7	+	507	1938
ENSDARG00000010144	ENSDART00000027117	2	4	4	ACACACTACCAGGCGTGGCGTGC	5	+	512	1938
ENSDARG00000010144	ENSDART00000027117	2	4	4	AACTACACACTACCAGGCGTGGCG	6	+	508	1938
ENSDARG00000010144	ENSDART00000027117	2	5	5	GCCGTCTACATCTCTGTAAGCATTT	7	+	646	1938
ENSDARG00000010144	ENSDART00000027117	2	6	6	TTAGGCCACAGGCAGCTTGGTGT	5	+	677	1938
ENSDARG00000010144	ENSDART00000027117	2	7	7	GACAGCACCAAGCTGCTGAAGCC	5	+	769	1938
ENSDARG00000010144	ENSDART00000027117	2	8	8	AACTGCAGAGGGAGTTGACGGAGTC	7	+	1398	1938
ENSDARG00000010144	ENSDART00000027117	2	8	8	GTCTCAGCCTCAGGGACGAGGAA	5	+	1361	1938
ENSDARG00000010144	ENSDART00000027117	2	8	8	ACCAACGCCATAGAGGAGCCTGC	5	+	1246	1938
ENSDARG00000010144	ENSDART00000027117	2	8	8	AGCAACTGCAGAGGGAGTTGACGGA	7	+	1395	1938
ENSDARG00000010144	ENSDART00000027117	2	8	8	GACTGCTCCACCACATGTTGCTGGC	7	+	1080	1938
ENSDARG00000010144	ENSDART00000027117	2	8	8	CTCAGCCTCAGGGACGAGGAAGAG	6	+	1363	1938
ENSDARG00000010144	ENSDART00000027117	2	8	8	CGCAGCCCAATGGGGAAGGAGAC	5	+	1186	1938
ENSDARG00000010144	ENSDART00000027117	2	8	8	CACCTCGCAGCCCAATGGGGAAGGA	7	+	1181	1938
ENSDARG00000010144	ENSDART00000027117	2	8	8	CACCAACGCCATAGAGGAGCCTGC	6	+	1245	1938
ENSDARG00000010192	ENSDART00000014350	2	1	1	AGCCACCTCTCGGGTAGTTTTGGGG	7	-	58	1335
ENSDARG00000010192	ENSDART00000014350	2	2	2	CGCAGCTGCCGGGAGATGACGCA	5	-	217	1335
ENSDARG00000010192	ENSDART00000014350	2	2	2	AGACTCGCAGCTGCCGGGAGATGAC	7	-	220	1335
ENSDARG00000010192	ENSDART00000014350	2	4	4	TCCCCAAGAATTCCGTCGATGCT	5	-	577	1335
ENSDARG00000010192	ENSDART00000014350	2	4	4	TACAGCGCAGCATGCGGCTGATGGA	7	-	466	1335
ENSDARG00000010192	ENSDART00000014350	2	6	6	TCCGCCAGCTGATAAGGCTGTAGAC	7	-	914	1335
ENSDARG00000010192	ENSDART00000014350	2	6	6	AGAGTCCGCCAGCTGATAAGGCTGT	7	-	918	1335
ENSDARG00000010192	ENSDART00000014350	2	6	6	AGACTCGACATGGCAGAGGGAGGG	6	-	894	1335
ENSDARG00000010192	ENSDART00000014350	2	7	7	TGCGGCCACATATCCATCTGAGTAA	7	-	1113	1335
ENSDARG00000010192	ENSDART00000014350	2	8	8	GAAATCAGATTGCGGCTGATGAG	5	-	1223	1335
ENSDARG00000010267	ENSDART00000023413	2	3	1	TCCCACCTCTGATCTGTGCGTTG	5	+	18	2685
ENSDARG00000010267	ENSDART00000023413	2	3	1	AACCTCTACGCCTCTGAGGAAGGG	6	+	49	2685
ENSDARG00000010267	ENSDART00000023413	2	3	1	TCCCACCTCTGATCTGTGCGTTGGG	7	+	18	2685
ENSDARG00000010267	ENSDART00000023413	2	4	2	ATCACCATCTTCGAGAAGCAGAA	5	+	268	2685
ENSDARG00000010267	ENSDART00000023413	2	4	2	GCCTCCTTCCTGGCCCGGCTAGGAT	7	+	235	2685
ENSDARG00000010267	ENSDART00000023413	2	8	6	CACAGCTGCCAAAGCTGCATGGGAA	7	+	605	2685
ENSDARG00000010267	ENSDART00000023413	2	8	6	CACCTCTGCTCTCCGCTGTGGAG	5	+	672	2685
ENSDARG00000010267	ENSDART00000023413	2	8	6	CACCTCTGCTCTCCGCTGTGGAGCT	7	+	672	2685
ENSDARG00000010267	ENSDART00000023413	2	9	7	AGCCAAAGAGGAAAAGTGTGAATTC	7	+	765	2685
ENSDARG00000010267	ENSDART00000023413	2	9	7	TGCCGCACAGAGCAGCAGGAGGA	5	+	853	2685
ENSDARG00000010267	ENSDART00000023413	2	9	7	TTCTGCCGCACAGAGCAGCAGGA	5	+	850	2685
ENSDARG00000010267	ENSDART00000023413	2	9	7	GTCTCAGGCCTGCGCTTCTGCCGCA	7	+	835	2685
ENSDARG00000010267	ENSDART00000023413	2	10	8	GCCAACACCACCGTGGAGTCTGT	5	+	1084	2685
ENSDARG00000010267	ENSDART00000023413	2	10	8	TGCCAACACCACCGTGGAGTCTGT	6	+	1083	2685
ENSDARG00000010267	ENSDART00000023413	2	10	8	GCAGACCACTGAACCCTGGGTGTTC	7	+	1035	2685
ENSDARG00000010267	ENSDART00000023413	2	10	8	CAACACCACCGTGGAGTCTGTCAAC	7	+	1086	2685
ENSDARG00000010267	ENSDART00000023413	2	10	8	AACACCACCGTGGAGTCTGTCAAC	6	+	1087	2685
ENSDARG00000010267	ENSDART00000023413	2	12	10	GACTTCCCCAAAAATGTGAGTTC	5	+	1519	2685
ENSDARG00000010267	ENSDART00000023413	2	13	11	CAACCAAGCTGACTGGACTGAGCT	6	+	1563	2685
ENSDARG00000010267	ENSDART00000023413	2	14	12	GTCTCAAGCTGATGCTTTGGAGCT	6	+	1605	2685
ENSDARG00000010267	ENSDART00000023413	2	14	12	CTCTCCTGCCCTCATGGCATGGGGG	7	+	1633	2685
ENSDARG00000010267	ENSDART00000023413	2	18	16	CTAAAAAGCATAGAGGAGCTGCA	5	+	2146	2685
ENSDARG00000010267	ENSDART00000023413	2	18	16	GACTTCACAGTGATCGAGGACTAC	6	+	2095	2685
ENSDARG00000010267	ENSDART00000023413	2	21	19	ACCGGCTGCACTCTCTGCCTGAGCG	7	+	2584	2685
ENSDARG00000010267	ENSDART00000023413	2	21	19	GACTGCATCAAAATGGTTAGCAGGA	7	+	2623	2685
ENSDARG00000010267	ENSDART00000100133	2	4	4	CACCTCTGCTCTCCGCTGTGGAGCT	7	+	375	2394
ENSDARG00000010267	ENSDART00000100133	2	4	4	CACCTCTGCTCTCCGCTGTGGAG	5	+	375	2394
ENSDARG00000010267	ENSDART00000100133	2	4	4	CACAGCTGCCAAAGCTGCATGGGAA	7	+	308	2394
ENSDARG00000010267	ENSDART00000100133	2	5	5	GTCTCAGGCCTGCGCTTCTGCCGCA	7	+	538	2394
ENSDARG00000010267	ENSDART00000100133	2	5	5	AGCCAAAGAGGAAAAGTGTGAATTC	7	+	468	2394
ENSDARG00000010267	ENSDART00000100133	2	5	5	TTCTGCCGCACAGAGCAGCAGGA	5	+	553	2394
ENSDARG00000010267	ENSDART00000100133	2	5	5	TGCCGCACAGAGCAGCAGGAGGA	5	+	556	2394
ENSDARG00000010267	ENSDART00000100133	2	6	6	TGCCAACACCACCGTGGAGTCTGT	6	+	792	2394
ENSDARG00000010267	ENSDART00000100133	2	6	6	GCCAACACCACCGTGGAGTCTGT	5	+	793	2394
ENSDARG00000010267	ENSDART00000100133	2	6	6	GCAGACCACTGAACCCTGGGTGTTC	7	+	744	2394
ENSDARG00000010267	ENSDART00000100133	2	6	6	AACACCACCGTGGAGTCTGTCAAC	6	+	796	2394
ENSDARG00000010267	ENSDART00000100133	2	6	6	CAACACCACCGTGGAGTCTGTCAAC	7	+	795	2394
ENSDARG00000010267	ENSDART00000100133	2	8	8	GACTTCCCCAAAAATGTGAGTTC	5	+	1228	2394
ENSDARG00000010267	ENSDART00000100133	2	9	9	CAACCAAGCTGACTGGACTGAGCT	6	+	1272	2394
ENSDARG00000010267	ENSDART00000100133	2	10	10	GTCTCAAGCTGATGCTTTGGAGCT	6	+	1314	2394
ENSDARG00000010267	ENSDART00000100133	2	10	10	CTCTCCTGCCCTCATGGCATGGGGG	7	+	1342	2394
ENSDARG00000010267	ENSDART00000100133	2	15	15	GACTTCACAGTGATCGAGGACTAC	6	+	1804	2394
ENSDARG00000010267	ENSDART00000100133	2	15	15	CTAAAAAGCATAGAGGAGCTGCA	5	+	1855	2394
ENSDARG00000010267	ENSDART00000100133	2	18	18	GACTGCATCAAAATGGTTAGCAGGA	7	+	2332	2394
ENSDARG00000010267	ENSDART00000100133	2	18	18	ACCGGCTGCACTCTCTGCCTGAGCG	7	+	2293	2394
ENSDARG00000010381	ENSDART00000017034	2	3	2	GCCTGCACCGTTTCTGTGCCGAC	5	+	215	1014
ENSDARG00000010381	ENSDART00000017034	2	4	3	AAACACAACAACCAGCAGGCGCT	5	+	412	1014
ENSDARG00000010381	ENSDART00000017034	2	4	3	GCAAACACAACAACCAGCAGGCGCT	7	+	410	1014
ENSDARG00000010381	ENSDART00000017034	2	4	3	CTCAGCCACAGTATCGAAGAAGGC	6	+	433	1014
ENSDARG00000010381	ENSDART00000017034	2	4	3	ACATGCAGAAAGAAGCTGGTGTC	5	+	280	1014
ENSDARG00000010381	ENSDART00000017034	2	5	4	GTCCTCACCCAACGCTGATGGAGAA	7	+	707	1014
ENSDARG00000010381	ENSDART00000017034	2	5	4	CAATGCCACTGAGAATGGAGGAGGA	7	+	639	1014
ENSDARG00000010381	ENSDART00000017034	2	5	4	TCCTCACCCAACGCTGATGGAGAA	6	+	708	1014
ENSDARG00000010381	ENSDART00000017034	2	5	4	GAAAACGGCAGCGGGGCAGAGGAC	6	+	508	1014
ENSDARG00000010381	ENSDART00000017034	2	5	4	GTAGACTGCAGCGGGGGAAGAAGCA	7	+	476	1014
ENSDARG00000010381	ENSDART00000017034	2	5	4	TTCGTCCTCACCCAACGCTGATGGA	7	+	704	1014
ENSDARG00000010381	ENSDART00000017034	2	6	5	GCAAGCCCCATCAATGTAGAGGCC	6	+	847	1014
ENSDARG00000010381	ENSDART00000017034	2	6	5	CAAGCCCCATCAATGTAGAGGCC	5	+	848	1014
ENSDARG00000010381	ENSDART00000017034	2	6	5	AGCCCCATCAATGTAGAGGCCGCC	6	+	850	1014
ENSDARG00000010381	ENSDART00000017034	2	6	5	AAATGCGCAAGAATGGAGAGGCA	5	+	827	1014
ENSDARG00000010384	ENSDART00000035338	2	1	1	TTCTCCATCATTCTGGGTTGTAC	5	+	601	984
ENSDARG00000010384	ENSDART00000035338	2	1	1	TACCTACACCGTTGTGCTGCTGTT	6	+	78	984
ENSDARG00000010384	ENSDART00000035338	2	1	1	TACAAAGTCGGAGCAGATGCGGCT	6	+	914	984
ENSDARG00000010384	ENSDART00000035338	2	1	1	CGCTGCCGCTGAACTGTGTGTCTCT	7	+	104	984
ENSDARG00000010384	ENSDART00000035338	2	1	1	CGCTGCCGCTGAACTGTGTGTCT	5	+	104	984
ENSDARG00000010384	ENSDART00000035338	2	1	1	ACCTACACCGTTGTGCTGCTGTT	5	+	79	984
ENSDARG00000010472	ENSDART00000011188	2	3	3	CACCCACTCCGGGGTGGTGGGCG	5	-	230	3045
ENSDARG00000010472	ENSDART00000011188	2	3	3	CACCCACTCCGGGGTGGTGGGCGGA	7	-	228	3045
ENSDARG00000010472	ENSDART00000011188	2	3	3	GAATCCTCCAAACAGCTGCTTGC	5	-	260	3045
ENSDARG00000010472	ENSDART00000011188	2	3	3	TTCACCCACTCCGGGGTGGTGGG	5	-	232	3045
ENSDARG00000010472	ENSDART00000011188	2	3	3	TTCACCCACTCCGGGGTGGTGGGC	6	-	231	3045
ENSDARG00000010472	ENSDART00000011188	2	3	3	TTCACCCACTCCGGGGTGGTGGGCG	7	-	230	3045
ENSDARG00000010472	ENSDART00000011188	2	3	3	AGAATCCTCCAAACAGCTGCTTGC	6	-	260	3045
ENSDARG00000010472	ENSDART00000011188	2	3	3	AACTTCACCCACTCCGGGGTGGTG	6	-	234	3045
ENSDARG00000010472	ENSDART00000011188	2	3	3	ACCCACTCCGGGGTGGTGGGCGGA	6	-	228	3045
ENSDARG00000010472	ENSDART00000011188	2	3	3	ACCCACTCCGGGGTGGTGGGCGGAG	7	-	227	3045
ENSDARG00000010472	ENSDART00000011188	2	5	5	CTCCTCTGCATTTATCTGAAGCT	5	-	512	3045
ENSDARG00000010472	ENSDART00000011188	2	5	5	TGCAGCCACTGGAGGAGATGATGCG	7	-	592	3045
ENSDARG00000010472	ENSDART00000011188	2	6	6	TTCCACACAGTTGGTGGAGAAGAA	6	-	712	3045
ENSDARG00000010472	ENSDART00000011188	2	6	6	ACCTTCCACACAGTTGGTGGAGAA	6	-	715	3045
ENSDARG00000010472	ENSDART00000011188	2	7	7	AACGGCCTCCAGCCAGGTGTAGCC	6	-	928	3045
ENSDARG00000010472	ENSDART00000011188	2	8	8	AGATTCTTCACCAGGCAGTTTTT	5	-	1048	3045
ENSDARG00000010472	ENSDART00000011188	2	8	8	GTCGGCCTCGTGAATCTGGTTGT	5	-	1169	3045
ENSDARG00000010472	ENSDART00000011188	2	10	10	ACACACTTCAACAGAGCAGATTCT	6	-	1344	3045
ENSDARG00000010472	ENSDART00000011188	2	10	10	TTCAACAGAGCAGATTCTGAGGCG	6	-	1338	3045
ENSDARG00000010472	ENSDART00000011188	2	15	15	GCAAACACAATCTCCGTGTGGTTC	6	-	2034	3045
ENSDARG00000010472	ENSDART00000011188	2	15	15	AGCAAACACAATCTCCGTGTGGTTC	7	-	2034	3045
ENSDARG00000010472	ENSDART00000011188	2	16	16	GTCAGCTGCTTGCTTGGAGACGTC	6	-	2203	3045
ENSDARG00000010472	ENSDART00000011188	2	17	17	ATCGACTTCTTCAGGTTGTCGAA	5	-	2290	3045
ENSDARG00000010472	ENSDART00000011188	2	18	18	TTCACCAGCTTGTCAGTTTTGGGG	6	-	2499	3045
ENSDARG00000010472	ENSDART00000011188	2	18	18	TTCACCAGCTTGTCAGTTTTGGGGT	7	-	2498	3045
ENSDARG00000010472	ENSDART00000011188	2	19	19	TTCCCAGCAGCGTTTGAGGCAGAA	6	-	2618	3045
ENSDARG00000010472	ENSDART00000011188	2	19	19	GAATTCCCAGCAGCGTTTGAGGCA	6	-	2621	3045
ENSDARG00000010472	ENSDART00000011188	2	19	19	GAATTCCCAGCAGCGTTTGAGGC	5	-	2622	3045
ENSDARG00000010472	ENSDART00000011188	2	20	20	TTACGCTGCTCGTACGTCTGAAAC	6	-	2697	3045
ENSDARG00000010472	ENSDART00000011188	2	20	20	CACCACCACAATGCTGACGAAGAA	6	-	2749	3045
ENSDARG00000010472	ENSDART00000011188	2	20	20	TGCACCACCACAATGCTGACGAA	5	-	2752	3045
ENSDARG00000010472	ENSDART00000011188	2	20	20	ACCACCACAATGCTGACGAAGAA	5	-	2749	3045
ENSDARG00000010472	ENSDART00000011188	2	21	21	GGCAACGTCCATACCGGGGCAGTA	6	-	2893	3045
ENSDARG00000010472	ENSDART00000093298	2	4	4	TTCACCCACTCCGGGGTGGTGGG	5	-	241	3048
ENSDARG00000010472	ENSDART00000093298	2	4	4	TTCACCCACTCCGGGGTGGTGGGC	6	-	240	3048
ENSDARG00000010472	ENSDART00000093298	2	4	4	CACCCACTCCGGGGTGGTGGGCGGA	7	-	237	3048
[truncated: 12,406 more rows]
