# Supplementary material for: Rapid Mutation of Endogenous Zebrafish Genes Using Zinc Finger Nucleases Made by Oligomerized Pool ENgineering (OPEN)
Source: PLoS One. 2009 Feb 9;4(2):e4348. doi: 10.1371/journal.pone.0004348 (PMC2634973; doi:10.1371/journal.pone.0004348)
Supplement: Table S3 — Potential OPEN ZFN target sites in gene transcripts encoded on zebrafish chromosome 3. Data presented as described in the legend to Table S1. (2.28 MB XLS) [file pone.0004348.s003.xls]

## Sheet: Chromosome3
Gene ID	Transcript ID	Chromosome Number	Exon Number	Coding Exon Number	TargetSite	ZFN Spacer Length	Strand	ZFN Cleavage Site	Coding Sequence Length
ENSDARG00000000151	ENSDART00000000160	3	2	1	CTCATCTCCTTCTGGCAGGTTGT	5	-	32	1281
ENSDARG00000000151	ENSDART00000000160	3	4	3	GCAGCCCTCACATGTGATGCAGCG	6	-	217	1281
ENSDARG00000000151	ENSDART00000000160	3	4	3	GCCCTCACATGTGATGCAGCGGTA	6	-	214	1281
ENSDARG00000000151	ENSDART00000000160	3	6	5	GCCTCCGTCACCATACGAATGAGCT	7	-	518	1281
ENSDARG00000000151	ENSDART00000000160	3	7	6	AAAGTCCACAACTCGTGTGATGGC	6	-	691	1281
ENSDARG00000000151	ENSDART00000000160	3	8	7	GTCTTCACAGGGCAGCTGAAAAC	5	-	734	1281
ENSDARG00000000151	ENSDART00000000160	3	9	8	GCAGGCGCCGATCATGCGCAGGT	5	-	1136	1281
ENSDARG00000000151	ENSDART00000000160	3	9	8	GTCACCTTCATCAGCAGCTTGGGCC	7	-	1109	1281
ENSDARG00000000151	ENSDART00000000160	3	9	8	ACACTCCACCTTCATGTGCAGGA	5	-	1172	1281
ENSDARG00000000175	ENSDART00000007226	3	1	1	AGCCACTGCAGCTGCAGCAGCAGCC	7	+	426	1227
ENSDARG00000000175	ENSDART00000007226	3	1	1	CCCGGCTCCGCTGTCGGGTGGCGCG	7	+	336	1227
ENSDARG00000000175	ENSDART00000007226	3	1	1	ACAAACAGCACCGCCGACGCAGCA	6	+	303	1227
ENSDARG00000000175	ENSDART00000007226	3	2	2	GCCAGCCCACGCCTGAAGAGGGC	5	+	896	1227
ENSDARG00000000175	ENSDART00000007226	3	2	2	CGCAGCTACTTGAATTGGAGAAGGA	7	+	569	1227
ENSDARG00000000175	ENSDART00000007226	3	2	2	GGCAGCACCCTCTGAGAGTGAGAC	6	+	831	1227
ENSDARG00000000175	ENSDART00000007226	3	2	2	GTATCCAACGCCTACTGCAGATAAC	7	+	975	1227
ENSDARG00000000175	ENSDART00000007226	3	2	2	CAACACGCAGCTACTTGAATTGGAG	7	+	564	1227
ENSDARG00000000175	ENSDART00000007226	3	2	2	ATCCAACGCCTACTGCAGATAAC	5	+	977	1227
ENSDARG00000000175	ENSDART00000007226	3	2	2	ACCCTATTCGAGTCAGTCGTTGGA	6	+	789	1227
ENSDARG00000000175	ENSDART00000007226	3	2	2	ACCCCACCACAATGGCTGAGGGC	5	+	998	1227
ENSDARG00000000175	ENSDART00000007226	3	2	2	ACACGCAGCTACTTGAATTGGAG	5	+	566	1227
ENSDARG00000000175	ENSDART00000007226	3	2	2	AACCCCACCACAATGGCTGAGGGC	6	+	997	1227
ENSDARG00000000175	ENSDART00000007226	3	2	2	AACCCCACCACAATGGCTGAGGG	5	+	997	1227
ENSDARG00000000567	ENSDART00000000595	3	1	1	TCCTCCAGCTCCACAGTCTGGCGAG	7	-	144	2433
ENSDARG00000000567	ENSDART00000000595	3	7	7	AAACACACCTGTTGGCAGGTGTC	5	-	760	2433
ENSDARG00000000567	ENSDART00000000595	3	8	8	TTCCCCCCCCTCACCAGGGGTTTTT	7	-	948	2433
ENSDARG00000000567	ENSDART00000000595	3	8	8	TCCCCCCCCTCACCAGGGGTTTTTG	7	-	947	2433
ENSDARG00000000567	ENSDART00000000595	3	8	8	TCCCCCCCCTCACCAGGGGTTTTT	6	-	948	2433
ENSDARG00000000567	ENSDART00000000595	3	8	8	TACTCAAGAGGTGAGGAAGTATAC	6	-	1839	2433
ENSDARG00000000567	ENSDART00000000595	3	8	8	GAATCCACCGGTGGTGGCTGTAGCG	7	-	2151	2433
ENSDARG00000000567	ENSDART00000000595	3	8	8	CCCCCCCTCACCAGGGGTTTTTGAC	7	-	945	2433
ENSDARG00000000567	ENSDART00000000595	3	8	8	CCCCCCCTCACCAGGGGTTTTTG	5	-	947	2433
ENSDARG00000000567	ENSDART00000000595	3	8	8	ATCCAAGCCTCCTCCAGAAGGCAAC	7	-	1221	2433
ENSDARG00000000567	ENSDART00000000595	3	8	8	AGCCACTACTGACTGGGTCGCTGGC	7	-	2389	2433
ENSDARG00000000567	ENSDART00000000595	3	8	8	AGAATCCACCGGTGGTGGCTGTA	5	-	2154	2433
ENSDARG00000001014	ENSDART00000047409	3	7	7	GAAGGCTTCCAGGATCGGGTTTGCC	7	-	357	3192
ENSDARG00000001014	ENSDART00000047409	3	7	7	TTACAAATCGAGACGAGTTGTCGTT	7	-	403	3192
ENSDARG00000001014	ENSDART00000047409	3	8	8	GACGTCAAAGTTGATTCTGATGAA	6	-	430	3192
ENSDARG00000001014	ENSDART00000047409	3	8	8	GGCTCCAACGATGTAGCCGTTGAC	6	-	451	3192
ENSDARG00000001014	ENSDART00000047409	3	12	12	TTATCCAGAGCTTTGTTGATGCG	5	-	1012	3192
ENSDARG00000001014	ENSDART00000047409	3	12	12	CACACCTTCTGAGCGGCTGGAGAA	6	-	819	3192
ENSDARG00000001014	ENSDART00000047409	3	12	12	AAACTCGGCCTGCTCCTGTGTCTGC	7	-	930	3192
ENSDARG00000001014	ENSDART00000047409	3	12	12	AACATCCTCTCGTATGTGGCTTT	5	-	973	3192
ENSDARG00000001014	ENSDART00000047409	3	12	12	GCCTGCTCCTGTGTCTGCGCCTTC	6	-	924	3192
ENSDARG00000001014	ENSDART00000047409	3	12	12	AACATCCTCTCGTATGTGGCTTTG	6	-	972	3192
ENSDARG00000001014	ENSDART00000047409	3	16	16	TTATCCAGACCCACGATGCGGTC	5	-	1564	3192
ENSDARG00000001014	ENSDART00000047409	3	21	21	TGCTGCTCCGCCACCTGCTGCTTCT	7	-	2288	3192
ENSDARG00000001014	ENSDART00000047409	3	21	21	TTACTCAGCTCCTCCTCTTTGGCC	6	-	2256	3192
ENSDARG00000001014	ENSDART00000047409	3	21	21	ACCTCCATCTCCACCAGCTGCTGCT	7	-	2306	3192
ENSDARG00000001014	ENSDART00000047409	3	22	22	TTCTTCTTCTCAGCCTGCAGGTGGT	7	-	2507	3192
ENSDARG00000001014	ENSDART00000047409	3	22	22	TTCTCAGCCTGCAGGTGGTTTGCC	6	-	2502	3192
ENSDARG00000001014	ENSDART00000047409	3	22	22	TTCTCAGCCTGCAGGTGGTTTGC	5	-	2503	3192
ENSDARG00000001014	ENSDART00000047409	3	23	23	TTCTCCAGCTGCAGCTTCTGTCGAG	7	-	2585	3192
ENSDARG00000001014	ENSDART00000047409	3	23	23	TTCCTCCTCGTCCAGCTGCTGCT	5	-	2558	3192
ENSDARG00000001014	ENSDART00000047409	3	24	24	CTCCTCCTCCGCCAGGTTTGTGGTG	7	-	2724	3192
ENSDARG00000001014	ENSDART00000047409	3	24	24	CTCCTCCGCCAGGTTTGTGGTGAAC	7	-	2721	3192
ENSDARG00000001014	ENSDART00000047409	3	24	24	CTCCTCCGCCAGGTTTGTGGTGAA	6	-	2722	3192
ENSDARG00000001014	ENSDART00000047409	3	24	24	TCCTCCTCCGCCAGGTTTGTGGTG	6	-	2724	3192
ENSDARG00000001014	ENSDART00000047409	3	25	25	CGCTGCTTCTCCTCGCGCCGCAGAC	7	-	2816	3192
ENSDARG00000001014	ENSDART00000047409	3	25	25	TTCTTCTCCAGCTCCTGGCGCTGCT	7	-	2834	3192
ENSDARG00000001014	ENSDART00000047409	3	25	25	TTCTCCAGCTCCTGGCGCTGCTTCT	7	-	2831	3192
ENSDARG00000001014	ENSDART00000047409	3	25	25	GTCTCCCTCCAGCTTTCTGCGGTT	6	-	2857	3192
ENSDARG00000001014	ENSDART00000047409	3	25	25	TGCTTCTCCTCGCGCCGCAGACGGT	7	-	2813	3192
ENSDARG00000001014	ENSDART00000047409	3	25	25	CGCGCCGCAGACGGTCTGGAGGA	5	-	2805	3192
ENSDARG00000001014	ENSDART00000047409	3	26	26	CTCCTCCCCCAGGTCTCTGCGGTG	6	-	3109	3192
ENSDARG00000001014	ENSDART00000047409	3	26	26	AGCTCCTGCTGTGCGGCTGTAGAG	6	-	3171	3192
ENSDARG00000001014	ENSDART00000092373	3	2	2	GCCTGCGCCAGCGGGTTGTTGAC	5	-	67	5286
ENSDARG00000001014	ENSDART00000092373	3	2	2	GTCCTCCACCTTGCTGAATTTGGG	6	-	250	5286
ENSDARG00000001014	ENSDART00000092373	3	2	2	TCCTCCACCTTGCTGAATTTGGG	5	-	250	5286
ENSDARG00000001014	ENSDART00000092373	3	7	7	TTACAAATCGAGACGAGTTGTCGTT	7	-	709	5286
ENSDARG00000001014	ENSDART00000092373	3	7	7	GAAGGCTTCCAGGATCGGGTTTGCC	7	-	663	5286
ENSDARG00000001014	ENSDART00000092373	3	8	8	GACGTCAAAGTTGATTCTGATGAA	6	-	736	5286
ENSDARG00000001014	ENSDART00000092373	3	8	8	GGCTCCAACGATGTAGCCGTTGAC	6	-	757	5286
ENSDARG00000001014	ENSDART00000092373	3	12	12	CACACCTTCTGAGCGGCTGGAGAA	6	-	1125	5286
ENSDARG00000001014	ENSDART00000092373	3	12	12	GCCTGCTCCTGTGTCTGCGCCTTC	6	-	1230	5286
ENSDARG00000001014	ENSDART00000092373	3	12	12	AAACTCGGCCTGCTCCTGTGTCTGC	7	-	1236	5286
ENSDARG00000001014	ENSDART00000092373	3	12	12	AACATCCTCTCGTATGTGGCTTT	5	-	1279	5286
ENSDARG00000001014	ENSDART00000092373	3	12	12	TTATCCAGAGCTTTGTTGATGCG	5	-	1318	5286
ENSDARG00000001014	ENSDART00000092373	3	12	12	AACATCCTCTCGTATGTGGCTTTG	6	-	1278	5286
ENSDARG00000001014	ENSDART00000092373	3	16	16	TTATCCAGACCCACGATGCGGTC	5	-	1870	5286
ENSDARG00000001014	ENSDART00000092373	3	21	21	TTACTCAGCTCCTCCTCTTTGGCC	6	-	2562	5286
ENSDARG00000001014	ENSDART00000092373	3	21	21	TGCTGCTCCGCCACCTGCTGCTTCT	7	-	2594	5286
ENSDARG00000001014	ENSDART00000092373	3	21	21	ACCTCCATCTCCACCAGCTGCTGCT	7	-	2612	5286
ENSDARG00000001014	ENSDART00000092373	3	22	22	TTCTCAGCCTGCAGGTGGTTTGCC	6	-	2808	5286
ENSDARG00000001014	ENSDART00000092373	3	22	22	TTCTCAGCCTGCAGGTGGTTTGC	5	-	2809	5286
ENSDARG00000001014	ENSDART00000092373	3	22	22	TTCTTCTTCTCAGCCTGCAGGTGGT	7	-	2813	5286
ENSDARG00000001014	ENSDART00000092373	3	23	23	TTCCTCCTCGTCCAGCTGCTGCT	5	-	2864	5286
ENSDARG00000001014	ENSDART00000092373	3	23	23	TTCTCCAGCTGCAGCTTCTGTCGAG	7	-	2891	5286
ENSDARG00000001014	ENSDART00000092373	3	24	24	TCCTCCTCCGCCAGGTTTGTGGTG	6	-	3030	5286
ENSDARG00000001014	ENSDART00000092373	3	24	24	CTCCTCCGCCAGGTTTGTGGTGAAC	7	-	3027	5286
ENSDARG00000001014	ENSDART00000092373	3	24	24	CTCCTCCGCCAGGTTTGTGGTGAA	6	-	3028	5286
ENSDARG00000001014	ENSDART00000092373	3	24	24	CTCCTCCTCCGCCAGGTTTGTGGTG	7	-	3030	5286
ENSDARG00000001014	ENSDART00000092373	3	25	25	TTCTTCTCCAGCTCCTGGCGCTGCT	7	-	3140	5286
ENSDARG00000001014	ENSDART00000092373	3	25	25	TGCTTCTCCTCGCGCCGCAGACGGT	7	-	3119	5286
ENSDARG00000001014	ENSDART00000092373	3	25	25	TTCTCCAGCTCCTGGCGCTGCTTCT	7	-	3137	5286
ENSDARG00000001014	ENSDART00000092373	3	25	25	GTCTCCCTCCAGCTTTCTGCGGTT	6	-	3163	5286
ENSDARG00000001014	ENSDART00000092373	3	25	25	CGCTGCTTCTCCTCGCGCCGCAGAC	7	-	3122	5286
ENSDARG00000001014	ENSDART00000092373	3	25	25	CGCGCCGCAGACGGTCTGGAGGA	5	-	3111	5286
ENSDARG00000001014	ENSDART00000092373	3	27	27	CTCCTCCCCCAGGTCTCTGCGGTG	6	-	3415	5286
ENSDARG00000001014	ENSDART00000092373	3	27	27	AGCTCCTGCTGTGCGGCTGTAGAG	6	-	3477	5286
ENSDARG00000001014	ENSDART00000092373	3	29	29	TTCCCCTGCATCAGCGTCTGCAGCT	7	-	3713	5286
ENSDARG00000001014	ENSDART00000092373	3	29	29	GCCTCCGCCTTCTTCCTGCGGTGCT	7	-	3749	5286
ENSDARG00000001014	ENSDART00000092373	3	29	29	AGCGTCTGCAGCTCGATCTGCAGCT	7	-	3701	5286
ENSDARG00000001014	ENSDART00000092373	3	29	29	TCCACCGACACCTTATTCTGAGGGG	7	-	3641	5286
ENSDARG00000001014	ENSDART00000092373	3	29	29	TGCACCTGCATCTTGGTGAGTCT	5	-	3838	5286
ENSDARG00000001014	ENSDART00000092373	3	30	30	TTCAGCGTCGCTCAGCAGAGTGT	5	-	3875	5286
ENSDARG00000001014	ENSDART00000092373	3	30	30	AGCTGCGACTCCACGGTGGAGCA	5	-	3925	5286
ENSDARG00000001014	ENSDART00000092373	3	30	30	TGCGACTCCACGGTGGAGCAGTC	5	-	3922	5286
ENSDARG00000001014	ENSDART00000092373	3	31	31	CTCGTCCTCCAGCTGACGCAGGC	5	-	4007	5286
ENSDARG00000001014	ENSDART00000092373	3	31	31	TGCGCCTGCATAGTGCCGATTTG	5	-	4090	5286
ENSDARG00000001014	ENSDART00000092373	3	31	31	AGCTGCTCCCTCAGGCTGTGCTGCT	7	-	4028	5286
ENSDARG00000001014	ENSDART00000092373	3	31	31	TCCTCCAGCTGACGCAGGCGAGTGT	7	-	4001	5286
ENSDARG00000001014	ENSDART00000092373	3	32	32	TCCTGCTGCAGGCGGGTCTTGGTT	6	-	4257	5286
ENSDARG00000001014	ENSDART00000092373	3	32	32	TCCAGCTCCTGCTGCAGGCGGGTCT	7	-	4262	5286
ENSDARG00000001014	ENSDART00000092373	3	32	32	TGCTTCTTCTCCAGGTTGGAGAC	5	-	4324	5286
ENSDARG00000001014	ENSDART00000092373	3	33	33	CTCCTCGGCCAGCATCTGAGGAC	5	-	4355	5286
ENSDARG00000001014	ENSDART00000092373	3	33	33	TCCTCCATCTCGGCGCGCAGCAGTT	7	-	4517	5286
ENSDARG00000001014	ENSDART00000092373	3	34	34	TCCTCCAGCTCCTCCAGCTGAGTCT	7	-	4631	5286
ENSDARG00000001014	ENSDART00000092373	3	34	34	GTCTTCATCTCCTCCAGCTGCTGCT	7	-	4610	5286
ENSDARG00000001014	ENSDART00000092373	3	34	34	ACCTCCAGACGCAGCTTAGCGTCT	6	-	4674	5286
ENSDARG00000001014	ENSDART00000092373	3	34	34	CTCCTCGCCCAGCTCGTCGCGGCC	6	-	4741	5286
ENSDARG00000001014	ENSDART00000092373	3	34	34	GTTGACCTCCAGACGCAGCTTAG	5	-	4679	5286
ENSDARG00000001014	ENSDART00000092373	3	35	35	AGCTCCATCTTCTTGCGGGCTGC	5	-	4846	5286
ENSDARG00000001014	ENSDART00000092373	3	35	35	GCCATCGCCAGAGTGCGCTGTTTGC	7	-	4823	5286
ENSDARG00000001014	ENSDART00000092373	3	38	38	ACCTGCAGCAGAGCTCTCTTGAGGC	7	-	5270	5286
ENSDARG00000001803	ENSDART00000011195	3	1	1	GTCCGCGGCGCACGGGCATTTTTC	6	-	5	3180
ENSDARG00000001803	ENSDART00000011195	3	4	4	CACTACTCCCTCAAAGTGGTCTTT	6	-	535	3180
ENSDARG00000001803	ENSDART00000011195	3	5	5	GGCCACCTCCTCATGAGACGGCTGC	7	-	570	3180
ENSDARG00000001803	ENSDART00000011195	3	5	5	GCCACCTCCTCATGAGACGGCTGC	6	-	570	3180
ENSDARG00000001803	ENSDART00000011195	3	8	8	CGCATCAAATCAGAGTCTGATGT	5	-	874	3180
ENSDARG00000001803	ENSDART00000011195	3	8	8	CAAATCAGAGTCTGATGTGGAGTTC	7	-	867	3180
ENSDARG00000001803	ENSDART00000011195	3	8	8	CAAATCAGAGTCTGATGTGGAGTT	6	-	868	3180
ENSDARG00000001803	ENSDART00000011195	3	8	8	ATCGTCACCTGAGGGATGCGGCC	5	-	910	3180
ENSDARG00000001803	ENSDART00000011195	3	8	8	CGCATCAAATCAGAGTCTGATGTG	6	-	873	3180
ENSDARG00000001803	ENSDART00000011195	3	9	9	GTCCACCACGTTCAGAGGGTTGC	5	-	1256	3180
ENSDARG00000001803	ENSDART00000011195	3	9	9	CTCATCCTCCTGCTCGTTGAGGAG	6	-	1207	3180
ENSDARG00000001803	ENSDART00000011195	3	9	9	TCCTCCTGCTCGTTGAGGAGGAA	5	-	1204	3180
ENSDARG00000001803	ENSDART00000011195	3	10	10	AGACCAATCAGAGTGGTGGTTTGAG	7	-	1469	3180
ENSDARG00000001803	ENSDART00000011195	3	10	10	CTCCTATGCGGGCAGAGCTGGTGCG	7	-	1651	3180
ENSDARG00000001803	ENSDART00000011195	3	10	10	CTACTCGCACCAGTCGCAGCAGCC	6	-	1508	3180
ENSDARG00000001803	ENSDART00000011195	3	10	10	AAAATCTTCTCAGGGTTGGTGTT	5	-	1837	3180
ENSDARG00000001803	ENSDART00000011195	3	10	10	AGACCAATCAGAGTGGTGGTTTG	5	-	1471	3180
ENSDARG00000001803	ENSDART00000011195	3	11	11	GAAGGCCACCTGGGATCTGATGAA	6	-	1997	3180
ENSDARG00000001803	ENSDART00000011195	3	11	11	AAATACTCCTCTAGTCTTTGCCGAA	7	-	2018	3180
ENSDARG00000001803	ENSDART00000011195	3	12	12	GCAGACTGCGGTTCAGATGAAGAC	6	-	2126	3180
ENSDARG00000001803	ENSDART00000011195	3	13	13	GTATGCTAATGTATGAGTTTGAG	5	-	2541	3180
ENSDARG00000001803	ENSDART00000011195	3	13	13	GTATGCTAATGTATGAGTTTGAGTG	7	-	2539	3180
ENSDARG00000001803	ENSDART00000011195	3	14	14	TACTCAAAAAATATTTTTGTCTCT	6	-	2598	3180
ENSDARG00000001803	ENSDART00000011195	3	17	17	TCCCCCACACAGGGGCTGTGATGGT	7	-	2987	3180
ENSDARG00000001803	ENSDART00000011195	3	17	17	CCCCCACACAGGGGCTGTGATGGT	6	-	2987	3180
ENSDARG00000001803	ENSDART00000011195	3	17	17	AGCTCCAGACGGGCCTGTAGTTGAT	7	-	3020	3180
ENSDARG00000001803	ENSDART00000011195	3	17	17	CCCCACACAGGGGCTGTGATGGT	5	-	2987	3180
ENSDARG00000001803	ENSDART00000011195	3	18	18	AGAAACGGCACTGTAGGCTGGAGGA	7	-	3135	3180
ENSDARG00000001803	ENSDART00000011195	3	18	18	GCCATCTGCCTCTGCAGCAGCTGCA	7	-	3104	3180
ENSDARG00000001803	ENSDART00000090809	3	1	1	GTCCGCGGCGCACGGGCATTTTTC	6	-	5	3558
ENSDARG00000001803	ENSDART00000090809	3	4	4	CACTACTCCCTCAAAGTGGTCTTT	6	-	535	3558
ENSDARG00000001803	ENSDART00000090809	3	5	5	GGCCACCTCCTCATGAGACGGCTGC	7	-	570	3558
ENSDARG00000001803	ENSDART00000090809	3	5	5	GCCACCTCCTCATGAGACGGCTGC	6	-	570	3558
ENSDARG00000001803	ENSDART00000090809	3	6	6	CAAATCAGAGTCTGATGTGGAGTT	6	-	844	3558
ENSDARG00000001803	ENSDART00000090809	3	6	6	CGCATCAAATCAGAGTCTGATGTG	6	-	849	3558
ENSDARG00000001803	ENSDART00000090809	3	6	6	CGCATCAAATCAGAGTCTGATGT	5	-	850	3558
ENSDARG00000001803	ENSDART00000090809	3	6	6	CAAATCAGAGTCTGATGTGGAGTTC	7	-	843	3558
ENSDARG00000001803	ENSDART00000090809	3	6	6	ATCGTCACCTGAGGGATGCGGCC	5	-	886	3558
ENSDARG00000001803	ENSDART00000090809	3	7	7	TCCTCCTGCTCGTTGAGGAGGAA	5	-	1189	3558
ENSDARG00000001803	ENSDART00000090809	3	7	7	GTCCACCACGTTCAGAGGGTTGC	5	-	1241	3558
ENSDARG00000001803	ENSDART00000090809	3	7	7	CTCATCCTCCTGCTCGTTGAGGAG	6	-	1192	3558
ENSDARG00000001803	ENSDART00000090809	3	8	8	AGACCAATCAGAGTGGTGGTTTGAG	7	-	1454	3558
ENSDARG00000001803	ENSDART00000090809	3	8	8	AGACCAATCAGAGTGGTGGTTTG	5	-	1456	3558
ENSDARG00000001803	ENSDART00000090809	3	8	8	CTCCTATGCGGGCAGAGCTGGTGCG	7	-	1636	3558
ENSDARG00000001803	ENSDART00000090809	3	8	8	AAAATCTTCTCAGGGTTGGTGTT	5	-	1822	3558
ENSDARG00000001803	ENSDART00000090809	3	8	8	CTACTCGCACCAGTCGCAGCAGCC	6	-	1493	3558
ENSDARG00000001803	ENSDART00000090809	3	9	9	GAAGGCCACCTGGGATCTGATGAA	6	-	1982	3558
ENSDARG00000001803	ENSDART00000090809	3	9	9	AAATACTCCTCTAGTCTTTGCCGAA	7	-	2003	3558
ENSDARG00000001803	ENSDART00000090809	3	10	10	GCAGACTGCGGTTCAGATGAAGAC	6	-	2111	3558
ENSDARG00000001803	ENSDART00000090809	3	14	14	CCCCACACAGGGGCTGTGATGGT	5	-	3014	3558
ENSDARG00000001803	ENSDART00000090809	3	14	14	AGCTCCAGACGGGCCTGTAGTTGAT	7	-	3047	3558
ENSDARG00000001803	ENSDART00000090809	3	14	14	CCCCCACACAGGGGCTGTGATGGT	6	-	3014	3558
ENSDARG00000001803	ENSDART00000090809	3	14	14	TCCCCCACACAGGGGCTGTGATGGT	7	-	3014	3558
ENSDARG00000001803	ENSDART00000090809	3	15	15	GCCATCTGCCTCTGCAGCAGCTGCA	7	-	3131	3558
ENSDARG00000001803	ENSDART00000090809	3	15	15	AGAAACGGCACTGTAGGCTGGAGGA	7	-	3162	3558
ENSDARG00000001803	ENSDART00000090809	3	15	15	AGAAGCGTCAGTGATCTGTAGGG	5	-	3266	3558
ENSDARG00000001803	ENSDART00000090809	3	16	16	ACAGACAGCTCTGTCTCTGGAGAC	6	-	3393	3558
ENSDARG00000001803	ENSDART00000090809	3	16	16	GTCCACGTCAGGACTCTGTGGAA	5	-	3293	3558
ENSDARG00000002003	ENSDART00000010135	3	1	1	CGCAGCACCTCTCAGCGGCTGGA	5	+	49	603
ENSDARG00000002003	ENSDART00000010135	3	2	2	TGCGTCGCACAGAGAAGAAGCTGAA	7	+	251	603
ENSDARG00000002003	ENSDART00000010135	3	2	2	AGACGCAACACAGAGCAGTATAA	5	+	304	603
ENSDARG00000002003	ENSDART00000010135	3	2	2	AGAGACGCAACACAGAGCAGTATAA	7	+	302	603
ENSDARG00000002003	ENSDART00000010135	3	2	2	GGCCTCAAAACTGGTGCGTCGCA	5	+	237	603
ENSDARG00000002003	ENSDART00000010135	3	3	3	GACGCCACCGAGTCTGCGGACGCC	6	+	445	603
ENSDARG00000002003	ENSDART00000010135	3	3	3	AGCGCCAGCTGGAGGAGGCTGAGGA	7	+	368	603
ENSDARG00000002003	ENSDART00000010135	3	3	3	AGCGCCAGCTGGAGGAGGCTGAG	5	+	368	603
ENSDARG00000002003	ENSDART00000010135	3	3	3	ACAGTCGCATGAAGCAGTTGAAGCG	7	+	347	603
ENSDARG00000002060	ENSDART00000020297	3	1	1	TGCTCAAGCTGATGTGGAGGAAGTT	7	-	109	1062
ENSDARG00000002060	ENSDART00000020297	3	1	1	GACTCACTCGTAGCAGAAGCTTTC	6	-	316	1062
ENSDARG00000002060	ENSDART00000020297	3	1	1	CACAGCGCACGCAAACGACTGAAAC	7	-	11	1062
ENSDARG00000002060	ENSDART00000020297	3	1	1	AACACCGGCCAGCTGTTCTGGCGAC	7	-	173	1062
ENSDARG00000002060	ENSDART00000020297	3	1	1	GCACCCGGCTAAAATCTGCTTCT	5	-	134	1062
ENSDARG00000002060	ENSDART00000020297	3	3	3	TTCTTCATCAGGAGGACTTTTAC	5	-	836	1062
ENSDARG00000002060	ENSDART00000020297	3	3	3	CACAGCTGCTCTGGAGCTTTGGCA	6	-	549	1062
ENSDARG00000002060	ENSDART00000020297	3	3	3	TGCACCACAGCTGCTCTGGAGCT	5	-	555	1062
ENSDARG00000002060	ENSDART00000020297	3	3	3	TCCAGCAGCTCGTTCAGTCGCTTGT	7	-	596	1062
ENSDARG00000002060	ENSDART00000020297	3	3	3	GTCTGCACAGTGCTCTTTGAATCT	6	-	807	1062
ENSDARG00000002060	ENSDART00000020297	3	3	3	GGCGGCAAAAACAAGTGCCTTTTAC	7	-	893	1062
ENSDARG00000002060	ENSDART00000020297	3	3	3	ATCTTCTTCATCAGGAGGACTTT	5	-	839	1062
ENSDARG00000002060	ENSDART00000020297	3	3	3	CACCACAGCTGCTCTGGAGCTTTG	6	-	552	1062
ENSDARG00000002097	ENSDART00000064951	3	3	3	ATCACCTCCATTTCTGCTTTGTC	5	-	802	2289
ENSDARG00000002097	ENSDART00000064951	3	3	3	AGCTCCAGCACATTGATCTGATGAC	7	-	647	2289
ENSDARG00000002097	ENSDART00000064951	3	3	3	GCCTCAAGAAACGTGTCTGTTGAG	6	-	1035	2289
ENSDARG00000002097	ENSDART00000064951	3	5	5	AGAAACTTCCTCCGTTTGCTTTT	5	-	1731	2289
ENSDARG00000002097	ENSDART00000064951	3	5	5	AACTTCCTCCGTTTGCTTTTAAC	5	-	1728	2289
ENSDARG00000002097	ENSDART00000064951	3	7	7	TTCAACATCAGCCTGGTTTTGTA	5	-	2066	2289
ENSDARG00000002097	ENSDART00000064951	3	7	7	AACATCAGCCTGGTTTTGTATTT	5	-	2063	2289
ENSDARG00000002167	ENSDART00000012835	3	2	2	CACGACCTCCAACAGCTTTGTTC	5	+	162	1560
ENSDARG00000002167	ENSDART00000012835	3	4	4	GACCAAGCCTGTAGCGTTTGCAGTG	7	+	309	1560
ENSDARG00000002167	ENSDART00000012835	3	4	4	AGACCAAGCCTGTAGCGTTTGCA	5	+	308	1560
ENSDARG00000002167	ENSDART00000012835	3	7	7	GACACCCGCGACCATAAGGGTGT	5	+	703	1560
ENSDARG00000002167	ENSDART00000012835	3	7	7	ACCCGCGACCATAAGGGTGTGGGCG	7	+	706	1560
ENSDARG00000002167	ENSDART00000012835	3	7	7	ACCCGCGACCATAAGGGTGTGGGC	6	+	706	1560
ENSDARG00000002167	ENSDART00000012835	3	7	7	CCCGCCTCCCTTTCTTTAAGAAGGT	7	+	761	1560
ENSDARG00000002167	ENSDART00000012835	3	8	8	TCCTCCTTACGATGTGGTGCCTTC	6	+	795	1560
ENSDARG00000002167	ENSDART00000012835	3	8	8	GACCCATTATTTTAGTGGGGCCGTC	7	+	824	1560
ENSDARG00000002167	ENSDART00000012835	3	9	9	AAACACAAATTTGAGGGCAGGTGGG	7	+	904	1560
ENSDARG00000002167	ENSDART00000012835	3	14	14	GGCTCCCCCGCTGTGATGCAGGG	5	+	1522	1560
ENSDARG00000002167	ENSDART00000012835	3	14	14	GCAACCCGCCCAACCCTCTGCTGAA	7	+	1394	1560
ENSDARG00000002167	ENSDART00000012835	3	14	14	GACGGCTCCCCCGCTGTGATGCA	5	+	1519	1560
ENSDARG00000002167	ENSDART00000012835	3	14	14	AGAATCAGCTGGAGGATGCGTGT	5	+	1316	1560
ENSDARG00000002167	ENSDART00000012835	3	14	14	CAACCCGCCCAACCCTCTGCTGAA	6	+	1395	1560
ENSDARG00000002167	ENSDART00000057159	3	2	2	CACGACCTCCAACAGCTTTGTTC	5	+	162	1809
ENSDARG00000002167	ENSDART00000057159	3	4	4	GACCAAGCCTGTAGCGTTTGCAGTG	7	+	309	1809
ENSDARG00000002167	ENSDART00000057159	3	4	4	AGACCAAGCCTGTAGCGTTTGCA	5	+	308	1809
ENSDARG00000002167	ENSDART00000057159	3	8	8	GACCCATTATTTTAGTGGGGCCGTC	7	+	707	1809
ENSDARG00000002167	ENSDART00000057159	3	8	8	TCCTCCTTACGATGTGGTGCCTTC	6	+	678	1809
ENSDARG00000002167	ENSDART00000057159	3	9	9	AAACACAAATTTGAGGGCAGGTGGG	7	+	787	1809
ENSDARG00000002167	ENSDART00000057159	3	13	13	CAACCCGCCCAACCCTCTGCTGAA	6	+	1269	1809
ENSDARG00000002167	ENSDART00000057159	3	13	13	AGAATCAGCTGGAGGATGCGTGT	5	+	1190	1809
ENSDARG00000002167	ENSDART00000057159	3	13	13	GCAACCCGCCCAACCCTCTGCTGAA	7	+	1268	1809
ENSDARG00000002167	ENSDART00000057159	3	14	14	AGCTGCAAACAGGCAGCCGGGGTC	6	+	1463	1809
ENSDARG00000002167	ENSDART00000057159	3	14	14	ATCAGCATCAGCGTGGGCGAGGCA	6	+	1697	1809
ENSDARG00000002167	ENSDART00000057159	3	14	14	TCCTCACGCAGCCAGCTGCAAAC	5	+	1450	1809
ENSDARG00000002167	ENSDART00000057159	3	14	14	GCCAGCTGCAAACAGGCAGCCGGG	6	+	1460	1809
ENSDARG00000002167	ENSDART00000057159	3	14	14	GCAACCACAACCAGGAGGAGTGGAG	7	+	1775	1809
ENSDARG00000002167	ENSDART00000057159	3	14	14	AACCACAACCAGGAGGAGTGGAG	5	+	1777	1809
ENSDARG00000002167	ENSDART00000057159	3	14	14	CGCAACCACAACCAGGAGGAGTG	5	+	1774	1809
ENSDARG00000002339	ENSDART00000007726	3	2	1	GCAGACACCAAAATCGCTGAGTTG	6	+	25	879
ENSDARG00000002339	ENSDART00000007726	3	3	2	AGAAAACACATGAAAGGATGCAGAC	7	+	125	879
ENSDARG00000002339	ENSDART00000007726	3	3	2	GAAAACACATGAAAGGATGCAGAC	6	+	126	879
ENSDARG00000002339	ENSDART00000007726	3	4	3	TTACACCACAGCTAAAGCAGATGCT	7	+	195	879
ENSDARG00000002339	ENSDART00000007726	3	4	3	TACACCACAGCTAAAGCAGATGCT	6	+	196	879
ENSDARG00000002339	ENSDART00000007726	3	4	3	CACCACAGCTAAAGCAGATGCTGAG	7	+	198	879
ENSDARG00000002339	ENSDART00000007726	3	4	3	CACAGCTAAAGCAGATGCTGAGGCA	7	+	201	879
ENSDARG00000002339	ENSDART00000007726	3	4	3	CACAGCTAAAGCAGATGCTGAGGC	6	+	201	879
ENSDARG00000002339	ENSDART00000007726	3	6	5	TGCAGCTGCGAGAATGGCAGGAGTG	7	+	294	879
ENSDARG00000002339	ENSDART00000007726	3	7	6	GTCCTCCACCTCTGTGTGGCGCT	5	+	428	879
ENSDARG00000002339	ENSDART00000007726	3	7	6	GCAAGCAGCGACTATGTGGCTAA	5	+	457	879
ENSDARG00000002339	ENSDART00000007726	3	9	8	CACACCACCGCATCGGGTGAGCA	5	+	759	879
ENSDARG00000002339	ENSDART00000007726	3	9	8	ACACACCACCGCATCGGGTGAGCA	6	+	758	879
ENSDARG00000002564	ENSDART00000003939	3	1	1	CTATTCGCAGAATTGTCTGCGGTT	6	-	74	669
ENSDARG00000002564	ENSDART00000003939	3	2	2	ACAGCCTTCTTGCGGTCTTTAAC	5	-	298	669
ENSDARG00000002564	ENSDART00000003939	3	4	4	TTAGCCTCCATGTCTGCGTTGTAC	6	-	618	669
ENSDARG00000002564	ENSDART00000003939	3	4	4	TTAGCCTCCATGTCTGCGTTGTA	5	-	619	669
ENSDARG00000002564	ENSDART00000003939	3	4	4	GTTAGCCTCCATGTCTGCGTTGTAC	7	-	618	669
ENSDARG00000002564	ENSDART00000003939	3	4	4	GTTAGCCTCCATGTCTGCGTTGTA	6	-	619	669
ENSDARG00000002797	ENSDART00000056021	3	1	1	AGCTGCTAACATCAGGAGAAGAG	5	-	17	768
ENSDARG00000002797	ENSDART00000056021	3	2	2	AGCTCATTAAATCTATTTGAGTTC	6	-	186	768
ENSDARG00000002797	ENSDART00000056021	3	2	2	TGCTTCTGCAGCGGCGCTGGTGTG	6	-	52	768
ENSDARG00000002872	ENSDART00000004627	3	1	1	CAATTCGTCTTATCTGCGATTAG	5	+	114	2124
ENSDARG00000002872	ENSDART00000004627	3	1	1	GTTAACATCCATTATGGAGACGTT	6	+	48	2124
ENSDARG00000002872	ENSDART00000004627	3	2	2	GTCCAAATCTGGAGAGCAGGGGGA	6	+	348	2124
ENSDARG00000002872	ENSDART00000004627	3	3	3	CTCTTCAGAGACAATCGAGGAAGAC	7	+	471	2124
ENSDARG00000002872	ENSDART00000004627	3	5	5	GACAACTAAAAACTAGGGTAGAAC	6	+	1085	2124
ENSDARG00000002872	ENSDART00000004627	3	5	5	GACGACAACTACTTGGTGAAGAA	5	+	1180	2124
ENSDARG00000002872	ENSDART00000004627	3	5	5	GCCCTCGTCTGTCCCAGATGGAGAG	7	+	1245	2124
ENSDARG00000002872	ENSDART00000004627	3	5	5	TTATCCACCTGTGGGGAAGTGGCA	6	+	973	2124
ENSDARG00000002872	ENSDART00000004627	3	6	6	CTCCCCGACTCATCATGCTTGGTAA	7	+	1778	2124
ENSDARG00000002872	ENSDART00000004627	3	6	6	CTCCCCGACTCATCATGCTTGGTA	6	+	1778	2124
ENSDARG00000002951	ENSDART00000014637	3	2	2	GAATACATCCCCACAGTGTGAGTCT	7	+	100	576
ENSDARG00000002951	ENSDART00000014637	3	2	2	GAATACATCCCCACAGTGTGAGTC	6	+	100	576
ENSDARG00000002951	ENSDART00000014637	3	2	2	AACCAATGCTTTTCCCGGAGAATAC	7	+	81	576
ENSDARG00000002951	ENSDART00000014637	3	3	3	TTATTCTGCGAATGTGATGGTGGA	6	+	126	576
ENSDARG00000002951	ENSDART00000014637	3	6	6	CCCTCCACCCGTCAAGAAGAGGAA	6	+	543	576
ENSDARG00000002951	ENSDART00000014637	3	6	6	AAATGCTCCCTGCTGTAGTCTTG	5	+	571	576
ENSDARG00000002951	ENSDART00000014637	3	6	6	GCCCTCCACCCGTCAAGAAGAGGAA	7	+	542	576
ENSDARG00000002967	ENSDART00000018626	3	5	5	TGCAGCCTCCTCACGCTGTTTTC	5	-	434	534
ENSDARG00000002967	ENSDART00000018626	3	6	6	TGCTGCTGCTGCCGCTGCTGCTTCT	7	-	489	534
ENSDARG00000002967	ENSDART00000018626	3	6	6	AGCTGCTGCTGCTGCCGCTGCTGCT	7	-	492	534
ENSDARG00000002967	ENSDART00000057129	3	5	5	TGCAGCCTCCTCACGCTGTTTTC	5	-	434	528
ENSDARG00000003283	ENSDART00000005899	3	4	3	TCCCCATTCCCATCCGAAGAGGAG	6	+	194	846
ENSDARG00000003283	ENSDART00000005899	3	6	5	AACGCCAGACCTCAGAGCAGTAGGT	7	+	544	846
ENSDARG00000003283	ENSDART00000005899	3	6	5	AGCTTCATCCACTAGAGGGAGCT	5	+	492	846
ENSDARG00000003283	ENSDART00000005899	3	7	6	CTATCAAGCTGGGCTGGTGCGTTG	6	+	642	846
ENSDARG00000003283	ENSDART00000005899	3	10	9	TTCCAAACAGTCCAGCTGCCGCC	5	+	828	846
ENSDARG00000003283	ENSDART00000005899	3	10	9	GTTTCCAAACAGTCCAGCTGCCGCC	7	+	826	846
ENSDARG00000003283	ENSDART00000055155	3	3	3	TCCCCATTCCCATCCGAAGAGGAG	6	+	194	846
ENSDARG00000003283	ENSDART00000055155	3	5	5	AACGCCAGACCTCAGAGCAGTAGGT	7	+	544	846
ENSDARG00000003283	ENSDART00000055155	3	5	5	AGCTTCATCCACTAGAGGGAGCT	5	+	492	846
ENSDARG00000003283	ENSDART00000055155	3	6	6	CTATCAAGCTGGGCTGGTGCGTTG	6	+	642	846
ENSDARG00000003283	ENSDART00000055155	3	9	9	GTTTCCAAACAGTCCAGCTGCCGCC	7	+	826	846
ENSDARG00000003283	ENSDART00000055155	3	9	9	TTCCAAACAGTCCAGCTGCCGCC	5	+	828	846
ENSDARG00000003486	ENSDART00000025046	3	1	1	CTCACCTTCCAGGAGACGCTGTA	5	-	47	993
ENSDARG00000003486	ENSDART00000025046	3	3	3	TGCCACGCAGCAGGAAGAAGTTTTC	7	-	355	993
ENSDARG00000003486	ENSDART00000025046	3	3	3	CCCCCATACTCGAAGAGACGAAGAA	7	-	224	993
ENSDARG00000003486	ENSDART00000025046	3	5	5	CACTACGTCTGCACCGAAGGTGAA	6	-	682	993
ENSDARG00000003486	ENSDART00000025046	3	5	5	TACGTCTGCACCGAAGGTGAAGGA	6	-	679	993
ENSDARG00000003486	ENSDART00000025046	3	6	6	CTCGCCACAGTAGTTAGGAGCGGAG	7	-	810	993
ENSDARG00000003486	ENSDART00000025046	3	6	6	AAACTCGCCACAGTAGTTAGGAGCG	7	-	813	993
ENSDARG00000003486	ENSDART00000025046	3	7	7	TACAGCTTCTTATCGGCTGGCTTG	6	-	897	993
ENSDARG00000003541	ENSDART00000027792	3	2	1	TTCAGCAGCTGCTGGATGTTGTG	5	-	79	1137
ENSDARG00000003541	ENSDART00000027792	3	2	1	AGCAGCTGCTGGATGTTGTGCTTCT	7	-	74	1137
ENSDARG00000003541	ENSDART00000027792	3	2	1	AACTCAAGCTTCTCGAAGTAGTC	5	-	160	1137
ENSDARG00000003541	ENSDART00000027792	3	3	2	CACCACGGCGCCGTCGGCCTTTAAC	7	-	274	1137
ENSDARG00000003541	ENSDART00000027792	3	11	10	ACCGACAGAGATACGAAGCTGTT	5	-	1123	1137
ENSDARG00000003541	ENSDART00000027792	3	11	10	ACACACTTCAGCGGGCCGCGGGC	5	-	1024	1137
ENSDARG00000003541	ENSDART00000027792	3	11	10	CACTTCAGCGGGCCGCGGGCAAC	5	-	1021	1137
ENSDARG00000003599	ENSDART00000011251	3	2	2	CTCTTCACCTTGCCACGATGGCGTT	7	-	77	1209
ENSDARG00000003599	ENSDART00000011251	3	2	2	GTTTGCACCTCTTGCGGGGCAGGA	6	-	56	1209
ENSDARG00000003599	ENSDART00000011251	3	2	2	AAACCCAGAGAGCCGTGGCGTGGGG	7	-	32	1209
ENSDARG00000003599	ENSDART00000011251	3	3	3	TCCACCACCTCCTTTTTGTTGAC	5	-	208	1209
ENSDARG00000003599	ENSDART00000011251	3	3	3	CTCCACCACCTCCTTTTTGTTGAC	6	-	208	1209
ENSDARG00000003599	ENSDART00000011251	3	3	3	CCCACCACAATCATGGGAGGAGTCT	7	-	248	1209
ENSDARG00000003599	ENSDART00000011251	3	3	3	CCCACCACAATCATGGGAGGAGTC	6	-	249	1209
ENSDARG00000003599	ENSDART00000011251	3	3	3	CACCCACCACAATCATGGGAGGAG	6	-	251	1209
ENSDARG00000003599	ENSDART00000011251	3	3	3	ACACCCACCACAATCATGGGAGGAG	7	-	251	1209
ENSDARG00000003599	ENSDART00000011251	3	3	3	ACCCACCACAATCATGGGAGGAG	5	-	251	1209
ENSDARG00000003599	ENSDART00000011251	3	3	3	ACCCACCACAATCATGGGAGGAGTC	7	-	249	1209
ENSDARG00000003599	ENSDART00000011251	3	5	5	GACTTCTTCTGTCTGTGGGGCAGCA	7	-	518	1209
ENSDARG00000003599	ENSDART00000011251	3	6	6	TTACGCAGACCACGATGGGTCTTG	6	-	735	1209
ENSDARG00000003599	ENSDART00000011251	3	7	7	ACACTCACCAGAGGGTTGATGCT	5	-	946	1209
ENSDARG00000003970	ENSDART00000012782	3	2	2	TGCAAAAGCCTGTAGTGCTGTTTTG	7	+	65	1362
ENSDARG00000003970	ENSDART00000012782	3	2	2	GCAAAAGCCTGTAGTGCTGTTTTG	6	+	66	1362
ENSDARG00000003970	ENSDART00000012782	3	2	2	GTAGTCAACACCGTGCTTGAGAA	5	+	190	1362
ENSDARG00000003970	ENSDART00000012782	3	3	3	AACCACTTCAGGAAAAGTTGAAGCT	7	+	416	1362
ENSDARG00000003970	ENSDART00000012782	3	6	6	GGCGACACAGTTGGGATGTGGAA	5	+	1010	1362
ENSDARG00000003970	ENSDART00000055945	3	1	1	TGCAAAAGCCTGTAGTGCTGTTTTG	7	+	74	1392
ENSDARG00000003970	ENSDART00000055945	3	1	1	GTAGTCAACACCGTGCTTGAGAA	5	+	199	1392
ENSDARG00000003970	ENSDART00000055945	3	1	1	GCAAAAGCCTGTAGTGCTGTTTTG	6	+	75	1392
ENSDARG00000003970	ENSDART00000055945	3	2	2	AACCACTTCAGGAAAAGTTGAAGCT	7	+	425	1392
ENSDARG00000003970	ENSDART00000055945	3	6	6	GGCGACACAGTTGGGATGTGGAA	5	+	1031	1392
ENSDARG00000003970	ENSDART00000055946	3	1	1	TGCAAAAGCCTGTAGTGCTGTTTTG	7	+	80	1374
ENSDARG00000003970	ENSDART00000055946	3	1	1	GTAGTCAACACCGTGCTTGAGAA	5	+	205	1374
ENSDARG00000003970	ENSDART00000055946	3	1	1	GCAAAAGCCTGTAGTGCTGTTTTG	6	+	81	1374
ENSDARG00000003970	ENSDART00000055946	3	2	2	AACCACTTCAGGAAAAGTTGAAGCT	7	+	428	1374
ENSDARG00000003970	ENSDART00000055946	3	5	5	GGCGACACAGTTGGGATGTGGAA	5	+	1022	1374
ENSDARG00000003970	ENSDART00000104656	3	1	1	GCAAAAGCCTGTAGTGCTGTTTTG	6	+	60	1344
ENSDARG00000003970	ENSDART00000104656	3	1	1	TGCAAAAGCCTGTAGTGCTGTTTTG	7	+	59	1344
ENSDARG00000003970	ENSDART00000104656	3	1	1	GTAGTCAACACCGTGCTTGAGAA	5	+	184	1344
ENSDARG00000003970	ENSDART00000104656	3	2	2	AACCACTTCAGGAAAAGTTGAAGCT	7	+	410	1344
ENSDARG00000003970	ENSDART00000104656	3	5	5	GGCGACACAGTTGGGATGTGGAA	5	+	1004	1344
ENSDARG00000003970	ENSDART00000104658	3	1	1	GCAAAAGCCTGTAGTGCTGTTTTG	6	+	72	1326
ENSDARG00000003970	ENSDART00000104658	3	1	1	GTAGTCAACACCGTGCTTGAGAA	5	+	196	1326
ENSDARG00000003970	ENSDART00000104658	3	1	1	TGCAAAAGCCTGTAGTGCTGTTTTG	7	+	71	1326
ENSDARG00000003970	ENSDART00000104658	3	9	9	GGCGACACAGTTGGGATGTGGAA	5	+	953	1326
ENSDARG00000003989	ENSDART00000012099	3	3	3	TCCCTATTATCGTCGCATGGGCC	5	+	311	828
ENSDARG00000003989	ENSDART00000012099	3	6	6	AAAGCCACACTGGTTCTGCTGCC	5	+	532	828
ENSDARG00000003989	ENSDART00000012099	3	6	6	AAAAGCCACACTGGTTCTGCTGCC	6	+	531	828
ENSDARG00000003989	ENSDART00000012099	3	6	6	TTCGTCAACCCTGGCGAGGATGAG	6	+	583	828
ENSDARG00000003989	ENSDART00000012099	3	6	6	TTCTTCGTCAACCCTGGCGAGGAT	6	+	580	828
ENSDARG00000003989	ENSDART00000012099	3	8	8	GTTTCCACAGTATCAAGCAGTCGTC	7	+	806	828
ENSDARG00000004034	ENSDART00000019004	3	3	3	TGCTTCACCATGAAGGAGGGAGTC	6	+	292	612
ENSDARG00000004034	ENSDART00000019004	3	5	5	AAATCCTTCTTCACAGACGACGAC	6	+	523	612
ENSDARG00000004109	ENSDART00000067781	3	1	1	GTCCACAACACTGATGTTGGGTTT	6	-	82	1389
ENSDARG00000004109	ENSDART00000067781	3	1	1	GTCCACAACACTGATGTTGGGTT	5	-	83	1389
ENSDARG00000004109	ENSDART00000067781	3	1	1	ATCATCAGACCAGGTTTTTGACTGC	7	-	303	1389
ENSDARG00000004109	ENSDART00000067781	3	2	2	AGATTCACACAGTAGATGAAGCC	5	-	404	1389
ENSDARG00000004109	ENSDART00000067781	3	11	11	ACAAACACACCGACCCTCTGAGGTT	7	-	1274	1389
ENSDARG00000004109	ENSDART00000067781	3	11	11	AACTCCTTCCTGTCAGCAGATTGT	6	-	1149	1389
ENSDARG00000004109	ENSDART00000067781	3	11	11	AAACACACCGACCCTCTGAGGTT	5	-	1274	1389
ENSDARG00000004109	ENSDART00000067781	3	11	11	TTAAAAGGCTGACCAGTGTAGGAG	6	-	1356	1389
ENSDARG00000004109	ENSDART00000067784	3	1	1	GTCCACAACACTGATGTTGGGTTT	6	-	82	1410
ENSDARG00000004109	ENSDART00000067784	3	1	1	GTCCACAACACTGATGTTGGGTT	5	-	83	1410
ENSDARG00000004109	ENSDART00000067784	3	1	1	ATCATCAGACCAGGTTTTTGACTGC	7	-	303	1410
ENSDARG00000004109	ENSDART00000067784	3	2	2	AGATTCACACAGTAGATGAAGCC	5	-	404	1410
ENSDARG00000004109	ENSDART00000067784	3	14	14	ACAAACACACCGACCCTCTGAGGTT	7	-	1295	1410
ENSDARG00000004109	ENSDART00000067784	3	14	14	AACTCCTTCCTGTCAGCAGATTGT	6	-	1170	1410
ENSDARG00000004109	ENSDART00000067784	3	14	14	AAACACACCGACCCTCTGAGGTT	5	-	1295	1410
ENSDARG00000004109	ENSDART00000067784	3	14	14	TTAAAAGGCTGACCAGTGTAGGAG	6	-	1377	1410
ENSDARG00000004109	ENSDART00000067786	3	1	1	GTCCACAACACTGATGTTGGGTT	5	-	80	1404
ENSDARG00000004109	ENSDART00000067786	3	1	1	ATCATCAGACCAGGTTTTTGACTGC	7	-	300	1404
ENSDARG00000004109	ENSDART00000067786	3	1	1	GTCCACAACACTGATGTTGGGTTT	6	-	79	1404
ENSDARG00000004109	ENSDART00000067786	3	2	2	AGATTCACACAGTAGATGAAGCC	5	-	401	1404
ENSDARG00000004109	ENSDART00000067786	3	5	5	AAACAAGTCTGAGATAATTTGTG	5	-	617	1404
ENSDARG00000004109	ENSDART00000067786	3	12	12	TCCCTATCCACTTTTCTAATTTGTA	7	-	971	1404
ENSDARG00000004109	ENSDART00000067786	3	12	12	GTTTCCACATTTTATCTGTTTTC	5	-	947	1404
ENSDARG00000004109	ENSDART00000067786	3	12	12	TTAAAAGGCTGACCAGTGTAGGAG	6	-	1320	1404
ENSDARG00000004109	ENSDART00000067786	3	12	12	ACAAACACACCGACCCTCTGAGGTT	7	-	1238	1404
ENSDARG00000004109	ENSDART00000067786	3	12	12	AACTCCTTCCTGTCAGCAGATTGT	6	-	1113	1404
ENSDARG00000004109	ENSDART00000067786	3	12	12	AAACACACCGACCCTCTGAGGTT	5	-	1238	1404
ENSDARG00000004144	ENSDART00000004938	3	5	5	TGCATCGACATCCTCTGAAGACAAC	7	+	1167	1410
ENSDARG00000004144	ENSDART00000004938	3	5	5	CTCTGCATCGACATCCTCTGAAGAC	7	+	1164	1410
ENSDARG00000004144	ENSDART00000004938	3	5	5	CTCCCATTCGGGGTTCTGGATTT	5	+	767	1410
ENSDARG00000004144	ENSDART00000004938	3	5	5	CAAGACAAACCCAATCGCAGCATTC	7	+	986	1410
ENSDARG00000004144	ENSDART00000004938	3	5	5	ATCAAAAAACAAAGACTCTGCTTCT	7	+	1101	1410
ENSDARG00000004144	ENSDART00000004938	3	5	5	AGACAAACCCAATCGCAGCATTC	5	+	988	1410
ENSDARG00000004189	ENSDART00000013016	3	3	2	TTCTCCAGACAGCAAGCTGGCGGC	6	+	69	636
ENSDARG00000004189	ENSDART00000013016	3	3	2	GGCCACTGCTGGAAAGAAGCAGAC	6	+	90	636
ENSDARG00000004189	ENSDART00000013016	3	3	2	AGAAGCAGACCAAGAAGAAGGTGGA	7	+	104	636
ENSDARG00000004189	ENSDART00000013016	3	6	5	AGCAAAAGAGGCCAATGTGAAGTG	6	+	534	636
ENSDARG00000004314	ENSDART00000017145	3	4	3	CTCAACAGAACCGGAGTGGAGGTG	6	+	497	4881
ENSDARG00000004314	ENSDART00000017145	3	4	3	CCCTGCTTCAGGACAAGGAGCAGGA	7	+	750	4881
ENSDARG00000004314	ENSDART00000017145	3	4	3	GGCTCAACAGAACCGGAGTGGAG	5	+	495	4881
ENSDARG00000004314	ENSDART00000017145	3	4	3	GACCCATGCCCGGCATGCAGCAGGG	7	+	710	4881
ENSDARG00000004314	ENSDART00000017145	3	4	3	TTACCCATCTCCTCTGGGTGGTT	5	+	366	4881
ENSDARG00000004314	ENSDART00000017145	3	4	3	TTACCCATCTCCTCTGGGTGGTTC	6	+	366	4881
ENSDARG00000004314	ENSDART00000017145	3	4	3	AAAACCAACTTCATCAGCTGCGGGC	7	+	608	4881
ENSDARG00000004314	ENSDART00000017145	3	6	5	AGCCCAGCCACCGATGGTGCTGCA	6	+	1077	4881
ENSDARG00000004314	ENSDART00000017145	3	6	5	GCCAGCCCAGCCACCGATGGTGCT	6	+	1074	4881
ENSDARG00000004314	ENSDART00000017145	3	8	7	CACAGCTCCGTCAGGAAGTGGTA	5	+	1304	4881
ENSDARG00000004314	ENSDART00000017145	3	8	7	AGCTCCGTCAGGAAGTGGTAGTG	5	+	1307	4881
ENSDARG00000004314	ENSDART00000017145	3	9	8	ATCTCAACAGTATCCTGCAGCATGC	7	+	1487	4881
ENSDARG00000004314	ENSDART00000017145	3	9	8	TCCATCACCGCAAAGATGCAGAA	5	+	1537	4881
ENSDARG00000004314	ENSDART00000017145	3	9	8	ATCACCGCAAAGATGCAGAAGTT	5	+	1540	4881
ENSDARG00000004314	ENSDART00000017145	3	9	8	CACCGCAAAGATGCAGAAGTTGAC	6	+	1542	4881
ENSDARG00000004314	ENSDART00000017145	3	10	9	CTCAAAGACAAGAAGAAGAAGAA	5	+	1792	4881
ENSDARG00000004314	ENSDART00000017145	3	10	9	GCCCTCAAAGACAAGAAGAAGAA	5	+	1789	4881
ENSDARG00000004314	ENSDART00000017145	3	11	10	GAAGCCAGAGAACGCTGAAGGTGGA	7	+	1824	4881
ENSDARG00000004314	ENSDART00000017145	3	14	13	GGCCCCGACAGAGGAGAAGAAGGT	6	+	2091	4881
ENSDARG00000004314	ENSDART00000017145	3	14	13	CCCGACAGAGGAGAAGAAGGTGAT	6	+	2094	4881
ENSDARG00000004314	ENSDART00000017145	3	14	13	CTCGTCACATTATTGAGTGAGTC	5	+	2156	4881
ENSDARG00000004314	ENSDART00000017145	3	15	14	TGCCAAGCAAGATGTAGACGATGAA	7	+	2175	4881
ENSDARG00000004314	ENSDART00000017145	3	15	14	CACGCCGTCACAGAGAAGGTGGA	5	+	2251	4881
ENSDARG00000004314	ENSDART00000017145	3	16	15	GTCCACAGATTAAAGGTCTGGAGTG	7	+	2312	4881
ENSDARG00000004314	ENSDART00000017145	3	18	17	TCCTTCCCATTTTGCGCAGTGGCA	6	+	2576	4881
ENSDARG00000004314	ENSDART00000017145	3	19	18	TGCAGCACCTTTGAGCAGTGGTT	5	+	2851	4881
ENSDARG00000004314	ENSDART00000017145	3	19	18	ACAAGCTGCCCGAGCTGTGGGCGCT	7	+	2792	4881
ENSDARG00000004314	ENSDART00000017145	3	19	18	CCCACCATCTTCAAGAGCTGCAGCA	7	+	2833	4881
ENSDARG00000004314	ENSDART00000017145	3	20	19	CGCAGCTACCAGAGAAGGTTTGTTC	7	+	3002	4881
ENSDARG00000004314	ENSDART00000017145	3	24	23	TTCAAATACCTCCGCTTAGACGGT	6	+	3406	4881
ENSDARG00000004314	ENSDART00000017145	3	24	23	AACCACAAAGTGCTGCTCTTTTGTC	7	+	3331	4881
ENSDARG00000004314	ENSDART00000017145	3	25	24	AGCACCAGAGCAGGGGGTTTGGGGC	7	+	3508	4881
ENSDARG00000004314	ENSDART00000017145	3	25	24	AGCACCAGAGCAGGGGGTTTGGGG	6	+	3508	4881
ENSDARG00000004314	ENSDART00000017145	3	25	24	AGCACCAGAGCAGGGGGTTTGGG	5	+	3508	4881
ENSDARG00000004314	ENSDART00000017145	3	26	25	GGCAGCAGAATGAGGTGCGTGTGC	6	+	3626	4881
ENSDARG00000004314	ENSDART00000017145	3	28	27	CCCGCCAGAGGAAGGAGGTGGAT	5	+	4058	4881
ENSDARG00000004314	ENSDART00000017145	3	28	27	GGCTCCCGCCAGAGGAAGGAGGT	5	+	4054	4881
ENSDARG00000004314	ENSDART00000017145	3	29	28	AGAAGCAGAAGAAACGCGGCCGCC	6	+	4268	4881
ENSDARG00000004314	ENSDART00000017145	3	29	28	CGCGGCCGCCCTCCTGCTGAGAA	5	+	4282	4881
ENSDARG00000004314	ENSDART00000017145	3	30	29	TTATCCGCAAACCTGTGGACTTC	5	+	4451	4881
ENSDARG00000004314	ENSDART00000017145	3	33	32	GACGACGCCGAACCGGACGCAGCT	6	+	4784	4881
ENSDARG00000004459	ENSDART00000028010	3	1	1	AGATGCACAGGACAGAGGAGGCC	5	+	69	720
ENSDARG00000004459	ENSDART00000028010	3	1	1	GACCAAGCAGAGAGAGATGAGGAT	6	+	16	720
ENSDARG00000004459	ENSDART00000028010	3	2	2	GACAACATCTACAATATTAGCTTCT	7	+	244	720
ENSDARG00000004459	ENSDART00000028010	3	5	5	TGCTCAAGACGTTTGACTTTGAG	5	+	521	720
ENSDARG00000004459	ENSDART00000103237	3	2	2	GACAACATCTACAATATTAGCTTCT	7	+	163	621
ENSDARG00000004459	ENSDART00000103237	3	4	4	TGCTCAAGACGTTTGACTTTGAG	5	+	422	621
ENSDARG00000004470	ENSDART00000023814	3	6	5	AACAGCAGCTCATTGAGGAGGCC	5	+	446	1587
ENSDARG00000004470	ENSDART00000023814	3	7	6	AGAAACAGCAGAGCAGCCTGAGAG	6	+	564	1587
ENSDARG00000004470	ENSDART00000023814	3	8	7	AGACAAAGCTAAAATGGCTGAAGCC	7	+	651	1587
ENSDARG00000004470	ENSDART00000023814	3	8	7	CAAAGCTAAAATGGCTGAAGCCTTT	7	+	654	1587
ENSDARG00000004470	ENSDART00000023814	3	11	10	GTACCCAGAAGACATCTCTGAGGAA	7	+	951	1587
ENSDARG00000004470	ENSDART00000023814	3	11	10	GAAGACATCTCTGAGGAAGAAGAT	6	+	958	1587
ENSDARG00000004470	ENSDART00000023814	3	13	12	TGCTCAAAAGGCCAGAGATGATTTT	7	+	1119	1587
ENSDARG00000004597	ENSDART00000076649	3	1	1	GCACACCGCAGGACAGGTGGAGGCG	7	-	69	1893
ENSDARG00000004597	ENSDART00000076649	3	1	1	GCACACCGCAGGACAGGTGGAGGC	6	-	70	1893
ENSDARG00000004597	ENSDART00000076649	3	1	1	CACTGCCTCTTGACCTGGGAGGAG	6	-	40	1893
ENSDARG00000004597	ENSDART00000076649	3	1	1	CACCTCTTCTAAGTGTTGTCTTG	5	-	128	1893
ENSDARG00000004597	ENSDART00000076649	3	1	1	CACACCGCAGGACAGGTGGAGGCG	6	-	69	1893
ENSDARG00000004597	ENSDART00000076649	3	1	1	CACACCGCAGGACAGGTGGAGGC	5	-	70	1893
ENSDARG00000004597	ENSDART00000076649	3	1	1	AAATCACTCGACTAGCTTGATTG	5	-	102	1893
ENSDARG00000004597	ENSDART00000076649	3	2	2	TGCAAACCCATGGGTTGTGGTTAA	6	-	833	1893
ENSDARG00000004597	ENSDART00000076649	3	2	2	GTAACCACAGTTCCCGCAGCTTGC	6	-	383	1893
ENSDARG00000004597	ENSDART00000076649	3	2	2	TGCACCAACCTCTATCTGTCGAA	5	-	275	1893
ENSDARG00000004597	ENSDART00000076649	3	2	2	GGCTCCACAATGACAGGGGCATAG	6	-	993	1893
ENSDARG00000004597	ENSDART00000076649	3	2	2	TTAGCCACAGCACATCGCAGTTGCA	7	-	853	1893
ENSDARG00000004597	ENSDART00000076649	3	2	2	GGCACCAGCGTGAGGCGGTTGTC	5	-	337	1893
ENSDARG00000004597	ENSDART00000076649	3	2	2	GCACCAACCTCTATCTGTCGAATCT	7	-	272	1893
ENSDARG00000004597	ENSDART00000076649	3	2	2	ACCAACCTCTATCTGTCGAATCT	5	-	272	1893
ENSDARG00000004597	ENSDART00000076649	3	2	2	AGCCACAGCACATCGCAGTTGCA	5	-	853	1893
ENSDARG00000004597	ENSDART00000076649	3	2	2	CACAGCACATCGCAGTTGCAAAC	5	-	850	1893
ENSDARG00000004597	ENSDART00000076649	3	2	2	CACGTCATCCAGTCCAGAGGGGTAA	7	-	1524	1893
ENSDARG00000004597	ENSDART00000076649	3	2	2	GCAAACCCATGGGTTGTGGTTAA	5	-	833	1893
ENSDARG00000004748	ENSDART00000013553	3	1	1	GCAGCCAGACAGATAGGTCTGATGT	7	-	119	1653
ENSDARG00000004748	ENSDART00000013553	3	5	5	TGCTGCCCAGCATTGAGTGTTGGCG	7	-	1032	1653
ENSDARG00000004748	ENSDART00000013553	3	5	5	TGCCCAGCATTGAGTGTTGGCGTC	6	-	1030	1653
ENSDARG00000004748	ENSDART00000013553	3	5	5	GTCCACACATATGGGCTGAATGT	5	-	989	1653
ENSDARG00000004748	ENSDART00000013553	3	5	5	CAAGTCCACACATATGGGCTGAA	5	-	992	1653
ENSDARG00000004748	ENSDART00000013553	3	5	5	ACCGCCAACTGCAGGACGGCAAC	5	-	946	1653
ENSDARG00000004748	ENSDART00000013553	3	6	6	TACAAATACTGTTGTTTGAGGAT	5	-	1134	1653
ENSDARG00000004748	ENSDART00000013553	3	7	7	GTACAAGTCAGCACCTTTGCTGCC	6	-	1387	1653
ENSDARG00000004748	ENSDART00000013553	3	7	7	CAAGTCAGCACCTTTGCTGCCTGT	6	-	1384	1653
ENSDARG00000004748	ENSDART00000013553	3	7	7	AGATGCTGCTGTTTGAGTTGCTGTT	7	-	1252	1653
ENSDARG00000004748	ENSDART00000102652	3	3	3	CACCACAGAAATGGCTGCCGTCTCT	7	-	175	867
ENSDARG00000004748	ENSDART00000102652	3	3	3	TCCACCACAGAAATGGCTGCCGTC	6	-	178	867
ENSDARG00000004748	ENSDART00000102652	3	4	4	GCAGCCAGACAGATAGGTCTGATGT	7	-	428	867
ENSDARG00000004748	ENSDART00000102653	3	3	3	CACCACAGAAATGGCTGCCGTCTCT	7	-	175	1494
ENSDARG00000004748	ENSDART00000102653	3	3	3	TCCACCACAGAAATGGCTGCCGTC	6	-	178	1494
ENSDARG00000004748	ENSDART00000102653	3	4	4	GCAGCCAGACAGATAGGTCTGATGT	7	-	428	1494
ENSDARG00000004748	ENSDART00000102653	3	8	8	TGCTGCCCAGCATTGAGTGTTGGCG	7	-	1341	1494
ENSDARG00000004748	ENSDART00000102653	3	8	8	TGCCCAGCATTGAGTGTTGGCGTC	6	-	1339	1494
ENSDARG00000004748	ENSDART00000102653	3	8	8	GTCCACACATATGGGCTGAATGT	5	-	1298	1494
ENSDARG00000004748	ENSDART00000102653	3	8	8	CAAGTCCACACATATGGGCTGAA	5	-	1301	1494
ENSDARG00000004748	ENSDART00000102653	3	8	8	ACCGCCAACTGCAGGACGGCAAC	5	-	1255	1494
ENSDARG00000004748	ENSDART00000102653	3	9	9	TACAAATACTGTTGTTTGAGGAT	5	-	1443	1494
ENSDARG00000004796	ENSDART00000008988	3	2	2	GTAACCCTCGGGATGAGGAGTGT	5	-	143	1650
ENSDARG00000004796	ENSDART00000008988	3	2	2	CTCCACCCATGAAAAAGTGGCTGGC	7	-	109	1650
ENSDARG00000004796	ENSDART00000008988	3	5	5	ACCAGCGCAGGGCTTTTTGGGCT	5	-	457	1650
ENSDARG00000004796	ENSDART00000008988	3	10	10	GTCTGCAGATGGGACAGTTGTTGGC	7	-	937	1650
ENSDARG00000004796	ENSDART00000008988	3	10	10	CACCACACACTCATTGCTGTTGTC	6	-	826	1650
ENSDARG00000004796	ENSDART00000008988	3	10	10	ACACCACACACTCATTGCTGTTGTC	7	-	826	1650
ENSDARG00000004796	ENSDART00000008988	3	12	12	CAATTCTTAAGTGTTTTTGAGAT	5	-	1092	1650
ENSDARG00000004796	ENSDART00000008988	3	13	13	GAACACACAAAACTTCTGAATAA	5	-	1115	1650
ENSDARG00000004796	ENSDART00000008988	3	14	14	TTCATCCTCTTCTTGAATGGGTG	5	-	1379	1650
ENSDARG00000004796	ENSDART00000008988	3	14	14	ATCCTCTTCTTGAATGGGTGACGAT	7	-	1374	1650
ENSDARG00000004796	ENSDART00000018205	3	1	1	GTCTTCAGAAAGAAGGGTTTGAG	5	-	43	627
ENSDARG00000004796	ENSDART00000018205	3	1	1	GTCTTCAGAAAGAAGGGTTTGAGGA	7	-	41	627
ENSDARG00000004796	ENSDART00000018205	3	2	2	TACCTCATCAAGGGTTAGAGGAC	5	-	203	627
ENSDARG00000004796	ENSDART00000018205	3	3	3	AACGCCACAATAAGATGGAGCCTTT	7	-	418	627
ENSDARG00000004796	ENSDART00000018205	3	3	3	GCCGCCACAGAGATGGCCGATGGG	6	-	546	627
ENSDARG00000004796	ENSDART00000018205	3	3	3	GACAGCGCAGGTACTGGAGGTAAC	6	-	440	627
ENSDARG00000004796	ENSDART00000018205	3	3	3	CCCTGCTGCCGACAGTGGCGGTGCA	7	-	392	627
ENSDARG00000004796	ENSDART00000018205	3	3	3	CCCTGCTGCCGACAGTGGCGGTG	5	-	394	627
ENSDARG00000004796	ENSDART00000018205	3	3	3	AGCCGCCACAGAGATGGCCGATGGG	7	-	546	627
ENSDARG00000004796	ENSDART00000018205	3	3	3	AAAGCCGGCTTTCTGGTAGAAGGG	6	-	511	627
ENSDARG00000004796	ENSDART00000074004	3	2	2	GTAACCCTCGGGATGAGGAGTGT	5	-	143	1578
ENSDARG00000004796	ENSDART00000074004	3	2	2	CTCCACCCATGAAAAAGTGGCTGGC	7	-	109	1578
ENSDARG00000004796	ENSDART00000074004	3	5	5	ACCAGCGCAGGGCTTTTTGGGCT	5	-	457	1578
ENSDARG00000004796	ENSDART00000074004	3	10	10	GTCTGCAGATGGGACAGTTGTTGGC	7	-	937	1578
ENSDARG00000004796	ENSDART00000074004	3	10	10	CACCACACACTCATTGCTGTTGTC	6	-	826	1578
ENSDARG00000004796	ENSDART00000074004	3	10	10	ACACCACACACTCATTGCTGTTGTC	7	-	826	1578
ENSDARG00000004796	ENSDART00000074004	3	13	13	ATCCTCTTCTTGAATGGGTGACGAT	7	-	1305	1578
ENSDARG00000004796	ENSDART00000074004	3	13	13	TTCATCCTCTTCTTGAATGGGTG	5	-	1310	1578
ENSDARG00000004796	ENSDART00000078221	3	2	2	GTAACCCTCGGGATGAGGAGTGT	5	-	143	1647
ENSDARG00000004796	ENSDART00000078221	3	2	2	CTCCACCCATGAAAAAGTGGCTGGC	7	-	109	1647
ENSDARG00000004796	ENSDART00000078221	3	5	5	ACCAGCGCAGGGCTTTTTGGGCT	5	-	457	1647
ENSDARG00000004796	ENSDART00000078221	3	10	10	CACCACACACTCATTGCTGTTGTC	6	-	820	1647
ENSDARG00000004796	ENSDART00000078221	3	10	10	ACACCACACACTCATTGCTGTTGTC	7	-	820	1647
ENSDARG00000004796	ENSDART00000078221	3	10	10	GTCTGCAGATGGGACAGTTGTTGGC	7	-	931	1647
ENSDARG00000004796	ENSDART00000078221	3	13	13	TTCATCCTCTTCTTGAATGGGTG	5	-	1304	1647
ENSDARG00000004796	ENSDART00000078221	3	13	13	ATCCTCTTCTTGAATGGGTGACGAT	7	-	1299	1647
ENSDARG00000004954	ENSDART00000013299	3	1	1	TGCTTCACAGACTTCATTATTGGGG	7	-	66	2619
ENSDARG00000004954	ENSDART00000013299	3	1	1	GTCACCACAGCGAGGCAGACTGT	5	-	22	2619
ENSDARG00000004954	ENSDART00000013299	3	3	3	AACTCAGCAGGACAGGAGGAGCC	5	-	343	2619
ENSDARG00000004954	ENSDART00000013299	3	3	3	GAACTCAGCAGGACAGGAGGAGCC	6	-	343	2619
ENSDARG00000004954	ENSDART00000013299	3	3	3	GACAGCAGCCGTATGATGTAGAC	5	-	381	2619
ENSDARG00000004954	ENSDART00000013299	3	6	6	TTCCCATTCAGCCCTAAGGCGAG	5	-	725	2619
ENSDARG00000004954	ENSDART00000013299	3	7	7	GTTTCAGGCCTTTTTTCTGCAGAT	6	-	750	2619
ENSDARG00000004954	ENSDART00000013299	3	7	7	GCAGGCAGCGTAGTCATTTGGTTAG	7	-	824	2619
ENSDARG00000004954	ENSDART00000013299	3	17	17	CTACAACACTTGGCTGGGGCTTG	5	-	2358	2619
ENSDARG00000004954	ENSDART00000013299	3	17	17	GTCTGCGCAGGTCACATCTGTAGCC	7	-	2269	2619
ENSDARG00000004954	ENSDART00000013299	3	17	17	GGCAACATCCCCATGTGGTTTGTG	6	-	2444	2619
ENSDARG00000004954	ENSDART00000013299	3	17	17	GGCAACATCCCCATGTGGTTTGT	5	-	2445	2619
ENSDARG00000004954	ENSDART00000013299	3	17	17	CTACAACACTTGGCTGGGGCTTGT	6	-	2357	2619
ENSDARG00000004954	ENSDART00000013299	3	17	17	CACTACAACACTTGGCTGGGGCTTG	7	-	2358	2619
ENSDARG00000004954	ENSDART00000013299	3	17	17	CACTACAACACTTGGCTGGGGCT	5	-	2360	2619
ENSDARG00000004954	ENSDART00000013299	3	17	17	ACATCCCCATGTGGTTTGTGAGGTT	7	-	2439	2619
ENSDARG00000004954	ENSDART00000103517	3	8	8	AACAGCCACTTTCTGTTTTTTGAT	6	-	1018	1653
ENSDARG00000004954	ENSDART00000103518	3	1	1	TGCTTCACAGACTTCATTATTGGGG	7	-	66	2220
ENSDARG00000004954	ENSDART00000103518	3	1	1	GTCACCACAGCGAGGCAGACTGT	5	-	22	2220
ENSDARG00000004954	ENSDART00000103518	3	4	4	TTCCCATTCAGCCCTAAGGCGAG	5	-	488	2220
ENSDARG00000004954	ENSDART00000103518	3	5	5	GCAGGCAGCGTAGTCATTTGGTTAG	7	-	521	2220
ENSDARG00000004954	ENSDART00000103518	3	9	9	AACAGCCACTTTCTGTTTTTTGAT	6	-	1030	2220
ENSDARG00000004954	ENSDART00000103518	3	12	12	TCCTCCTTAGCTGAGGCTGGGAT	5	-	1501	2220
ENSDARG00000004954	ENSDART00000103518	3	12	12	TACAAAGTCACAAGTGGTGCCTTG	6	-	1429	2220
ENSDARG00000004954	ENSDART00000103518	3	13	13	ACAGCCCCATTTGTTGGTTTTTGC	6	-	1594	2220
ENSDARG00000004954	ENSDART00000103518	3	13	13	GACAACAGCCCCATTTGTTGGTTTT	7	-	1597	2220
ENSDARG00000004954	ENSDART00000103518	3	13	13	ACAGCCCCATTTGTTGGTTTTTGCA	7	-	1593	2220
ENSDARG00000004954	ENSDART00000103518	3	13	13	AGACTCACATTAGGCAGTGGACAAC	7	-	1616	2220
ENSDARG00000004954	ENSDART00000103518	3	13	13	AACAGCCCCATTTGTTGGTTTTTGC	7	-	1594	2220
ENSDARG00000004954	ENSDART00000103518	3	15	15	GTCTGCGCAGGTCACATCTGTAGCC	7	-	1915	2220
ENSDARG00000004954	ENSDART00000103518	3	15	15	ACATCCCCATGTGGTTTGTGAGGTT	7	-	2085	2220
ENSDARG00000004954	ENSDART00000103518	3	15	15	GGCAACATCCCCATGTGGTTTGTG	6	-	2090	2220
ENSDARG00000004954	ENSDART00000103518	3	15	15	GGCAACATCCCCATGTGGTTTGT	5	-	2091	2220
ENSDARG00000004954	ENSDART00000103518	3	15	15	CTACAACACTTGGCTGGGGCTTGT	6	-	2003	2220
ENSDARG00000004954	ENSDART00000103518	3	15	15	CTACAACACTTGGCTGGGGCTTG	5	-	2004	2220
ENSDARG00000004954	ENSDART00000103518	3	15	15	CACTACAACACTTGGCTGGGGCTTG	7	-	2004	2220
ENSDARG00000004954	ENSDART00000103518	3	15	15	CACTACAACACTTGGCTGGGGCT	5	-	2006	2220
ENSDARG00000004954	ENSDART00000103523	3	3	1	GTCACCACAGCGAGGCAGACTGT	5	-	22	2619
ENSDARG00000004954	ENSDART00000103523	3	3	1	TGCTTCACAGACTTCATTATTGGGG	7	-	66	2619
ENSDARG00000004954	ENSDART00000103523	3	5	3	AACTCAGCAGGACAGGAGGAGCC	5	-	343	2619
ENSDARG00000004954	ENSDART00000103523	3	5	3	GAACTCAGCAGGACAGGAGGAGCC	6	-	343	2619
ENSDARG00000004954	ENSDART00000103523	3	5	3	GACAGCAGCCGTATGATGTAGAC	5	-	381	2619
ENSDARG00000004954	ENSDART00000103523	3	8	6	TTCCCATTCAGCCCTAAGGCGAG	5	-	725	2619
ENSDARG00000004954	ENSDART00000103523	3	9	7	GTTTCAGGCCTTTTTTCTGCAGAT	6	-	750	2619
ENSDARG00000004954	ENSDART00000103523	3	9	7	GCAGGCAGCGTAGTCATTTGGTTAG	7	-	824	2619
ENSDARG00000004954	ENSDART00000103523	3	19	17	GGCAACATCCCCATGTGGTTTGTG	6	-	2444	2619
ENSDARG00000004954	ENSDART00000103523	3	19	17	GTCTGCGCAGGTCACATCTGTAGCC	7	-	2269	2619
ENSDARG00000004954	ENSDART00000103523	3	19	17	GGCAACATCCCCATGTGGTTTGT	5	-	2445	2619
ENSDARG00000004954	ENSDART00000103523	3	19	17	ACATCCCCATGTGGTTTGTGAGGTT	7	-	2439	2619
ENSDARG00000004954	ENSDART00000103523	3	19	17	CACTACAACACTTGGCTGGGGCT	5	-	2360	2619
ENSDARG00000004954	ENSDART00000103523	3	19	17	CACTACAACACTTGGCTGGGGCTTG	7	-	2358	2619
ENSDARG00000004954	ENSDART00000103523	3	19	17	CTACAACACTTGGCTGGGGCTTG	5	-	2358	2619
ENSDARG00000004954	ENSDART00000103523	3	19	17	CTACAACACTTGGCTGGGGCTTGT	6	-	2357	2619
ENSDARG00000005159	ENSDART00000050576	3	4	4	TTCTTCCCATTGCAATTTGTTTGT	6	-	203	1125
ENSDARG00000005159	ENSDART00000050576	3	5	5	GTAATCCCCGATAACAGTTTTGTTC	7	-	336	1125
ENSDARG00000005159	ENSDART00000050576	3	9	9	GCCGTCATCCTCAGGGATTTTAA	5	-	746	1125
ENSDARG00000005159	ENSDART00000050576	3	11	11	TTCCTCCACCTCTCGGATGCTGAG	6	-	943	1125
ENSDARG00000005159	ENSDART00000050576	3	11	11	TCCTCCACCTCTCGGATGCTGAGGT	7	-	941	1125
ENSDARG00000005159	ENSDART00000050576	3	11	11	TCCTCCACCTCTCGGATGCTGAG	5	-	943	1125
ENSDARG00000005159	ENSDART00000050576	3	11	11	CTCCACCTCTCGGATGCTGAGGTT	6	-	940	1125
ENSDARG00000005159	ENSDART00000050576	3	11	11	CTCCACCTCTCGGATGCTGAGGT	5	-	941	1125
ENSDARG00000005159	ENSDART00000050576	3	12	12	TCCTTCTCCTCAGGTGTGGGTGCT	6	-	1089	1125
ENSDARG00000005159	ENSDART00000050576	3	12	12	TCCTTCTCCTCAGGTGTGGGTGC	5	-	1090	1125
ENSDARG00000005159	ENSDART00000050576	3	12	12	TCCTCCTTCTCCTCAGGTGTGGGTG	7	-	1091	1125
ENSDARG00000005159	ENSDART00000050576	3	12	12	TCCTCCTTCTCCTCAGGTGTGGGT	6	-	1092	1125
ENSDARG00000005254	ENSDART00000027630	3	4	4	AGAACCTCCAGATCCAGTTGAAGAG	7	-	496	636
ENSDARG00000005254	ENSDART00000027630	3	4	4	GCCACCGACTCCAGGTAGATGGA	5	-	376	636
ENSDARG00000005414	ENSDART00000055171	3	3	3	AACTTCCACAGTCCCGCTGGTGCA	6	-	230	642
ENSDARG00000005414	ENSDART00000055171	3	4	4	TCCTTCGCAATGCTGTTTGTCTTG	6	-	411	642
ENSDARG00000005414	ENSDART00000055171	3	4	4	GTAGTCCACCAGCTGGTTTAGGGA	6	-	385	642
ENSDARG00000005414	ENSDART00000055171	3	5	5	CACCCCGCAGGAAGTGCAGCTGGG	6	-	524	642
ENSDARG00000005414	ENSDART00000102580	3	3	3	AACTTCCACAGTCCCGCTGGTGCA	6	-	230	771
ENSDARG00000005414	ENSDART00000102580	3	4	4	TCCTTCGCAATGCTGTTTGTCTTG	6	-	411	771
ENSDARG00000005414	ENSDART00000102580	3	4	4	GTTTTCACAAATTTGCTGATGTT	5	-	575	771
ENSDARG00000005414	ENSDART00000102580	3	4	4	GTAGTCCACCAGCTGGTTTAGGGA	6	-	385	771
ENSDARG00000005414	ENSDART00000102580	3	6	6	CACCCCGCAGGAAGTGCAGCTGGG	6	-	659	771
ENSDARG00000005414	ENSDART00000102582	3	3	3	AACTTCCACAGTCCCGCTGGTGCA	6	-	230	849
ENSDARG00000005414	ENSDART00000102582	3	4	4	TCCTTCGCAATGCTGTTTGTCTTG	6	-	411	849
ENSDARG00000005414	ENSDART00000102582	3	4	4	GTAGTCCACCAGCTGGTTTAGGGA	6	-	385	849
ENSDARG00000005414	ENSDART00000102582	3	5	5	GTTTTCACAAATTTGCTGATGTT	5	-	545	849
ENSDARG00000005414	ENSDART00000102582	3	6	6	CAAATCACCTTTCCTGTTTTTGTG	6	-	583	849
ENSDARG00000005414	ENSDART00000102582	3	9	9	CACCCCGCAGGAAGTGCAGCTGGG	6	-	737	849
ENSDARG00000005629	ENSDART00000028062	3	6	6	AACGGCTTCACTGTGGAGGATGAG	6	+	556	1314
ENSDARG00000005629	ENSDART00000028062	3	9	9	CAAGACAAAAATATCCTTTGTGGTT	7	+	940	1314
ENSDARG00000005643	ENSDART00000007398	3	1	1	TGCGGCTCCTCAGGCTGTGCAGTC	6	+	189	1374
ENSDARG00000005643	ENSDART00000007398	3	1	1	AGCCCAGCACGGCCGCTGTTGCT	5	+	146	1374
ENSDARG00000005643	ENSDART00000007398	3	1	1	TACAGCCCAGCACGGCCGCTGTT	5	+	143	1374
ENSDARG00000005643	ENSDART00000007398	3	1	1	GTAGACGGCAGCAGAGGCGGTGAG	6	+	304	1374
ENSDARG00000005643	ENSDART00000007398	3	1	1	CACTTCGCACAGCTGCATGGGGT	5	+	95	1374
ENSDARG00000005643	ENSDART00000007398	3	2	2	CTCTGCAGAAATATGGTGCTGGC	5	+	398	1374
ENSDARG00000005643	ENSDART00000007398	3	3	3	TGCCAATGCTGGCCTGTTTGAGGTG	7	+	534	1374
ENSDARG00000005643	ENSDART00000007398	3	3	3	TGCCAATGCTGGCCTGTTTGAGGT	6	+	534	1374
ENSDARG00000005643	ENSDART00000007398	3	3	3	ACATCCACAAGAACTTGGAGGAGAA	7	+	455	1374
ENSDARG00000005643	ENSDART00000007398	3	5	5	ACAGTCGTCCCGTCTGAGGTTGGT	6	+	699	1374
ENSDARG00000005643	ENSDART00000007398	3	7	7	TCCCGCCTCCAGTGGTGGGCTGT	5	+	1019	1374
ENSDARG00000005643	ENSDART00000007398	3	7	7	GGCAGCTAAAACCATGAGGTAGGA	6	+	1095	1374
ENSDARG00000005643	ENSDART00000007398	3	7	7	TCCCGCCTCCAGTGGTGGGCTGTG	6	+	1019	1374
ENSDARG00000005643	ENSDART00000007398	3	7	7	CCCTCCCGCCTCCAGTGGTGGGCT	6	+	1016	1374
ENSDARG00000005643	ENSDART00000007398	3	7	7	CCCTCCCGCCTCCAGTGGTGGGC	5	+	1016	1374
ENSDARG00000005643	ENSDART00000007398	3	7	7	CCCGCCTCCAGTGGTGGGCTGTG	5	+	1020	1374
ENSDARG00000005643	ENSDART00000007398	3	8	8	CTCACCCCATCTGCCCTGTGATGCT	7	+	1160	1374
ENSDARG00000005643	ENSDART00000007398	3	8	8	CCCATCTGCCCTGTGATGCTGGGAG	7	+	1165	1374
ENSDARG00000005643	ENSDART00000007398	3	8	8	CCCATCTGCCCTGTGATGCTGGG	5	+	1165	1374
ENSDARG00000005643	ENSDART00000007398	3	8	8	CACCCCATCTGCCCTGTGATGCT	5	+	1162	1374
ENSDARG00000005643	ENSDART00000007398	3	9	9	CTCTGCAGCTCACACTGATGAGGAC	7	+	1302	1374
ENSDARG00000005679	ENSDART00000040855	3	2	2	TGCTGCCTCGTTTAGGGCTGTATTT	7	-	139	1602
ENSDARG00000005679	ENSDART00000040855	3	3	3	AGCTCCTGCAGGTACTTGTTGAGCT	7	-	287	1602
ENSDARG00000005679	ENSDART00000040855	3	4	4	GCCTCCAGAGACTGCTGGGATTTC	6	-	348	1602
ENSDARG00000005679	ENSDART00000040855	3	5	5	TTCCACATCGGCTTTGGTGGCATTG	7	-	471	1602
ENSDARG00000005679	ENSDART00000040855	3	5	5	CACTCCCTCTCAAATCGCTTTTTAC	7	-	395	1602
ENSDARG00000005679	ENSDART00000040855	3	6	6	ACAATCCTCTGCTATGTGTGTTC	5	-	521	1602
ENSDARG00000005679	ENSDART00000040855	3	6	6	TTACAATCCTCTGCTATGTGTGTTC	7	-	521	1602
ENSDARG00000005679	ENSDART00000040855	3	6	6	CGCAAATGCGCCTGCTGTTTGGCC	6	-	498	1602
ENSDARG00000005679	ENSDART00000040855	3	8	8	CTAGACTGCTGTCTGATGAGGCC	5	-	864	1602
ENSDARG00000005679	ENSDART00000040855	3	8	8	TGCCTAGACTGCTGTCTGATGAG	5	-	867	1602
ENSDARG00000005679	ENSDART00000040855	3	10	10	TTCTGCTGCAGGCGTTTGCGACGCT	7	-	1019	1602
ENSDARG00000005679	ENSDART00000040855	3	10	10	GTTTGCGACGCTGCTCTGGAGGA	5	-	1008	1602
ENSDARG00000005679	ENSDART00000040855	3	11	11	TGCGCCGTCTGACCGATCTGAGGAG	7	-	1157	1602
ENSDARG00000005679	ENSDART00000040855	3	11	11	ACCCAAACCTCATATTTGTTGAG	5	-	1207	1602
ENSDARG00000005679	ENSDART00000040855	3	11	11	AACCCAAACCTCATATTTGTTGAG	6	-	1207	1602
ENSDARG00000005679	ENSDART00000040855	3	11	11	ACCCAAACCTCATATTTGTTGAGCT	7	-	1205	1602
ENSDARG00000005679	ENSDART00000040855	3	13	13	TTCGTCATCAAACTCGGTGTAGAT	6	-	1378	1602
ENSDARG00000005679	ENSDART00000040855	3	13	13	GTCATCAAACTCGGTGTAGATGGC	6	-	1375	1602
ENSDARG00000005679	ENSDART00000040855	3	14	14	GTAGCCTTCATCCCCGTTGTTTCT	6	-	1552	1602
ENSDARG00000005679	ENSDART00000104765	3	2	2	TGCTGCCTCGTTTAGGGCTGTATTT	7	-	163	1629
ENSDARG00000005679	ENSDART00000104765	3	3	3	AGCTCCTGCAGGTACTTGTTGAGCT	7	-	311	1629
ENSDARG00000005679	ENSDART00000104765	3	4	4	GCCTCCAGAGACTGCTGGGATTTC	6	-	372	1629
ENSDARG00000005679	ENSDART00000104765	3	5	5	CACTCCCTCTCAAATCGCTTTTTAC	7	-	419	1629
ENSDARG00000005679	ENSDART00000104765	3	5	5	TTCCACATCGGCTTTGGTGGCATTG	7	-	495	1629
ENSDARG00000005679	ENSDART00000104765	3	6	6	TTACAATCCTCTGCTATGTGTGTTC	7	-	545	1629
ENSDARG00000005679	ENSDART00000104765	3	6	6	ACAATCCTCTGCTATGTGTGTTC	5	-	545	1629
ENSDARG00000005679	ENSDART00000104765	3	6	6	CGCAAATGCGCCTGCTGTTTGGCC	6	-	522	1629
ENSDARG00000005679	ENSDART00000104765	3	8	8	CTAGACTGCTGTCTGATGAGGCC	5	-	888	1629
ENSDARG00000005679	ENSDART00000104765	3	8	8	TGCCTAGACTGCTGTCTGATGAG	5	-	891	1629
ENSDARG00000005679	ENSDART00000104765	3	10	10	GTTTGCGACGCTGCTCTGGAGGA	5	-	1035	1629
ENSDARG00000005679	ENSDART00000104765	3	10	10	TTCTGCTGCAGGCGTTTGCGACGCT	7	-	1046	1629
ENSDARG00000005679	ENSDART00000104765	3	11	11	ACCCAAACCTCATATTTGTTGAG	5	-	1234	1629
ENSDARG00000005679	ENSDART00000104765	3	11	11	TGCGCCGTCTGACCGATCTGAGGAG	7	-	1184	1629
ENSDARG00000005679	ENSDART00000104765	3	11	11	AACCCAAACCTCATATTTGTTGAG	6	-	1234	1629
ENSDARG00000005679	ENSDART00000104765	3	11	11	ACCCAAACCTCATATTTGTTGAGCT	7	-	1232	1629
ENSDARG00000005679	ENSDART00000104765	3	13	13	TTCGTCATCAAACTCGGTGTAGAT	6	-	1405	1629
ENSDARG00000005679	ENSDART00000104765	3	13	13	GTCATCAAACTCGGTGTAGATGGC	6	-	1402	1629
ENSDARG00000005679	ENSDART00000104765	3	14	14	GTAGCCTTCATCCCCGTTGTTTCT	6	-	1579	1629
ENSDARG00000005883	ENSDART00000012335	3	2	1	CACTGCCCCCCTGAGGCTGGGAG	5	-	48	2646
ENSDARG00000005883	ENSDART00000012335	3	2	1	AGCTCCCTCACGTATGCTGGAGTT	6	-	15	2646
ENSDARG00000005883	ENSDART00000012335	3	2	1	CCCGCCGTCACAGTAGAGGCCTGT	6	-	87	2646
ENSDARG00000005883	ENSDART00000012335	3	3	2	TGCTGCACCACCTGTGTGGGAAC	5	-	418	2646
ENSDARG00000005883	ENSDART00000012335	3	5	4	GGCACCTGCTGGAGCTGCTGCTGTA	7	-	557	2646
ENSDARG00000005883	ENSDART00000012335	3	5	4	ACATACTGCACCTGGTTAGTGTAC	6	-	594	2646
ENSDARG00000005883	ENSDART00000012335	3	5	4	ACAGGCACCTGCTGGAGCTGCTGCT	7	-	560	2646
ENSDARG00000005883	ENSDART00000012335	3	7	6	CCCCACTGCCTGCCGCTGTGGTG	5	-	735	2646
ENSDARG00000005883	ENSDART00000012335	3	7	6	AGATTCTCCAGAGCCGTTAGCTGCC	7	-	786	2646
ENSDARG00000005883	ENSDART00000012335	3	7	6	CACTGCTACCACTCCCGGTGCCGGC	7	-	868	2646
ENSDARG00000005883	ENSDART00000012335	3	7	6	CCCCACTGCCTGCCGCTGTGGTGGG	7	-	733	2646
ENSDARG00000005883	ENSDART00000012335	3	7	6	GTTAGCTGCCGTCCCCGCAGCTGCT	7	-	771	2646
ENSDARG00000005883	ENSDART00000012335	3	7	6	TGCCGCCACTACCGTTAGCCTCT	5	-	816	2646
ENSDARG00000005883	ENSDART00000012335	3	7	6	GCCTGCCGCTGTGGTGGGGTTGGCC	7	-	726	2646
ENSDARG00000005883	ENSDART00000012335	3	7	6	GCCTGCCGCTGTGGTGGGGTTGGC	6	-	727	2646
ENSDARG00000005883	ENSDART00000012335	3	7	6	TTCTCCAGAGCCGTTAGCTGCCGTC	7	-	783	2646
ENSDARG00000005883	ENSDART00000012335	3	10	9	GGCAAACTCACTCCTTCTGCTGTC	6	-	1041	2646
ENSDARG00000005883	ENSDART00000012335	3	10	9	TTCTGCTCCTGACAGTGCAGCAGGT	7	-	1088	2646
ENSDARG00000005883	ENSDART00000012335	3	12	11	TCCGACAAACCCGAGCTCTGCTGCT	7	-	1388	2646
ENSDARG00000005883	ENSDART00000012335	3	12	11	CTCTGCTGCTGCTGCTGCTGCTGTC	7	-	1373	2646
ENSDARG00000005883	ENSDART00000012335	3	12	11	GACAAACCCGAGCTCTGCTGCTGCT	7	-	1385	2646
ENSDARG00000005883	ENSDART00000012335	3	13	12	CACTTCGCAGTGTTCTCTGTAGAG	6	-	1549	2646
ENSDARG00000005883	ENSDART00000012335	3	14	13	TTACACAGCTAGTGTTGCCGAGTCT	7	-	1659	2646
ENSDARG00000005883	ENSDART00000012335	3	16	15	AGCATCTCCACCAGGCCTTGGTA	5	-	1789	2646
ENSDARG00000005883	ENSDART00000012335	3	16	15	CACCAAGCATGTCTTGGGTAGCC	5	-	1709	2646
ENSDARG00000005883	ENSDART00000012335	3	16	15	AGAATCACCAAGCATGTCTTGGGTA	7	-	1712	2646
ENSDARG00000005883	ENSDART00000012335	3	16	15	AGAATCACCAAGCATGTCTTGGGT	6	-	1713	2646
ENSDARG00000005883	ENSDART00000012335	3	18	17	AAAATCCACTCTGTTGAGGTCGCT	6	-	2053	2646
ENSDARG00000005883	ENSDART00000012335	3	18	17	GCAAAATCCACTCTGTTGAGGTC	5	-	2056	2646
ENSDARG00000005883	ENSDART00000012335	3	18	17	TGCAAAATCCACTCTGTTGAGGT	5	-	2057	2646
ENSDARG00000005883	ENSDART00000012335	3	18	17	TGCAAAATCCACTCTGTTGAGGTC	6	-	2056	2646
ENSDARG00000005883	ENSDART00000012335	3	20	19	CTCCACTTCAGCAAGAAGAGTTT	5	-	2266	2646
ENSDARG00000005883	ENSDART00000012335	3	20	19	TGCTCCAGAGAGTTCTGCTGCTGAA	7	-	2162	2646
ENSDARG00000005883	ENSDART00000012335	3	20	19	ACCGGCACACCCATGAGGCCTGT	5	-	2091	2646
ENSDARG00000005883	ENSDART00000012335	3	20	19	CACTGCTCCAGAGAGTTCTGCTGCT	7	-	2165	2646
ENSDARG00000005883	ENSDART00000012335	3	21	20	GTACTCATCGTAGAGCAGACGGA	5	-	2360	2646
ENSDARG00000005883	ENSDART00000012335	3	23	22	CCCATCGCACCCACGTCTGACTGC	6	-	2553	2646
ENSDARG00000005927	ENSDART00000017422	3	3	3	TTACCAACCTTCTTGGTGTAGAA	5	-	196	1917
ENSDARG00000005927	ENSDART00000017422	3	6	6	AGAGCCTGCCATCCATGGGGGAGCT	7	-	514	1917
ENSDARG00000005927	ENSDART00000017422	3	7	7	AGAACCCCCCAAACGTGGTGGCG	5	-	648	1917
ENSDARG00000005927	ENSDART00000017422	3	7	7	AACCCCCCAAACGTGGTGGCGTA	5	-	646	1917
ENSDARG00000005927	ENSDART00000017422	3	7	7	GAACCCCCCAAACGTGGTGGCGTAA	7	-	645	1917
ENSDARG00000005927	ENSDART00000017422	3	7	7	GAACCCCCCAAACGTGGTGGCGTA	6	-	646	1917
ENSDARG00000005927	ENSDART00000017422	3	7	7	AACCCCCCAAACGTGGTGGCGTAA	6	-	645	1917
ENSDARG00000005927	ENSDART00000017422	3	7	7	AGAACCCCCCAAACGTGGTGGCGTA	7	-	646	1917
ENSDARG00000005927	ENSDART00000017422	3	11	11	GTCATCAACACATCATGGAGCAGTG	7	-	1190	1917
ENSDARG00000005927	ENSDART00000017422	3	11	11	TTCTCATTCCCAGAGAAGAAGGA	5	-	1156	1917
ENSDARG00000005927	ENSDART00000017422	3	13	13	GTAGTCACACAGCTCTGGGTCGAG	6	-	1414	1917
ENSDARG00000005927	ENSDART00000017422	3	14	14	TCCCACAAACTCAAGATGTCTTC	5	-	1516	1917
ENSDARG00000005927	ENSDART00000017422	3	17	17	TTAAAAGGCTGGCAGGACGTGGCT	6	-	1866	1917
ENSDARG00000005927	ENSDART00000077057	3	3	3	TTACCAACCTTCTTGGTGTAGAA	5	-	196	1749
ENSDARG00000005927	ENSDART00000077057	3	6	6	AGAGCCTGCCATCCATGGGGGAGCT	7	-	514	1749
ENSDARG00000005927	ENSDART00000077057	3	7	7	AACCCCCCAAACGTGGTGGCGTA	5	-	646	1749
ENSDARG00000005927	ENSDART00000077057	3	7	7	GAACCCCCCAAACGTGGTGGCGTAA	7	-	645	1749
ENSDARG00000005927	ENSDART00000077057	3	7	7	GAACCCCCCAAACGTGGTGGCGTA	6	-	646	1749
ENSDARG00000005927	ENSDART00000077057	3	7	7	AGAACCCCCCAAACGTGGTGGCGTA	7	-	646	1749
ENSDARG00000005927	ENSDART00000077057	3	7	7	AGAACCCCCCAAACGTGGTGGCG	5	-	648	1749
ENSDARG00000005927	ENSDART00000077057	3	7	7	AACCCCCCAAACGTGGTGGCGTAA	6	-	645	1749
ENSDARG00000005927	ENSDART00000077057	3	12	12	GTAGTCACACAGCTCTGGGTCGAG	6	-	1246	1749
ENSDARG00000005927	ENSDART00000077057	3	13	13	TCCCACAAACTCAAGATGTCTTC	5	-	1348	1749
ENSDARG00000005927	ENSDART00000077057	3	16	16	TTAAAAGGCTGGCAGGACGTGGCT	6	-	1698	1749
ENSDARG00000006017	ENSDART00000028072	3	3	3	TTCGTCCGCATACGTGAGGAAGTA	6	-	136	573
ENSDARG00000006017	ENSDART00000028072	3	4	4	CTCTTCGGCACTTTGATGTCTTT	5	-	196	573
ENSDARG00000006017	ENSDART00000028072	3	4	4	GGCTCCCTCATAGTCTTTGATGTA	6	-	232	573
ENSDARG00000006017	ENSDART00000028072	3	5	5	CACACCCTCTTTAAAGCAGGTGAG	6	-	388	573
ENSDARG00000006017	ENSDART00000028072	3	7	7	AGATTCTTCAGCATGTTGTAGAG	5	-	508	573
ENSDARG00000006031	ENSDART00000027468	3	9	5	GCCGACTTCCTCTTCGGAGGGGGT	6	-	295	1224
ENSDARG00000006031	ENSDART00000027468	3	9	5	GACTTCCTCTTCGGAGGGGGTTGCA	7	-	291	1224
ENSDARG00000006031	ENSDART00000027468	3	9	5	GACTTCCTCTTCGGAGGGGGTTGC	6	-	292	1224
ENSDARG00000006031	ENSDART00000027468	3	9	5	GCCGACTTCCTCTTCGGAGGGGGTT	7	-	294	1224
ENSDARG00000006031	ENSDART00000027468	3	11	7	GACCTCCTCCAGACAGCGGGCTTC	6	-	529	1224
ENSDARG00000006031	ENSDART00000027468	3	11	7	ACCTCCTCCAGACAGCGGGCTTC	5	-	529	1224
ENSDARG00000006031	ENSDART00000027468	3	11	7	TACCGCAGCTTCGGGAAGGGTGC	5	-	469	1224
ENSDARG00000006031	ENSDART00000027468	3	12	8	TCCTCCTTCAGCTTGGATGGGCT	5	-	611	1224
ENSDARG00000006031	ENSDART00000027468	3	13	9	GTCAGCATCTTCTTGCTGAAGGA	5	-	793	1224
ENSDARG00000006031	ENSDART00000027468	3	14	10	CTCCCATCCACGTGTTGAAGATTCT	7	-	862	1224
ENSDARG00000006031	ENSDART00000027468	3	14	10	CGCGTCACCTGCTCCAGAAGGTTCT	7	-	938	1224
ENSDARG00000006031	ENSDART00000027468	3	14	10	CCCATCCACGTGTTGAAGATTCT	5	-	862	1224
ENSDARG00000006240	ENSDART00000018908	3	2	1	TGCCCCAAACAGACGGAGCAGGC	5	-	53	1941
ENSDARG00000006240	ENSDART00000018908	3	3	2	ACAAGCGCAGGCTTGTCTGGGTGC	6	-	273	1941
ENSDARG00000006240	ENSDART00000018908	3	3	2	TGCAGCTTCCACACCGACTTTGGC	6	-	454	1941
ENSDARG00000006240	ENSDART00000018908	3	3	2	ACAAGCGCAGGCTTGTCTGGGTG	5	-	274	1941
ENSDARG00000006240	ENSDART00000018908	3	3	2	AACACCCACGCAGTGCAGGAGCG	5	-	506	1941
ENSDARG00000006240	ENSDART00000018908	3	3	2	AAACAATTCCCCTGGAAGCTGAA	5	-	528	1941
ENSDARG00000006240	ENSDART00000018908	3	3	2	AAACACCCACGCAGTGCAGGAGCG	6	-	506	1941
ENSDARG00000006240	ENSDART00000018908	3	7	6	CCCAAAAGCGACTTGCTGAAAAC	5	-	960	1941
ENSDARG00000006240	ENSDART00000018908	3	7	6	TTCCCAAAAGCGACTTGCTGAAAAC	7	-	960	1941
ENSDARG00000006240	ENSDART00000018908	3	8	7	GCCAAACGCACACGATGCTGCCGCT	7	-	1070	1941
ENSDARG00000006240	ENSDART00000018908	3	8	7	CTCCCACACACTGGGTCGCAGGC	5	-	1106	1941
ENSDARG00000006240	ENSDART00000018908	3	8	7	ACAGCCAAACGCACACGATGCTGCC	7	-	1073	1941
ENSDARG00000006240	ENSDART00000018908	3	8	7	GGCCTCCCACACACTGGGTCGCA	5	-	1109	1941
ENSDARG00000006240	ENSDART00000018908	3	8	7	GCCTCCCACACACTGGGTCGCAGGC	7	-	1106	1941
ENSDARG00000006240	ENSDART00000018908	3	9	8	TTCACCTTCACTAGCCGGATGGGGT	7	-	1262	1941
ENSDARG00000006240	ENSDART00000018908	3	10	9	GTAGCCGTCAAACCGACGCAGAG	5	-	1388	1941
ENSDARG00000006240	ENSDART00000018908	3	12	11	ATCTACACATGGGCAGATGCGTAG	6	-	1765	1941
ENSDARG00000006281	ENSDART00000004854	3	1	1	AAAGACGACATTCAGAAGATGAA	5	+	220	5883
ENSDARG00000006281	ENSDART00000004854	3	1	1	CCCAAATTCAACAAGGTTGAAGAC	6	+	247	5883
ENSDARG00000006281	ENSDART00000004854	3	1	1	TCCACCAGAAAGATGGTGTGGAT	5	+	97	5883
ENSDARG00000006281	ENSDART00000004854	3	1	1	TCCACCAGAAAGATGGTGTGGATTC	7	+	97	5883
ENSDARG00000006281	ENSDART00000004854	3	1	1	TGCTGCACAACCTCAGGGAGAGGTA	7	+	305	5883
ENSDARG00000006281	ENSDART00000004854	3	5	5	GGCCAATCCCATTCTGGAGGCATTT	7	+	660	5883
ENSDARG00000006281	ENSDART00000004854	3	5	5	ATCCCATTCTGGAGGCATTTGGA	5	+	665	5883
ENSDARG00000006281	ENSDART00000004854	3	6	6	ACCGGCTACATCGTTGGAGCAAAC	6	+	757	5883
ENSDARG00000006281	ENSDART00000004854	3	6	6	AACACCGGCTACATCGTTGGAGCA	6	+	754	5883
ENSDARG00000006281	ENSDART00000004854	3	7	7	ATCTTCTACTATATGGTGGCTGGA	6	+	847	5883
ENSDARG00000006281	ENSDART00000004854	3	7	7	AAAGACAAAATGCGAGGTGAGGAC	6	+	874	5883
ENSDARG00000006281	ENSDART00000004854	3	7	7	AGCAAAAGACAAAATGCGAGGTG	5	+	870	5883
ENSDARG00000006281	ENSDART00000004854	3	8	8	GTTCAAAACCAGCAAGATGACGAG	6	+	949	5883
ENSDARG00000006281	ENSDART00000004854	3	8	8	TTCAAAACCAGCAAGATGACGAG	5	+	950	5883
ENSDARG00000006281	ENSDART00000004854	3	10	10	CTCCTAAAATCAAAGTGGGCCGAG	6	+	1193	5883
ENSDARG00000006281	ENSDART00000004854	3	11	11	ATCCTAGACATTGCAGGTTTTGAG	6	+	1369	5883
ENSDARG00000006281	ENSDART00000004854	3	11	11	AAACAAAGCGTCAGGGAGCCTCT	5	+	1337	5883
ENSDARG00000006281	ENSDART00000004854	3	13	13	AACCCAAGAATCTGAAGGAGAAGAC	7	+	1694	5883
ENSDARG00000006281	ENSDART00000004854	3	13	13	GAAGGCAACTGATGTTTCTTTTGTT	7	+	1626	5883
ENSDARG00000006281	ENSDART00000004854	3	13	13	TCCAAACCCAAGAATCTGAAGGA	5	+	1690	5883
ENSDARG00000006281	ENSDART00000004854	3	13	13	CTCCAAACCCAAGAATCTGAAGGA	6	+	1689	5883
ENSDARG00000006281	ENSDART00000004854	3	14	14	GACAACGTCACAGCATTGCTGAGCA	7	+	1801	5883
ENSDARG00000006281	ENSDART00000004854	3	15	15	TTCCGCACCGTCGGGCAGCTGTA	5	+	1954	5883
ENSDARG00000006281	ENSDART00000004854	3	18	18	TTCTTCCGCACAGGAGTGTTGGCA	6	+	2311	5883
ENSDARG00000006281	ENSDART00000004854	3	18	18	GACCCAAACCTGTATCGGATTGGTC	7	+	2275	5883
ENSDARG00000006281	ENSDART00000004854	3	18	18	ACCCAAACCTGTATCGGATTGGTCT	7	+	2276	5883
ENSDARG00000006281	ENSDART00000004854	3	18	18	ACCCAAACCTGTATCGGATTGGTC	6	+	2276	5883
ENSDARG00000006281	ENSDART00000004854	3	19	19	TGCTACAGAGGAACTGTGCTGTT	5	+	2459	5883
ENSDARG00000006281	ENSDART00000004854	3	19	19	AGCAACAAACAAAAGCAGTTGAC	5	+	2425	5883
ENSDARG00000006281	ENSDART00000004854	3	23	23	AGCTCCAACCTTGCTGAGGAGGAA	6	+	3040	5883
ENSDARG00000006281	ENSDART00000004854	3	23	23	AGAAGCAACAGCTGGAGGAGCGGTT	7	+	3005	5883
ENSDARG00000006281	ENSDART00000004854	3	25	25	AGAAAAGGCCAGAAAGGAGTTGGA	6	+	3417	5883
ENSDARG00000006281	ENSDART00000004854	3	25	25	AGAAAAGGCCAGAAAGGAGTTGGAA	7	+	3417	5883
ENSDARG00000006281	ENSDART00000004854	3	26	26	AGACCAATCTAAACGGGTGAGAA	5	+	3642	5883
ENSDARG00000006281	ENSDART00000004854	3	27	27	AAACAAGCCCTTGAGAAGGAGGT	5	+	3682	5883
ENSDARG00000006281	ENSDART00000004854	3	27	27	GCCAAAGCCACTCTGGAGAAGGC	5	+	3658	5883
ENSDARG00000006281	ENSDART00000004854	3	27	27	CAAAGCCACTCTGGAGAAGGCTAA	6	+	3660	5883
ENSDARG00000006281	ENSDART00000004854	3	27	27	GGCCAAAGCCACTCTGGAGAAGGC	6	+	3657	5883
ENSDARG00000006281	ENSDART00000004854	3	27	27	TGCCAAGCAGGATTTGGAGCAGAA	6	+	3741	5883
ENSDARG00000006281	ENSDART00000004854	3	28	28	AACAGCATCCTCAATGAGGCAGAG	6	+	3883	5883
ENSDARG00000006281	ENSDART00000004854	3	29	29	GACTGCGTCAAATGGAGGATGAA	5	+	4016	5883
ENSDARG00000006281	ENSDART00000004854	3	29	29	GAAGCCAGAAGGAATGTGGAGAG	5	+	4075	5883
ENSDARG00000006281	ENSDART00000004854	3	30	30	GGCAAAAAAGAGATTGGACGAGTAC	7	+	4131	5883
ENSDARG00000006281	ENSDART00000004854	3	30	30	AACGGCTACAGAGGGATCTGGAGGC	7	+	4190	5883
ENSDARG00000006281	ENSDART00000004854	3	30	30	GGCCACTAAAGGAGAATTAGAAGAG	7	+	4212	5883
ENSDARG00000006281	ENSDART00000004854	3	31	31	AAAGACAACAAAAATGTGAGTTG	5	+	4564	5883
ENSDARG00000006281	ENSDART00000004854	3	31	31	AGAGGCAGAGGCACGGGAGAAGGA	6	+	4428	5883
ENSDARG00000006281	ENSDART00000004854	3	32	32	AAACAACTCCTCAAGCAGGTGTA	5	+	4774	5883
ENSDARG00000006281	ENSDART00000004854	3	32	32	AAAGGCCCATGAGCTGGAGAAGAC	6	+	4575	5883
ENSDARG00000006281	ENSDART00000004854	3	33	33	AACAGCAGAGCGAGGGATGAGGCC	6	+	4906	5883
ENSDARG00000006281	ENSDART00000004854	3	33	33	TGCCAAAAAGAAACTGGAAGGGGAT	7	+	4851	5883
ENSDARG00000006281	ENSDART00000004854	3	33	33	AACAGCAGAGCGAGGGATGAGGC	5	+	4906	5883
ENSDARG00000006281	ENSDART00000004854	3	34	34	AAAGACTACCAGAGGGAGCTGGA	5	+	4963	5883
ENSDARG00000006281	ENSDART00000004854	3	34	34	GAAATCTTACACTTGCATGAGGT	5	+	5062	5883
ENSDARG00000006281	ENSDART00000004854	3	36	36	AGAGACTGCGAAGAAGTGTGCAGGA	7	+	5270	5883
ENSDARG00000006281	ENSDART00000004854	3	36	36	ACAGGCAACCACAGAGACGCTTAA	6	+	5244	5883
ENSDARG00000006281	ENSDART00000004854	3	36	36	AACCACAGAGACGCTTAATGAGAG	6	+	5250	5883
ENSDARG00000006281	ENSDART00000004854	3	37	37	CTCCAATGCTCAGAGGATGGAGAG	6	+	5331	5883
ENSDARG00000006281	ENSDART00000004854	3	39	39	CAAGGCAGCTGAAGATGCAGATGGA	7	+	5636	5883
ENSDARG00000006281	ENSDART00000004854	3	39	39	TGCTACTGCTGCTCGGCGTAAAC	5	+	5685	5883
ENSDARG00000006281	ENSDART00000004854	3	39	39	AACTTCAGAAAGAGCTGAATGAGGC	7	+	5705	5883
ENSDARG00000006281	ENSDART00000004854	3	39	39	CAAATCTTCGAGCAAGGCAGCTGAA	7	+	5624	5883
ENSDARG00000006281	ENSDART00000004854	3	40	40	AACGTCAGAGATCCCAGAAGATGGG	7	+	5871	5883
ENSDARG00000006281	ENSDART00000004854	3	40	40	GCACGCAGAACCATGATGGAAAC	5	+	5851	5883
ENSDARG00000006281	ENSDART00000004854	3	40	40	TTCAGCACACCATTAAGGCGTAGCG	7	+	5806	5883
ENSDARG00000006281	ENSDART00000004854	3	40	40	TCCTTCAGCACACCATTAAGGCGTA	7	+	5803	5883
ENSDARG00000006331	ENSDART00000005626	3	3	3	AACTCCTGCTGCAGTCGATTGAGCA	7	-	245	666
ENSDARG00000006331	ENSDART00000005626	3	5	5	CTCCAATACGGTGAAGCTGCAGCA	6	-	464	666
ENSDARG00000006385	ENSDART00000031823	3	2	2	GCCCACAACCAGTGGGAGGCGGTG	6	+	202	801
ENSDARG00000006385	ENSDART00000031823	3	2	2	GCCCACAACCAGTGGGAGGCGGT	5	+	202	801
ENSDARG00000006385	ENSDART00000031823	3	2	2	GACGCCCACAACCAGTGGGAGGCG	6	+	199	801
ENSDARG00000006385	ENSDART00000031823	3	2	2	GACGCCCACAACCAGTGGGAGGC	5	+	199	801
ENSDARG00000006385	ENSDART00000031823	3	2	2	CAATCAGGCGCTGGAGAGGGAGGT	6	+	354	801
ENSDARG00000006385	ENSDART00000031823	3	2	2	GTCTGCCACTCAAAGAGACGAGGTC	7	+	308	801
ENSDARG00000006385	ENSDART00000031823	3	2	2	AGACACGGCCTTCTGACGACGCC	5	+	182	801
ENSDARG00000006385	ENSDART00000031823	3	2	2	CAAGCCAGCTGTCGGAGCAGAAGCG	7	+	242	801
ENSDARG00000006385	ENSDART00000031823	3	3	3	GCAGACACAGAGCCGTGATGGAGGA	7	+	506	801
ENSDARG00000006385	ENSDART00000031823	3	3	3	AGAGACACACTGCTGCAGGAGGA	5	+	577	801
ENSDARG00000006385	ENSDART00000031823	3	3	3	AGACACAGAGCCGTGATGGAGGA	5	+	508	801
ENSDARG00000006385	ENSDART00000031823	3	3	3	ACACACTGCTGCAGGAGGAGGCC	5	+	581	801
ENSDARG00000006385	ENSDART00000031823	3	4	4	AACTCAAGCAGACACGTGCGCTGGA	7	+	671	801
ENSDARG00000006385	ENSDART00000031823	3	4	4	GCACACAGAGAAGAGCTGGAGAA	5	+	640	801
ENSDARG00000006385	ENSDART00000031823	3	4	4	ACACTCAACAAACAGCAGCAGTG	5	+	703	801
ENSDARG00000006385	ENSDART00000031823	3	5	5	CTCTCAGCAGTGTGTGGAGCTGAA	6	+	774	801
ENSDARG00000006468	ENSDART00000020381	3	7	5	TTCGGCCTCCCCCAGGTGGTGGCT	6	+	503	852
ENSDARG00000006468	ENSDART00000020381	3	7	5	TTCGGCCTCCCCCAGGTGGTGGC	5	+	503	852
ENSDARG00000006468	ENSDART00000020381	3	9	7	GACTTCACAGCAGAGGAAGACGAT	6	+	718	852
ENSDARG00000006468	ENSDART00000020381	3	9	7	CACAGCAGAGGAAGACGATGAATTG	7	+	723	852
ENSDARG00000006468	ENSDART00000103594	3	5	5	TTCGGCCTCCCCCAGGTGGTGGC	5	+	489	750
ENSDARG00000006468	ENSDART00000103594	3	5	5	TTCGGCCTCCCCCAGGTGGTGGCT	6	+	489	750
ENSDARG00000006468	ENSDART00000103594	3	7	7	CACAGCAGAGGAAGACGATGAATTG	7	+	621	750
ENSDARG00000006468	ENSDART00000103594	3	7	7	GACTTCACAGCAGAGGAAGACGAT	6	+	616	750
ENSDARG00000006553	ENSDART00000025496	3	3	2	TACGACCCAACCATTGAAGACTCT	6	+	112	354
ENSDARG00000006553	ENSDART00000061426	3	2	2	TACGACCCAACCATTGAAGACTCT	6	+	118	594
ENSDARG00000006553	ENSDART00000061426	3	5	5	AGAACCGTCACAACGTGGATGAA	5	+	467	594
ENSDARG00000006553	ENSDART00000061426	3	5	5	ACCGTCACAACGTGGATGAAGCC	5	+	470	594
ENSDARG00000006642	ENSDART00000025285	3	2	1	TTATTCTTCTGTGTTCTGGAGAT	5	-	49	1092
ENSDARG00000006642	ENSDART00000025285	3	4	3	AGAAGCTGCTTCACTTTCTGTTTTT	7	-	258	1092
ENSDARG00000006642	ENSDART00000025285	3	4	3	AGCTGCTTCACTTTCTGTTTTTGTC	7	-	255	1092
ENSDARG00000006642	ENSDART00000025285	3	8	7	GGCCACCACCTTTTTTGGGCTGAA	6	-	545	1092
ENSDARG00000006642	ENSDART00000025285	3	8	7	GCCACCACCTTTTTTGGGCTGAA	5	-	545	1092
ENSDARG00000006642	ENSDART00000025285	3	8	7	ACAGGCCACCACCTTTTTTGGGCT	6	-	548	1092
ENSDARG00000006642	ENSDART00000025285	3	8	7	ACAGGCCACCACCTTTTTTGGGC	5	-	549	1092
ENSDARG00000006642	ENSDART00000025285	3	9	8	GAACAAGACCTCAGCGTTGAAGAT	6	-	643	1092
ENSDARG00000006642	ENSDART00000025285	3	9	8	CAAGACCTCAGCGTTGAAGATTTC	6	-	640	1092
ENSDARG00000006642	ENSDART00000025285	3	9	8	GTTGCCCACGATGACGTCGATGAA	6	-	691	1092
ENSDARG00000006758	ENSDART00000008313	3	2	2	TGCGGCGCCCCCTGTGGGCAGGG	5	-	334	1878
ENSDARG00000006758	ENSDART00000008313	3	2	2	GGCGCCCCCTGTGGGCAGGGGAT	5	-	331	1878
ENSDARG00000006758	ENSDART00000008313	3	3	3	ACATCCCACATGGCCAGAGGGGGCG	7	-	404	1878
ENSDARG00000006758	ENSDART00000008313	3	5	5	CTCCACATCACCAACAGCTGCCGTC	7	-	720	1878
ENSDARG00000006758	ENSDART00000008313	3	6	6	AGCTTCCCCTGAGCTGTGAGGTT	5	-	892	1878
ENSDARG00000006758	ENSDART00000008313	3	7	7	TCCTCAGACTCTCCCAGCTGGAGTC	7	-	1048	1878
ENSDARG00000006758	ENSDART00000008313	3	9	9	ACCCGCCACCAGGGGGAGCAGGA	5	-	1124	1878
ENSDARG00000006758	ENSDART00000008313	3	11	11	ATCCTCCACCGCCAGACGAGGAC	5	-	1433	1878
ENSDARG00000006758	ENSDART00000008313	3	11	11	GAATCCTCCACCGCCAGACGAGGAC	7	-	1433	1878
ENSDARG00000006758	ENSDART00000008313	3	12	12	ACCGGCTCCGCCACGGCTGCCTGC	6	-	1536	1878
ENSDARG00000006758	ENSDART00000008313	3	13	13	AGCATCTGCAGCGCCGGCTGACGGC	7	-	1712	1878
ENSDARG00000006758	ENSDART00000008313	3	13	13	GACGACACACTCGTGTAGGAGGC	5	-	1675	1878
ENSDARG00000006758	ENSDART00000008313	3	13	13	ACAGACGACACACTCGTGTAGGAG	6	-	1677	1878
ENSDARG00000006758	ENSDART00000089646	3	2	2	TGCGGCGCCCCCTGTGGGCAGGG	5	-	334	1884
ENSDARG00000006758	ENSDART00000089646	3	2	2	GGCGCCCCCTGTGGGCAGGGGAT	5	-	331	1884
ENSDARG00000006758	ENSDART00000089646	3	3	3	ACATCCCACATGGCCAGAGGGGGCG	7	-	404	1884
ENSDARG00000006758	ENSDART00000089646	3	5	5	CTCCACATCACCAACAGCTGCCGTC	7	-	720	1884
ENSDARG00000006758	ENSDART00000089646	3	6	6	AGCTTCCCCTGAGCTGTGAGGTT	5	-	892	1884
ENSDARG00000006758	ENSDART00000089646	3	7	7	AGCACCTGCTGATGTGCAGTAGTG	6	-	1091	1884
ENSDARG00000006758	ENSDART00000089646	3	7	7	TCCTCAGACTCTCCCAGCTGGAGTC	7	-	1051	1884
ENSDARG00000006758	ENSDART00000089646	3	8	8	ACCCGCCACCAGGGGGAGCAGGA	5	-	1130	1884
ENSDARG00000006758	ENSDART00000089646	3	10	10	ATCCTCCACCGCCAGACGAGGAC	5	-	1439	1884
ENSDARG00000006758	ENSDART00000089646	3	10	10	GAATCCTCCACCGCCAGACGAGGAC	7	-	1439	1884
ENSDARG00000006758	ENSDART00000089646	3	11	11	ACCGGCTCCGCCACGGCTGCCTGC	6	-	1542	1884
ENSDARG00000006758	ENSDART00000089646	3	12	12	GACGACACACTCGTGTAGGAGGC	5	-	1681	1884
ENSDARG00000006758	ENSDART00000089646	3	12	12	AGCATCTGCAGCGCCGGCTGACGGC	7	-	1718	1884
ENSDARG00000006758	ENSDART00000089646	3	12	12	ACAGACGACACACTCGTGTAGGAG	6	-	1683	1884
ENSDARG00000006786	ENSDART00000002177	3	2	2	ACAGACTTCTCTCAAAGGTGCATAG	7	+	80	567
ENSDARG00000006786	ENSDART00000002177	3	2	2	TTCATCTTAGACAACGATGGAAAC	6	+	58	567
ENSDARG00000006786	ENSDART00000078615	3	1	1	ACAGACTTCTCTCAAAGGTGCATAG	7	+	62	516
ENSDARG00000006786	ENSDART00000078615	3	1	1	TTCATCTTAGACAACGATGGAAAC	6	+	40	516
ENSDARG00000006786	ENSDART00000103974	3	1	1	TTCATCTTAGACAACGATGGAAAC	6	+	40	516
ENSDARG00000006786	ENSDART00000103974	3	1	1	ACAGACTTCTCTCAAAGGTGCATAG	7	+	62	516
ENSDARG00000006797	ENSDART00000026794	3	3	3	GCCCAAAGCGAGAATGGAAGCATTT	7	+	227	1290
ENSDARG00000006797	ENSDART00000026794	3	5	5	CACATCTGCATTTCGAGGTGTGT	5	+	435	1290
ENSDARG00000006797	ENSDART00000026794	3	5	5	CACATCTGCATTTCGAGGTGTGTAG	7	+	435	1290
ENSDARG00000006797	ENSDART00000026794	3	6	6	TCCGACTACTGCAGGCTGGTGTG	5	+	589	1290
ENSDARG00000006797	ENSDART00000026794	3	6	6	CACTCCGACTACTGCAGGCTGGTGT	7	+	586	1290
ENSDARG00000006797	ENSDART00000026794	3	9	9	GCCTGCAGCTTTGCGAAGTGGGA	5	+	886	1290
ENSDARG00000006797	ENSDART00000026794	3	9	9	GGCGTCCCACGAGCGGACGGCTGT	6	+	943	1290
ENSDARG00000006797	ENSDART00000026794	3	10	10	AGATTCATCAAAGCAGTGGGGCTCT	7	+	1053	1290
ENSDARG00000006797	ENSDART00000082100	3	3	3	GCCCAAAGCGAGAATGGAAGCATTT	7	+	227	501
ENSDARG00000006797	ENSDART00000082100	3	5	5	CACATCTGCATTTCGAGGTGTGTAG	7	+	429	501
ENSDARG00000006797	ENSDART00000082100	3	5	5	CACATCTGCATTTCGAGGTGTGT	5	+	429	501
ENSDARG00000007092	ENSDART00000011780	3	4	4	TACAAAGGCCAGATGCGAGGATGCT	7	-	425	2553
ENSDARG00000007092	ENSDART00000011780	3	4	4	AGATACAAAGGCCAGATGCGAGGAT	7	-	428	2553
ENSDARG00000007092	ENSDART00000011780	3	5	5	TTCCTCTGCATTCTCAGGAGACAAC	7	-	516	2553
ENSDARG00000007092	ENSDART00000011780	3	5	5	GCAGCCAGACGTAATGCGGCTTC	5	-	577	2553
ENSDARG00000007092	ENSDART00000011780	3	7	7	CTCCTCAAACTGCGCGTAGCTGTC	6	-	883	2553
ENSDARG00000007092	ENSDART00000011780	3	7	7	TCCTCAAACTGCGCGTAGCTGTC	5	-	883	2553
ENSDARG00000007092	ENSDART00000011780	3	7	7	ACCGTCTTCATCCTGGCCTAGTTC	6	-	940	2553
ENSDARG00000007092	ENSDART00000011780	3	9	9	ACACCCAGAGACTGTGAGGCTTTC	6	-	1169	2553
ENSDARG00000007092	ENSDART00000011780	3	14	14	TTCCTCTGCCTCTACTGCCGCAGTG	7	-	1851	2553
ENSDARG00000007092	ENSDART00000011780	3	14	14	CTCTGCCTCTACTGCCGCAGTGGCT	7	-	1848	2553
ENSDARG00000007092	ENSDART00000011780	3	14	14	CTCTGCTGCGCGTTTGATGTAGAT	6	-	1894	2553
ENSDARG00000007092	ENSDART00000011780	3	16	16	ATCCTCAGCATCTCTCGGATGGTGT	7	-	2147	2553
ENSDARG00000007092	ENSDART00000011780	3	16	16	TCCTCAGCATCTCTCGGATGGTGTC	7	-	2146	2553
ENSDARG00000007092	ENSDART00000011780	3	16	16	TCCTCAGCATCTCTCGGATGGTGT	6	-	2147	2553
ENSDARG00000007092	ENSDART00000011780	3	16	16	CTCAGCATCTCTCGGATGGTGTC	5	-	2146	2553
ENSDARG00000007092	ENSDART00000011780	3	16	16	CAACACACCTGTTCCAGTAGCGTTG	7	-	2244	2553
ENSDARG00000007092	ENSDART00000011780	3	17	17	AGCCTCCGCTGCCAGCTGTTGGGCC	7	-	2319	2553
ENSDARG00000007092	ENSDART00000011780	3	17	17	AGCCTCCGCTGCCAGCTGTTGGG	5	-	2321	2553
ENSDARG00000007092	ENSDART00000011780	3	17	17	CTCCGCTGCCAGCTGTTGGGCCTTC	7	-	2316	2553
ENSDARG00000007129	ENSDART00000018010	3	2	2	AGCAGCATCACATATAGTAGCATAA	7	-	137	1773
ENSDARG00000007129	ENSDART00000018010	3	5	5	GAAGACAGCCGGTCATGATGGGGTT	7	-	514	1773
ENSDARG00000007129	ENSDART00000018010	3	6	6	TGCTCCGTCCAGCATGAGGCCTCT	6	-	652	1773
ENSDARG00000007129	ENSDART00000018010	3	11	11	GGCGTCCCAGTACTCGGAAGTTGTC	7	-	1309	1773
ENSDARG00000007129	ENSDART00000018010	3	11	11	AAATTCAGCAGCATGAGGAAGAA	5	-	1234	1773
ENSDARG00000007129	ENSDART00000080767	3	2	2	AGCAGCATCACATATAGTAGCATAA	7	-	257	1578
ENSDARG00000007129	ENSDART00000080767	3	6	6	GAAGACAGCCGGTCATGATGGGGTT	7	-	670	1578
ENSDARG00000007129	ENSDART00000080767	3	7	7	TGCTCCGTCCAGCATGAGGCCTCT	6	-	808	1578
ENSDARG00000007129	ENSDART00000080767	3	10	10	AAATTCAGCAGCATGAGGAAGAA	5	-	1192	1578
ENSDARG00000007129	ENSDART00000080767	3	10	10	GGCGTCCCAGTACTCGGAAGTTGTC	7	-	1267	1578
ENSDARG00000007129	ENSDART00000080771	3	2	2	AGCAGCATCACATATAGTAGCATAA	7	-	122	912
ENSDARG00000007129	ENSDART00000080771	3	4	4	GAAGACAGCCGGTCATGATGGGGTT	7	-	493	912
ENSDARG00000007129	ENSDART00000080771	3	5	5	TGCTCCGTCCAGCATGAGGCCTCT	6	-	631	912
ENSDARG00000007151	ENSDART00000046438	3	2	1	CTCGGCTCCGCCGGTGCTGCTGAA	6	+	72	1254
ENSDARG00000007151	ENSDART00000046438	3	2	1	GGCTCCGCCGGTGCTGCTGAAGCC	6	+	75	1254
ENSDARG00000007151	ENSDART00000046438	3	6	5	CTACAAGCCCCTGGTGTGGTTTT	5	+	831	1254
ENSDARG00000007151	ENSDART00000046438	3	6	5	CTACAAGCCCCTGGTGTGGTTTTG	6	+	831	1254
ENSDARG00000007151	ENSDART00000046438	3	6	5	GAAAACAAAAGAAGAGGTGTGTTT	6	+	927	1254
ENSDARG00000007151	ENSDART00000046438	3	7	6	GACGGCTAATGTGTCCGCTGAGTTT	7	+	975	1254
ENSDARG00000007245	ENSDART00000002393	3	3	3	CAATGCTACTGATGCAGTTGTTGTA	7	-	298	1290
ENSDARG00000007245	ENSDART00000002393	3	11	11	GCCAAAGACTTACAGCTGGGAAGAG	7	-	1208	1290
ENSDARG00000007245	ENSDART00000002393	3	11	11	GACCAAGCATAGAGGGAGTGTTG	5	-	1167	1290
ENSDARG00000007245	ENSDART00000002393	3	11	11	AGACCAAGCATAGAGGGAGTGTTG	6	-	1167	1290
ENSDARG00000007344	ENSDART00000007293	3	1	1	TGCTGCGCCAGTCAGCGGTGTAA	5	-	108	537
ENSDARG00000007344	ENSDART00000007293	3	1	1	GTTTTCCTCCCTGACGCTGCAGCT	6	-	67	537
ENSDARG00000007344	ENSDART00000007293	3	2	2	GACAAACTCCGTCAGGGATGCGGAC	7	-	400	537
ENSDARG00000007344	ENSDART00000007293	3	2	2	ATCAGCATCGACTGGCTGGAGAG	5	-	151	537
ENSDARG00000007344	ENSDART00000007293	3	2	2	ACAAACTCCGTCAGGGATGCGGAC	6	-	400	537
ENSDARG00000007344	ENSDART00000007293	3	2	2	AACTCCATCCGCATGGGTTTGAC	5	-	469	537
ENSDARG00000007438	ENSDART00000022999	3	7	6	GTACTCCACTCTATTCTGACTGT	5	-	419	474
ENSDARG00000007449	ENSDART00000014021	3	3	2	CACTACATCCAGAGGTGTGACTGC	6	-	103	1077
ENSDARG00000007449	ENSDART00000014021	3	5	4	TGCCACTAAAGTGGGTGGAGGTTTT	7	-	298	1077
ENSDARG00000007449	ENSDART00000014021	3	5	4	TGCCACTAAAGTGGGTGGAGGTT	5	-	300	1077
ENSDARG00000007449	ENSDART00000014021	3	7	6	TCCTCCAGCTATGAGAGGTATGT	5	-	488	1077
ENSDARG00000007449	ENSDART00000014021	3	9	8	GCCTGCGGCGTCCTGTAGTGTTC	5	-	739	1077
ENSDARG00000007449	ENSDART00000014021	3	10	9	TTCTCCTAACTGGATCTGCCGGC	5	-	848	1077
ENSDARG00000007449	ENSDART00000014021	3	12	11	GTCCACACCTCGCCTGATGCAGAT	6	-	1061	1077
ENSDARG00000007449	ENSDART00000014021	3	12	11	AAAGTCCACACCTCGCCTGATGC	5	-	1065	1077
ENSDARG00000007449	ENSDART00000103539	3	2	2	CACTACATCCAGAGGTGTGACTGC	6	-	67	972
ENSDARG00000007449	ENSDART00000103539	3	3	3	TGCCACTAAAGTGGGTGGAGGTT	5	-	213	972
ENSDARG00000007449	ENSDART00000103539	3	3	3	TGCCACTAAAGTGGGTGGAGGTTTT	7	-	211	972
ENSDARG00000007449	ENSDART00000103539	3	5	5	TCCTCCAGCTATGAGAGGTATGT	5	-	401	972
ENSDARG00000007449	ENSDART00000103539	3	7	7	GCCTGCGGCGTCCTGTAGTGTTC	5	-	652	972
ENSDARG00000007449	ENSDART00000103539	3	8	8	TTCTCCTAACTGGATCTGCCGGC	5	-	761	972
ENSDARG00000007549	ENSDART00000027092	3	4	4	GACAACATCCTGACCGCTGCAGGA	6	-	166	2298
ENSDARG00000007549	ENSDART00000027092	3	5	5	GCCTGCAGAGCCAGAGAGTGGTGT	6	-	365	2298
ENSDARG00000007549	ENSDART00000027092	3	6	6	GCATGCAGCACTTTGGTAGATGAC	6	-	529	2298
ENSDARG00000007549	ENSDART00000027092	3	7	7	CACAAAGGCAAGACAGAGGAAGCC	6	-	590	2298
ENSDARG00000007549	ENSDART00000027092	3	16	16	ACATCCACACCACTGAGGGGAAC	5	-	1303	2298
ENSDARG00000007549	ENSDART00000027092	3	16	16	CACATCCACACCACTGAGGGGAAC	6	-	1303	2298
ENSDARG00000007549	ENSDART00000027092	3	17	17	CACCAAGACCCGGCCAGTTGAGGTC	7	-	1525	2298
ENSDARG00000007549	ENSDART00000027092	3	18	18	TTCTCCACCCTGTCTTGTCTTTTGT	7	-	1589	2298
ENSDARG00000007549	ENSDART00000027092	3	18	18	GTCTTCATCCAGGTCTGTGGTTCT	6	-	1567	2298
ENSDARG00000007549	ENSDART00000027092	3	19	19	TGCAACATCCAGGTCTTCTGTTGCA	7	-	1719	2298
ENSDARG00000007549	ENSDART00000027092	3	20	20	TTCAGCTTCCTGAATGCCTTTTCT	6	-	1825	2298
ENSDARG00000007549	ENSDART00000027092	3	21	21	AGCTCACCAGAGGAATTTGTCGAA	6	-	1898	2298
ENSDARG00000007549	ENSDART00000027092	3	21	21	CTCACCAGAGGAATTTGTCGAAGTA	7	-	1895	2298
ENSDARG00000007549	ENSDART00000027092	3	23	23	TGCTTCATCGGCAGCCTGTGAGTGT	7	-	2181	2298
ENSDARG00000007549	ENSDART00000027092	3	23	23	GACCTCTGCTTCATCGGCAGCCTGT	7	-	2187	2298
ENSDARG00000007603	ENSDART00000031234	3	8	8	CACCTCTCCCATTCTGGGATTGT	5	-	656	1785
ENSDARG00000007603	ENSDART00000031234	3	8	8	CACCTCTCCCATTCTGGGATTGTCT	7	-	654	1785
ENSDARG00000007603	ENSDART00000031234	3	14	14	CCCTTCTTCTTGTGGAAGATGTA	5	-	1240	1785
ENSDARG00000007603	ENSDART00000031234	3	15	15	AGATGCTGCAGGTTGGTGATGAT	5	-	1324	1785
ENSDARG00000007603	ENSDART00000031234	3	18	18	GACTCCTCCAATCACGAAGATGAT	6	-	1621	1785
ENSDARG00000007603	ENSDART00000031234	3	18	18	GGCCACTGCGGTACTCTGTGGCA	5	-	1590	1785
ENSDARG00000007654	ENSDART00000000781	3	2	2	GAACACAAACTTGTGGGTGGGTGTT	7	-	126	2241
ENSDARG00000007654	ENSDART00000000781	3	2	2	GAACACAAACTTGTGGGTGGGTGT	6	-	127	2241
ENSDARG00000007654	ENSDART00000000781	3	2	2	GAACACAAACTTGTGGGTGGGTG	5	-	128	2241
ENSDARG00000007654	ENSDART00000000781	3	4	4	CTCAGCAGCCATTTTGTCTGAGTC	6	-	346	2241
ENSDARG00000007654	ENSDART00000000781	3	4	4	ACCTGCTGCCCCACGGAGAAGCT	5	-	394	2241
ENSDARG00000007654	ENSDART00000000781	3	6	6	AAACTCACCAACTAGAGTGAGAG	5	-	584	2241
ENSDARG00000007654	ENSDART00000000781	3	7	7	ATCTGCTCCACAATGTCTGGAGGA	6	-	729	2241
ENSDARG00000007654	ENSDART00000000781	3	7	7	AGAGGCAAAGGCCCTGCGGAAGAT	6	-	697	2241
ENSDARG00000007654	ENSDART00000000781	3	7	7	GTTCCAGTCAGGGTTGATGATGGT	6	-	628	2241
ENSDARG00000007654	ENSDART00000000781	3	11	11	CACATCAGAAGCCAGGAGTTTAA	5	-	1259	2241
ENSDARG00000007654	ENSDART00000000781	3	11	11	CGCATCTTAGCTGTGTGGATGTT	5	-	1231	2241
ENSDARG00000007654	ENSDART00000000781	3	12	12	GTCCACCTCTACGGTAGATGTTGCC	7	-	1383	2241
ENSDARG00000007654	ENSDART00000000781	3	13	13	GACACCAGCGGAGTGCGGTCGCT	5	-	1600	2241
ENSDARG00000007654	ENSDART00000000781	3	13	13	AGAAGCACAGACACCAGCGGAGTGC	7	-	1607	2241
ENSDARG00000007654	ENSDART00000000781	3	17	17	TCCATCTCCTGCAGGACGTCTTT	5	-	1954	2241
ENSDARG00000007654	ENSDART00000000781	3	19	19	TTACGCTCCCTCATCTTTGAGTAG	6	-	2203	2241
ENSDARG00000007654	ENSDART00000103043	3	3	3	GAACACAAACTTGTGGGTGGGTGT	6	-	127	2232
ENSDARG00000007654	ENSDART00000103043	3	3	3	GAACACAAACTTGTGGGTGGGTGTT	7	-	126	2232
ENSDARG00000007654	ENSDART00000103043	3	3	3	GAACACAAACTTGTGGGTGGGTG	5	-	128	2232
ENSDARG00000007654	ENSDART00000103043	3	5	5	ACCTGCTGCCCCACGGAGAAGCT	5	-	394	2232
ENSDARG00000007654	ENSDART00000103043	3	5	5	CTCAGCAGCCATTTTGTCTGAGTC	6	-	346	2232
ENSDARG00000007654	ENSDART00000103043	3	7	7	AAACTCACCAACTAGAGTGAGAG	5	-	584	2232
ENSDARG00000007654	ENSDART00000103043	3	8	8	AGAGGCAAAGGCCCTGCGGAAGAT	6	-	697	2232
ENSDARG00000007654	ENSDART00000103043	3	8	8	ATCTGCTCCACAATGTCTGGAGGA	6	-	729	2232
ENSDARG00000007654	ENSDART00000103043	3	8	8	GTTCCAGTCAGGGTTGATGATGGT	6	-	628	2232
ENSDARG00000007654	ENSDART00000103043	3	12	12	CGCATCTTAGCTGTGTGGATGTT	5	-	1231	2232
ENSDARG00000007654	ENSDART00000103043	3	12	12	CACATCAGAAGCCAGGAGTTTAA	5	-	1259	2232
ENSDARG00000007654	ENSDART00000103043	3	13	13	GTCCACCTCTACGGTAGATGTTGCC	7	-	1383	2232
ENSDARG00000007654	ENSDART00000103043	3	14	14	GACACCAGCGGAGTGCGGTCGCT	5	-	1600	2232
ENSDARG00000007654	ENSDART00000103043	3	14	14	AGAAGCACAGACACCAGCGGAGTGC	7	-	1607	2232
ENSDARG00000007654	ENSDART00000103043	3	18	18	TCCATCTCCTGCAGGACGTCTTT	5	-	1954	2232
ENSDARG00000007654	ENSDART00000103043	3	20	20	TTACGCTCCCTCATCTTTGAGTAG	6	-	2203	2232
ENSDARG00000007665	ENSDART00000010040	3	2	1	TTCTTCAGATGGCAGTGGAGGCC	5	+	59	1002
ENSDARG00000007665	ENSDART00000010040	3	4	3	CTCGGCCCAGAATATGCCGGAGGT	6	+	441	1002
ENSDARG00000007665	ENSDART00000010040	3	4	3	ACCTGCTTAACCAGGGGGCGCTGCT	7	+	473	1002
ENSDARG00000007665	ENSDART00000010040	3	5	4	GCAGTCAGACAGTGAGAAGCTGAG	6	+	645	1002
ENSDARG00000007787	ENSDART00000016351	3	5	2	ACAGTCAGCAGGATTCTGAAGAA	5	+	392	975
ENSDARG00000007787	ENSDART00000016351	3	6	3	CAATGCGACTGTAGTGCTGGGAA	5	+	768	975
ENSDARG00000007787	ENSDART00000016351	3	6	3	CAATTCAGAGGCAGAGTTGAGTTC	6	+	637	975
ENSDARG00000007916	ENSDART00000050245	3	1	1	GTAAACCGCTACTGGAATGAAAC	5	-	12	1530
ENSDARG00000007916	ENSDART00000050245	3	3	3	TCCCAAAGCTCTCGGGCTGGGTCT	6	-	495	1530
ENSDARG00000007916	ENSDART00000050245	3	3	3	TCCCAAAGCTCTCGGGCTGGGTC	5	-	496	1530
ENSDARG00000007916	ENSDART00000050245	3	3	3	GGCTCCAGAACCTGTTTGTCGCT	5	-	284	1530
ENSDARG00000007916	ENSDART00000050245	3	3	3	AACAGCACAGCCTGGTCTGGTTT	5	-	460	1530
ENSDARG00000007916	ENSDART00000050245	3	3	3	AGCTCATACTCTGTCTGGGTGAGAC	7	-	218	1530
ENSDARG00000007916	ENSDART00000050245	3	3	3	AGATGCTAAACGCTGCCGACGAA	5	-	242	1530
ENSDARG00000007916	ENSDART00000050245	3	4	4	TCCTCCTTCCAACAGGGGGCGCA	5	-	677	1530
ENSDARG00000007916	ENSDART00000050245	3	6	6	TACTTCACCTTCACTATTTGATTGT	7	-	962	1530
ENSDARG00000007916	ENSDART00000050245	3	7	7	TTCACCGGCCAAGTGCGTGTGATGT	7	-	1034	1530
ENSDARG00000007916	ENSDART00000050245	3	10	10	CTCTCCACCTCACTGATGGTTTT	5	-	1495	1530
ENSDARG00000007916	ENSDART00000050245	3	10	10	CTCCACCTCACTGATGGTTTTTGGG	7	-	1491	1530
ENSDARG00000008105	ENSDART00000007857	3	1	1	TGCTCCTGCTGTTGCTGCTGATTCT	7	+	15	1059
ENSDARG00000008105	ENSDART00000007857	3	1	1	GGCTGCTCCTGCTGTTGCTGCTGAT	7	+	12	1059
ENSDARG00000008105	ENSDART00000007857	3	2	2	GTCAGCAGAACAGGAGGAGGCTGCC	7	+	183	1059
ENSDARG00000008105	ENSDART00000007857	3	2	2	GTCAGCAGAACAGGAGGAGGCTGC	6	+	183	1059
ENSDARG00000008105	ENSDART00000007857	3	2	2	CCCAGCAGAAAAACAAGGTGTGGGC	7	+	240	1059
ENSDARG00000008105	ENSDART00000007857	3	6	6	ATCGTCCTCATATTTGTGCTGTC	5	+	709	1059
ENSDARG00000008174	ENSDART00000011369	3	1	1	TTATCAACCCTGAGCAGGATGGGAT	7	+	353	948
ENSDARG00000008174	ENSDART00000011369	3	1	1	GAATCCCCCCAAAACAGGTGGATTG	7	+	627	948
ENSDARG00000008174	ENSDART00000011369	3	1	1	CGCCTACTCGCCCAAGGCTGGATAC	7	+	69	948
ENSDARG00000008174	ENSDART00000011369	3	1	1	CAATCAGCCACCAACAGCAGCAGCA	7	+	186	948
ENSDARG00000008174	ENSDART00000011369	3	1	1	ATCCCCCCAAAACAGGTGGATTG	5	+	629	948
ENSDARG00000008174	ENSDART00000011369	3	1	1	ATCAGCCACCAACAGCAGCAGCA	5	+	188	948
ENSDARG00000008174	ENSDART00000011369	3	1	1	ATCAGCATCATGGATGCGAAGGC	5	+	482	948
ENSDARG00000008174	ENSDART00000011369	3	1	1	ACCAAAATCAAACTGGCATGGGCC	6	+	251	948
ENSDARG00000008174	ENSDART00000011369	3	2	2	CACTTCAGCAAGTATCTGACGCG	5	+	733	948
ENSDARG00000008174	ENSDART00000011369	3	2	2	AACTTCAACATCTCCAGAAGCCTCT	7	+	918	948
ENSDARG00000008370	ENSDART00000025326	3	2	2	TTCTTCCCCCGTGGTGATGTCTGT	6	-	88	1209
ENSDARG00000008370	ENSDART00000025326	3	2	2	TACTTCTTCCCCCGTGGTGATGTC	6	-	91	1209
ENSDARG00000008370	ENSDART00000025326	3	3	3	CTCTGCTCCACACCATTTGATTGT	6	-	208	1209
ENSDARG00000008370	ENSDART00000025326	3	3	3	CTCCACACCATTTGATTGTTGGGAT	7	-	202	1209
ENSDARG00000008370	ENSDART00000025326	3	4	4	TACCTATTCCCAAGTGGGTGTTG	5	-	555	1209
ENSDARG00000008370	ENSDART00000025326	3	4	4	TACCTATTCCCAAGTGGGTGTTGAT	7	-	553	1209
ENSDARG00000008370	ENSDART00000025326	3	4	4	CTATTCCCAAGTGGGTGTTGATGGA	7	-	550	1209
ENSDARG00000008370	ENSDART00000025326	3	6	6	GTCGTCAAAACGAAGGGAGCGGCA	6	-	772	1209
ENSDARG00000008370	ENSDART00000066390	3	1	1	CTCTGCTCCACACCATTTGATTGT	6	-	22	1038
ENSDARG00000008370	ENSDART00000066390	3	1	1	CTCCACACCATTTGATTGTTGGGAT	7	-	16	1038
ENSDARG00000008370	ENSDART00000066390	3	2	2	CTATTCCCAAGTGGGTGTTGATGGA	7	-	364	1038
ENSDARG00000008370	ENSDART00000066390	3	2	2	TACCTATTCCCAAGTGGGTGTTG	5	-	369	1038
ENSDARG00000008370	ENSDART00000066390	3	2	2	TACCTATTCCCAAGTGGGTGTTGAT	7	-	367	1038
ENSDARG00000008370	ENSDART00000066390	3	4	4	GTCGTCAAAACGAAGGGAGCGGCA	6	-	586	1038
ENSDARG00000008370	ENSDART00000066390	3	8	8	AGCATCTACTTGCCGTGGTGTTC	5	-	1033	1038
ENSDARG00000008370	ENSDART00000102911	3	1	1	CTCTGCTCCACACCATTTGATTGT	6	-	22	1044
ENSDARG00000008370	ENSDART00000102911	3	1	1	CTCCACACCATTTGATTGTTGGGAT	7	-	16	1044
ENSDARG00000008370	ENSDART00000102911	3	2	2	CTATTCCCAAGTGGGTGTTGATGGA	7	-	364	1044
ENSDARG00000008370	ENSDART00000102911	3	2	2	TACCTATTCCCAAGTGGGTGTTG	5	-	369	1044
ENSDARG00000008370	ENSDART00000102911	3	2	2	TACCTATTCCCAAGTGGGTGTTGAT	7	-	367	1044
ENSDARG00000008370	ENSDART00000102911	3	4	4	GTCGTCAAAACGAAGGGAGCGGCA	6	-	586	1044
ENSDARG00000008370	ENSDART00000102911	3	8	8	AGCATCTACTTGCCGTGGTGTTC	5	-	1039	1044
ENSDARG00000008377	ENSDART00000029224	3	1	1	GTCCAAGCAGCTTGTTGTGCTGCT	6	+	387	1701
ENSDARG00000008377	ENSDART00000029224	3	1	1	CTATTCAGAGCCAGAGAAGAAGGT	6	+	57	1701
ENSDARG00000008377	ENSDART00000029224	3	1	1	GTACAAGGCCCTGACGTTGCTGGA	6	+	231	1701
ENSDARG00000008377	ENSDART00000029224	3	2	2	CAATGCGTCTTCAGAGTTGGAGCA	6	+	615	1701
ENSDARG00000008377	ENSDART00000029224	3	2	2	AGCTACATCTCCCAATGCGTCTTC	6	+	603	1701
ENSDARG00000008377	ENSDART00000029224	3	2	2	TCCCAATGCGTCTTCAGAGTTGGAG	7	+	612	1701
ENSDARG00000008377	ENSDART00000029224	3	2	2	GCCTCAGACGAGTGGAGAAGAGGAG	7	+	645	1701
ENSDARG00000008377	ENSDART00000029224	3	2	2	GGCCTCAGACGAGTGGAGAAGAG	5	+	644	1701
ENSDARG00000008377	ENSDART00000029224	3	8	8	TCCAACCCCTTCCTTGCTGGAGGT	6	+	1393	1701
ENSDARG00000008377	ENSDART00000029224	3	8	8	CTCCAACCCCTTCCTTGCTGGAGGT	7	+	1392	1701
ENSDARG00000008377	ENSDART00000029224	3	11	11	GCCTGCCGCCCACAGGTGCAGCG	5	+	1652	1701
ENSDARG00000008377	ENSDART00000029224	3	11	11	ACCAACCCCTTCTTATTGTGAGGAA	7	+	1693	1701
ENSDARG00000008377	ENSDART00000029224	3	11	11	TGCCGCCCACAGGTGCAGCGGCA	5	+	1655	1701
ENSDARG00000008377	ENSDART00000048997	3	1	1	GTCCAAGCAGCTTGTTGTGCTGCT	6	+	387	1782
ENSDARG00000008377	ENSDART00000048997	3	1	1	GTACAAGGCCCTGACGTTGCTGGA	6	+	231	1782
ENSDARG00000008377	ENSDART00000048997	3	1	1	CTATTCAGAGCCAGAGAAGAAGGT	6	+	57	1782
ENSDARG00000008377	ENSDART00000048997	3	2	2	TCCCAATGCGTCTTCAGAGTTGGAG	7	+	612	1782
ENSDARG00000008377	ENSDART00000048997	3	2	2	GGCCTCAGACGAGTGGAGAAGAG	5	+	644	1782
ENSDARG00000008377	ENSDART00000048997	3	2	2	GCCTCAGACGAGTGGAGAAGAGGAG	7	+	645	1782
ENSDARG00000008377	ENSDART00000048997	3	2	2	CAATGCGTCTTCAGAGTTGGAGCA	6	+	615	1782
ENSDARG00000008377	ENSDART00000048997	3	2	2	AGCTACATCTCCCAATGCGTCTTC	6	+	603	1782
ENSDARG00000008377	ENSDART00000048997	3	8	8	CTCCAACCCCTTCCTTGCTGGAGGT	7	+	1422	1782
ENSDARG00000008377	ENSDART00000048997	3	8	8	TCCAACCCCTTCCTTGCTGGAGGT	6	+	1423	1782
ENSDARG00000008377	ENSDART00000048997	3	10	10	GCCTGCCGCCCACAGGTGCAGCG	5	+	1733	1782
ENSDARG00000008377	ENSDART00000048997	3	10	10	TGCCGCCCACAGGTGCAGCGGCA	5	+	1736	1782
ENSDARG00000008377	ENSDART00000048997	3	10	10	ACCAACCCCTTCTTATTGTGAGGAA	7	+	1774	1782
ENSDARG00000008377	ENSDART00000055172	3	1	1	GTCCAAGCAGCTTGTTGTGCTGCT	6	+	387	1695
ENSDARG00000008377	ENSDART00000055172	3	1	1	GTACAAGGCCCTGACGTTGCTGGA	6	+	231	1695
ENSDARG00000008377	ENSDART00000055172	3	1	1	CTATTCAGAGCCAGAGAAGAAGGT	6	+	57	1695
ENSDARG00000008377	ENSDART00000055172	3	2	2	TCCCAATGCGTCTTCAGAGTTGGAG	7	+	612	1695
ENSDARG00000008377	ENSDART00000055172	3	2	2	GGCCTCAGACGAGTGGAGAAGAG	5	+	644	1695
ENSDARG00000008377	ENSDART00000055172	3	2	2	GCCTCAGACGAGTGGAGAAGAGGAG	7	+	645	1695
ENSDARG00000008377	ENSDART00000055172	3	2	2	CAATGCGTCTTCAGAGTTGGAGCA	6	+	615	1695
ENSDARG00000008377	ENSDART00000055172	3	2	2	AGCTACATCTCCCAATGCGTCTTC	6	+	603	1695
ENSDARG00000008377	ENSDART00000055172	3	8	8	CTCCAACCCCTTCCTTGCTGGAGGT	7	+	1392	1695
ENSDARG00000008377	ENSDART00000055172	3	8	8	TCCAACCCCTTCCTTGCTGGAGGT	6	+	1393	1695
ENSDARG00000008377	ENSDART00000055172	3	10	10	GCCTGCCGCCCACAGGTGCAGCG	5	+	1646	1695
ENSDARG00000008377	ENSDART00000055172	3	10	10	TGCCGCCCACAGGTGCAGCGGCA	5	+	1649	1695
ENSDARG00000008377	ENSDART00000055172	3	10	10	ACCAACCCCTTCTTATTGTGAGGAA	7	+	1687	1695
ENSDARG00000008377	ENSDART00000055173	3	1	1	GTCCAAGCAGCTTGTTGTGCTGCT	6	+	387	1623
ENSDARG00000008377	ENSDART00000055173	3	1	1	GTACAAGGCCCTGACGTTGCTGGA	6	+	231	1623
ENSDARG00000008377	ENSDART00000055173	3	1	1	CTATTCAGAGCCAGAGAAGAAGGT	6	+	57	1623
ENSDARG00000008377	ENSDART00000055173	3	2	2	TCCCAATGCGTCTTCAGAGTTGGAG	7	+	507	1623
ENSDARG00000008377	ENSDART00000055173	3	2	2	GGCCTCAGACGAGTGGAGAAGAG	5	+	539	1623
ENSDARG00000008377	ENSDART00000055173	3	2	2	GCCTCAGACGAGTGGAGAAGAGGAG	7	+	540	1623
ENSDARG00000008377	ENSDART00000055173	3	2	2	CAATGCGTCTTCAGAGTTGGAGCA	6	+	510	1623
ENSDARG00000008377	ENSDART00000055173	3	2	2	AGCTACATCTCCCAATGCGTCTTC	6	+	498	1623
ENSDARG00000008377	ENSDART00000055173	3	12	12	CTCCAACCCCTTCCTTGCTGGAGGT	7	+	1401	1623
ENSDARG00000008377	ENSDART00000055173	3	12	12	TCCAACCCCTTCCTTGCTGGAGGT	6	+	1402	1623
ENSDARG00000008377	ENSDART00000055173	3	15	15	GCCTGCCGCCCACAGGTGCAGCG	5	+	1574	1623
ENSDARG00000008377	ENSDART00000055173	3	15	15	TGCCGCCCACAGGTGCAGCGGCA	5	+	1577	1623
ENSDARG00000008377	ENSDART00000055173	3	15	15	ACCAACCCCTTCTTATTGTGAGGAA	7	+	1615	1623
ENSDARG00000008377	ENSDART00000055176	3	1	1	GTCCAAGCAGCTTGTTGTGCTGCT	6	+	387	1764
ENSDARG00000008377	ENSDART00000055176	3	1	1	GTACAAGGCCCTGACGTTGCTGGA	6	+	231	1764
ENSDARG00000008377	ENSDART00000055176	3	1	1	CTATTCAGAGCCAGAGAAGAAGGT	6	+	57	1764
ENSDARG00000008377	ENSDART00000055176	3	2	2	TCCCAATGCGTCTTCAGAGTTGGAG	7	+	612	1764
ENSDARG00000008377	ENSDART00000055176	3	2	2	GGCCTCAGACGAGTGGAGAAGAG	5	+	644	1764
ENSDARG00000008377	ENSDART00000055176	3	2	2	CAATGCGTCTTCAGAGTTGGAGCA	6	+	615	1764
ENSDARG00000008377	ENSDART00000055176	3	2	2	AGCTACATCTCCCAATGCGTCTTC	6	+	603	1764
ENSDARG00000008377	ENSDART00000055176	3	2	2	GCCTCAGACGAGTGGAGAAGAGGAG	7	+	645	1764
ENSDARG00000008377	ENSDART00000055176	3	8	8	TCCAACCCCTTCCTTGCTGGAGGT	6	+	1456	1764
ENSDARG00000008377	ENSDART00000055176	3	8	8	CTCCAACCCCTTCCTTGCTGGAGGT	7	+	1455	1764
ENSDARG00000008377	ENSDART00000055176	3	11	11	TGCCGCCCACAGGTGCAGCGGCA	5	+	1718	1764
ENSDARG00000008377	ENSDART00000055176	3	11	11	ACCAACCCCTTCTTATTGTGAGGAA	7	+	1756	1764
ENSDARG00000008377	ENSDART00000055176	3	11	11	GCCTGCCGCCCACAGGTGCAGCG	5	+	1715	1764
ENSDARG00000008383	ENSDART00000014729	3	2	1	CCCATCACCTGCCACGCATGGAAC	6	+	37	1110
ENSDARG00000008383	ENSDART00000014729	3	6	5	GCATACATCAAGGAGGTGGATGAG	6	+	520	1110
ENSDARG00000008383	ENSDART00000014729	3	6	5	ACCAGCTCCAACCCCGTGGGGTTC	6	+	546	1110
ENSDARG00000008403	ENSDART00000055834	3	3	1	TGCTTCTGCGCTCTGCAGCTGCA	5	-	63	837
ENSDARG00000008403	ENSDART00000055834	3	3	1	GGCACCGCAGGCACTCGTGGGAGTG	7	-	529	837
ENSDARG00000008403	ENSDART00000055834	3	3	1	CTCTCCAAAATCTTCCTTAGGGTGT	7	-	818	837
ENSDARG00000008403	ENSDART00000055834	3	3	1	CACTTCAAAGTCTCTGGATGGCTGT	7	-	369	837
ENSDARG00000008403	ENSDART00000055834	3	3	1	ATCATCAAAGTGAGCCGGGTTGGTG	7	-	477	837
ENSDARG00000008403	ENSDART00000055834	3	3	1	AGCTGCAGCTCCAGGAGGATGAGGA	7	-	45	837
ENSDARG00000008403	ENSDART00000055834	3	3	1	AGCTGCAGCTCCAGGAGGATGAG	5	-	47	837
ENSDARG00000008403	ENSDART00000055834	3	3	1	AGCCACGTCTCTATGAAGACTGT	5	-	415	837
ENSDARG00000008403	ENSDART00000055834	3	3	1	AAATGCGCAGAAACAGCGGCTGGA	6	-	452	837
ENSDARG00000008403	ENSDART00000055834	3	3	1	AAACACAGCAGTTGAAGACTGAGTC	7	-	16	837
ENSDARG00000008403	ENSDART00000055834	3	3	1	AAAATCTTCCTTAGGGTGTTAAC	5	-	814	837
ENSDARG00000009311	ENSDART00000055606	3	3	2	TTCAACCACAAGAGTTTTTTTGAG	6	+	82	327
ENSDARG00000009311	ENSDART00000055606	3	3	2	GAAGGCATCTGACGATGTGAAGAA	6	+	123	327
ENSDARG00000009311	ENSDART00000055606	3	4	3	GACCAAAGCATTCCTGCAGGCTGC	6	+	255	327
ENSDARG00000009311	ENSDART00000055606	3	4	3	GCAGGCTGCGGACAAAGATGGAGAT	7	+	270	327
ENSDARG00000009311	ENSDART00000055606	3	4	3	ACCAAAGCATTCCTGCAGGCTGC	5	+	256	327
ENSDARG00000009313	ENSDART00000025724	3	1	1	CACCTATTCGCGTTTTTAATAGGGC	7	+	22	1236
ENSDARG00000009313	ENSDART00000025724	3	2	2	GAATTCCTCTGCACAAGATGCGTAC	7	+	77	1236
ENSDARG00000009313	ENSDART00000025724	3	2	2	CACAACTCCCACCACCTGTGGAGAA	7	+	233	1236
ENSDARG00000009313	ENSDART00000025724	3	2	2	CAACTCCCACCACCTGTGGAGAA	5	+	235	1236
ENSDARG00000009313	ENSDART00000025724	3	7	7	TTCTACAGAGTCCAGGTTGGTTC	5	+	835	1236
ENSDARG00000009313	ENSDART00000025724	3	7	7	TTCCACTGCTCATGGGGGAGGTGAG	7	+	968	1236
ENSDARG00000009313	ENSDART00000025724	3	7	7	TTCCACTGCTCATGGGGGAGGTG	5	+	968	1236
ENSDARG00000009313	ENSDART00000025724	3	9	9	TCCTCCTGCTGGGCCGCTGTGGAT	6	+	1143	1236
ENSDARG00000009313	ENSDART00000025724	3	9	9	TCCCTCCTCCTGCTGGGCCGCTGTG	7	+	1139	1236
ENSDARG00000009313	ENSDART00000025724	3	9	9	CCCTCCTCCTGCTGGGCCGCTGTG	6	+	1140	1236
ENSDARG00000009568	ENSDART00000055264	3	2	2	AGCTACAGCTACAGGCTGGAGGA	5	+	241	846
ENSDARG00000009568	ENSDART00000055264	3	5	5	GCATACTTATTGATGGGGCTGAA	5	+	514	846
ENSDARG00000009568	ENSDART00000055264	3	6	6	CCCAACAACCGCATGCTGAGGCC	5	+	802	846
ENSDARG00000009568	ENSDART00000055264	3	6	6	ATCAACTTCAGCCAGAGGCGGGA	5	+	775	846
ENSDARG00000009568	ENSDART00000055264	3	6	6	GTCCCAACAACCGCATGCTGAGGC	6	+	800	846
ENSDARG00000009568	ENSDART00000055264	3	6	6	GTCCCAACAACCGCATGCTGAGGCC	7	+	800	846
ENSDARG00000009582	ENSDART00000042812	3	1	1	GTTTTCGGCACAGTTTGGGAATTG	6	+	20	951
ENSDARG00000009582	ENSDART00000042812	3	1	1	TTCGGCACAGTTTGGGAATTGGTT	6	+	23	951
ENSDARG00000009582	ENSDART00000042812	3	2	2	GAAAACAACATTGTGTCTGTTGAG	6	+	130	951
ENSDARG00000009693	ENSDART00000003511	3	5	5	AGCACCACCAGACCTCTGCTGTA	5	-	460	2634
ENSDARG00000009693	ENSDART00000003511	3	5	5	ACCACCAGACCTCTGCTGTAGCC	5	-	457	2634
ENSDARG00000009693	ENSDART00000003511	3	5	5	GTACTCCTCTGGAACGCTGAAGAG	6	-	361	2634
ENSDARG00000009693	ENSDART00000003511	3	6	6	AGACCAAACTCTCCAGCTGCTGCA	6	-	527	2634
ENSDARG00000009693	ENSDART00000003511	3	7	7	GCACAAACCCTGATTCTGTCGTC	5	-	708	2634
ENSDARG00000009693	ENSDART00000003511	3	9	9	TTCTGCAGCGGACACTGCTGTTGGC	7	-	1064	2634
ENSDARG00000009693	ENSDART00000003511	3	9	9	TCCCACCTCATAGTTCTGCAGCG	5	-	1079	2634
ENSDARG00000009693	ENSDART00000003511	3	10	10	GTTAACAGCAGTTCCTTCTGTTTTG	7	-	1136	2634
ENSDARG00000009693	ENSDART00000003511	3	13	13	ACATCAATCATATGGTCTGACTTC	6	-	1449	2634
ENSDARG00000009693	ENSDART00000003511	3	15	15	CTCACCGTCTCTAAGGAAGGTGTC	6	-	1993	2634
ENSDARG00000009693	ENSDART00000003511	3	17	17	GCCGGCACACTGAACATGTGGATGT	7	-	2450	2634
ENSDARG00000009693	ENSDART00000003511	3	17	17	ATCTTCAGAGCTCACGCTGGTGAA	6	-	2386	2634
ENSDARG00000009693	ENSDART00000003511	3	17	17	ATCCAAACCTTGTCCAGTCTTGGTG	7	-	2544	2634
ENSDARG00000009693	ENSDART00000102540	3	2	2	GGCCAAAGCACTTGGCTGGTTTGGA	7	-	108	915
ENSDARG00000009693	ENSDART00000102540	3	2	2	GGCCAAAGCACTTGGCTGGTTTG	5	-	110	915
ENSDARG00000009693	ENSDART00000102540	3	2	2	GCCAAAGCACTTGGCTGGTTTGGAA	7	-	107	915
ENSDARG00000009693	ENSDART00000102540	3	2	2	GCCAAAGCACTTGGCTGGTTTGGA	6	-	108	915
ENSDARG00000009693	ENSDART00000102540	3	6	6	GTACTCCTCTGGAACGCTGAAGAG	6	-	538	915
ENSDARG00000009693	ENSDART00000102540	3	6	6	AGCACCACCAGACCTCTGCTGTA	5	-	637	915
ENSDARG00000009693	ENSDART00000102540	3	6	6	ACCACCAGACCTCTGCTGTAGCC	5	-	634	915
ENSDARG00000009693	ENSDART00000102540	3	7	7	AGACCAAACTCTCCAGCTGCTGCA	6	-	704	915
ENSDARG00000009693	ENSDART00000102540	3	8	8	GCACAAACCCTGATTCTGTCGTC	5	-	885	915
ENSDARG00000009874	ENSDART00000015232	3	1	1	TCCCTCATCCTGAGAGCTGGAGAA	6	-	100	1362
ENSDARG00000009874	ENSDART00000015232	3	1	1	CCCTCATCCTGAGAGCTGGAGAA	5	-	100	1362
ENSDARG00000009874	ENSDART00000015232	3	4	4	ACAATCAAAGCGATGATGTTTGC	5	-	565	1362
ENSDARG00000009874	ENSDART00000015232	3	4	4	GTATTCAAATCTGATGCTGTAGAC	6	-	586	1362
ENSDARG00000009874	ENSDART00000015232	3	5	5	TACCTCGTCCATCTGCTGTCGAA	5	-	845	1362
ENSDARG00000009874	ENSDART00000015232	3	6	6	GACCCCAACGTAGCGTTGTGACTGT	7	-	949	1362
ENSDARG00000009874	ENSDART00000015232	3	7	7	AACGTCACAGGTGGTTTGATGGG	5	-	1142	1362
ENSDARG00000009874	ENSDART00000015232	3	8	8	CTCAGCACAGACGCCAGTAGTGGGC	7	-	1205	1362
ENSDARG00000009874	ENSDART00000059185	3	1	1	CCCTCATCCTGAGAGCTGGAGAA	5	-	100	1524
ENSDARG00000009874	ENSDART00000059185	3	1	1	TCCCTCATCCTGAGAGCTGGAGAA	6	-	100	1524
ENSDARG00000009874	ENSDART00000059185	3	4	4	ACAATCAAAGCGATGATGTTTGC	5	-	565	1524
ENSDARG00000009874	ENSDART00000059185	3	4	4	GTATTCAAATCTGATGCTGTAGAC	6	-	586	1524
ENSDARG00000009874	ENSDART00000059185	3	5	5	TACCTCGTCCATCTGCTGTCGAA	5	-	845	1524
ENSDARG00000009874	ENSDART00000059185	3	6	6	GACCCCAACGTAGCGTTGTGACTGT	7	-	949	1524
ENSDARG00000009874	ENSDART00000059185	3	7	7	AACGTCACAGGTGGTTTGATGGG	5	-	1142	1524
ENSDARG00000009874	ENSDART00000059185	3	8	8	CTCAGCACAGACGCCAGTAGTGGGC	7	-	1205	1524
ENSDARG00000009874	ENSDART00000059185	3	9	9	GCACACAGCTTATGCGGGATGGGGT	7	-	1481	1524
ENSDARG00000009874	ENSDART00000059185	3	9	9	CACAGCTTATGCGGGATGGGGTT	5	-	1480	1524
ENSDARG00000009874	ENSDART00000059185	3	9	9	ATCTTCAGACACTCCCGGAGGAGGA	7	-	1419	1524
ENSDARG00000009874	ENSDART00000059185	3	9	9	AGACACTCCCGGAGGAGGAGTAA	5	-	1415	1524
ENSDARG00000009874	ENSDART00000101326	3	2	2	CCCTCATCCTGAGAGCTGGAGAA	5	-	109	1518
ENSDARG00000009874	ENSDART00000101326	3	2	2	TCCCTCATCCTGAGAGCTGGAGAA	6	-	109	1518
ENSDARG00000009874	ENSDART00000101326	3	5	5	ACAATCAAAGCGATGATGTTTGC	5	-	574	1518
ENSDARG00000009874	ENSDART00000101326	3	5	5	GTATTCAAATCTGATGCTGTAGAC	6	-	595	1518
ENSDARG00000009874	ENSDART00000101326	3	6	6	TACCTCGTCCATCTGCTGTCGAA	5	-	854	1518
ENSDARG00000009874	ENSDART00000101326	3	7	7	GACCCCAACGTAGCGTTGTGACTGT	7	-	958	1518
ENSDARG00000009874	ENSDART00000101326	3	8	8	AACGTCACAGGTGGTTTGATGGG	5	-	1151	1518
ENSDARG00000009874	ENSDART00000101326	3	9	9	CTCAGCACAGACGCCAGTAGTGGGC	7	-	1214	1518
ENSDARG00000009874	ENSDART00000101326	3	10	10	GCACACAGCTTATGCGGGATGGGGT	7	-	1490	1518
ENSDARG00000009874	ENSDART00000101326	3	10	10	CACAGCTTATGCGGGATGGGGTT	5	-	1489	1518
ENSDARG00000009874	ENSDART00000101326	3	10	10	ATCTTCAGACACTCCCGGAGGAGGA	7	-	1428	1518
ENSDARG00000009874	ENSDART00000101326	3	10	10	AGACACTCCCGGAGGAGGAGTAA	5	-	1424	1518
ENSDARG00000009885	ENSDART00000019785	3	2	2	GGCATCTGCTCAAGATTGTTGGGAT	7	-	230	885
ENSDARG00000010035	ENSDART00000002568	3	3	3	AGAGACTTCAGACTGCAGCTGAT	5	-	190	2139
ENSDARG00000010035	ENSDART00000002568	3	3	3	GACTTCAGACTGCAGCTGATGGG	5	-	187	2139
ENSDARG00000010035	ENSDART00000002568	3	5	5	GCCGTCAAAGCCATAGCAGTGGGA	6	-	610	2139
ENSDARG00000010035	ENSDART00000002568	3	7	7	CAAAGCGTCCCTGAGCAGCGGCA	5	-	891	2139
ENSDARG00000010035	ENSDART00000002568	3	13	13	CAATCCTGCAGTTAAAGTTGATGTC	7	-	1705	2139
ENSDARG00000010035	ENSDART00000002568	3	14	14	ATCTGCATCCAACAGCTGGATTT	5	-	1733	2139
ENSDARG00000010035	ENSDART00000002568	3	14	14	GCCTTCAACAGACTGCAGTGGCG	5	-	1766	2139
ENSDARG00000010160	ENSDART00000018822	3	2	1	AAAAGCATCAATAATGCTGAGAA	5	+	43	390
ENSDARG00000010160	ENSDART00000018822	3	5	4	CTCTGCAGATTCATTGTTTTGAC	5	+	301	390
ENSDARG00000010246	ENSDART00000012630	3	1	1	TCCCGCCTCTTTGCTGTGACTGT	5	-	16	1134
ENSDARG00000010246	ENSDART00000012630	3	3	3	GGCTGCAAACATACAGAGGATGCC	6	-	328	1134
ENSDARG00000010246	ENSDART00000012630	3	8	8	TCCTCAATCTTCACGGTGTAGAT	5	-	799	1134
ENSDARG00000010331	ENSDART00000057539	3	1	1	TTATCCGCCAGCGGCCGTCGGTGAG	7	-	160	2436
ENSDARG00000010331	ENSDART00000057539	3	1	1	ACCTCCTGCTCATCTGCAGCGGTC	6	-	419	2436
ENSDARG00000010331	ENSDART00000057539	3	1	1	AACCACGTCTGGTGGTGGGCTGTT	6	-	496	2436
ENSDARG00000010331	ENSDART00000057539	3	1	1	AACCACGTCTGGTGGTGGGCTGT	5	-	497	2436
ENSDARG00000010331	ENSDART00000057539	3	2	2	ACACACACCTGAAATGGGAAGTC	5	-	655	2436
ENSDARG00000010331	ENSDART00000057539	3	5	5	GTCCAATAATGTCACAGGCTTGGTT	7	-	997	2436
ENSDARG00000010331	ENSDART00000057539	3	9	9	GTCTGCCACAGAAATTTATGAGAC	6	-	1435	2436
ENSDARG00000010331	ENSDART00000057539	3	10	10	ACACTCTCCTGCGTTTGGATGAGAC	7	-	1705	2436
ENSDARG00000010331	ENSDART00000057539	3	13	13	CTCCCATAATGCAGTGGGTGGGCT	6	-	1909	2436
ENSDARG00000010331	ENSDART00000057539	3	13	13	GCAGGCCACAGGTGTGTGTGTGC	5	-	2102	2436
ENSDARG00000010331	ENSDART00000057539	3	13	13	CTCCCATAATGCAGTGGGTGGGC	5	-	1910	2436
ENSDARG00000010331	ENSDART00000057539	3	14	14	AACATCCACTGCAGCCGTTTGATTC	7	-	2157	2436
ENSDARG00000010331	ENSDART00000057539	3	15	15	GACTCCAGCTGAGGTGCAGAAGTC	6	-	2337	2436
ENSDARG00000010331	ENSDART00000080753	3	1	1	AACCACGTCTGGTGGTGGGCTGT	5	-	44	1704
ENSDARG00000010331	ENSDART00000080753	3	1	1	AACCACGTCTGGTGGTGGGCTGTT	6	-	43	1704
ENSDARG00000010331	ENSDART00000080753	3	2	2	ACACACACCTGAAATGGGAAGTC	5	-	202	1704
ENSDARG00000010331	ENSDART00000080753	3	5	5	GTCCAATAATGTCACAGGCTTGGTT	7	-	544	1704
ENSDARG00000010331	ENSDART00000080753	3	10	10	ACACTCTCCTGCGTTTGGATGAGAC	7	-	1021	1704
ENSDARG00000010331	ENSDART00000080753	3	12	12	TTCCCATTCCATTTTTTGTTTGC	5	-	1098	1704
ENSDARG00000010331	ENSDART00000080753	3	14	14	GCAGGCCACAGGTGTGTGTGTGC	5	-	1376	1704
ENSDARG00000010331	ENSDART00000080753	3	14	14	CTCCCATAATGCAGTGGGTGGGCT	6	-	1183	1704
ENSDARG00000010331	ENSDART00000080753	3	14	14	CTCCCATAATGCAGTGGGTGGGC	5	-	1184	1704
ENSDARG00000010331	ENSDART00000080753	3	15	15	AACATCCACTGCAGCCGTTTGATTC	7	-	1431	1704
ENSDARG00000010331	ENSDART00000080753	3	16	16	TTAAGCAGAGATGGAGGATGTAAAC	7	-	1535	1704
ENSDARG00000010331	ENSDART00000080753	3	17	17	GACTCCAGCTGAGGTGCAGAAGTC	6	-	1596	1704
ENSDARG00000010331	ENSDART00000080774	3	1	1	ACCTCCTGCTCATCTGCAGCGGTC	6	-	452	2475
ENSDARG00000010331	ENSDART00000080774	3	1	1	AACCACGTCTGGTGGTGGGCTGTT	6	-	529	2475
ENSDARG00000010331	ENSDART00000080774	3	1	1	AACCACGTCTGGTGGTGGGCTGT	5	-	530	2475
ENSDARG00000010331	ENSDART00000080774	3	1	1	TTATCCGCCAGCGGCCGTCGGTGAG	7	-	193	2475
ENSDARG00000010331	ENSDART00000080774	3	2	2	ACACACACCTGAAATGGGAAGTC	5	-	688	2475
ENSDARG00000010331	ENSDART00000080774	3	5	5	GTCCAATAATGTCACAGGCTTGGTT	7	-	1030	2475
ENSDARG00000010331	ENSDART00000080774	3	8	8	CAAATCTTACTGGTGGTTGGTGT	5	-	1462	2475
ENSDARG00000010331	ENSDART00000080774	3	8	8	CAAATCTTACTGGTGGTTGGTGTA	6	-	1461	2475
ENSDARG00000010331	ENSDART00000080774	3	12	12	ACACTCTCCTGCGTTTGGATGAGAC	7	-	1646	2475
ENSDARG00000010331	ENSDART00000080774	3	17	17	GCAGGCCACAGGTGTGTGTGTGC	5	-	2147	2475
ENSDARG00000010331	ENSDART00000080774	3	17	17	CTCCCATAATGCAGTGGGTGGGCT	6	-	1954	2475
ENSDARG00000010331	ENSDART00000080774	3	17	17	CTCCCATAATGCAGTGGGTGGGC	5	-	1955	2475
ENSDARG00000010331	ENSDART00000080774	3	18	18	AACATCCACTGCAGCCGTTTGATTC	7	-	2202	2475
ENSDARG00000010331	ENSDART00000080774	3	19	19	TTAAGCAGAGATGGAGGATGTAAAC	7	-	2306	2475
ENSDARG00000010331	ENSDART00000080774	3	20	20	GACTCCAGCTGAGGTGCAGAAGTC	6	-	2367	2475
ENSDARG00000010365	ENSDART00000005808	3	2	2	CTCAGCTCCTCCTCCTTTTGTGGGT	7	-	83	885
ENSDARG00000010365	ENSDART00000005808	3	4	4	GGCCTCAAATATTTCATGTGGCTTC	7	-	303	885
ENSDARG00000010365	ENSDART00000005808	3	7	7	AGCTTCTTCTCGAAGATTTGCCGCT	7	-	683	885
ENSDARG00000010365	ENSDART00000005808	3	7	7	ACCGTCATCCCGGTCTGGGACGCA	6	-	765	885
ENSDARG00000010365	ENSDART00000005808	3	7	7	TACACCGTCATCCCGGTCTGGGAC	6	-	768	885
ENSDARG00000010365	ENSDART00000005808	3	7	7	TCCAGCTTCTTCTCGAAGATTTG	5	-	688	885
ENSDARG00000010433	ENSDART00000056127	3	5	5	GGCCCAAGAGCTGCTCGTCTTTGAG	7	+	339	2334
ENSDARG00000010433	ENSDART00000056127	3	5	5	TTCTGCAGCAAGATGCTGAAGCT	5	+	292	2334
ENSDARG00000010433	ENSDART00000056127	3	10	10	GCCATCAGCGGCAGGGAGATTGC	5	+	808	2334
ENSDARG00000010433	ENSDART00000056127	3	11	11	GAAAGCGTCGCTGGACTGTGGCGTT	7	+	930	2334
ENSDARG00000010433	ENSDART00000056127	3	11	11	CTCTGCCTCCAAACTGAAGAAGCT	6	+	906	2334
ENSDARG00000010433	ENSDART00000056127	3	11	11	GCCTCCAAACTGAAGAAGCTGAA	5	+	910	2334
ENSDARG00000010433	ENSDART00000056127	3	13	13	AAAGGCTTCAAGCCCTGTTGTGTAC	7	+	1097	2334
ENSDARG00000010433	ENSDART00000056127	3	16	16	GCCACCGACAACATGATGCTGGA	5	+	1516	2334
ENSDARG00000010433	ENSDART00000056127	3	16	16	ACCGACAACATGATGCTGGAGTT	5	+	1519	2334
ENSDARG00000010433	ENSDART00000056127	3	19	19	ATCCACACCTCCCAGTGGTCAAC	5	+	1653	2334
ENSDARG00000010433	ENSDART00000056127	3	22	22	TACCCCCTCCCCTTACGGTTTGGGC	7	+	2079	2334
ENSDARG00000010433	ENSDART00000056127	3	22	22	TCCCCCAGCCCCTGGAGCAGGGTCT	7	+	2282	2334
ENSDARG00000010433	ENSDART00000056127	3	22	22	ACCACCAACTTCTCTGACTGGTAC	6	+	2175	2334
ENSDARG00000010433	ENSDART00000056127	3	22	22	GTTCCCTACGGCCAGTCGGGGGG	5	+	1996	2334
ENSDARG00000010433	ENSDART00000056127	3	22	22	ACCCCCTCCCCTTACGGTTTGGGCT	7	+	2080	2334
ENSDARG00000010433	ENSDART00000056127	3	22	22	CTCCCCTTACGGTTTGGGCTGTC	5	+	2085	2334
ENSDARG00000010433	ENSDART00000056127	3	22	22	CCCTACGGCCAGTCGGGGGGGATGT	7	+	1999	2334
ENSDARG00000010433	ENSDART00000056127	3	22	22	ACCCCCTCCCCTTACGGTTTGGGC	6	+	2080	2334
ENSDARG00000010433	ENSDART00000056127	3	22	22	CCCCTCCCCTTACGGTTTGGGCT	5	+	2082	2334
ENSDARG00000010433	ENSDART00000056127	3	22	22	CCCCCAGCCCCTGGAGCAGGGTCT	6	+	2283	2334
ENSDARG00000010433	ENSDART00000056127	3	22	22	CCCTACGGCCAGTCGGGGGGGAT	5	+	1999	2334
ENSDARG00000010541	ENSDART00000031848	3	1	1	AGCAAAAACATGCTGATTTGGAC	5	-	101	774
ENSDARG00000010630	ENSDART00000024256	3	1	1	AAAAGCATCTACCCTGAGGCCGAC	6	+	358	690
ENSDARG00000010630	ENSDART00000024256	3	1	1	AGCATCTACCCTGAGGCCGACGAA	6	+	361	690
ENSDARG00000010630	ENSDART00000024256	3	2	2	CACAAACCAGTGGAGAAGAGGAG	5	+	659	690
ENSDARG00000010630	ENSDART00000024256	3	2	2	GTTCACAAACCAGTGGAGAAGAG	5	+	656	690
ENSDARG00000010680	ENSDART00000024136	3	3	2	CAAAAACCCATTCAAGGAGAAGGG	6	+	177	207
ENSDARG00000010680	ENSDART00000024136	3	3	2	ACAAAAACCCATTCAAGGAGAAGGG	7	+	176	207
ENSDARG00000010680	ENSDART00000024136	3	3	2	AAAAACCCATTCAAGGAGAAGGG	5	+	178	207
ENSDARG00000010727	ENSDART00000008607	3	2	2	CACAGCTGCCCACGTGACGCAGCA	6	-	268	1593
ENSDARG00000010727	ENSDART00000008607	3	2	2	AGCTGCCCACGTGACGCAGCAGGT	6	-	265	1593
ENSDARG00000010727	ENSDART00000008607	3	4	4	ATCTGCTGCATGAAGCGCAGGGTCT	7	-	515	1593
ENSDARG00000010727	ENSDART00000008607	3	5	5	GCAGCCATCGAGACTGCTTTGCC	5	-	711	1593
ENSDARG00000010727	ENSDART00000008607	3	9	9	AGAGACCTCTGGAAGATGGTGAGGG	7	-	941	1593
ENSDARG00000010727	ENSDART00000008607	3	9	9	ACAACCACAGCAAACTGCAGCAAAC	7	-	992	1593
ENSDARG00000010727	ENSDART00000008607	3	9	9	AGAGACCTCTGGAAGATGGTGAG	5	-	943	1593
ENSDARG00000010727	ENSDART00000008607	3	9	9	AACCACAGCAAACTGCAGCAAAC	5	-	992	1593
ENSDARG00000010727	ENSDART00000008607	3	11	11	CTCCACACCGTCATAGCAGACGCC	6	-	1147	1593
ENSDARG00000010727	ENSDART00000008607	3	12	12	GGCTGCCCATACTGCTGCTGTAGCT	7	-	1369	1593
ENSDARG00000010727	ENSDART00000008607	3	12	12	TGCCCATACTGCTGCTGTAGCTGCA	7	-	1366	1593
ENSDARG00000010727	ENSDART00000008607	3	13	13	AACCGCTCCCAATTAATGGGACGTT	7	-	1486	1593
ENSDARG00000010771	ENSDART00000016973	3	1	1	GAAGGCGTCTCCGCTGGTGGAGAAC	7	+	36	1005
ENSDARG00000010771	ENSDART00000016973	3	1	1	GAAGGCGTCTCCGCTGGTGGAGAA	6	+	36	1005
ENSDARG00000010771	ENSDART00000016973	3	1	1	TTATGCTAAGATAGGAGAGGCCTTT	7	+	267	1005
ENSDARG00000010771	ENSDART00000016973	3	1	1	CAAAAATGCCACTTGGATTGGGAC	6	+	5	1005
ENSDARG00000010771	ENSDART00000016973	3	1	1	CAAAAATGCCACTTGGATTGGGA	5	+	5	1005
ENSDARG00000010771	ENSDART00000016973	3	1	1	AAATGCCACTTGGATTGGGACGCA	6	+	8	1005
ENSDARG00000010771	ENSDART00000016973	3	3	3	GGCAAATACTCATTGGCTGTCGCC	6	+	569	1005
ENSDARG00000010771	ENSDART00000016973	3	3	3	GTCGCCAAAATGCTGAAGGAGCT	5	+	601	1005
ENSDARG00000010771	ENSDART00000016973	3	4	4	ACCGGCCACTGTAGAGGAGCTGGT	6	+	762	1005
ENSDARG00000010771	ENSDART00000016973	3	5	5	GTTTCAGCCTTCAGCTTTTGAAGAA	7	+	777	1005
ENSDARG00000010771	ENSDART00000016973	3	6	6	GGCGACGCAAAGGTCGGTCGCGTGT	7	+	991	1005
ENSDARG00000010771	ENSDART00000016973	3	6	6	TACAGCTGCGACAATGGTGGAGCT	6	+	861	1005
ENSDARG00000010771	ENSDART00000016973	3	6	6	GAACCCAGATGAGTTTGCTGAAGCT	7	+	900	1005
ENSDARG00000010779	ENSDART00000006490	3	2	1	TTCTCAGCCATGATGGAGGAATTG	6	+	1	2097
ENSDARG00000010779	ENSDART00000006490	3	3	2	CTCCAACCAGAGCTTGTGTAGTGT	6	+	111	2097
ENSDARG00000010779	ENSDART00000006490	3	3	2	CTCCAACCAGAGCTTGTGTAGTG	5	+	111	2097
ENSDARG00000010779	ENSDART00000006490	3	3	2	TCCTCCAACCAGAGCTTGTGTAGTG	7	+	109	2097
ENSDARG00000010779	ENSDART00000006490	3	5	4	CTAGGCAAAGGAGGAGGAAGAGGAC	7	+	232	2097
ENSDARG00000010779	ENSDART00000006490	3	6	5	GTACCAGTCCAGCTCGTGGCATTC	6	+	302	2097
ENSDARG00000010779	ENSDART00000006490	3	9	8	AGCAGCAGAAGATGCTGGAGTGGTG	7	+	611	2097
ENSDARG00000010779	ENSDART00000006490	3	15	14	TGCATCTGCTCGGACGAGGAGGCT	6	+	1187	2097
ENSDARG00000010779	ENSDART00000006490	3	16	15	TTCGACTTAACTGAGCAGAGGTA	5	+	1231	2097
ENSDARG00000010779	ENSDART00000006490	3	18	17	AGATTCTGCACTGTTCTGGAGTA	5	+	1408	2097
ENSDARG00000010779	ENSDART00000006490	3	20	19	TCCAACAAAGTGGATGTTTGGTC	5	+	1765	2097
ENSDARG00000010779	ENSDART00000006490	3	20	19	TCCTCCAGAGTGCTTTGTGGTTGGA	7	+	1722	2097
ENSDARG00000010779	ENSDART00000006490	3	20	19	ATCTTCCTCCAGAGTGCTTTGTG	5	+	1718	2097
ENSDARG00000010779	ENSDART00000006490	3	21	20	CTCAAAGCCACAGAGGTGCAGTT	5	+	1879	2097
ENSDARG00000010779	ENSDART00000006490	3	22	21	GCCTTCATCCGCAGATGTCTGGTGT	7	+	1936	2097
ENSDARG00000010779	ENSDART00000006490	3	22	21	TTCATCCGCAGATGTCTGGTGTA	5	+	1939	2097
ENSDARG00000010779	ENSDART00000006490	3	22	21	ACATACGCAAGTCCGTGGCGGCC	5	+	2021	2097
ENSDARG00000010779	ENSDART00000079269	3	2	2	TCCTCCAACCAGAGCTTGTGTAGTG	7	+	145	2112
ENSDARG00000010779	ENSDART00000079269	3	2	2	CAAATCCACTTATCTGTTGTCTTC	6	+	93	2112
ENSDARG00000010779	ENSDART00000079269	3	2	2	TGCAAATCCACTTATCTGTTGTC	5	+	91	2112
ENSDARG00000010779	ENSDART00000079269	3	2	2	CTCCAACCAGAGCTTGTGTAGTG	5	+	147	2112
ENSDARG00000010779	ENSDART00000079269	3	2	2	CTCCAACCAGAGCTTGTGTAGTGT	6	+	147	2112
ENSDARG00000010779	ENSDART00000079269	3	4	4	CTAGGCAAAGGAGGAGGAAGAGGAC	7	+	268	2112
ENSDARG00000010779	ENSDART00000079269	3	5	5	GTACCAGTCCAGCTCGTGGCATTC	6	+	338	2112
ENSDARG00000010779	ENSDART00000079269	3	9	9	AGCAGCAGAAGATGCTGGAGTGGTG	7	+	617	2112
ENSDARG00000010779	ENSDART00000079269	3	16	16	TGCATCTGCTCGGACGAGGAGGCT	6	+	1208	2112
ENSDARG00000010779	ENSDART00000079269	3	17	17	TTCGACTTAACTGAGCAGAGGTA	5	+	1252	2112
ENSDARG00000010779	ENSDART00000079269	3	19	19	AGATTCTGCACTGTTCTGGAGTA	5	+	1429	2112
ENSDARG00000010779	ENSDART00000079269	3	21	21	ATCTTCCTCCAGAGTGCTTTGTG	5	+	1739	2112
ENSDARG00000010779	ENSDART00000079269	3	21	21	TCCTCCAGAGTGCTTTGTGGTTGGA	7	+	1743	2112
ENSDARG00000010779	ENSDART00000079269	3	21	21	TCCAACAAAGTGGATGTTTGGTC	5	+	1786	2112
ENSDARG00000010779	ENSDART00000079269	3	22	22	CTCAAAGCCACAGAGGTGCAGTT	5	+	1900	2112
ENSDARG00000010779	ENSDART00000079269	3	23	23	TTCATCCGCAGATGTCTGGTGTA	5	+	1960	2112
ENSDARG00000010779	ENSDART00000079269	3	23	23	GCCTTCATCCGCAGATGTCTGGTGT	7	+	1957	2112
ENSDARG00000010779	ENSDART00000079269	3	23	23	ACATACGCAAGTCCGTGGCGGCC	5	+	2042	2112
ENSDARG00000010779	ENSDART00000079412	3	1	1	TTCTCAGCCATGATGGAGGAATTG	6	+	1	2091
ENSDARG00000010779	ENSDART00000079412	3	2	2	TCCTCCAACCAGAGCTTGTGTAGTG	7	+	109	2091
ENSDARG00000010779	ENSDART00000079412	3	2	2	CTCCAACCAGAGCTTGTGTAGTGT	6	+	111	2091
ENSDARG00000010779	ENSDART00000079412	3	2	2	CTCCAACCAGAGCTTGTGTAGTG	5	+	111	2091
ENSDARG00000010779	ENSDART00000079412	3	4	4	CTAGGCAAAGGAGGAGGAAGAGGAC	7	+	226	2091
ENSDARG00000010779	ENSDART00000079412	3	5	5	GTACCAGTCCAGCTCGTGGCATTC	6	+	296	2091
ENSDARG00000010779	ENSDART00000079412	3	8	8	AGCAGCAGAAGATGCTGGAGTGGTG	7	+	605	2091
ENSDARG00000010779	ENSDART00000079412	3	10	10	AGAGTCAACGGGCAGAGGGAGGA	5	+	832	2091
ENSDARG00000010779	ENSDART00000079412	3	13	13	TGCATCTGCTCGGACGAGGAGGCT	6	+	1181	2091
ENSDARG00000010779	ENSDART00000079412	3	14	14	TTCGACTTAACTGAGCAGAGGTA	5	+	1225	2091
ENSDARG00000010779	ENSDART00000079412	3	16	16	AGATTCTGCACTGTTCTGGAGTA	5	+	1402	2091
ENSDARG00000010779	ENSDART00000079412	3	18	18	ATCTTCCTCCAGAGTGCTTTGTG	5	+	1712	2091
ENSDARG00000010779	ENSDART00000079412	3	18	18	TCCAACAAAGTGGATGTTTGGTC	5	+	1759	2091
ENSDARG00000010779	ENSDART00000079412	3	18	18	TCCTCCAGAGTGCTTTGTGGTTGGA	7	+	1716	2091
ENSDARG00000010779	ENSDART00000079412	3	19	19	CTCAAAGCCACAGAGGTGCAGTT	5	+	1873	2091
ENSDARG00000010779	ENSDART00000079412	3	20	20	TTCATCCGCAGATGTCTGGTGTA	5	+	1933	2091
ENSDARG00000010779	ENSDART00000079412	3	20	20	ACATACGCAAGTCCGTGGCGGCC	5	+	2015	2091
ENSDARG00000010779	ENSDART00000079412	3	20	20	GCCTTCATCCGCAGATGTCTGGTGT	7	+	1930	2091
ENSDARG00000010906	ENSDART00000017706	3	1	1	GGCGGCGGCGGACGGCGCGGCAGCG	7	+	316	663
ENSDARG00000010906	ENSDART00000017706	3	1	1	GGCGGCGGCGGCGGACGGCGCGGCA	7	+	313	663
ENSDARG00000010906	ENSDART00000017706	3	1	1	GGCGGCGGCGGCGGCGGACGGCGCG	7	+	310	663
ENSDARG00000010906	ENSDART00000017706	3	1	1	TACGGCGGCGGCGGCGGCGGACGGC	7	+	307	663
ENSDARG00000010906	ENSDART00000017706	3	1	1	TACTACGGCGGCGGCGGCGGCGGA	6	+	304	663
ENSDARG00000010906	ENSDART00000017706	3	1	1	TACTACGGCGGCGGCGGCGGCGGAC	7	+	304	663
ENSDARG00000010906	ENSDART00000017706	3	1	1	TCCTACTACGGCGGCGGCGGCGGC	6	+	301	663
ENSDARG00000010906	ENSDART00000017706	3	1	1	TCCTACTACGGCGGCGGCGGCGGCG	7	+	301	663
ENSDARG00000010906	ENSDART00000017706	3	1	1	GGCCTCCGCCGGACGTCGACGGA	5	+	23	663
ENSDARG00000010906	ENSDART00000017706	3	1	1	GCAGGCCTCCGCCGGACGTCGAC	5	+	20	663
ENSDARG00000010906	ENSDART00000017706	3	1	1	CACGTCGCCGGAGACGCTGAGGCG	6	+	81	663
ENSDARG00000010906	ENSDART00000017706	3	1	1	CGCGGCAGCGGTGGCGGGGGAGGC	6	+	331	663
ENSDARG00000010906	ENSDART00000017706	3	1	1	CGCGGCAGCGGTGGCGGGGGAGGCA	7	+	331	663
ENSDARG00000010906	ENSDART00000017706	3	1	1	GACTCCTACTACGGCGGCGGCGGC	6	+	298	663
ENSDARG00000010906	ENSDART00000017706	3	1	1	GACTCCTACTACGGCGGCGGCGGCG	7	+	298	663
ENSDARG00000010906	ENSDART00000017706	3	1	1	GCACGCCGCAGCCGGAGGTAAAC	5	+	370	663
ENSDARG00000010906	ENSDART00000017706	3	2	2	AGACGCAGCCGTTCCAGAAGCAGGA	7	+	403	663
ENSDARG00000010906	ENSDART00000017706	3	2	2	AAAAGCGCACCGAAGTCTGCTGGA	6	+	628	663
ENSDARG00000010918	ENSDART00000038575	3	2	2	CTCTACAGAGGACCAGGATGGTGAT	7	+	201	1743
ENSDARG00000010918	ENSDART00000038575	3	3	3	CACCAAGTCTGATATGTGCGGCA	5	+	264	1743
ENSDARG00000010918	ENSDART00000038575	3	5	5	GAAGCCAAACTGATGTTGGTGAT	5	+	541	1743
ENSDARG00000010918	ENSDART00000038575	3	7	7	ACAAAATCCACCGAGTAGGAGGA	5	+	743	1743
ENSDARG00000010918	ENSDART00000038575	3	7	7	AAAATCCACCGAGTAGGAGGAAAAC	7	+	745	1743
ENSDARG00000010918	ENSDART00000038575	3	7	7	CACAAAATCCACCGAGTAGGAGGA	6	+	742	1743
ENSDARG00000010918	ENSDART00000038575	3	7	7	AAATCCACCGAGTAGGAGGAAAAC	6	+	746	1743
ENSDARG00000010918	ENSDART00000038575	3	7	7	AGCCTCTGCACAACTGGAGTTGTTC	7	+	673	1743
ENSDARG00000010918	ENSDART00000038575	3	7	7	AGCCTCTGCACAACTGGAGTTGTT	6	+	673	1743
ENSDARG00000010918	ENSDART00000038575	3	8	8	GTATCATGCGCTGCTGCTGCTGGA	6	+	816	1743
ENSDARG00000010918	ENSDART00000038575	3	9	9	TCCTCATGCAAACATCTGCATGT	5	+	1056	1743
ENSDARG00000010918	ENSDART00000038575	3	11	11	TTCAGCTCCACACATATGTGTGTCT	7	+	1256	1743
ENSDARG00000010918	ENSDART00000038575	3	11	11	AGCTCCACACATATGTGTGTCTGC	6	+	1259	1743
ENSDARG00000010918	ENSDART00000038575	3	11	11	ATCTCATTCAGATGGTGGTGTGGAT	7	+	1211	1743
ENSDARG00000010918	ENSDART00000038575	3	12	12	AGCTGCAGACCGGCGGAGACTCT	5	+	1451	1743
ENSDARG00000010918	ENSDART00000038575	3	13	13	ACCTGCGCCGCTCACAGCTGAAGAC	7	+	1646	1743
ENSDARG00000011360	ENSDART00000011320	3	2	2	ACAACCTCCCAAACGCCGCCGCA	5	+	93	1071
ENSDARG00000011360	ENSDART00000011320	3	2	2	AACAACCTCCCAAACGCCGCCGCA	6	+	92	1071
ENSDARG00000011360	ENSDART00000011320	3	5	5	GGCCAACCAAAAAATGCGGTGAG	5	+	396	1071
ENSDARG00000011360	ENSDART00000011320	3	6	6	GCCTCAAGACCCCGTCGTCGAATAC	7	+	468	1071
ENSDARG00000011360	ENSDART00000011320	3	8	8	GAAATCATCTGTGCAGGTGTATTC	6	+	888	1071
ENSDARG00000011512	ENSDART00000040925	3	4	4	GACTTCCCCTGCCACGCTGCATAA	6	-	174	1194
ENSDARG00000011512	ENSDART00000040925	3	8	8	TCCAGCGCAGTCTGGCTGTATGT	5	-	667	1194
ENSDARG00000011512	ENSDART00000040925	3	9	9	AGACTCGTCAGGTCGTAGTTGTT	5	-	793	1194
ENSDARG00000011512	ENSDART00000040925	3	10	10	CACCTCCACCATGCTGGAGGGGAA	6	-	922	1194
ENSDARG00000011512	ENSDART00000040925	3	10	10	ACCTCCACCATGCTGGAGGGGAA	5	-	922	1194
ENSDARG00000011512	ENSDART00000040925	3	12	12	TTCAAATACCTGAAGTGTTTTGAA	6	-	1050	1194
ENSDARG00000011519	ENSDART00000017750	3	3	3	CTCACCCTCAGGTCTGGGTTTTC	5	-	275	564
ENSDARG00000011519	ENSDART00000017750	3	3	3	CTCTCACCCTCAGGTCTGGGTTT	5	-	277	564
ENSDARG00000011519	ENSDART00000017750	3	3	3	CTCTCACCCTCAGGTCTGGGTTTTC	7	-	275	564
ENSDARG00000011519	ENSDART00000017750	3	6	6	TTACCCAGCCATGATGTGTTTAAC	6	-	553	564
ENSDARG00000011519	ENSDART00000017750	3	6	6	TTACCCAGCCATGATGTGTTTAA	5	-	554	564
ENSDARG00000011519	ENSDART00000017750	3	6	6	TACCCAGCCATGATGTGTTTAAC	5	-	553	564
ENSDARG00000011519	ENSDART00000017750	3	6	6	GTTTACCCAGCCATGATGTGTTTAA	7	-	554	564
ENSDARG00000011519	ENSDART00000017750	3	6	6	GTTTACCCAGCCATGATGTGTTT	5	-	556	564
ENSDARG00000011579	ENSDART00000017594	3	2	2	AAATGCTGCAAATGGCTGGCTTT	5	+	396	642
ENSDARG00000011597	ENSDART00000025971	3	6	6	ACACACCTCGGGTAGCGTAGTTGAG	7	-	454	3009
ENSDARG00000011597	ENSDART00000025971	3	6	6	ACACACCTCGGGTAGCGTAGTTG	5	-	456	3009
ENSDARG00000011597	ENSDART00000025971	3	6	6	ACACACACCTCGGGTAGCGTAGTTG	7	-	456	3009
ENSDARG00000011597	ENSDART00000025971	3	7	7	GCCTCCATCCCACCTCTGGAGGA	5	-	533	3009
ENSDARG00000011597	ENSDART00000025971	3	8	8	GGCATCCCAACCATTAGCCTGAGAT	7	-	588	3009
ENSDARG00000011597	ENSDART00000025971	3	9	9	AACCACTGCACTGAATTTGTCTTC	6	-	823	3009
ENSDARG00000011597	ENSDART00000025971	3	10	10	GTTAGCAGAGGGGAGGGGTCTAG	5	-	1052	3009
ENSDARG00000011597	ENSDART00000025971	3	10	10	GGCCACATCTGAGAGGGACTGAGGG	7	-	1236	3009
ENSDARG00000011597	ENSDART00000025971	3	15	15	TGCCAATCCCAGACGGTGCAGAG	5	-	1800	3009
ENSDARG00000011597	ENSDART00000025971	3	15	15	GTCACCGGCCCTTCTGGATTAGTCT	7	-	1748	3009
ENSDARG00000011597	ENSDART00000025971	3	15	15	GCCGTCTGCCCTTCTGCAGGTGGA	6	-	1830	3009
ENSDARG00000011597	ENSDART00000025971	3	15	15	CTCTACTTCGCTCCTCTGCTGAA	5	-	1725	3009
ENSDARG00000011597	ENSDART00000025971	3	15	15	CTCCTCTGCTGAAAGCTCTGTGTTC	7	-	1713	3009
ENSDARG00000011597	ENSDART00000025971	3	15	15	CCCGCCGTCTGCCCTTCTGCAGGT	6	-	1833	3009
ENSDARG00000011597	ENSDART00000025971	3	15	15	CCCTTCTGCAGGTGGATTTTGCA	5	-	1823	3009
ENSDARG00000011597	ENSDART00000025971	3	17	17	AACGGCTCCCTGGCCTGGTTGGGT	6	-	2071	3009
ENSDARG00000011597	ENSDART00000025971	3	17	17	AACGGCTCCCTGGCCTGGTTGGGTC	7	-	2070	3009
ENSDARG00000011597	ENSDART00000025971	3	20	20	TACATCCCCTGTTGAGGAGCTGAT	6	-	2487	3009
ENSDARG00000011597	ENSDART00000025971	3	20	20	TTACCATACATCCCCTGTTGAGGA	6	-	2493	3009
ENSDARG00000011597	ENSDART00000025971	3	20	20	TTACCATACATCCCCTGTTGAGGAG	7	-	2492	3009
ENSDARG00000011597	ENSDART00000104349	3	5	5	ACACACCTCGGGTAGCGTAGTTGAG	7	-	388	2949
ENSDARG00000011597	ENSDART00000104349	3	5	5	ACACACCTCGGGTAGCGTAGTTG	5	-	390	2949
ENSDARG00000011597	ENSDART00000104349	3	5	5	ACACACACCTCGGGTAGCGTAGTTG	7	-	390	2949
ENSDARG00000011597	ENSDART00000104349	3	7	7	GCCTCCATCCCACCTCTGGAGGA	5	-	470	2949
ENSDARG00000011597	ENSDART00000104349	3	8	8	GGCATCCCAACCATTAGCCTGAGAT	7	-	525	2949
ENSDARG00000011597	ENSDART00000104349	3	9	9	AACCACTGCACTGAATTTGTCTTC	6	-	760	2949
ENSDARG00000011597	ENSDART00000104349	3	10	10	GTTAGCAGAGGGGAGGGGTCTAG	5	-	989	2949
ENSDARG00000011597	ENSDART00000104349	3	10	10	GGCCACATCTGAGAGGGACTGAGGG	7	-	1173	2949
ENSDARG00000011597	ENSDART00000104349	3	15	15	TGCCAATCCCAGACGGTGCAGAG	5	-	1740	2949
ENSDARG00000011597	ENSDART00000104349	3	15	15	GTCACCGGCCCTTCTGGATTAGTCT	7	-	1688	2949
ENSDARG00000011597	ENSDART00000104349	3	15	15	CCCTTCTGCAGGTGGATTTTGCA	5	-	1763	2949
ENSDARG00000011597	ENSDART00000104349	3	15	15	GCCGTCTGCCCTTCTGCAGGTGGA	6	-	1770	2949
ENSDARG00000011597	ENSDART00000104349	3	15	15	CTCTACTTCGCTCCTCTGCTGAA	5	-	1665	2949
ENSDARG00000011597	ENSDART00000104349	3	15	15	CTCCTCTGCTGAAAGCTCTGTGTTC	7	-	1653	2949
ENSDARG00000011597	ENSDART00000104349	3	15	15	CCCGCCGTCTGCCCTTCTGCAGGT	6	-	1773	2949
ENSDARG00000011597	ENSDART00000104349	3	17	17	AACGGCTCCCTGGCCTGGTTGGGT	6	-	2011	2949
ENSDARG00000011597	ENSDART00000104349	3	17	17	AACGGCTCCCTGGCCTGGTTGGGTC	7	-	2010	2949
ENSDARG00000011597	ENSDART00000104349	3	20	20	TTACCATACATCCCCTGTTGAGGAG	7	-	2432	2949
ENSDARG00000011597	ENSDART00000104349	3	20	20	TTACCATACATCCCCTGTTGAGGA	6	-	2433	2949
ENSDARG00000011597	ENSDART00000104349	3	20	20	TACATCCCCTGTTGAGGAGCTGAT	6	-	2427	2949
ENSDARG00000011609	ENSDART00000018159	3	1	1	TGCCTAGGCAAAAACGGGGTGTTC	6	+	208	1713
ENSDARG00000011609	ENSDART00000018159	3	1	1	TGCAGCTACCGAGAGTGTGAGTAA	6	+	269	1713
ENSDARG00000011609	ENSDART00000018159	3	1	1	TGCAGCTACCGAGAGTGTGAGTA	5	+	269	1713
ENSDARG00000011609	ENSDART00000018159	3	1	1	CTCGTCGCAGGGCTCGGTGGATGTT	7	+	78	1713
ENSDARG00000011609	ENSDART00000018159	3	1	1	CTCGTCGCAGGGCTCGGTGGATGT	6	+	78	1713
ENSDARG00000011609	ENSDART00000018159	3	6	6	CCCTGCTGCTGTTGCTGTTGCCGCC	7	+	1092	1713
ENSDARG00000011609	ENSDART00000018159	3	6	6	ACCCCCTGCTGCTGTTGCTGTTGCC	7	+	1089	1713
ENSDARG00000011609	ENSDART00000018159	3	6	6	CTCCGCCCACTCCAGCGGCGTTC	5	+	999	1713
ENSDARG00000011609	ENSDART00000018159	3	6	6	CCCACCCCCTGCTGCTGTTGCTGTT	7	+	1086	1713
ENSDARG00000011609	ENSDART00000018159	3	6	6	CTCTCCGCCCACTCCAGCGGCGTTC	7	+	997	1713
ENSDARG00000011609	ENSDART00000018159	3	6	6	GTCCCACCCCCTGCTGCTGTTGCT	6	+	1084	1713
ENSDARG00000011609	ENSDART00000018159	3	6	6	TCCCACCCCCTGCTGCTGTTGCT	5	+	1085	1713
ENSDARG00000011609	ENSDART00000018159	3	7	7	ACCGTCAAAACTGAGCCGCGGGA	5	+	1342	1713
ENSDARG00000011609	ENSDART00000018159	3	7	7	ATCGTCCTCCACGTCTGCGCAGCC	6	+	1266	1713
ENSDARG00000011609	ENSDART00000018159	3	7	7	GTCCTCCACGTCTGCGCAGCCGCT	6	+	1269	1713
ENSDARG00000011609	ENSDART00000018159	3	7	7	CCCATCACCACGCAGCCGGTGCT	5	+	1177	1713
ENSDARG00000011609	ENSDART00000018159	3	7	7	CGCTCACTCAGAACATGAAGCCGGT	7	+	1217	1713
ENSDARG00000011609	ENSDART00000057040	3	1	1	TGCAGCTACCGAGAGTGTGAGTAA	6	+	272	1788
ENSDARG00000011609	ENSDART00000057040	3	1	1	CTCGTCGCAGGGCTCGGTGGATGT	6	+	81	1788
ENSDARG00000011609	ENSDART00000057040	3	1	1	TGCCTAGGCAAAAACGGGGTGTTC	6	+	211	1788
ENSDARG00000011609	ENSDART00000057040	3	1	1	CTCGTCGCAGGGCTCGGTGGATGTT	7	+	81	1788
ENSDARG00000011609	ENSDART00000057040	3	1	1	TGCAGCTACCGAGAGTGTGAGTA	5	+	272	1788
ENSDARG00000011609	ENSDART00000057040	3	6	6	CTCTCCGCCCACTCCAGCGGCGTTC	7	+	1000	1788
ENSDARG00000011609	ENSDART00000057040	3	6	6	CTCCGCCCACTCCAGCGGCGTTC	5	+	1002	1788
ENSDARG00000011609	ENSDART00000057040	3	6	6	CCCTGCTGCTGTTGCTGTTGCCGCC	7	+	1095	1788
ENSDARG00000011609	ENSDART00000057040	3	6	6	CCCACCCCCTGCTGCTGTTGCTGTT	7	+	1089	1788
ENSDARG00000011609	ENSDART00000057040	3	6	6	GTCCCACCCCCTGCTGCTGTTGCT	6	+	1087	1788
ENSDARG00000011609	ENSDART00000057040	3	6	6	ACCCCCTGCTGCTGTTGCTGTTGCC	7	+	1092	1788
ENSDARG00000011609	ENSDART00000057040	3	6	6	TCCCACCCCCTGCTGCTGTTGCT	5	+	1088	1788
ENSDARG00000011609	ENSDART00000057040	3	7	7	GTCCTCCACGTCTGCGCAGCCGCT	6	+	1272	1788
ENSDARG00000011609	ENSDART00000057040	3	7	7	ACCGTCAAAACTGAGCCGCGGGA	5	+	1345	1788
ENSDARG00000011609	ENSDART00000057040	3	7	7	CGCTCACTCAGAACATGAAGCCGGT	7	+	1220	1788
ENSDARG00000011609	ENSDART00000057040	3	7	7	CCCATCACCACGCAGCCGGTGCT	5	+	1180	1788
ENSDARG00000011609	ENSDART00000057040	3	7	7	ATCGTCCTCCACGTCTGCGCAGCC	6	+	1269	1788
ENSDARG00000011609	ENSDART00000101542	3	1	1	TGCCTAGGCAAAAACGGGGTGTTC	6	+	211	1731
ENSDARG00000011609	ENSDART00000101542	3	1	1	TGCAGCTACCGAGAGTGTGAGTAA	6	+	272	1731
ENSDARG00000011609	ENSDART00000101542	3	1	1	TGCAGCTACCGAGAGTGTGAGTA	5	+	272	1731
ENSDARG00000011609	ENSDART00000101542	3	1	1	CTCGTCGCAGGGCTCGGTGGATGTT	7	+	81	1731
ENSDARG00000011609	ENSDART00000101542	3	1	1	CTCGTCGCAGGGCTCGGTGGATGT	6	+	81	1731
ENSDARG00000011609	ENSDART00000101542	3	6	6	CCCTGCTGCTGTTGCTGTTGCCGCC	7	+	1095	1731
ENSDARG00000011609	ENSDART00000101542	3	6	6	ACCCCCTGCTGCTGTTGCTGTTGCC	7	+	1092	1731
ENSDARG00000011609	ENSDART00000101542	3	6	6	CTCCGCCCACTCCAGCGGCGTTC	5	+	1002	1731
ENSDARG00000011609	ENSDART00000101542	3	6	6	CCCACCCCCTGCTGCTGTTGCTGTT	7	+	1089	1731
ENSDARG00000011609	ENSDART00000101542	3	6	6	CTCTCCGCCCACTCCAGCGGCGTTC	7	+	1000	1731
ENSDARG00000011609	ENSDART00000101542	3	6	6	GTCCCACCCCCTGCTGCTGTTGCT	6	+	1087	1731
ENSDARG00000011609	ENSDART00000101542	3	6	6	TCCCACCCCCTGCTGCTGTTGCT	5	+	1088	1731
ENSDARG00000011609	ENSDART00000101542	3	7	7	ACCGTCAAAACTGAGCCGCGGGA	5	+	1345	1731
ENSDARG00000011609	ENSDART00000101542	3	7	7	ATCGTCCTCCACGTCTGCGCAGCC	6	+	1269	1731
ENSDARG00000011609	ENSDART00000101542	3	7	7	GTCCTCCACGTCTGCGCAGCCGCT	6	+	1272	1731
ENSDARG00000011609	ENSDART00000101542	3	7	7	CCCATCACCACGCAGCCGGTGCT	5	+	1180	1731
ENSDARG00000011609	ENSDART00000101542	3	7	7	CGCTCACTCAGAACATGAAGCCGGT	7	+	1220	1731
ENSDARG00000011665	ENSDART00000020741	3	2	1	TCCTCACTCCAGAGCAGAAGAAGGA	7	+	29	1092
ENSDARG00000011665	ENSDART00000020741	3	2	1	GGCAAAGGCATCCTTGCTGCTGAT	6	+	88	1092
ENSDARG00000011665	ENSDART00000020741	3	2	1	CACTCCAGAGCAGAAGAAGGAGCT	6	+	33	1092
ENSDARG00000011665	ENSDART00000020741	3	2	1	AAAGGCATCCTTGCTGCTGATGAG	6	+	91	1092
ENSDARG00000011665	ENSDART00000020741	3	6	5	CTCAAACCCAACATGGTGACTGC	5	+	694	1092
ENSDARG00000011665	ENSDART00000020741	3	6	5	TGCTCAAACCCAACATGGTGACTGC	7	+	692	1092
ENSDARG00000011665	ENSDART00000020741	3	6	5	GTTCCAATCGTTGAGCCTGAGAT	5	+	559	1092
ENSDARG00000011665	ENSDART00000020741	3	7	6	GGCGTCACCTTCCTGTCTGGAGGC	6	+	808	1092
ENSDARG00000011665	ENSDART00000020741	3	8	7	AACAACAGCCAGGCCTGTGTTGGAA	7	+	1009	1092
ENSDARG00000011665	ENSDART00000020741	3	8	7	AACAACAGCCAGGCCTGTGTTGGA	6	+	1009	1092
ENSDARG00000011665	ENSDART00000102617	3	1	1	TCCTCACTCCAGAGCAGAAGAAGGA	7	+	29	1092
ENSDARG00000011665	ENSDART00000102617	3	1	1	GGCAAAGGCATCCTTGCTGCTGAT	6	+	88	1092
ENSDARG00000011665	ENSDART00000102617	3	1	1	CACTCCAGAGCAGAAGAAGGAGCT	6	+	33	1092
ENSDARG00000011665	ENSDART00000102617	3	1	1	AAAGGCATCCTTGCTGCTGATGAG	6	+	91	1092
ENSDARG00000011665	ENSDART00000102617	3	4	4	CTCAAACCCAACATGGTGACTGC	5	+	694	1092
ENSDARG00000011665	ENSDART00000102617	3	4	4	GTTCCAATCGTTGAGCCTGAGAT	5	+	559	1092
ENSDARG00000011665	ENSDART00000102617	3	4	4	TGCTCAAACCCAACATGGTGACTGC	7	+	692	1092
ENSDARG00000011665	ENSDART00000102617	3	5	5	GGCGTCACCTTCCTGTCTGGAGGC	6	+	808	1092
ENSDARG00000011665	ENSDART00000102617	3	6	6	AACAACAGCCAGGCCTGTGTTGGAA	7	+	1009	1092
ENSDARG00000011665	ENSDART00000102617	3	6	6	AACAACAGCCAGGCCTGTGTTGGA	6	+	1009	1092
ENSDARG00000011727	ENSDART00000015393	3	1	1	AAATACAGCTGGATTGTTAGAGGTC	7	-	12	603
ENSDARG00000011727	ENSDART00000015393	3	2	2	AACAAAACAATACTTGCAGTATAG	6	-	91	603
ENSDARG00000011727	ENSDART00000015393	3	2	2	AAACAAAACAATACTTGCAGTATAG	7	-	91	603
ENSDARG00000011727	ENSDART00000015393	3	5	5	AACTTCTGCAGTCTTGACGTAGAC	6	-	381	603
ENSDARG00000011727	ENSDART00000015393	3	7	7	TTAGTCACAATGTTGAATTGTAG	5	-	511	603
ENSDARG00000011925	ENSDART00000025324	3	2	1	CACCTCTACCTGAGGACGAGGAG	5	+	92	1512
ENSDARG00000011925	ENSDART00000025324	3	3	2	GGCTGCTTCAAACAGGTGAGTGT	5	+	263	1512
ENSDARG00000011925	ENSDART00000025324	3	8	7	TTCGGCTTCACGGCAGTGGCCTTT	6	+	799	1512
ENSDARG00000011925	ENSDART00000025324	3	12	11	CACTTCAGATGTCTCTGCTGCTGTG	7	+	1334	1512
ENSDARG00000011925	ENSDART00000025324	3	12	11	ATCAAATTCGTACATGTGGGAGTTT	7	+	1305	1512
ENSDARG00000011925	ENSDART00000025324	3	12	11	ATCAAATTCGTACATGTGGGAGTT	6	+	1305	1512
ENSDARG00000011956	ENSDART00000007073	3	1	1	TTACCAGTCTCACCAGCAGCATTC	6	+	90	753
ENSDARG00000011956	ENSDART00000007073	3	1	1	GCATTCGCAATACGACGCGGCCTTC	7	+	165	753
ENSDARG00000011956	ENSDART00000007073	3	1	1	GCACACCACCATCCAGGAGCTTAC	6	+	241	753
ENSDARG00000011956	ENSDART00000007073	3	1	1	CTCAAAGTCGGCTTTTCTGGAGTT	6	+	57	753
ENSDARG00000011956	ENSDART00000007073	3	1	1	CACACCACCATCCAGGAGCTTAC	5	+	242	753
ENSDARG00000011956	ENSDART00000007073	3	1	1	ATCAACACAACAGCGCAGTCGGA	5	+	272	753
ENSDARG00000011956	ENSDART00000007073	3	2	2	AAATACGGCTGAACGGGAAGGGGAA	7	+	350	753
ENSDARG00000011956	ENSDART00000007073	3	3	3	GCATGCCACCCCTATGGGATGTT	5	+	632	753
ENSDARG00000012160	ENSDART00000005343	3	2	2	GAAAACCTCTACAGCGAGGTCAAC	6	+	247	1488
ENSDARG00000012160	ENSDART00000005343	3	2	2	CCCCTCATCACTCAGGTGGGTCT	5	+	283	1488
ENSDARG00000012160	ENSDART00000005343	3	3	3	GACGCCATCGATCTGAATTTGGG	5	+	358	1488
ENSDARG00000012160	ENSDART00000005343	3	7	7	GTTCACCACTGCATGGAGGAAAC	5	+	709	1488
ENSDARG00000012160	ENSDART00000005343	3	9	9	GCCAAAGCAAAAAATGTAGATGGC	6	+	940	1488
ENSDARG00000012160	ENSDART00000005343	3	9	9	GGCCAAAGCAAAAAATGTAGATGGC	7	+	939	1488
ENSDARG00000012160	ENSDART00000005343	3	11	11	TCCAAACACTGAAAATGGGCAGAA	6	+	1098	1488
ENSDARG00000012160	ENSDART00000005343	3	11	11	AACAAAGGCTGTGAGTGTGAAGAG	6	+	1131	1488
ENSDARG00000012192	ENSDART00000013376	3	1	1	TTCACCCTCAGCCAGGCAGCAGGT	6	+	209	1212
ENSDARG00000012192	ENSDART00000013376	3	1	1	CTCTGCGCATCTCTGTTGGCGGG	5	+	62	1212
ENSDARG00000012192	ENSDART00000013376	3	1	1	CTCCTCATCTACATGCAGCTTCT	5	+	181	1212
ENSDARG00000012192	ENSDART00000013376	3	1	1	CGCTCAGTCCACCAGAGCGGACGGC	7	+	293	1212
ENSDARG00000012192	ENSDART00000013376	3	1	1	CACCTAGCAGAGAAAGGCCGGGGCA	7	+	487	1212
ENSDARG00000012192	ENSDART00000013376	3	2	2	CTCAACAACAATCCTGAGTGGGTG	6	+	739	1212
ENSDARG00000012192	ENSDART00000013376	3	3	3	ATCGCCACCTACATTGTGGCGTTT	6	+	1126	1212
ENSDARG00000012192	ENSDART00000013376	3	3	3	GCCACCTACATTGTGGCGTTTAC	5	+	1129	1212
ENSDARG00000012192	ENSDART00000013376	3	3	3	GTTTACCCAAGATGGCCGAATTC	5	+	1146	1212
ENSDARG00000012192	ENSDART00000013376	3	3	3	ATCGCCACCTACATTGTGGCGTT	5	+	1126	1212
ENSDARG00000012261	ENSDART00000017172	3	2	1	AGATGCAGAGGACCGGGATGCTGAT	7	+	84	2922
ENSDARG00000012261	ENSDART00000017172	3	4	3	AGCCCATTATAAAACCTGTGAGGAT	7	+	284	2922
ENSDARG00000012261	ENSDART00000017172	3	6	5	CCCTACAGACATGTTTTGTAGAC	5	+	431	2922
ENSDARG00000012261	ENSDART00000017172	3	10	9	AACTGCCCCCTACTGATGCCTAC	5	+	815	2922
ENSDARG00000012261	ENSDART00000017172	3	10	9	TGCGCCACATTGTGGATGAGGTC	5	+	845	2922
ENSDARG00000012261	ENSDART00000017172	3	11	10	TTCCTCGCAGTACTGCATTTGCT	5	+	942	2922
ENSDARG00000012261	ENSDART00000017172	3	11	10	TTCTACAGATGAGTCTCTGATTGT	6	+	888	2922
ENSDARG00000012261	ENSDART00000017172	3	12	11	GTTCGCAAAAAGACTATGGGGAGAC	7	+	1026	2922
ENSDARG00000012261	ENSDART00000017172	3	13	12	CAACTCCCAGCGCAGCTTTGTTGAG	7	+	1101	2922
ENSDARG00000012261	ENSDART00000017172	3	13	12	CAACTCCCAGCGCAGCTTTGTTG	5	+	1101	2922
ENSDARG00000012261	ENSDART00000017172	3	13	12	AGCAACTCCCAGCGCAGCTTTGTTG	7	+	1099	2922
ENSDARG00000012261	ENSDART00000017172	3	13	12	AACAGCAACTCCCAGCGCAGCTTTG	7	+	1096	2922
ENSDARG00000012261	ENSDART00000017172	3	13	12	CCCAGCGCAGCTTTGTTGAGTTT	5	+	1106	2922
ENSDARG00000012261	ENSDART00000017172	3	14	13	CGCCTCGTCTGTAACCGCTTTTTTG	7	+	1261	2922
ENSDARG00000012261	ENSDART00000017172	3	14	13	CTCAACATCAAACCTCTGCTGCG	5	+	1240	2922
ENSDARG00000012261	ENSDART00000017172	3	14	13	AACTCAACATCAAACCTCTGCTGCG	7	+	1238	2922
ENSDARG00000012261	ENSDART00000017172	3	15	14	ACAGGCTTAGTGGACATGTGTGTGC	7	+	1294	2922
ENSDARG00000012261	ENSDART00000017172	3	16	15	GAAAACTACAGTCTGGAGGACGAG	6	+	1549	2922
ENSDARG00000012261	ENSDART00000017172	3	20	19	AACTTCTTCTTTGAAGTGTTTTGC	6	+	2019	2922
ENSDARG00000012261	ENSDART00000017172	3	20	19	AACTTCTTCTTTGAAGTGTTTTGCT	7	+	2019	2922
ENSDARG00000012261	ENSDART00000017172	3	21	20	AAAATCACCATGATTGCTGAGCC	5	+	2065	2922
ENSDARG00000012261	ENSDART00000017172	3	22	21	GACCCAACATCTTAGTAGACGAC	5	+	2237	2922
ENSDARG00000012261	ENSDART00000017172	3	24	23	AGCCGCTGCACAGAGGAGGAGGAC	6	+	2411	2922
ENSDARG00000012261	ENSDART00000017172	3	24	23	AGCCGCTGCACAGAGGAGGAGGA	5	+	2411	2922
ENSDARG00000012261	ENSDART00000017172	3	24	23	CCCTACAGCTCGCAGAGTTGTCTAC	7	+	2442	2922
ENSDARG00000012261	ENSDART00000017172	3	24	23	CCCTACAGCTCGCAGAGTTGTCT	5	+	2442	2922
ENSDARG00000012405	ENSDART00000009393	3	1	1	CTCAGCGCAACGGTGCTTTTGGC	5	+	46	4341
ENSDARG00000012405	ENSDART00000009393	3	2	2	TGCCCCGTCTGCCCAGACGACGGT	6	+	262	4341
ENSDARG00000012405	ENSDART00000009393	3	2	2	AGCGGCACCGTAATGTGCGACGAA	6	+	181	4341
ENSDARG00000012405	ENSDART00000009393	3	6	6	CTCCTCAGATGTCTGGTGGCTTTG	6	+	443	4341
ENSDARG00000012405	ENSDART00000009393	3	6	6	CTCCTCAGATGTCTGGTGGCTTT	5	+	443	4341
ENSDARG00000012405	ENSDART00000009393	3	48	48	CACCCAGACTGGAAGAGCGGTATGT	7	+	3754	4341
ENSDARG00000012405	ENSDART00000009393	3	49	49	AAACACGTCTGGTTCGGAGAGGCC	6	+	3922	4341
ENSDARG00000012405	ENSDART00000009393	3	51	51	ACAGTCGCACACCGGTGCATGGGGC	7	+	4203	4341
ENSDARG00000012405	ENSDART00000009393	3	51	51	GACATCGCCCCTATGGACGTTGGT	6	+	4279	4341
ENSDARG00000012405	ENSDART00000079026	3	1	1	CTCAGCGCAACGGTGCTTTTGGC	5	+	46	660
ENSDARG00000012405	ENSDART00000079026	3	2	2	AGCGGCACCGTAATGTGCGACGAA	6	+	181	660
ENSDARG00000012405	ENSDART00000079026	3	2	2	TGCCCCGTCTGCCCAGACGACGGT	6	+	262	660
ENSDARG00000012405	ENSDART00000079026	3	6	6	CTCCTCAGATGTCTGGTGGCTTTG	6	+	443	660
ENSDARG00000012405	ENSDART00000079026	3	6	6	CTCCTCAGATGTCTGGTGGCTTT	5	+	443	660
ENSDARG00000012539	ENSDART00000019098	3	5	4	TCCACCTGCCTGTTTTAGAAGAG	5	-	423	834
ENSDARG00000012539	ENSDART00000019098	3	5	4	CACCACAAATGGTTCTCTGTTGAA	6	-	394	834
ENSDARG00000012539	ENSDART00000019098	3	6	5	TCCTGCACAGCCACTTCTGGGGAT	6	-	471	834
ENSDARG00000012539	ENSDART00000019098	3	6	5	CACAGCCACTTCTGGGGATGTGTGT	7	-	465	834
ENSDARG00000012539	ENSDART00000019098	3	6	5	AGCCACTTCTGGGGATGTGTGTTG	6	-	463	834
ENSDARG00000012539	ENSDART00000019098	3	7	6	GAAGTCTCCCAAAAGCATGATGT	5	-	551	834
ENSDARG00000012881	ENSDART00000020253	3	2	2	TTCCACACACATACCTGCGCTTGC	6	-	302	2436
ENSDARG00000012881	ENSDART00000020253	3	3	3	CGCCACCACTGGTTTCTGTAGGT	5	-	386	2436
ENSDARG00000012881	ENSDART00000020253	3	3	3	ATCACCACCGAATCCCGCAGACGTG	7	-	413	2436
ENSDARG00000012881	ENSDART00000020253	3	3	3	AACGCCACCACTGGTTTCTGTAGGT	7	-	386	2436
ENSDARG00000012881	ENSDART00000020253	3	4	4	AGCATCTTCTTCTGGAAGTTGAT	5	-	688	2436
ENSDARG00000012881	ENSDART00000020253	3	5	5	TCCTCCAAAGGTGATCGCAGGAGAA	7	-	933	2436
ENSDARG00000012881	ENSDART00000020253	3	6	6	ACACCCTGCACGCAGGTGGAGAC	5	-	1006	2436
ENSDARG00000012881	ENSDART00000020253	3	9	9	ATCCACAGCAATCATGAAGAAGAT	6	-	1597	2436
ENSDARG00000012881	ENSDART00000020253	3	9	9	CAACCATCCGACGGATCTGGTGGT	6	-	1550	2436
ENSDARG00000012881	ENSDART00000020253	3	10	10	AAACCAGCCTCTGGCAGAAGTGTTG	7	-	1680	2436
ENSDARG00000012881	ENSDART00000020253	3	10	10	ACCAGCCTCTGGCAGAAGTGTTG	5	-	1680	2436
ENSDARG00000012881	ENSDART00000029386	3	8	7	GTCTGCAGCTCAAGGTCTGCTGAA	6	-	567	2715
ENSDARG00000012881	ENSDART00000029386	3	10	9	ATCACCACCGAATCCCGCAGACGTG	7	-	692	2715
ENSDARG00000012881	ENSDART00000029386	3	10	9	AACGCCACCACTGGTTTCTGTAGGT	7	-	665	2715
ENSDARG00000012881	ENSDART00000029386	3	10	9	CGCCACCACTGGTTTCTGTAGGT	5	-	665	2715
ENSDARG00000012881	ENSDART00000029386	3	11	10	AGCATCTTCTTCTGGAAGTTGAT	5	-	967	2715
ENSDARG00000012881	ENSDART00000029386	3	12	11	TCCTCCAAAGGTGATCGCAGGAGAA	7	-	1212	2715
ENSDARG00000012881	ENSDART00000029386	3	13	12	ACACCCTGCACGCAGGTGGAGAC	5	-	1285	2715
ENSDARG00000012881	ENSDART00000029386	3	16	15	ATCCACAGCAATCATGAAGAAGAT	6	-	1876	2715
ENSDARG00000012881	ENSDART00000029386	3	16	15	CAACCATCCGACGGATCTGGTGGT	6	-	1829	2715
ENSDARG00000012881	ENSDART00000029386	3	17	16	ACCAGCCTCTGGCAGAAGTGTTG	5	-	1959	2715
ENSDARG00000012881	ENSDART00000029386	3	17	16	AAACCAGCCTCTGGCAGAAGTGTTG	7	-	1959	2715
ENSDARG00000012881	ENSDART00000104077	3	4	3	AGCATCTTCTTCTGGAAGTTGAT	5	-	253	1200
ENSDARG00000012881	ENSDART00000104077	3	5	4	TCCTCCAAAGGTGATCGCAGGAGAA	7	-	498	1200
ENSDARG00000012881	ENSDART00000104077	3	6	5	ACACCCTGCACGCAGGTGGAGAC	5	-	571	1200
ENSDARG00000012881	ENSDART00000104077	3	9	8	ATCCACAGCAATCATGAAGAAGAT	6	-	1162	1200
ENSDARG00000012881	ENSDART00000104077	3	9	8	CAACCATCCGACGGATCTGGTGGT	6	-	1115	1200
ENSDARG00000012881	ENSDART00000104081	3	2	2	TTCCACACACATACCTGCGCTTGC	6	-	299	2661
ENSDARG00000012881	ENSDART00000104081	3	8	8	TTCCAAAAATTTACAAGATTTTTGT	7	-	528	2661
ENSDARG00000012881	ENSDART00000104081	3	9	9	AACGCCACCACTGGTTTCTGTAGGT	7	-	614	2661
ENSDARG00000012881	ENSDART00000104081	3	9	9	CGCCACCACTGGTTTCTGTAGGT	5	-	614	2661
ENSDARG00000012881	ENSDART00000104081	3	9	9	ATCACCACCGAATCCCGCAGACGTG	7	-	641	2661
ENSDARG00000012881	ENSDART00000104081	3	10	10	AGCATCTTCTTCTGGAAGTTGAT	5	-	916	2661
ENSDARG00000012881	ENSDART00000104081	3	11	11	TCCTCCAAAGGTGATCGCAGGAGAA	7	-	1161	2661
ENSDARG00000012881	ENSDART00000104081	3	12	12	ACACCCTGCACGCAGGTGGAGAC	5	-	1234	2661
ENSDARG00000012881	ENSDART00000104081	3	15	15	CAACCATCCGACGGATCTGGTGGT	6	-	1778	2661
ENSDARG00000012881	ENSDART00000104081	3	15	15	ATCCACAGCAATCATGAAGAAGAT	6	-	1825	2661
ENSDARG00000012881	ENSDART00000104081	3	16	16	ACCAGCCTCTGGCAGAAGTGTTG	5	-	1908	2661
ENSDARG00000012881	ENSDART00000104081	3	16	16	AAACCAGCCTCTGGCAGAAGTGTTG	7	-	1908	2661
ENSDARG00000013057	ENSDART00000025449	3	1	1	TGCTTCATCGGAGACCGAGGAGGCG	7	+	429	825
ENSDARG00000013057	ENSDART00000025449	3	1	1	CGCGTCTCCGGAGCCGCTGCCTTG	6	+	288	825
ENSDARG00000013057	ENSDART00000025449	3	1	1	CAAAGCACCACCACTGCGGGTAA	5	+	361	825
ENSDARG00000013057	ENSDART00000025449	3	1	1	ACCAAAGCACCACCACTGCGGGTAA	7	+	359	825
ENSDARG00000013057	ENSDART00000025449	3	1	1	AACCTCCACTACCTCGGCGACGTC	6	+	510	825
ENSDARG00000013057	ENSDART00000025449	3	2	2	AGATACCTCACCCGAAGAAGGAGGA	7	+	676	825
ENSDARG00000013057	ENSDART00000025449	3	2	2	ACCTCACCCGAAGAAGGAGGATAG	6	+	680	825
ENSDARG00000013057	ENSDART00000025449	3	2	2	TACCTCACCCGAAGAAGGAGGATAG	7	+	679	825
ENSDARG00000013161	ENSDART00000013816	3	3	2	GTCCTCAAAGGACTTGGCATTGTTG	7	-	261	561
ENSDARG00000013161	ENSDART00000013816	3	4	3	TGCACCCACCTGACGCGTCTTGGCC	7	-	444	561
ENSDARG00000013161	ENSDART00000013816	3	4	3	GCACCCACCTGACGCGTCTTGGCC	6	-	444	561
ENSDARG00000013161	ENSDART00000013816	3	5	4	TGCAACGTCTCTGTGTGTGCTTTT	6	-	539	561
ENSDARG00000013161	ENSDART00000013816	3	5	4	CTCTTCTTATTGCTGCGGTTGGTCT	7	-	512	561
ENSDARG00000013161	ENSDART00000013816	3	5	4	CTCTTCTTATTGCTGCGGTTGGT	5	-	514	561
ENSDARG00000013252	ENSDART00000005051	3	3	3	GACATCCGCCAGGCAGCGTTTGGT	6	+	219	1770
ENSDARG00000013252	ENSDART00000005051	3	6	6	GCAGGCATCTACTTTCTGGGTAC	5	+	859	1770
ENSDARG00000013252	ENSDART00000005051	3	8	8	CTCTGCTTCTGCCCGTGGTTGTG	5	+	926	1770
ENSDARG00000013252	ENSDART00000005051	3	8	8	TGCTTCTGCCCGTGGTTGTGTCGCT	7	+	929	1770
ENSDARG00000013252	ENSDART00000005051	3	14	14	GAACTCTTCTACTATCTGATTAG	5	+	1666	1770
ENSDARG00000013252	ENSDART00000005051	3	14	14	GCAGCCCTCAGATCAGTGTGGGCC	6	+	1530	1770
ENSDARG00000013298	ENSDART00000061964	3	2	2	GCACAAGACTGAATGAAGCAGAG	5	+	104	699
ENSDARG00000013298	ENSDART00000061964	3	3	3	CTACCCAGCCAAAATGCGAATAC	5	+	609	699
ENSDARG00000013298	ENSDART00000061964	3	3	3	CCCTACCCAGCCAAAATGCGAATAC	7	+	607	699
ENSDARG00000013307	ENSDART00000018975	3	2	2	GCCAGCCTCTTCTGAAGTCTGAGCA	7	-	17	588
ENSDARG00000013307	ENSDART00000018975	3	2	2	TGCCACAGCGCAAGACGCTGGAGGC	7	-	40	588
ENSDARG00000013307	ENSDART00000018975	3	3	3	TTCACCAACTTACGAATTTGTTGGC	7	-	122	588
ENSDARG00000013307	ENSDART00000018975	3	3	3	TGCGGCATCGAGCACGGGAGTGAAC	7	-	178	588
ENSDARG00000013307	ENSDART00000018975	3	3	3	TCCTTCACCAACTTACGAATTTGTT	7	-	125	588
ENSDARG00000013307	ENSDART00000018975	3	5	5	GCCCTCAGATACAGGCTGTGGTA	5	-	367	588
ENSDARG00000013460	ENSDART00000021634	3	2	2	TTCATCACCAGCACTGGTTTGAGTT	7	-	929	1713
ENSDARG00000013460	ENSDART00000021634	3	2	2	TTCATCACCAGCACTGGTTTGAG	5	-	931	1713
ENSDARG00000013460	ENSDART00000021634	3	2	2	GGCGGCCACACAACTCTTGAGTC	5	-	254	1713
ENSDARG00000013460	ENSDART00000021634	3	2	2	GCCCACAAAAACAAAGTGGTGTGC	6	-	652	1713
ENSDARG00000013460	ENSDART00000021634	3	2	2	GCAGTCATCCATGTCCGGTGCTTTC	7	-	984	1713
ENSDARG00000013460	ENSDART00000021634	3	2	2	GCACTCTTCAGCAGGTAGACGAG	5	-	959	1713
ENSDARG00000013460	ENSDART00000021634	3	2	2	CCCGTCACCTCACAGAGGAAGCT	5	-	685	1713
ENSDARG00000013460	ENSDART00000021634	3	2	2	CACGCCGCACACTGGAAGTGGCA	5	-	1632	1713
ENSDARG00000013460	ENSDART00000021634	3	2	2	CACAAAGTCACTCTTGCAGAAGCT	6	-	1363	1713
ENSDARG00000013460	ENSDART00000021634	3	2	2	CACAAAAACAAAGTGGTGTGCTGGT	7	-	648	1713
ENSDARG00000013460	ENSDART00000021634	3	2	2	ATCACCAGCACTGGTTTGAGTTG	5	-	928	1713
ENSDARG00000013460	ENSDART00000021634	3	2	2	ACCATCTTCTGCCGGGGTTTGCA	5	-	1336	1713
ENSDARG00000013460	ENSDART00000021634	3	2	2	ACACGCCGCACACTGGAAGTGGCA	6	-	1632	1713
ENSDARG00000013460	ENSDART00000021634	3	2	2	AAAAACAAAGTGGTGTGCTGGTTTG	7	-	645	1713
ENSDARG00000013533	ENSDART00000012470	3	1	1	AGACCCCTCGTTCCAGCATGAGTC	6	+	135	738
ENSDARG00000013533	ENSDART00000012470	3	2	2	AGCGGCTGCCCGACATTGTGCAGCA	7	+	688	738
ENSDARG00000013533	ENSDART00000012470	3	2	2	AGAACCGGCGCATGAAGTGGAAGAA	7	+	608	738
ENSDARG00000013533	ENSDART00000012470	3	2	2	ACCGGCGCATGAAGTGGAAGAAGGA	7	+	611	738
ENSDARG00000013533	ENSDART00000012470	3	2	2	AACGACAAATTAAGATTTGGTTTC	6	+	584	738
ENSDARG00000013552	ENSDART00000041559	3	3	3	GCCCGCAGACGACCTTTTAGGCC	5	-	679	1167
ENSDARG00000013552	ENSDART00000041559	3	3	3	CCCTGCGACGCACAAAGTAGTGGCC	7	-	409	1167
ENSDARG00000013552	ENSDART00000041559	3	4	4	GTTCCATACCGTATGCAGTGGCA	5	-	801	1167
ENSDARG00000013552	ENSDART00000041559	3	4	4	GGCTTCCTCTGAAACGAGGGAGCC	6	-	902	1167
ENSDARG00000013552	ENSDART00000041559	3	4	4	GCCCAAAAACGATCGCTGTTGCT	5	-	882	1167
ENSDARG00000013552	ENSDART00000041559	3	4	4	CCCAAAAACGATCGCTGTTGCTGGT	7	-	879	1167
ENSDARG00000013552	ENSDART00000041559	3	4	4	AGCCCAAAAACGATCGCTGTTGCT	6	-	882	1167
ENSDARG00000013552	ENSDART00000041559	3	4	4	ACCAGCAGAACTAGGAAGCTTGT	5	-	997	1167
ENSDARG00000013552	ENSDART00000074436	3	3	3	GTTCCATACCGTATGCAGTGGCA	5	-	813	1386
ENSDARG00000013552	ENSDART00000074436	3	3	3	GGCTTCCTCTGAAACGAGGGAGCC	6	-	914	1386
ENSDARG00000013552	ENSDART00000074436	3	3	3	GCCCGCAGACGACCTTTTAGGCC	5	-	646	1386
ENSDARG00000013552	ENSDART00000074436	3	3	3	GCCCAAAAACGATCGCTGTTGCT	5	-	894	1386
ENSDARG00000013552	ENSDART00000074436	3	3	3	CCCTGCGACGCACAAAGTAGTGGCC	7	-	376	1386
ENSDARG00000013552	ENSDART00000074436	3	3	3	CCCAAAAACGATCGCTGTTGCTGGT	7	-	891	1386
ENSDARG00000013552	ENSDART00000074436	3	3	3	AGCCCAAAAACGATCGCTGTTGCT	6	-	894	1386
ENSDARG00000013552	ENSDART00000074436	3	3	3	ACCAGCAGAACTAGGAAGCTTGT	5	-	1009	1386
ENSDARG00000013570	ENSDART00000057846	3	1	1	TGCGTCAGACTCTCCGCTGTGTGT	6	+	221	1635
ENSDARG00000013570	ENSDART00000057846	3	1	1	CTCCACAGAGACATTTCTGGAGGC	6	+	543	1635
ENSDARG00000013570	ENSDART00000057846	3	1	1	GTTTCAGACTGTGAGAGGCTGAA	5	+	22	1635
ENSDARG00000013570	ENSDART00000057846	3	2	2	TTCATCATCGTGCTCAGTATAGGAC	7	+	925	1635
ENSDARG00000013570	ENSDART00000057846	3	2	2	TTCAACAACGGTATGAAGATGAA	5	+	1610	1635
ENSDARG00000013570	ENSDART00000057846	3	2	2	AGAAACAGAAGAAAAGATGAAGAA	6	+	1311	1635
ENSDARG00000013570	ENSDART00000057846	3	2	2	ACAATCTTAGGAAGAGAAGCATTT	6	+	721	1635
ENSDARG00000013570	ENSDART00000057846	3	2	2	AAAGACAAAATGATGATGGTGAT	5	+	1348	1635
ENSDARG00000013570	ENSDART00000064958	3	1	1	TTCATCATCGTGCTCAGTATAGGAC	7	+	274	729
ENSDARG00000013570	ENSDART00000064958	3	1	1	ACAATCTTAGGAAGAGAAGCATTT	6	+	70	729
ENSDARG00000013570	ENSDART00000064958	3	2	2	AGAAACAGAAGAAAAGATGAAGAA	6	+	624	729
ENSDARG00000013570	ENSDART00000064958	3	2	2	AAAGACAAAATGATGATGGTGAT	5	+	661	729
ENSDARG00000013570	ENSDART00000101642	3	1	1	ACAATCTTAGGAAGAGAAGCATTT	6	+	97	756
ENSDARG00000013570	ENSDART00000101642	3	1	1	TTCATCATCGTGCTCAGTATAGGAC	7	+	301	756
ENSDARG00000013839	ENSDART00000020017	3	3	2	GCAACCTGCAAACCTGGATGCAGCC	7	+	236	1419
ENSDARG00000013839	ENSDART00000020017	3	4	3	TTAGGCAACAAAGCTGGATGACTGC	7	+	279	1419
ENSDARG00000013839	ENSDART00000020017	3	7	6	GAAAGCTGCTGCCAAGAGGCTGGT	6	+	684	1419
ENSDARG00000013839	ENSDART00000020017	3	7	6	GAAAGCCCCGATTATGGCCGTATTG	7	+	841	1419
ENSDARG00000013839	ENSDART00000020017	3	7	6	AGCTGCTGCCAAGAGGCTGGTGTG	6	+	687	1419
ENSDARG00000013839	ENSDART00000020017	3	7	6	AGCTGCTGCCAAGAGGCTGGTGT	5	+	687	1419
ENSDARG00000013839	ENSDART00000020017	3	8	7	CTCTACGCCTTTTCTGATGAGTCT	6	+	1105	1419
ENSDARG00000013839	ENSDART00000020017	3	8	7	GCACTCTACGCCTTTTCTGATGAG	6	+	1102	1419
ENSDARG00000013839	ENSDART00000020017	3	8	7	AGCTCCCACTGTGATCGTGGATGTA	7	+	963	1419
ENSDARG00000013997	ENSDART00000014182	3	7	7	TCCAGCGCAGCTCTCTGCTTTTGGT	7	-	535	876
ENSDARG00000013997	ENSDART00000014182	3	7	7	GTCTTCATCTGGAAGGGTGAAGGC	6	-	580	876
ENSDARG00000013997	ENSDART00000014182	3	8	8	TGCCACCACAGGGGAGTTGTAGTT	6	-	694	876
ENSDARG00000013997	ENSDART00000014182	3	8	8	TACTTCCACTGTGTGATGCGGCC	5	-	814	876
ENSDARG00000013997	ENSDART00000014182	3	8	8	GCCACCACAGGGGAGTTGTAGTT	5	-	694	876
ENSDARG00000013997	ENSDART00000014182	3	8	8	GACTGCCACCACAGGGGAGTTGTAG	7	-	696	876
ENSDARG00000013997	ENSDART00000014182	3	8	8	GACTGCCACCACAGGGGAGTTGTA	6	-	697	876
ENSDARG00000013997	ENSDART00000014182	3	8	8	AACAGCAACATTGGTGTGTGGGAC	6	-	751	876
ENSDARG00000013997	ENSDART00000014182	3	8	8	AACAGCAACATTGGTGTGTGGGA	5	-	752	876
ENSDARG00000014123	ENSDART00000016780	3	1	1	GGCGTCCACGTTTAGGCTGGTAA	5	-	95	1731
ENSDARG00000014123	ENSDART00000016780	3	6	6	AGCGCCACCAATCATGTTGGGCA	5	-	740	1731
ENSDARG00000014123	ENSDART00000016780	3	7	7	AAATGCTTCACTCCAGCAGTTTTG	6	-	864	1731
ENSDARG00000014123	ENSDART00000016780	3	7	7	CTAGACTCCAGTTCACTGTTGGGTC	7	-	913	1731
ENSDARG00000014123	ENSDART00000016780	3	10	10	GGCATCATCACAAGTTGCTGAGCT	6	-	1227	1731
ENSDARG00000014123	ENSDART00000016780	3	11	11	CTCAGCACCTCCACAGTGTGCTGCA	7	-	1253	1731
ENSDARG00000014123	ENSDART00000016780	3	12	12	CACTTCTTCAATGCAGGTGTGGAT	6	-	1489	1731
ENSDARG00000014123	ENSDART00000016780	3	13	13	CTCACCTTCATCTCGTAAGGTGAA	6	-	1672	1731
ENSDARG00000014123	ENSDART00000016780	3	13	13	ACCTTCATCTCGTAAGGTGAAGCG	6	-	1669	1731
ENSDARG00000014134	ENSDART00000018726	3	5	5	CTCATCTACCGAGATCTGAAGCC	5	+	496	1053
ENSDARG00000014134	ENSDART00000018726	3	7	7	GTTACCCGCCATTCTTTGCTGAC	5	+	713	1053
ENSDARG00000014134	ENSDART00000018726	3	8	8	ACCTGCTGCAGGTCGATCTGACGAA	7	+	824	1053
ENSDARG00000014134	ENSDART00000018726	3	9	9	AACTTCGACGACTACGACGAGGAA	6	+	988	1053
ENSDARG00000014134	ENSDART00000018726	3	9	9	GACACCAGCAACTTCGACGACTAC	6	+	979	1053
ENSDARG00000014134	ENSDART00000018726	3	9	9	TTCGACGACTACGACGAGGAAGAA	6	+	991	1053
ENSDARG00000014147	ENSDART00000019803	3	2	1	ATCCTCATCCCTCCTGGCCGTGGAA	7	-	174	804
ENSDARG00000014147	ENSDART00000019803	3	2	1	TCCTCATCCCTCCTGGCCGTGGAA	6	-	174	804
ENSDARG00000014147	ENSDART00000019803	3	3	2	CACAGCAAAGTTGGCGAATTGTAG	6	-	758	804
ENSDARG00000014147	ENSDART00000020575	3	2	1	TCCTCATCCCTCCTGGCCGTGGAA	6	-	174	2436
ENSDARG00000014147	ENSDART00000020575	3	2	1	TGCTTCCACAGCACGAAGAGGTG	5	-	791	2436
ENSDARG00000014147	ENSDART00000020575	3	2	1	ATCCTCATCCCTCCTGGCCGTGGAA	7	-	174	2436
ENSDARG00000014147	ENSDART00000020575	3	2	1	TTCCACAGCACGAAGAGGTGGTG	5	-	788	2436
ENSDARG00000014147	ENSDART00000020575	3	2	1	TTCCACAGCACGAAGAGGTGGTGAC	7	-	786	2436
ENSDARG00000014147	ENSDART00000020575	3	4	3	TTCATCCTCATGTTGCGCTGCATCT	7	-	1022	2436
ENSDARG00000014147	ENSDART00000020575	3	4	3	TACTTCCCAGCTTGTAAGGAGGA	5	-	981	2436
ENSDARG00000014147	ENSDART00000020575	3	5	4	ACCGACCTCCTGAATCTGTTGAA	5	-	1199	2436
ENSDARG00000014147	ENSDART00000020575	3	5	4	GTCATCTCCTTAGGTGGCCGCCGCG	7	-	1079	2436
ENSDARG00000014147	ENSDART00000020575	3	6	5	TTAGGCCCAGCATGGTGATGGATGT	7	-	1523	2436
ENSDARG00000014147	ENSDART00000020575	3	6	5	TCCGGCTGCGAATGTAAGGAGCA	5	-	1623	2436
ENSDARG00000014147	ENSDART00000020575	3	6	5	TGCCCAGACTCCGGCTGCGAATGT	6	-	1631	2436
ENSDARG00000014147	ENSDART00000020575	3	6	5	AGCAAAGGCAGAGAATGGGACGCA	6	-	1254	2436
ENSDARG00000014147	ENSDART00000020575	3	6	5	GACCTCCCCGAGGCAGGGGACGCT	6	-	1406	2436
ENSDARG00000014147	ENSDART00000020575	3	7	6	TTACAAACCTGTGGGGCTTGTGC	5	-	1845	2436
ENSDARG00000014147	ENSDART00000020575	3	8	7	TGCGACTTCTTTACATTTTGAGTGC	7	-	1859	2436
ENSDARG00000014147	ENSDART00000020575	3	8	7	TGCGACTTCTTTACATTTTGAGTG	6	-	1860	2436
ENSDARG00000014147	ENSDART00000020575	3	8	7	CGCCACCTCCCCAGGTGTGCGTGC	6	-	1901	2436
ENSDARG00000014147	ENSDART00000020575	3	8	7	GCCACCTCCCCAGGTGTGCGTGC	5	-	1901	2436
ENSDARG00000014147	ENSDART00000020575	3	8	7	AACTTCCTCCAGGCGTCTGCGGGC	6	-	2029	2436
ENSDARG00000014147	ENSDART00000020575	3	10	9	ATCATCCGCCGATATGGGATTTC	5	-	2236	2436
ENSDARG00000014147	ENSDART00000074371	3	2	1	ATCCTCATCCCTCCTGGCCGTGGAA	7	-	174	2436
ENSDARG00000014147	ENSDART00000074371	3	2	1	TCCTCATCCCTCCTGGCCGTGGAA	6	-	174	2436
ENSDARG00000014147	ENSDART00000074371	3	2	1	TGCTTCCACAGCACGAAGAGGTG	5	-	791	2436
ENSDARG00000014147	ENSDART00000074371	3	2	1	TTCCACAGCACGAAGAGGTGGTG	5	-	788	2436
ENSDARG00000014147	ENSDART00000074371	3	2	1	TTCCACAGCACGAAGAGGTGGTGAC	7	-	786	2436
ENSDARG00000014147	ENSDART00000074371	3	4	3	TACTTCCCAGCTTGTAAGGAGGA	5	-	981	2436
ENSDARG00000014147	ENSDART00000074371	3	4	3	TTCATCCTCATGTTGCGCTGCATCT	7	-	1022	2436
ENSDARG00000014147	ENSDART00000074371	3	5	4	GTCATCTCCTTAGGTGGCCGCCGCG	7	-	1079	2436
ENSDARG00000014147	ENSDART00000074371	3	5	4	ACCGACCTCCTGAATCTGTTGAA	5	-	1199	2436
ENSDARG00000014147	ENSDART00000074371	3	6	5	TTAGGCCCAGCATGGTGATGGATGT	7	-	1523	2436
ENSDARG00000014147	ENSDART00000074371	3	6	5	AGCAAAGGCAGAGAATGGGACGCA	6	-	1254	2436
ENSDARG00000014147	ENSDART00000074371	3	6	5	TGCCCAGACTCCGGCTGCGAATGT	6	-	1631	2436
ENSDARG00000014147	ENSDART00000074371	3	6	5	TCCGGCTGCGAATGTAAGGAGCA	5	-	1623	2436
ENSDARG00000014147	ENSDART00000074371	3	6	5	GACCTCCCCGAGGCAGGGGACGCT	6	-	1406	2436
ENSDARG00000014147	ENSDART00000074371	3	7	6	TTACAAACCTGTGGGGCTTGTGC	5	-	1845	2436
ENSDARG00000014147	ENSDART00000074371	3	8	7	AACTTCCTCCAGGCGTCTGCGGGC	6	-	2029	2436
ENSDARG00000014147	ENSDART00000074371	3	8	7	GCCACCTCCCCAGGTGTGCGTGC	5	-	1901	2436
ENSDARG00000014147	ENSDART00000074371	3	8	7	TGCGACTTCTTTACATTTTGAGTGC	7	-	1859	2436
ENSDARG00000014147	ENSDART00000074371	3	8	7	TGCGACTTCTTTACATTTTGAGTG	6	-	1860	2436
ENSDARG00000014147	ENSDART00000074371	3	8	7	CGCCACCTCCCCAGGTGTGCGTGC	6	-	1901	2436
ENSDARG00000014147	ENSDART00000074371	3	10	9	ATCATCCGCCGATATGGGATTTC	5	-	2236	2436
ENSDARG00000014232	ENSDART00000017857	3	1	1	TTCCTCATCCAGACGACGAAGAA	5	-	50	1710
ENSDARG00000014232	ENSDART00000017857	3	4	4	ACCTACTTCTTCCATGGAGTCGAT	6	-	442	1710
ENSDARG00000014232	ENSDART00000017857	3	4	4	TACTTCTTCCATGGAGTCGATGAT	6	-	439	1710
ENSDARG00000014232	ENSDART00000017857	3	6	6	GTTTTCTGCTGGCCGTTGACTTT	5	-	553	1710
ENSDARG00000014232	ENSDART00000017857	3	7	7	TCCCACAGCCGTGCACGTGGCTGTC	7	-	639	1710
ENSDARG00000014232	ENSDART00000017857	3	10	10	TTCTTCGCAACAACATGCTGTTTAC	7	-	893	1710
ENSDARG00000014232	ENSDART00000017857	3	13	13	ACACCAAGCGACCAGAAGTCTGC	5	-	1330	1710
ENSDARG00000014232	ENSDART00000017857	3	15	15	CCCAAACGCTGTCCAGGACGCAGCC	7	-	1496	1710
ENSDARG00000014232	ENSDART00000017857	3	17	17	GAATTCCTCCTCCGCCTGGGTCTTG	7	-	1674	1710
ENSDARG00000014232	ENSDART00000017857	3	17	17	GAAGTCACAATCCCAGCCTGAGAA	6	-	1696	1710
ENSDARG00000014232	ENSDART00000101518	3	1	1	TTCCTCATCCAGACGACGAAGAA	5	-	38	1731
ENSDARG00000014232	ENSDART00000101518	3	4	4	ACCTACTTCTTCCATGGAGTCGAT	6	-	430	1731
ENSDARG00000014232	ENSDART00000101518	3	4	4	TACTTCTTCCATGGAGTCGATGAT	6	-	427	1731
ENSDARG00000014232	ENSDART00000101518	3	6	6	GTTTTCTGCTGGCCGTTGACTTT	5	-	541	1731
ENSDARG00000014232	ENSDART00000101518	3	7	7	TCCCACAGCCGTGCACGTGGCTGTC	7	-	627	1731
ENSDARG00000014232	ENSDART00000101518	3	13	13	TTCTTCGCAACAACATGCTGTTTAC	7	-	914	1731
ENSDARG00000014232	ENSDART00000101518	3	16	16	ACACCAAGCGACCAGAAGTCTGC	5	-	1351	1731
ENSDARG00000014232	ENSDART00000101518	3	18	18	CCCAAACGCTGTCCAGGACGCAGCC	7	-	1517	1731
ENSDARG00000014232	ENSDART00000101518	3	20	20	GAAGTCACAATCCCAGCCTGAGAA	6	-	1717	1731
ENSDARG00000014232	ENSDART00000101518	3	20	20	GAATTCCTCCTCCGCCTGGGTCTTG	7	-	1695	1731
ENSDARG00000014320	ENSDART00000005224	3	2	2	ACCGGCGCCGGGGCTGTGGCAGCA	6	+	248	3186
ENSDARG00000014320	ENSDART00000005224	3	2	2	ACACCACTCATTACCGGCGCCGGG	6	+	236	3186
ENSDARG00000014320	ENSDART00000005224	3	2	2	CACTCATTACCGGCGCCGGGGCT	5	+	240	3186
ENSDARG00000014320	ENSDART00000005224	3	3	3	TACGCCACCTTTCAGCTGGTGGA	5	+	355	3186
ENSDARG00000014320	ENSDART00000005224	3	10	10	TACTCCAGCAACAGTGTCTGGAGGA	7	+	886	3186
ENSDARG00000014320	ENSDART00000005224	3	16	16	AGAAACTACATCAGTCTGACGGT	5	+	1414	3186
ENSDARG00000014320	ENSDART00000005224	3	22	22	TCCACCAACTGTGTGGTGGACAAC	6	+	1813	3186
ENSDARG00000014320	ENSDART00000005224	3	22	22	CTCAAATCCACCAACTGTGTGGTG	6	+	1807	3186
ENSDARG00000014320	ENSDART00000005224	3	22	22	TGCAACACCATCCTGTCGCCGGG	5	+	1867	3186
ENSDARG00000014320	ENSDART00000005224	3	22	22	AAATCCACCAACTGTGTGGTGGAC	6	+	1810	3186
ENSDARG00000014320	ENSDART00000005224	3	22	22	AAATCCACCAACTGTGTGGTGGA	5	+	1810	3186
ENSDARG00000014320	ENSDART00000005224	3	22	22	CAAATCCACCAACTGTGTGGTGGAC	7	+	1809	3186
ENSDARG00000014320	ENSDART00000005224	3	22	22	CAAATCCACCAACTGTGTGGTGGA	6	+	1809	3186
ENSDARG00000014320	ENSDART00000005224	3	27	27	CTCAACTTCATGCTGCTGCCGGG	5	+	2350	3186
ENSDARG00000014320	ENSDART00000005224	3	28	28	CACAGCACACCCATGGAGGTGGTG	6	+	2479	3186
ENSDARG00000014320	ENSDART00000005224	3	28	28	ATCCTCGACCACCACGACGTCTAC	6	+	2539	3186
ENSDARG00000014320	ENSDART00000005224	3	28	28	GCACACCCATGGAGGTGGTGGAC	5	+	2483	3186
ENSDARG00000014320	ENSDART00000005224	3	28	28	CACAGCACACCCATGGAGGTGGT	5	+	2479	3186
ENSDARG00000014320	ENSDART00000005224	3	30	30	CACGGCGTCACGAATGGAGTCTAC	6	+	2808	3186
ENSDARG00000014320	ENSDART00000031154	3	2	2	ACACCACTCATTACCGGCGCCGGG	6	+	251	3201
ENSDARG00000014320	ENSDART00000031154	3	2	2	ACCGGCGCCGGGGCTGTGGCAGCA	6	+	263	3201
ENSDARG00000014320	ENSDART00000031154	3	2	2	CACTCATTACCGGCGCCGGGGCT	5	+	255	3201
ENSDARG00000014320	ENSDART00000031154	3	3	3	TACGCCACCTTTCAGCTGGTGGA	5	+	370	3201
ENSDARG00000014320	ENSDART00000031154	3	8	8	TACTCCAGCAACAGTGTCTGGAGGA	7	+	892	3201
ENSDARG00000014320	ENSDART00000031154	3	13	13	TGCTTCAGCTAATTCAGTGGTAGCC	7	+	1248	3201
ENSDARG00000014320	ENSDART00000031154	3	15	15	AGAAACTACATCAGTCTGACGGT	5	+	1423	3201
ENSDARG00000014320	ENSDART00000031154	3	21	21	CAAATCCACCAACTGTGTGGTGGA	6	+	1818	3201
ENSDARG00000014320	ENSDART00000031154	3	21	21	TCCACCAACTGTGTGGTGGACAAC	6	+	1822	3201
ENSDARG00000014320	ENSDART00000031154	3	21	21	AAATCCACCAACTGTGTGGTGGA	5	+	1819	3201
ENSDARG00000014320	ENSDART00000031154	3	21	21	AAATCCACCAACTGTGTGGTGGAC	6	+	1819	3201
ENSDARG00000014320	ENSDART00000031154	3	21	21	CTCAAATCCACCAACTGTGTGGTG	6	+	1816	3201
ENSDARG00000014320	ENSDART00000031154	3	21	21	CAAATCCACCAACTGTGTGGTGGAC	7	+	1818	3201
ENSDARG00000014320	ENSDART00000031154	3	21	21	TGCAACACCATCCTGTCGCCGGG	5	+	1876	3201
ENSDARG00000014320	ENSDART00000031154	3	26	26	CTCAACTTCATGCTGCTGCCGGG	5	+	2365	3201
ENSDARG00000014320	ENSDART00000031154	3	27	27	ATCCTCGACCACCACGACGTCTAC	6	+	2554	3201
ENSDARG00000014320	ENSDART00000031154	3	27	27	GCACACCCATGGAGGTGGTGGAC	5	+	2498	3201
ENSDARG00000014320	ENSDART00000031154	3	27	27	CACAGCACACCCATGGAGGTGGTG	6	+	2494	3201
ENSDARG00000014320	ENSDART00000031154	3	27	27	CACAGCACACCCATGGAGGTGGT	5	+	2494	3201
ENSDARG00000014320	ENSDART00000031154	3	29	29	CACGGCGTCACGAATGGAGTCTAC	6	+	2823	3201
ENSDARG00000014320	ENSDART00000058171	3	2	2	CACTCATTACCGGCGCCGGGGCT	5	+	255	3153
ENSDARG00000014320	ENSDART00000058171	3	2	2	ACCGGCGCCGGGGCTGTGGCAGCA	6	+	263	3153
ENSDARG00000014320	ENSDART00000058171	3	2	2	ACACCACTCATTACCGGCGCCGGG	6	+	251	3153
ENSDARG00000014320	ENSDART00000058171	3	3	3	TACGCCACCTTTCAGCTGGTGGA	5	+	370	3153
ENSDARG00000014320	ENSDART00000058171	3	7	7	TACTCCAGCAACAGTGTCTGGAGGA	7	+	862	3153
ENSDARG00000014320	ENSDART00000058171	3	13	13	TGCTTCAGCTAATTCAGTGGTAGCC	7	+	1206	3153
ENSDARG00000014320	ENSDART00000058171	3	15	15	AGAAACTACATCAGTCTGACGGT	5	+	1381	3153
ENSDARG00000014320	ENSDART00000058171	3	21	21	TGCAACACCATCCTGTCGCCGGG	5	+	1834	3153
ENSDARG00000014320	ENSDART00000058171	3	21	21	TCCACCAACTGTGTGGTGGACAAC	6	+	1780	3153
ENSDARG00000014320	ENSDART00000058171	3	21	21	CTCAAATCCACCAACTGTGTGGTG	6	+	1774	3153
ENSDARG00000014320	ENSDART00000058171	3	21	21	AAATCCACCAACTGTGTGGTGGA	5	+	1777	3153
ENSDARG00000014320	ENSDART00000058171	3	21	21	AAATCCACCAACTGTGTGGTGGAC	6	+	1777	3153
ENSDARG00000014320	ENSDART00000058171	3	21	21	CAAATCCACCAACTGTGTGGTGGA	6	+	1776	3153
ENSDARG00000014320	ENSDART00000058171	3	21	21	CAAATCCACCAACTGTGTGGTGGAC	7	+	1776	3153
ENSDARG00000014320	ENSDART00000058171	3	26	26	CTCAACTTCATGCTGCTGCCGGG	5	+	2317	3153
ENSDARG00000014320	ENSDART00000058171	3	27	27	ATCCTCGACCACCACGACGTCTAC	6	+	2506	3153
ENSDARG00000014320	ENSDART00000058171	3	27	27	GCACACCCATGGAGGTGGTGGAC	5	+	2450	3153
ENSDARG00000014320	ENSDART00000058171	3	27	27	CACAGCACACCCATGGAGGTGGT	5	+	2446	3153
ENSDARG00000014320	ENSDART00000058171	3	27	27	CACAGCACACCCATGGAGGTGGTG	6	+	2446	3153
ENSDARG00000014320	ENSDART00000058171	3	29	29	CACGGCGTCACGAATGGAGTCTAC	6	+	2775	3153
ENSDARG00000014320	ENSDART00000093135	3	2	2	ACCGGCGCCGGGGCTGTGGCAGCA	6	+	257	3192
ENSDARG00000014320	ENSDART00000093135	3	2	2	ACACCACTCATTACCGGCGCCGGG	6	+	245	3192
ENSDARG00000014320	ENSDART00000093135	3	2	2	CACTCATTACCGGCGCCGGGGCT	5	+	249	3192
ENSDARG00000014320	ENSDART00000093135	3	3	3	TACGCCACCTTTCAGCTGGTGGA	5	+	367	3192
ENSDARG00000014320	ENSDART00000093135	3	8	8	TACTCCAGCAACAGTGTCTGGAGGA	7	+	925	3192
ENSDARG00000014320	ENSDART00000093135	3	15	15	AGAAACTACATCAGTCTGACGGT	5	+	1420	3192
ENSDARG00000014320	ENSDART00000093135	3	21	21	TCCACCAACTGTGTGGTGGACAAC	6	+	1819	3192
ENSDARG00000014320	ENSDART00000093135	3	21	21	TGCAACACCATCCTGTCGCCGGG	5	+	1873	3192
ENSDARG00000014320	ENSDART00000093135	3	21	21	CTCAAATCCACCAACTGTGTGGTG	6	+	1813	3192
ENSDARG00000014320	ENSDART00000093135	3	21	21	AAATCCACCAACTGTGTGGTGGA	5	+	1816	3192
ENSDARG00000014320	ENSDART00000093135	3	21	21	AAATCCACCAACTGTGTGGTGGAC	6	+	1816	3192
ENSDARG00000014320	ENSDART00000093135	3	21	21	CAAATCCACCAACTGTGTGGTGGAC	7	+	1815	3192
ENSDARG00000014320	ENSDART00000093135	3	21	21	CAAATCCACCAACTGTGTGGTGGA	6	+	1815	3192
ENSDARG00000014320	ENSDART00000093135	3	26	26	CTCAACTTCATGCTGCTGCCGGG	5	+	2356	3192
ENSDARG00000014320	ENSDART00000093135	3	27	27	CACAGCACACCCATGGAGGTGGTG	6	+	2485	3192
ENSDARG00000014320	ENSDART00000093135	3	27	27	ATCCTCGACCACCACGACGTCTAC	6	+	2545	3192
ENSDARG00000014320	ENSDART00000093135	3	27	27	GCACACCCATGGAGGTGGTGGAC	5	+	2489	3192
ENSDARG00000014320	ENSDART00000093135	3	27	27	CACAGCACACCCATGGAGGTGGT	5	+	2485	3192
ENSDARG00000014320	ENSDART00000093135	3	29	29	CACGGCGTCACGAATGGAGTCTAC	6	+	2814	3192
ENSDARG00000014366	ENSDART00000014050	3	1	1	AACTCATCCAGCAACTGGGCTGCA	6	-	18	1167
ENSDARG00000014366	ENSDART00000014050	3	2	2	ACCCAAGTCTGAGCGCGTGTTTGTG	7	-	153	1167
ENSDARG00000014366	ENSDART00000014050	3	2	2	AGCCGCACAGGTAATATTTGCAGAC	7	-	109	1167
ENSDARG00000014366	ENSDART00000014050	3	4	4	CTCCACCTCAGCCAGGAGACTCT	5	-	278	1167
ENSDARG00000014366	ENSDART00000014050	3	4	4	CGCTCCACCTCAGCCAGGAGACTCT	7	-	278	1167
ENSDARG00000014366	ENSDART00000014050	3	4	4	TGCTCACTCCAGAGTTCTGCTGGG	6	-	344	1167
ENSDARG00000014366	ENSDART00000014050	3	5	5	TCCTCAATCTTCTCTGTGAGGAC	5	-	400	1167
ENSDARG00000014366	ENSDART00000014050	3	8	8	GTCCTCAGAGCGCCGACGCAGCT	5	-	707	1167
ENSDARG00000014366	ENSDART00000014050	3	9	9	GGCTCCTGCGGCGGTCTGACGTC	5	-	878	1167
ENSDARG00000014366	ENSDART00000014050	3	9	9	GACCTCCTCCTGTCTCTGGAGCG	5	-	900	1167
ENSDARG00000014366	ENSDART00000014050	3	9	9	ACCTCCTCCTGTCTCTGGAGCGGCT	7	-	897	1167
ENSDARG00000014366	ENSDART00000014050	3	10	10	TGCTGCGGCTACGGTGCCGGTGGC	6	-	1057	1167
ENSDARG00000014366	ENSDART00000014050	3	10	10	TGCGGCTACGGTGCCGGTGGCTCT	6	-	1054	1167
ENSDARG00000014366	ENSDART00000014050	3	10	10	CTCTGCTGCGGCTACGGTGCCGGT	6	-	1060	1167
ENSDARG00000014366	ENSDART00000101253	3	1	1	AACTCATCCAGCAACTGGGCTGCA	6	-	18	1386
ENSDARG00000014366	ENSDART00000101253	3	2	2	ACCCAAGTCTGAGCGCGTGTTTGTG	7	-	153	1386
ENSDARG00000014366	ENSDART00000101253	3	2	2	AGCCGCACAGGTAATATTTGCAGAC	7	-	109	1386
ENSDARG00000014366	ENSDART00000101253	3	4	4	TGCTCACTCCAGAGTTCTGCTGGG	6	-	344	1386
ENSDARG00000014366	ENSDART00000101253	3	4	4	CTCCACCTCAGCCAGGAGACTCT	5	-	278	1386
ENSDARG00000014366	ENSDART00000101253	3	4	4	CGCTCCACCTCAGCCAGGAGACTCT	7	-	278	1386
ENSDARG00000014366	ENSDART00000101253	3	5	5	TCCTCAATCTTCTCTGTGAGGAC	5	-	400	1386
ENSDARG00000014366	ENSDART00000101253	3	8	8	ACCTCCTCCTGTCTCTGGAGCGGCT	7	-	1003	1386
ENSDARG00000014366	ENSDART00000101253	3	8	8	TTCTCCTCCTCCTCCTTGCGTCTCT	7	-	797	1386
ENSDARG00000014366	ENSDART00000101253	3	8	8	GACCTCCTCCTGTCTCTGGAGCG	5	-	1006	1386
ENSDARG00000014366	ENSDART00000101253	3	8	8	GGCTCCTGCGGCGGTCTGACGTC	5	-	984	1386
ENSDARG00000014366	ENSDART00000101253	3	8	8	GTCCTCAGAGCGCCGACGCAGCT	5	-	707	1386
ENSDARG00000014366	ENSDART00000101253	3	8	8	CTCCTCCTCCTCCTTGCGTCTCT	5	-	797	1386
ENSDARG00000014366	ENSDART00000101253	3	9	9	TGCTGCGGCTACGGTGCCGGTGGC	6	-	1163	1386
ENSDARG00000014366	ENSDART00000101253	3	9	9	TGCGGCTACGGTGCCGGTGGCTCT	6	-	1160	1386
ENSDARG00000014366	ENSDART00000101253	3	9	9	CTCTGCTGCGGCTACGGTGCCGGT	6	-	1166	1386
ENSDARG00000014366	ENSDART00000101253	3	10	10	GTTCACCTCTGCTTTGGGAGGCT	5	-	1328	1386
ENSDARG00000014420	ENSDART00000013717	3	4	4	GTTGGCATCGCGGATGGAAGCTGAG	7	-	360	1041
ENSDARG00000014420	ENSDART00000013717	3	5	5	CTCAGCTGCTCCTAGTGGCTTCT	5	-	578	1041
ENSDARG00000014420	ENSDART00000013717	3	5	5	CTCTGCTTCGTTCCGTTTGTCGAA	6	-	529	1041
ENSDARG00000014420	ENSDART00000013717	3	6	6	GCCAAAGCCCTTACATTTGTTGGT	6	-	910	1041
ENSDARG00000014420	ENSDART00000013717	3	6	6	AGCCAAAGCCCTTACATTTGTTGGT	7	-	910	1041
ENSDARG00000014420	ENSDART00000028610	3	4	4	GTTGGCATCGCGGATGGAAGCTGAG	7	-	360	1080
ENSDARG00000014420	ENSDART00000028610	3	5	5	CTCTGCTTCGTTCCGTTTGTCGAA	6	-	529	1080
ENSDARG00000014420	ENSDART00000028610	3	5	5	CTCAGCTGCTCCTAGTGGCTTCT	5	-	578	1080
ENSDARG00000014420	ENSDART00000028610	3	7	7	GCCAAAGCCCTTACATTTGTTGGT	6	-	949	1080
ENSDARG00000014420	ENSDART00000028610	3	7	7	AGCCAAAGCCCTTACATTTGTTGGT	7	-	949	1080
ENSDARG00000014646	ENSDART00000027258	3	2	1	GGCCCCAGCGATTAGTTTGCTTAC	6	-	152	669
ENSDARG00000014646	ENSDART00000027258	3	3	2	GTTTCCACATGTAATTCTGACTGT	6	-	323	669
ENSDARG00000014646	ENSDART00000027258	3	4	3	AAATGCACACCATCAGGTGAGTGT	6	-	534	669
ENSDARG00000014746	ENSDART00000055534	3	3	3	TACGCCAAACATTTGCCTGAGGT	5	-	410	1119
ENSDARG00000014746	ENSDART00000055534	3	5	5	ACCTTCTACCACCGTGCCGTGTAA	6	-	541	1119
ENSDARG00000014746	ENSDART00000055534	3	8	8	CGCTGCCGCCGTGGCTGCTGGGTA	6	-	706	1119
[truncated: 11,713 more rows]
