# Supplementary material for: Rapid Mutation of Endogenous Zebrafish Genes Using Zinc Finger Nucleases Made by Oligomerized Pool ENgineering (OPEN)
Source: PLoS One. 2009 Feb 9;4(2):e4348. doi: 10.1371/journal.pone.0004348 (PMC2634973; doi:10.1371/journal.pone.0004348)
Supplement: Table S6 — Potential OPEN ZFN target sites in gene transcripts encoded on zebrafish chromosome 6. Data presented as described in the legend to Table S1. (2.28 MB XLS) [file pone.0004348.s006.xls]

## Sheet: Chromosome6
Gene ID	Transcript ID	Chromosome Number	Exon Number	Coding Exon Number	TargetSite	ZFN Spacer Length	Strand	ZFN Cleavage Site	Coding Sequence Length
ENSDARG00000000103	ENSDART00000089426	6	2	2	TACATCAAAGTTGATGCGGATGAA	6	-	109	2877
ENSDARG00000000103	ENSDART00000089426	6	3	3	GCCAACAGCTGGTAGAAGACGTG	5	-	220	2877
ENSDARG00000000103	ENSDART00000089426	6	5	5	ACCACCTTCAGCATTGCTGGAGCG	6	-	402	2877
ENSDARG00000000103	ENSDART00000089426	6	9	9	GTCCACAAAGGTTTTATCTGTGGCT	7	-	1005	2877
ENSDARG00000000103	ENSDART00000089426	6	9	9	AGCCAACACGCCAGGAGGATTTG	5	-	953	2877
ENSDARG00000000103	ENSDART00000089426	6	9	9	AGCCAACACGCCAGGAGGATTTGCC	7	-	951	2877
ENSDARG00000000103	ENSDART00000089426	6	9	9	AGAGCCAACACGCCAGGAGGATTT	6	-	954	2877
ENSDARG00000000103	ENSDART00000089426	6	9	9	AGAGCCAACACGCCAGGAGGATTTG	7	-	953	2877
ENSDARG00000000103	ENSDART00000089426	6	10	10	ACAAACTTATCCGTGGACTGATGC	6	-	1197	2877
ENSDARG00000000103	ENSDART00000089426	6	11	11	TTATACAGCGAACAAAGTTGGGGTT	7	-	1390	2877
ENSDARG00000000103	ENSDART00000089426	6	14	14	CGCCAAAACTCCAGTGCGGAAGAA	6	-	1681	2877
ENSDARG00000000103	ENSDART00000089426	6	15	15	TTCAAAGCACTTAGCTGCTGCTGCT	7	-	1802	2877
ENSDARG00000000103	ENSDART00000089426	6	15	15	AGACCAACCTTAGTGAAGAGTCT	5	-	1882	2877
ENSDARG00000000103	ENSDART00000089426	6	15	15	AGCAGCGCAGTTTCTCTGGAGGA	5	-	1829	2877
ENSDARG00000000103	ENSDART00000089426	6	15	15	CTCCACCACTGCCAGTGGCGCAGTT	7	-	1859	2877
ENSDARG00000000103	ENSDART00000089426	6	17	17	ATCTCCTCCAGCTCTTGTTTTTTAG	7	-	2120	2877
ENSDARG00000000103	ENSDART00000089426	6	17	17	TGCTCCACCTGTATGTGTGACTGC	6	-	2220	2877
ENSDARG00000000103	ENSDART00000089426	6	18	18	TTCTCCAACTGCAGCTTCTGTCGAG	7	-	2270	2877
ENSDARG00000000103	ENSDART00000089426	6	20	20	CTCCGCATCCAGTTTTCTTTTGGC	6	-	2542	2877
ENSDARG00000000103	ENSDART00000089426	6	20	20	TTCTCAAGCTCCTGTCGAGTTTTCT	7	-	2516	2877
ENSDARG00000000103	ENSDART00000089426	6	21	21	TTAAGCTTCTCTGCTTTGTTTCT	5	-	2776	2877
ENSDARG00000000103	ENSDART00000089426	6	21	21	TGCAGCTCCCGTAATTGCTTGAGGG	7	-	2702	2877
ENSDARG00000000103	ENSDART00000089426	6	21	21	GACCTCCTCATCACCTCTGTGGAA	6	-	2662	2877
ENSDARG00000000103	ENSDART00000089426	6	21	21	AGCTCCTGCTGGGCAGCGGTGGTG	6	-	2856	2877
ENSDARG00000000189	ENSDART00000000198	6	1	1	GGCACCAGCACTTTGATGTAGTT	5	-	22	1302
ENSDARG00000000189	ENSDART00000000198	6	3	3	AAATCAGTCATCGTGGCTGAGTA	5	-	214	1302
ENSDARG00000000189	ENSDART00000000198	6	3	3	AAATCAGTCATCGTGGCTGAGTAG	6	-	213	1302
ENSDARG00000000189	ENSDART00000000198	6	6	6	TACAGCAGAACCAGTGATGCTGAG	6	-	628	1302
ENSDARG00000000189	ENSDART00000000198	6	7	7	CACAGCCTCGTCCATTAGTGGAT	5	-	854	1302
ENSDARG00000000189	ENSDART00000000198	6	9	9	CCCCACGCACATTACATCTGAGGAG	7	-	1087	1302
ENSDARG00000000638	ENSDART00000000678	6	1	1	GGCACCATCATGGTTTGTTTTGGAT	7	+	256	1047
ENSDARG00000000638	ENSDART00000000678	6	1	1	GGCACCATCATGGTTTGTTTTGGA	6	+	256	1047
ENSDARG00000000638	ENSDART00000000678	6	1	1	GCAGGCACCATCATGGTTTGTTTTG	7	+	253	1047
ENSDARG00000000638	ENSDART00000000678	6	1	1	GCAGGCACCATCATGGTTTGTTT	5	+	253	1047
ENSDARG00000000638	ENSDART00000000678	6	1	1	AGCTCAACACAAAAAGCTGAGGCA	6	+	195	1047
ENSDARG00000000638	ENSDART00000000678	6	1	1	TTCTTCCTCATCTGCTTAGGTTTC	6	+	142	1047
ENSDARG00000000638	ENSDART00000000678	6	2	2	AGCTCCCCCTCTGGTTGGTTGGTC	6	+	513	1047
ENSDARG00000000638	ENSDART00000000678	6	2	2	TGCAGCTCCCCCTCTGGTTGGTTG	6	+	510	1047
ENSDARG00000000638	ENSDART00000000678	6	2	2	TGCAGCTCCCCCTCTGGTTGGTT	5	+	510	1047
ENSDARG00000000638	ENSDART00000000678	6	3	3	ATCTTCTTCACCTATGGGCGACTTG	7	+	664	1047
ENSDARG00000000638	ENSDART00000000678	6	3	3	TTCTTCACCTATGGGCGACTTGTTT	7	+	667	1047
ENSDARG00000000638	ENSDART00000000678	6	4	4	AGAATCCACTCAGAAGGCTGAGAG	6	+	729	1047
ENSDARG00000000638	ENSDART00000000678	6	5	5	TCCACCAGCAAGACGGAGGTGTCT	6	+	1018	1047
ENSDARG00000000638	ENSDART00000000678	6	5	5	TCCACCAGCAAGACGGAGGTGTC	5	+	1018	1047
ENSDARG00000000638	ENSDART00000000678	6	5	5	AGAATCCTCTTGGCGATGATGAA	5	+	983	1047
ENSDARG00000000730	ENSDART00000001861	6	5	3	GTTCCCCACTAAAAGAAGAGAAC	5	-	423	1725
ENSDARG00000000730	ENSDART00000001861	6	7	5	GTTCTCACCTTGCCTGTGGACTTC	6	-	660	1725
ENSDARG00000000730	ENSDART00000001861	6	9	7	CAATGCAAAGAGCGTAAGAGTAA	5	-	840	1725
ENSDARG00000000730	ENSDART00000001861	6	12	10	CTATACAGATGACGAGGAGGAATAG	7	-	1231	1725
ENSDARG00000000730	ENSDART00000001861	6	14	12	TTCATCAAAGTCAGTGGATGATAAC	7	-	1433	1725
ENSDARG00000000730	ENSDART00000001861	6	14	12	TACTTCATCAAAGTCAGTGGATGAT	7	-	1436	1725
ENSDARG00000000730	ENSDART00000001861	6	14	12	TTCATCAAAGTCAGTGGATGATAA	6	-	1434	1725
ENSDARG00000000730	ENSDART00000001861	6	15	13	AACTTCAGAGGAGTGAATTTGAC	5	-	1516	1725
ENSDARG00000000730	ENSDART00000103757	6	4	4	GTTCCCCACTAAAAGAAGAGAAC	5	-	381	1641
ENSDARG00000000730	ENSDART00000103757	6	6	6	GTTCTCACCTTGCCTGTGGACTTC	6	-	645	1641
ENSDARG00000000730	ENSDART00000103757	6	8	8	CAATGCAAAGAGCGTAAGAGTAA	5	-	825	1641
ENSDARG00000000730	ENSDART00000103757	6	11	11	CTATACAGATGACGAGGAGGAATAG	7	-	1216	1641
ENSDARG00000000730	ENSDART00000103757	6	13	13	TTCATCAAAGTCAGTGGATGATAAC	7	-	1418	1641
ENSDARG00000000730	ENSDART00000103757	6	13	13	TTCATCAAAGTCAGTGGATGATAA	6	-	1419	1641
ENSDARG00000000730	ENSDART00000103757	6	13	13	TACTTCATCAAAGTCAGTGGATGAT	7	-	1421	1641
ENSDARG00000000730	ENSDART00000103757	6	14	14	AACTTCAGAGGAGTGAATTTGAC	5	-	1501	1641
ENSDARG00000000730	ENSDART00000103758	6	3	3	GTTCCCCACTAAAAGAAGAGAAC	5	-	423	504
ENSDARG00000000943	ENSDART00000049695	6	3	2	GCCTGCAGACTGATGCTGAGGCA	5	-	439	2691
ENSDARG00000000943	ENSDART00000049695	6	3	2	TTCGGCTGCCTGCAGACTGATGC	5	-	446	2691
ENSDARG00000000943	ENSDART00000049695	6	3	2	ATCCACAGCATTGATGCGCCGCC	5	-	236	2691
ENSDARG00000000943	ENSDART00000049695	6	3	2	AGCTCCTCCTTTAACGCCTTGGCG	6	-	537	2691
ENSDARG00000000943	ENSDART00000049695	6	3	2	TCCCTCGCCTCTGCCAGCAGCCTCT	7	-	470	2691
ENSDARG00000000943	ENSDART00000049695	6	3	2	AAAAGCTTAATCAATGCTGGGTC	5	-	370	2691
ENSDARG00000000943	ENSDART00000049695	6	3	2	AAAAGCTTAATCAATGCTGGGTCT	6	-	369	2691
ENSDARG00000000943	ENSDART00000049695	6	3	2	ACATCCACAGCATTGATGCGCCGCC	7	-	236	2691
ENSDARG00000000943	ENSDART00000049695	6	3	2	AGCAGCCTCTCTTCGGCTGCCTGC	6	-	456	2691
ENSDARG00000000943	ENSDART00000049695	6	9	8	CACAGCTCCTCCTGAAGCTGACGGT	7	-	1193	2691
ENSDARG00000000943	ENSDART00000049695	6	9	8	TTACACAGCTCCTCCTGAAGCTGAC	7	-	1196	2691
ENSDARG00000000943	ENSDART00000049695	6	9	8	TGCTGCTCCTGCAGTCTGTGGCT	5	-	1279	2691
ENSDARG00000000943	ENSDART00000049695	6	12	11	TCCAGCTTATGCACTGAGTTGGAC	6	-	1431	2691
ENSDARG00000000943	ENSDART00000049695	6	16	15	TTCGTCAGAGCTGAATGGAGGAGTT	7	-	1977	2691
ENSDARG00000000943	ENSDART00000049695	6	16	15	TTCTTCTGCATTTGAGGGGATTCT	6	-	2055	2691
ENSDARG00000000943	ENSDART00000049695	6	16	15	TTCTTCTTCTTCTTCAGACGAGTCT	7	-	2001	2691
ENSDARG00000000943	ENSDART00000049695	6	16	15	TCCTCCATCTCGCTGCCGTCGCT	5	-	2218	2691
ENSDARG00000000943	ENSDART00000049695	6	16	15	GCCGTCGACTGTGTTTTAGCAGTG	6	-	2118	2691
ENSDARG00000000943	ENSDART00000049695	6	16	15	CGCACCGACTGAGCCGTCGACTGT	6	-	2130	2691
ENSDARG00000000943	ENSDART00000049695	6	17	16	GCCCCCTGCTGGTTTCTTAGGAC	5	-	2357	2691
ENSDARG00000000943	ENSDART00000049695	6	18	17	AGCCCCAGACACTTGTGCTGGTGTC	7	-	2569	2691
ENSDARG00000000943	ENSDART00000049695	6	18	17	ATCATCATCATCATCATCTGAGTAC	7	-	2448	2691
ENSDARG00000000943	ENSDART00000049695	6	18	17	GCCCCAGACACTTGTGCTGGTGTC	6	-	2569	2691
ENSDARG00000000943	ENSDART00000065542	6	1	1	TTCGGCTGCCTGCAGACTGATGC	5	-	443	2628
ENSDARG00000000943	ENSDART00000065542	6	1	1	TCCCTCGCCTCTGCCAGCAGCCTCT	7	-	467	2628
ENSDARG00000000943	ENSDART00000065542	6	1	1	GCCTGCAGACTGATGCTGAGGCA	5	-	436	2628
ENSDARG00000000943	ENSDART00000065542	6	1	1	ATCCACAGCATTGATGCGCCGCC	5	-	233	2628
ENSDARG00000000943	ENSDART00000065542	6	1	1	AGCTCCTCCTTTAACGCCTTGGCG	6	-	534	2628
ENSDARG00000000943	ENSDART00000065542	6	1	1	AAAAGCTTAATCAATGCTGGGTCT	6	-	366	2628
ENSDARG00000000943	ENSDART00000065542	6	1	1	AGCAGCCTCTCTTCGGCTGCCTGC	6	-	453	2628
ENSDARG00000000943	ENSDART00000065542	6	1	1	ACATCCACAGCATTGATGCGCCGCC	7	-	233	2628
ENSDARG00000000943	ENSDART00000065542	6	1	1	AAAAGCTTAATCAATGCTGGGTC	5	-	367	2628
ENSDARG00000000943	ENSDART00000065542	6	7	7	TGCTGCTCCTGCAGTCTGTGGCT	5	-	1276	2628
ENSDARG00000000943	ENSDART00000065542	6	7	7	CACAGCTCCTCCTGAAGCTGACGGT	7	-	1190	2628
ENSDARG00000000943	ENSDART00000065542	6	7	7	TTACACAGCTCCTCCTGAAGCTGAC	7	-	1193	2628
ENSDARG00000000943	ENSDART00000065542	6	13	13	TTCGTCAGAGCTGAATGGAGGAGTT	7	-	1914	2628
ENSDARG00000000943	ENSDART00000065542	6	13	13	TTCTTCTGCATTTGAGGGGATTCT	6	-	1992	2628
ENSDARG00000000943	ENSDART00000065542	6	13	13	TTCTTCTTCTTCTTCAGACGAGTCT	7	-	1938	2628
ENSDARG00000000943	ENSDART00000065542	6	13	13	TCCTCCATCTCGCTGCCGTCGCT	5	-	2155	2628
ENSDARG00000000943	ENSDART00000065542	6	13	13	GCCGTCGACTGTGTTTTAGCAGTG	6	-	2055	2628
ENSDARG00000000943	ENSDART00000065542	6	13	13	CGCACCGACTGAGCCGTCGACTGT	6	-	2067	2628
ENSDARG00000000943	ENSDART00000065542	6	14	14	GCCCCCTGCTGGTTTCTTAGGAC	5	-	2294	2628
ENSDARG00000000943	ENSDART00000065542	6	15	15	AGCCCCAGACACTTGTGCTGGTGTC	7	-	2506	2628
ENSDARG00000000943	ENSDART00000065542	6	15	15	ATCATCATCATCATCATCTGAGTAC	7	-	2385	2628
ENSDARG00000000943	ENSDART00000065542	6	15	15	GCCCCAGACACTTGTGCTGGTGTC	6	-	2506	2628
ENSDARG00000000943	ENSDART00000083424	6	3	2	TTCGGCTGCCTGCAGACTGATGC	5	-	446	2658
ENSDARG00000000943	ENSDART00000083424	6	3	2	TCCCTCGCCTCTGCCAGCAGCCTCT	7	-	470	2658
ENSDARG00000000943	ENSDART00000083424	6	3	2	GCCTGCAGACTGATGCTGAGGCA	5	-	439	2658
ENSDARG00000000943	ENSDART00000083424	6	3	2	ATCCACAGCATTGATGCGCCGCC	5	-	236	2658
ENSDARG00000000943	ENSDART00000083424	6	3	2	AGCTCCTCCTTTAACGCCTTGGCG	6	-	537	2658
ENSDARG00000000943	ENSDART00000083424	6	3	2	AAAAGCTTAATCAATGCTGGGTCT	6	-	369	2658
ENSDARG00000000943	ENSDART00000083424	6	3	2	ACATCCACAGCATTGATGCGCCGCC	7	-	236	2658
ENSDARG00000000943	ENSDART00000083424	6	3	2	AAAAGCTTAATCAATGCTGGGTC	5	-	370	2658
ENSDARG00000000943	ENSDART00000083424	6	3	2	AGCAGCCTCTCTTCGGCTGCCTGC	6	-	456	2658
ENSDARG00000000943	ENSDART00000083424	6	8	7	CACAGCTCCTCCTGAAGCTGACGGT	7	-	1160	2658
ENSDARG00000000943	ENSDART00000083424	6	8	7	TTACACAGCTCCTCCTGAAGCTGAC	7	-	1163	2658
ENSDARG00000000943	ENSDART00000083424	6	8	7	TGCTGCTCCTGCAGTCTGTGGCT	5	-	1246	2658
ENSDARG00000000943	ENSDART00000083424	6	8	7	AGCTCCTCCTGAAGCTGACGGTGCA	7	-	1157	2658
ENSDARG00000000943	ENSDART00000083424	6	11	10	TCCAGCTTATGCACTGAGTTGGAC	6	-	1398	2658
ENSDARG00000000943	ENSDART00000083424	6	15	14	TTCGTCAGAGCTGAATGGAGGAGTT	7	-	1944	2658
ENSDARG00000000943	ENSDART00000083424	6	15	14	TTCTTCTGCATTTGAGGGGATTCT	6	-	2022	2658
ENSDARG00000000943	ENSDART00000083424	6	15	14	TTCTTCTTCTTCTTCAGACGAGTCT	7	-	1968	2658
ENSDARG00000000943	ENSDART00000083424	6	15	14	TCCTCCATCTCGCTGCCGTCGCT	5	-	2185	2658
ENSDARG00000000943	ENSDART00000083424	6	15	14	GCCGTCGACTGTGTTTTAGCAGTG	6	-	2085	2658
ENSDARG00000000943	ENSDART00000083424	6	15	14	CGCACCGACTGAGCCGTCGACTGT	6	-	2097	2658
ENSDARG00000000943	ENSDART00000083424	6	16	15	GCCCCCTGCTGGTTTCTTAGGAC	5	-	2324	2658
ENSDARG00000000943	ENSDART00000083424	6	17	16	AGCCCCAGACACTTGTGCTGGTGTC	7	-	2536	2658
ENSDARG00000000943	ENSDART00000083424	6	17	16	ATCATCATCATCATCATCTGAGTAC	7	-	2415	2658
ENSDARG00000000943	ENSDART00000083424	6	17	16	GCCCCAGACACTTGTGCTGGTGTC	6	-	2536	2658
ENSDARG00000001354	ENSDART00000000838	6	1	1	ACCACCAGCAAGAGAGCAGTGGGC	6	+	30	1749
ENSDARG00000001354	ENSDART00000000838	6	2	2	GCATCCCACTTTTCTTTTTGGAG	5	+	191	1749
ENSDARG00000001354	ENSDART00000000838	6	2	2	GCATCCCACTTTTCTTTTTGGAGAC	7	+	191	1749
ENSDARG00000001354	ENSDART00000000838	6	2	2	GGCATCCCACTTTTCTTTTTGGAG	6	+	190	1749
ENSDARG00000001354	ENSDART00000000838	6	3	3	GTTGTCCTCTATACTGGAGTCTAC	6	+	307	1749
ENSDARG00000001354	ENSDART00000000838	6	5	5	GAAGTCCACAGGCAAGGTGAGAAC	6	+	624	1749
ENSDARG00000001354	ENSDART00000000838	6	13	13	GTTCAATACACTCCTCTGAAGTT	5	+	1492	1749
ENSDARG00000001354	ENSDART00000065016	6	1	1	ACCACCAGCAAGAGAGCAGTGGGC	6	+	30	1761
ENSDARG00000001354	ENSDART00000065016	6	2	2	GCATCCCACTTTTCTTTTTGGAG	5	+	191	1761
ENSDARG00000001354	ENSDART00000065016	6	2	2	GCATCCCACTTTTCTTTTTGGAGAC	7	+	191	1761
ENSDARG00000001354	ENSDART00000065016	6	2	2	GGCATCCCACTTTTCTTTTTGGAG	6	+	190	1761
ENSDARG00000001354	ENSDART00000065016	6	3	3	GTTGTCCTCTATACTGGAGTCTAC	6	+	307	1761
ENSDARG00000001354	ENSDART00000065016	6	5	5	GAAGTCCACAGGCAAGGTGAGAAC	6	+	624	1761
ENSDARG00000001354	ENSDART00000065016	6	13	13	GTTCAATACACTCCTCTGAAGTT	5	+	1492	1761
ENSDARG00000001354	ENSDART00000065016	6	14	14	CTAAACACCGCTACTTTTGAGAC	5	+	1705	1761
ENSDARG00000001557	ENSDART00000001803	6	2	1	TCCGTCCACGACTGCGTGCGCCGCT	7	-	20	915
ENSDARG00000001557	ENSDART00000001803	6	2	1	GTCCACGACTGCGTGCGCCGCTTCT	7	-	17	915
ENSDARG00000001557	ENSDART00000001803	6	4	3	AAAAGCTGCTGCACGGCGTAGCA	5	-	275	915
ENSDARG00000001557	ENSDART00000001803	6	4	3	AGCTGCTGCACGGCGTAGCAGAG	5	-	272	915
ENSDARG00000001557	ENSDART00000001803	6	4	3	GTTGACTCCATCGTGAGCAGCTGGT	7	-	366	915
ENSDARG00000001557	ENSDART00000001803	6	4	3	CTCCAAAGCTTCAAAAGCTGCTGCA	7	-	285	915
ENSDARG00000001557	ENSDART00000001803	6	6	5	TTCTTCACAAGTGCGTTGCCTTC	5	-	595	915
ENSDARG00000001557	ENSDART00000001803	6	6	5	CCCTTCTTCACAAGTGCGTTGCC	5	-	598	915
ENSDARG00000001557	ENSDART00000001803	6	8	7	AGCTTCTGCACTGCTGTGTTGTTT	6	-	876	915
ENSDARG00000001557	ENSDART00000001803	6	8	7	AGCTTCTGCACTGCTGTGTTGTT	5	-	877	915
ENSDARG00000001587	ENSDART00000002158	6	1	1	CTCAGCTAACCCATGTAGCTTTG	5	+	48	1797
ENSDARG00000001587	ENSDART00000002158	6	2	2	TACTGCGCCAGAAATGGGGTGAGAG	7	+	184	1797
ENSDARG00000001587	ENSDART00000002158	6	2	2	TACTGCGCCAGAAATGGGGTGAG	5	+	184	1797
ENSDARG00000001587	ENSDART00000002158	6	2	2	TACAGCTTCGCTTTCTGTGCCTCT	6	+	292	1797
ENSDARG00000001587	ENSDART00000002158	6	4	4	GAAAGCCACTCTGTCTTTGCTGGA	6	+	471	1797
ENSDARG00000001587	ENSDART00000002158	6	5	5	TACGCCAGAGTGGAAGGTGACTAG	6	+	607	1797
ENSDARG00000001587	ENSDART00000002158	6	5	5	GACTACGCCAGAGTGGAAGGTGAC	6	+	604	1797
ENSDARG00000001587	ENSDART00000002158	6	6	6	GGCTACACAAGTGATGGATTTAAC	6	+	663	1797
ENSDARG00000001587	ENSDART00000002158	6	7	7	ACCTGCTAAAAAACTGGAGCATGT	6	+	714	1797
ENSDARG00000001587	ENSDART00000002158	6	10	10	GACCTACACTGGCCAGAAGAAGAG	6	+	1162	1797
ENSDARG00000001587	ENSDART00000002158	6	11	11	GTCAACAGCACGAGGGGAGCGTTT	6	+	1246	1797
ENSDARG00000001587	ENSDART00000002158	6	14	14	AGCAGCATCAAAATATGTGGAAGTC	7	+	1566	1797
ENSDARG00000001587	ENSDART00000002158	6	16	16	TACAGCCACAATGAATCTGCTGGC	6	+	1710	1797
ENSDARG00000001587	ENSDART00000002158	6	16	16	CTCAAAATCCTCATCAGGATTGTAA	7	+	1780	1797
ENSDARG00000001587	ENSDART00000002158	6	16	16	ACAGCCACAATGAATCTGCTGGC	5	+	1711	1797
ENSDARG00000001587	ENSDART00000042230	6	2	2	GTCAACAGCACGAGGGGAGCGTTT	6	+	67	768
ENSDARG00000001587	ENSDART00000042230	6	7	7	ACAGCCACAATGAATCTGCTGGC	5	+	517	768
ENSDARG00000001587	ENSDART00000042230	6	7	7	TACAGCCACAATGAATCTGCTGGC	6	+	516	768
ENSDARG00000001587	ENSDART00000042230	6	7	7	CTCAAAATCCTCATCAGGATTGTAA	7	+	586	768
ENSDARG00000001587	ENSDART00000042230	6	8	8	CACGGCCTCGGTCAGAGAGGGAGGC	7	+	711	768
ENSDARG00000001587	ENSDART00000042230	6	8	8	ACCGGCTAACGCTGGAAGAAGCC	5	+	689	768
ENSDARG00000001850	ENSDART00000083019	6	1	1	GTAACCAACCTGGTGGAAGTGGGC	6	+	37	1338
ENSDARG00000001850	ENSDART00000083019	6	2	2	ATCAAAGTCACACTGATTGAAAC	5	+	112	1338
ENSDARG00000001850	ENSDART00000083019	6	3	3	GTAAACAAAAACAGTATTTGGTGAA	7	+	185	1338
ENSDARG00000001850	ENSDART00000083019	6	4	4	TCCTCAATCCTCCAGACGCAGGA	5	+	317	1338
ENSDARG00000001850	ENSDART00000083019	6	4	4	TTATGCCACAGGCCTGCTGGGCT	5	+	276	1338
ENSDARG00000001850	ENSDART00000083019	6	5	5	ACATCATGCTGGACATGGCGGAGAG	7	+	398	1338
ENSDARG00000001850	ENSDART00000083019	6	7	7	GTCCTCGCAGTGGACCGATGCCTGC	7	+	736	1338
ENSDARG00000001850	ENSDART00000083019	6	8	8	AGCCACAAACAGCCAGCGGCCTTC	6	+	820	1338
ENSDARG00000001850	ENSDART00000083019	6	8	8	TGCCCAACACCATGGCCGACTTC	5	+	863	1338
ENSDARG00000001850	ENSDART00000083019	6	14	14	GTTTCCAGCCTCAAGACGGCTAC	5	+	1073	1338
ENSDARG00000001850	ENSDART00000083019	6	14	14	ACAGTCGTCCACTGCCTGTGAGTCT	7	+	1228	1338
ENSDARG00000001850	ENSDART00000083019	6	14	14	AAACGCTCCATCCTGCAGCTGGT	5	+	1156	1338
ENSDARG00000001850	ENSDART00000083019	6	15	15	AGCAGCAGAACATCGTGGACGTT	5	+	1304	1338
ENSDARG00000001882	ENSDART00000035101	6	2	1	CACATCGTCCATCTGTAGAAGAA	5	-	317	1869
ENSDARG00000001882	ENSDART00000035101	6	2	1	CGCAGCTTCAGTCGTCGAGGTGGAG	7	-	800	1869
ENSDARG00000001882	ENSDART00000035101	6	2	1	CGCTTCACCGTATCGTGGGGAGGT	6	-	955	1869
ENSDARG00000001882	ENSDART00000035101	6	2	1	CGCTTCACCGTATCGTGGGGAGGTG	7	-	954	1869
ENSDARG00000001882	ENSDART00000035101	6	2	1	GAACACATCGTCCATCTGTAGAA	5	-	320	1869
ENSDARG00000001882	ENSDART00000035101	6	2	1	TGCCTCCTCCATTATCTGAAGAC	5	-	749	1869
ENSDARG00000001882	ENSDART00000035101	6	2	1	CACACCCACAAGTGGAAGACGTA	5	-	671	1869
ENSDARG00000001882	ENSDART00000035101	6	2	1	ATCCACACCCACAAGTGGAAGAC	5	-	674	1869
ENSDARG00000001882	ENSDART00000035101	6	2	1	AAAATCTCCACGTTTTTGTCTTT	5	-	1066	1869
ENSDARG00000001882	ENSDART00000035101	6	2	1	AGCAACTAAAACCACGTCTGTTAAC	7	-	78	1869
ENSDARG00000001882	ENSDART00000035101	6	2	1	AGATTCCCAAGCAATTTGTAGTA	5	-	378	1869
ENSDARG00000001882	ENSDART00000035101	6	5	4	CAACAACACCAGCGTTTGATGCA	5	-	1650	1869
ENSDARG00000001882	ENSDART00000035101	6	5	4	GCCATCAACAACACCAGCGTTTGAT	7	-	1653	1869
ENSDARG00000001882	ENSDART00000035101	6	5	4	AACAACACCAGCGTTTGATGCATTG	7	-	1647	1869
ENSDARG00000001882	ENSDART00000035101	6	5	4	ATCAACAACACCAGCGTTTGATGC	6	-	1651	1869
ENSDARG00000001882	ENSDART00000035101	6	5	4	ATCAACAACACCAGCGTTTGATGCA	7	-	1650	1869
ENSDARG00000001882	ENSDART00000035101	6	6	5	TACCAAGTCAGCAGGAGGAGGCA	5	-	1850	1869
ENSDARG00000001882	ENSDART00000035101	6	6	5	TTCCTCTACCAAGTCAGCAGGAGGA	7	-	1854	1869
ENSDARG00000001929	ENSDART00000006436	6	1	1	TTCTCAGCCGAGGGCTGGAGCTGGG	7	+	26	1722
ENSDARG00000001929	ENSDART00000006436	6	1	1	TACCGCTTCTTCAGGTTGTCTGT	5	+	178	1722
ENSDARG00000001929	ENSDART00000006436	6	1	1	GTTCTCAGCCGAGGGCTGGAGCT	5	+	25	1722
ENSDARG00000001929	ENSDART00000006436	6	1	1	CGCAGCTCCAGTCCGGAGCTTTC	5	+	215	1722
ENSDARG00000001929	ENSDART00000006436	6	1	1	CGCACCGTCCAGCCGCAGACTTT	5	+	142	1722
ENSDARG00000001929	ENSDART00000006436	6	1	1	CAAACCTGCCGGTCGGGTCGCAGCG	7	+	78	1722
ENSDARG00000001929	ENSDART00000006436	6	1	1	ACCCGCACCGTCCAGCCGCAGAC	5	+	139	1722
ENSDARG00000001929	ENSDART00000006436	6	2	2	GAACTAAACCAGAAAGAAGCTGAA	6	+	538	1722
ENSDARG00000001929	ENSDART00000006436	6	4	4	GACTCAATCCACATGGTTTAGGCA	6	+	878	1722
ENSDARG00000001929	ENSDART00000006436	6	5	5	TACCCCTGCACCCTGCGGCAGTA	5	+	934	1722
ENSDARG00000001929	ENSDART00000006436	6	5	5	CCCTGCGGCAGTACCTGGAGGTGTG	7	+	944	1722
ENSDARG00000001929	ENSDART00000006436	6	5	5	TCCTGCAGCTGCTGGAGGGAGTG	5	+	1001	1722
ENSDARG00000001929	ENSDART00000006436	6	7	7	TCCTGCTGCTGCGCCTGATGACGTT	7	+	1377	1722
ENSDARG00000001929	ENSDART00000006436	6	7	7	TTCTACACACTGGAGAGTCGGAGTT	7	+	1327	1722
ENSDARG00000001929	ENSDART00000006436	6	8	8	ACATCAGTCTGTGGGGCCGGCGTG	6	+	1478	1722
ENSDARG00000001929	ENSDART00000006436	6	8	8	TCCTGCACATCAGTCTGTGGGGCC	6	+	1472	1722
ENSDARG00000001929	ENSDART00000006436	6	8	8	GTTGTCCTCCTGAAGGGCCGTGGGC	7	+	1567	1722
ENSDARG00000001929	ENSDART00000006436	6	8	8	GACCAAAGCTCAGTGGAGGCTGAA	6	+	1594	1722
ENSDARG00000001929	ENSDART00000006436	6	8	8	CTCGCCAACATCGAGCTGGAGGA	5	+	1633	1722
ENSDARG00000001993	ENSDART00000026257	6	1	1	GCCGCCCTCCTTACTCTTGAGGA	5	-	161	5811
ENSDARG00000001993	ENSDART00000026257	6	2	2	TTCATCCTCCTTCACTGTGAGGGT	6	-	214	5811
ENSDARG00000001993	ENSDART00000026257	6	6	6	GTACTCACAAAGCGGGAAGAGTTG	6	-	732	5811
ENSDARG00000001993	ENSDART00000026257	6	6	6	TTCCTCACAGTCTTGGCGTTGCC	5	-	706	5811
ENSDARG00000001993	ENSDART00000026257	6	9	9	GAACTCTTCCACATCGTTGATGCT	6	-	979	5811
ENSDARG00000001993	ENSDART00000026257	6	13	13	CAAAGCTGCTCCAAGCTGTTGAA	5	-	1423	5811
ENSDARG00000001993	ENSDART00000026257	6	14	14	AACCACAGAGTCATTAAGGGGGT	5	-	1811	5811
ENSDARG00000001993	ENSDART00000026257	6	14	14	CACTCCTCCTCAAGGATGGAGAA	5	-	1606	5811
ENSDARG00000001993	ENSDART00000026257	6	14	14	CACAACAGCTTCACTGAAGACTTC	6	-	1845	5811
ENSDARG00000001993	ENSDART00000026257	6	14	14	ACACTCCTCCTCAAGGATGGAGAA	6	-	1606	5811
ENSDARG00000001993	ENSDART00000026257	6	14	14	CAAACCTTCTGTTGAAGCATGAGCA	7	-	1881	5811
ENSDARG00000001993	ENSDART00000026257	6	14	14	GTAATCCACAGTTCCAGCATAGTGC	7	-	1755	5811
ENSDARG00000001993	ENSDART00000026257	6	15	15	GCAGACACAGTCTGGAAGGAGCC	5	-	1939	5811
ENSDARG00000001993	ENSDART00000026257	6	16	16	AGCAGCGCACAAAATGTGGATGAG	6	-	2009	5811
ENSDARG00000001993	ENSDART00000026257	6	17	17	TTACAACGCAACTGGTGGATGAC	5	-	2080	5811
ENSDARG00000001993	ENSDART00000026257	6	19	19	CCCAGCAGACCAGCTTTGAAGAA	5	-	2305	5811
ENSDARG00000001993	ENSDART00000026257	6	19	19	TACCCAGCAGACCAGCTTTGAAGAA	7	-	2305	5811
ENSDARG00000001993	ENSDART00000026257	6	19	19	AGCCTCTGCAGACTGCTTGAGTC	5	-	2376	5811
ENSDARG00000001993	ENSDART00000026257	6	19	19	TCCTCATTACGTAGCCTCTGCAGAC	7	-	2386	5811
ENSDARG00000001993	ENSDART00000026257	6	21	21	TCCTCCAGCTTTCTCTTTTTGGCA	6	-	2826	5811
ENSDARG00000001993	ENSDART00000026257	6	22	22	TGCTCAAGCTTTGCTTTGGCTTT	5	-	3079	5811
ENSDARG00000001993	ENSDART00000026257	6	22	22	AAATCATCCAAAGTTTGCTGATGTG	7	-	3020	5811
ENSDARG00000001993	ENSDART00000026257	6	22	22	TTCGTCAGAGTATTGACTTTGTC	5	-	3058	5811
ENSDARG00000001993	ENSDART00000026257	6	23	23	ATCACCTTCAAGCTTTCTTTTGGC	6	-	3166	5811
ENSDARG00000001993	ENSDART00000026257	6	25	25	GACTCCTCCAGATCGCGGCGCAGTT	7	-	3533	5811
ENSDARG00000001993	ENSDART00000026257	6	25	25	ATCTCAATCTGGGCAGAGGTGGCA	6	-	3480	5811
ENSDARG00000001993	ENSDART00000026257	6	27	27	TTCAGCTCCTCAATCTGTTGAGTGT	7	-	3938	5811
ENSDARG00000001993	ENSDART00000026257	6	27	27	TTCAGCTCCTCAATCTGTTGAGTG	6	-	3939	5811
ENSDARG00000001993	ENSDART00000026257	6	27	27	CTCTTCAGCTCCTCAATCTGTTGAG	7	-	3941	5811
ENSDARG00000001993	ENSDART00000026257	6	27	27	GACTTCTTCCTCAATTTGCCTCT	5	-	3962	5811
ENSDARG00000001993	ENSDART00000026257	6	28	28	AGCTACTTCACTGTTGGCCTTTGAC	7	-	4098	5811
ENSDARG00000001993	ENSDART00000026257	6	29	29	TTCTACTTCATTTTGCAGTCGCT	5	-	4271	5811
ENSDARG00000001993	ENSDART00000026257	6	30	30	AAAGTCTCCTCATAAGAATTTTTC	6	-	4467	5811
ENSDARG00000001993	ENSDART00000026257	6	30	30	GGCTCCTTCCAGCTCTGCTTGGGTC	7	-	4401	5811
ENSDARG00000001993	ENSDART00000026257	6	30	30	GGCTCCTTCCAGCTCTGCTTGGGT	6	-	4402	5811
ENSDARG00000001993	ENSDART00000026257	6	30	30	TCCAAAGTCTCCTCATAAGAATTT	6	-	4470	5811
ENSDARG00000001993	ENSDART00000026257	6	32	32	AGCTTCAGCTGCCTGCCGGTTTG	5	-	4916	5811
ENSDARG00000001993	ENSDART00000026257	6	33	33	AGCCTCATCAAGATGGAGTTGAG	5	-	4979	5811
ENSDARG00000001993	ENSDART00000026257	6	33	33	TGCTCAGCCACTTTGCGGCCTCT	5	-	5110	5811
ENSDARG00000001993	ENSDART00000026257	6	33	33	CTCAGCTCCTCGATCTCTGCCTGC	6	-	5064	5811
ENSDARG00000001993	ENSDART00000026257	6	35	35	GCCTCCAGCTTCTGGAGCTGCTTCT	7	-	5447	5811
ENSDARG00000001993	ENSDART00000026257	6	35	35	AGCCTCATCCAGACGGTGCTGCA	5	-	5399	5811
ENSDARG00000001993	ENSDART00000026257	6	35	35	CTCTCAGCCTCATCCAGACGGTGCT	7	-	5402	5811
ENSDARG00000001993	ENSDART00000026257	6	35	35	GCCTCATCCAGACGGTGCTGCAGGT	7	-	5396	5811
ENSDARG00000001993	ENSDART00000026257	6	35	35	CTCAGCCTCATCCAGACGGTGCT	5	-	5402	5811
ENSDARG00000001993	ENSDART00000026257	6	37	37	AGCATCTTCACTCTGTCGCTTGT	5	-	5654	5811
ENSDARG00000001993	ENSDART00000026257	6	37	37	CACAGCATCTTCACTCTGTCGCT	5	-	5657	5811
ENSDARG00000002202	ENSDART00000042056	6	6	6	GTACACAGCAGCTGTGGAGGCTAA	6	+	609	909
ENSDARG00000002210	ENSDART00000008456	6	2	2	GGCAACAACCTCTTTGGTGCGGTT	6	-	127	1272
ENSDARG00000002210	ENSDART00000008456	6	2	2	AACAACCTCTTTGGTGCGGTTGT	5	-	125	1272
ENSDARG00000002210	ENSDART00000008456	6	2	2	AACAACCTCTTTGGTGCGGTTGTT	6	-	124	1272
ENSDARG00000002210	ENSDART00000008456	6	6	6	AACAAAGTCCTTAAAGGCTTTGCT	6	-	727	1272
ENSDARG00000002210	ENSDART00000008456	6	7	7	TTCAGCAGCTCTTTGGCTGTCGGT	6	-	783	1272
ENSDARG00000002210	ENSDART00000008456	6	7	7	TCCTCCCCATGGCCCTCTGACTTC	6	-	879	1272
ENSDARG00000002210	ENSDART00000008456	6	7	7	GACGTCTTCTTGGTGTAGCGGGT	5	-	820	1272
ENSDARG00000002210	ENSDART00000008456	6	7	7	CTCCTCCCCATGGCCCTCTGACTTC	7	-	879	1272
ENSDARG00000002210	ENSDART00000008456	6	7	7	ATCAGCTCCGACAGGTAAGACGTC	6	-	837	1272
ENSDARG00000002210	ENSDART00000008456	6	7	7	AGCTCCGACAGGTAAGACGTCTTC	6	-	834	1272
ENSDARG00000002210	ENSDART00000008456	6	8	8	GTTGTCTAAATGGCTGAGGCCTCT	6	-	1009	1272
ENSDARG00000002210	ENSDART00000008456	6	9	9	GTTTACCTCTTTGAAGATTGGTGT	6	-	1090	1272
ENSDARG00000002210	ENSDART00000008456	6	10	10	CTCTTCTGCTAGGCTGAAGGCGTT	6	-	1165	1272
ENSDARG00000002241	ENSDART00000027398	6	1	1	CTATCAATCAGGCGGAAGGTTGC	5	+	279	1479
ENSDARG00000002241	ENSDART00000027398	6	1	1	GAAACCGCCCCAGCTTTGACGCC	5	+	245	1479
ENSDARG00000002241	ENSDART00000027398	6	1	1	GCCGTCTACTTTGCAGAGGCGGAC	6	+	1027	1479
ENSDARG00000002241	ENSDART00000027398	6	1	1	GGCGACCCCTCAGACGAGGCGGCG	6	+	25	1479
ENSDARG00000002241	ENSDART00000027398	6	1	1	GTCAACAACAGCAATGAAGACTTT	6	+	1384	1479
ENSDARG00000002241	ENSDART00000027398	6	1	1	TTCCGCAGCGATGAGGAGGAGAT	5	+	568	1479
ENSDARG00000002241	ENSDART00000027398	6	1	1	TTCTACAGCATCCCAGATGCCTTC	6	+	1066	1479
ENSDARG00000002241	ENSDART00000027398	6	1	1	CCCATCTTCCGCAGCGATGAGGAG	6	+	562	1479
ENSDARG00000002241	ENSDART00000027398	6	1	1	CAATCAGGCGGAAGGTTGCGGAGAC	7	+	283	1479
ENSDARG00000002241	ENSDART00000027398	6	1	1	CAATCAGGCGGAAGGTTGCGGAG	5	+	283	1479
ENSDARG00000002241	ENSDART00000027398	6	1	1	AAAAAATGCTAACAGATGTCTAG	5	+	1469	1479
ENSDARG00000002241	ENSDART00000027398	6	1	1	ACCGGCGACCCCTCAGACGAGGCG	6	+	22	1479
ENSDARG00000002241	ENSDART00000027398	6	1	1	AGAAACCGCCCCAGCTTTGACGCC	6	+	244	1479
ENSDARG00000002241	ENSDART00000027398	6	1	1	AGCATCCCAGATGCCTTCTGGTGGG	7	+	1072	1479
ENSDARG00000002241	ENSDART00000027398	6	1	1	AGCGCCGTCTACTTTGCAGAGGCG	6	+	1024	1479
ENSDARG00000002241	ENSDART00000027398	6	1	1	ATCTTCCGCAGCGATGAGGAGGAG	6	+	565	1479
ENSDARG00000002241	ENSDART00000027398	6	1	1	CAAACCCTCAAAGCCAGCATGAGAG	7	+	949	1479
ENSDARG00000002402	ENSDART00000013066	6	3	3	TCCGGCACAGAGGTCTTGCTGAGTT	7	-	428	2346
ENSDARG00000002402	ENSDART00000013066	6	3	3	TACTCATGCGCATGTGTGGGTCGAC	7	-	326	2346
ENSDARG00000002402	ENSDART00000013066	6	5	5	ACCCTCAGCAGAGCGAAGACGAC	5	-	593	2346
ENSDARG00000002402	ENSDART00000013066	6	6	6	CCCATCTGCAGGCTGAGAGGACGAT	7	-	693	2346
ENSDARG00000002402	ENSDART00000013066	6	6	6	CGCTGCCCATCTGCAGGCTGAGAG	6	-	699	2346
ENSDARG00000002402	ENSDART00000013066	6	7	7	GGCCTCAGCACAGCGGTGGGCTTC	6	-	936	2346
ENSDARG00000002402	ENSDART00000013066	6	7	7	TACGGCCTCAGCACAGCGGTGGGC	6	-	939	2346
ENSDARG00000002402	ENSDART00000013066	6	7	7	GCCTCAGCACAGCGGTGGGCTTC	5	-	936	2346
ENSDARG00000002402	ENSDART00000013066	6	8	8	TCCCAAAACTAGGCAGCGTTTGCG	6	-	1078	2346
ENSDARG00000002402	ENSDART00000013066	6	8	8	GGCCCAGCATAGAGTAGGTGCTGAT	7	-	1225	2346
ENSDARG00000002402	ENSDART00000013066	6	8	8	CTCGGCCTCCCAGGAGCGTTTGGT	6	-	1255	2346
ENSDARG00000002402	ENSDART00000013066	6	8	8	TTCCCAAAACTAGGCAGCGTTTGCG	7	-	1078	2346
ENSDARG00000002402	ENSDART00000013066	6	9	9	GTTTGCCTCATAGAGCTTTGGTC	5	-	1460	2346
ENSDARG00000002402	ENSDART00000013066	6	14	14	TTCAGCGTCAAGATCTGAAGCTGCC	7	-	2157	2346
ENSDARG00000002402	ENSDART00000013066	6	14	14	ACCTTCTGCAAGAGCTGCTGCTGTT	7	-	2129	2346
ENSDARG00000002402	ENSDART00000013066	6	14	14	CTCTTCAGCGTCAAGATCTGAAGCT	7	-	2160	2346
ENSDARG00000002402	ENSDART00000013066	6	14	14	AGAACCTTCTGCAAGAGCTGCTGCT	7	-	2132	2346
ENSDARG00000002402	ENSDART00000013066	6	14	14	ATCCCAGCCAACTTTGTGATTAC	5	-	2071	2346
ENSDARG00000002508	ENSDART00000023686	6	3	3	GTTGACACATCATTTGAAGAATAG	6	+	489	1089
ENSDARG00000002508	ENSDART00000023686	6	3	3	GTAAACGGCGGCTGGCTGTGGCT	5	+	650	1089
ENSDARG00000002508	ENSDART00000023686	6	3	3	GCAGCCCTCCACAGATGGGTAAAC	6	+	632	1089
ENSDARG00000002508	ENSDART00000023686	6	3	3	CGCTCCATCCCACAGCGGAGCAGTT	7	+	383	1089
ENSDARG00000002508	ENSDART00000023686	6	3	3	AACGGCGGCTGGCTGTGGCTGAGCT	7	+	653	1089
ENSDARG00000002508	ENSDART00000023686	6	3	3	AACGGCGGCTGGCTGTGGCTGAG	5	+	653	1089
ENSDARG00000002508	ENSDART00000023686	6	3	3	AACAGCTCCATCTCCTCTGTGTCT	6	+	730	1089
ENSDARG00000002591	ENSDART00000011931	6	1	1	AAAAGCACAACCAAGACGCAGCG	5	+	28	1383
ENSDARG00000002591	ENSDART00000011931	6	4	4	CTATCAGTCATGTCATTATTGGTT	6	+	476	1383
ENSDARG00000002591	ENSDART00000011931	6	6	6	TGCAACAGAGTTTGATTTGGAGGC	6	+	645	1383
ENSDARG00000002591	ENSDART00000011931	6	6	6	GTCTGCAGAGACAGGGACGATGTG	6	+	614	1383
ENSDARG00000002591	ENSDART00000011931	6	8	8	GTACGCAGATAAACTGCGAGGGG	5	+	828	1383
ENSDARG00000002591	ENSDART00000011931	6	8	8	TCCATCGCCCCCATTGTAGTGTTT	6	+	982	1383
ENSDARG00000002591	ENSDART00000011931	6	8	8	ATCGCCCCCATTGTAGTGTTTGCA	6	+	985	1383
ENSDARG00000002591	ENSDART00000011931	6	10	10	GGCCTCAACATCAGCGAAGAGGCA	6	+	1165	1383
ENSDARG00000002591	ENSDART00000011931	6	10	10	GCCTCAACATCAGCGAAGAGGCA	5	+	1166	1383
ENSDARG00000002591	ENSDART00000011931	6	11	11	GTTGACCCCTGCCAGTCTGTTGGC	6	+	1251	1383
ENSDARG00000002644	ENSDART00000016586	6	1	1	CTCTCCAGACATGTCTGGGGCAGGG	7	-	29	546
ENSDARG00000002644	ENSDART00000016586	6	1	1	TACCTCTCCAGACATGTCTGGGGC	6	-	33	546
ENSDARG00000002644	ENSDART00000016586	6	1	1	TACCTCTCCAGACATGTCTGGGGCA	7	-	32	546
ENSDARG00000002644	ENSDART00000016586	6	2	2	TTCTCAGGCTTTTCCTGGTAGGGG	6	-	123	546
ENSDARG00000002644	ENSDART00000016586	6	4	4	TCCTCATAAATCTTTTTAGCTTTG	6	-	345	546
ENSDARG00000002644	ENSDART00000073784	6	1	1	CTCTCCAGACATGTCTGGGGCAGGG	7	-	29	555
ENSDARG00000002644	ENSDART00000073784	6	1	1	TACCTCTCCAGACATGTCTGGGGC	6	-	33	555
ENSDARG00000002644	ENSDART00000073784	6	1	1	TACCTCTCCAGACATGTCTGGGGCA	7	-	32	555
ENSDARG00000002644	ENSDART00000073784	6	2	2	TTCTCAGGCTTTTCCTGGTAGGGG	6	-	123	555
ENSDARG00000002644	ENSDART00000073784	6	5	5	TCCTCATAAATCTTTTTAGCTTTG	6	-	360	555
ENSDARG00000002644	ENSDART00000102473	6	6	6	TCCTCATAAATCTTTTTAGCTTTG	6	-	279	519
ENSDARG00000002760	ENSDART00000015051	6	1	1	GCCTCCTACTGGGAGGTGTTTGAC	6	+	145	771
ENSDARG00000002760	ENSDART00000015051	6	1	1	GCCATCATCCAGACTCTGATGAA	5	+	616	771
ENSDARG00000002760	ENSDART00000015051	6	1	1	GCAGCCGTCCTGCTGCAGGCGAG	5	+	103	771
ENSDARG00000002760	ENSDART00000015051	6	1	1	CTCCTCAGCTCTGCTTGGAGCTGGA	7	+	200	771
ENSDARG00000002760	ENSDART00000015051	6	1	1	CACGCCGCCGACCTGCTGCGTGC	5	+	657	771
ENSDARG00000002760	ENSDART00000015051	6	1	1	CACAGCGCCTCCTACTGGGAGGTG	6	+	139	771
ENSDARG00000002760	ENSDART00000015051	6	1	1	AGCGCCTCCTACTGGGAGGTGTTT	6	+	142	771
ENSDARG00000002760	ENSDART00000015051	6	1	1	AAACACTCCTCAGCTCTGCTTGGAG	7	+	195	771
ENSDARG00000002760	ENSDART00000015051	6	1	1	AAACGCAGCCGTCCTGCTGCAGGC	6	+	99	771
ENSDARG00000002760	ENSDART00000015051	6	1	1	ACACTCCTCAGCTCTGCTTGGAG	5	+	197	771
ENSDARG00000002760	ENSDART00000015051	6	1	1	AGATGCAACCGCAAGCAGTTGCA	5	+	472	771
ENSDARG00000002760	ENSDART00000015051	6	1	1	AGCGCCTCCTACTGGGAGGTGTT	5	+	142	771
ENSDARG00000002933	ENSDART00000015333	6	1	1	TTCTGCTCCAGCCTGGCGCAGGG	5	+	268	1026
ENSDARG00000002933	ENSDART00000015333	6	1	1	GTCCCAACAGCACCAAGACGCGGCG	7	+	348	1026
ENSDARG00000002933	ENSDART00000015333	6	1	1	CTCATCGGCGGTCCGCCGCAGCC	5	+	88	1026
ENSDARG00000002933	ENSDART00000015333	6	1	1	CCCAACAGCACCAAGACGCGGCG	5	+	350	1026
ENSDARG00000002933	ENSDART00000015333	6	1	1	CACCAAGACGCGGCGAGGAAGCT	5	+	358	1026
ENSDARG00000002933	ENSDART00000015333	6	1	1	AACAGCACCAAGACGCGGCGAGGAA	7	+	353	1026
ENSDARG00000002933	ENSDART00000015333	6	2	2	AGCAAAGACGACTCGAAGGAGGA	5	+	532	1026
ENSDARG00000002933	ENSDART00000015333	6	2	2	AGAAACCCCAAAATTGTGGTGCC	5	+	946	1026
ENSDARG00000002933	ENSDART00000015333	6	2	2	AAAGACGACTCGAAGGAGGATGAT	6	+	535	1026
ENSDARG00000003081	ENSDART00000026359	6	1	1	GTCAGCTCCTCGTTAGCAGCTTTC	6	-	21	1110
ENSDARG00000003081	ENSDART00000026359	6	2	2	CGCTGCCTCAGGAAGCGTGGTAG	5	-	196	1110
ENSDARG00000003081	ENSDART00000026359	6	2	2	CGCTGCCTCAGGAAGCGTGGTAGAC	7	-	194	1110
ENSDARG00000003081	ENSDART00000026359	6	3	3	ATCTCATACACTCCGGAGTCGAC	5	-	385	1110
ENSDARG00000003081	ENSDART00000026359	6	3	3	ATCTGCAGAGTTAGCTGGGCCTTG	6	-	435	1110
ENSDARG00000003081	ENSDART00000026359	6	3	3	AGAAAATGCTGTCCTTGTCGCTGTT	7	-	340	1110
ENSDARG00000003081	ENSDART00000026359	6	6	6	GACGGCGCAAAGCAGCTTGGTGT	5	-	863	1110
ENSDARG00000003081	ENSDART00000026359	6	6	6	GTATCCGACAGTAGTGCTGCGGTC	6	-	838	1110
ENSDARG00000003081	ENSDART00000026359	6	7	7	TTCAACCACTCGATCTTGGGCTGCA	7	-	896	1110
ENSDARG00000003081	ENSDART00000026359	6	7	7	TTCTTCAACCACTCGATCTTGGGCT	7	-	899	1110
ENSDARG00000003081	ENSDART00000026359	6	7	7	CCCTGCAGCTGTAGACGCCGCCGTC	7	-	1012	1110
ENSDARG00000003081	ENSDART00000026359	6	7	7	CAACCACTCGATCTTGGGCTGCA	5	-	896	1110
ENSDARG00000003287	ENSDART00000012903	6	4	4	TCCTCAGGCTGAGGGGCCGTGAAC	6	-	273	1266
ENSDARG00000003287	ENSDART00000012903	6	4	4	ACATTCCTCAGGCTGAGGGGCCGTG	7	-	276	1266
ENSDARG00000003287	ENSDART00000012903	6	6	6	GTCAACAGCAATGGTGTCGACGCT	6	-	580	1266
ENSDARG00000003287	ENSDART00000012903	6	8	8	ATCTCATCCTCTTCTTCTGTTGGC	6	-	666	1266
ENSDARG00000003287	ENSDART00000012903	6	8	8	CCCATCTGCTCAGTTTTCTGTTTTT	7	-	713	1266
ENSDARG00000003287	ENSDART00000012903	6	9	9	CTCTGCATCCCAAAGACGAATAG	5	-	842	1266
ENSDARG00000003287	ENSDART00000012903	6	9	9	TGCATCCCAAAGACGAATAGTGT	5	-	839	1266
ENSDARG00000003287	ENSDART00000012903	6	10	10	GACGACACAGTGGAGAGTAGGAG	5	-	915	1266
ENSDARG00000003287	ENSDART00000012903	6	10	10	GACGACACAGTGGAGAGTAGGAGAT	7	-	913	1266
ENSDARG00000003287	ENSDART00000012903	6	10	10	GACGACGACACAGTGGAGAGTAG	5	-	918	1266
ENSDARG00000003287	ENSDART00000012903	6	12	12	GTCAGCGCACAGTACTTTGTCTTC	6	-	1162	1266
ENSDARG00000003307	ENSDART00000002693	6	1	1	CTCGGCGACTGACCGATGCCTTC	5	+	17	960
ENSDARG00000003307	ENSDART00000002693	6	1	1	CAATCCAAAACCGGCAGATTTTGGC	7	+	59	960
ENSDARG00000003307	ENSDART00000002693	6	1	1	ATCCAAAACCGGCAGATTTTGGC	5	+	61	960
ENSDARG00000003307	ENSDART00000002693	6	1	1	AAAACCGGCAGATTTTGGCTGAGCA	7	+	65	960
ENSDARG00000003307	ENSDART00000002693	6	2	2	CCCGCCTAAATGGGTGGAGGGAGTG	7	+	219	960
ENSDARG00000003307	ENSDART00000002693	6	2	2	GACTCCCGCCTAAATGGGTGGAG	5	+	215	960
ENSDARG00000003307	ENSDART00000002693	6	2	2	GACTCCCGCCTAAATGGGTGGAGGG	7	+	215	960
ENSDARG00000003307	ENSDART00000002693	6	3	3	TTCGTCAAAAGATGAAGGAGCTGGC	7	+	272	960
ENSDARG00000003307	ENSDART00000002693	6	3	3	GTATTCGTCAAAAGATGAAGGAGCT	7	+	269	960
ENSDARG00000003307	ENSDART00000002693	6	6	6	TTCAACAGAACACGGTGATGGTGGA	7	+	671	960
ENSDARG00000003307	ENSDART00000064712	6	1	1	CTCGGCGACTGACCGATGCCTTC	5	+	17	972
ENSDARG00000003307	ENSDART00000064712	6	1	1	CAATCCAAAACCGGCAGATTTTGGC	7	+	59	972
ENSDARG00000003307	ENSDART00000064712	6	1	1	ATCCAAAACCGGCAGATTTTGGC	5	+	61	972
ENSDARG00000003307	ENSDART00000064712	6	1	1	AAAACCGGCAGATTTTGGCTGAGCA	7	+	65	972
ENSDARG00000003307	ENSDART00000064712	6	3	3	CCCGCCTAAATGGGTGGAGGGAGTG	7	+	231	972
ENSDARG00000003307	ENSDART00000064712	6	3	3	GACTCCCGCCTAAATGGGTGGAG	5	+	227	972
ENSDARG00000003307	ENSDART00000064712	6	3	3	GACTCCCGCCTAAATGGGTGGAGGG	7	+	227	972
ENSDARG00000003307	ENSDART00000064712	6	4	4	GTATTCGTCAAAAGATGAAGGAGCT	7	+	281	972
ENSDARG00000003307	ENSDART00000064712	6	4	4	TTCGTCAAAAGATGAAGGAGCTGGC	7	+	284	972
ENSDARG00000003307	ENSDART00000064712	6	7	7	TTCAACAGAACACGGTGATGGTGGA	7	+	683	972
ENSDARG00000003307	ENSDART00000064713	6	1	1	AAAACCGGCAGATTTTGGCTGAGCA	7	+	65	975
ENSDARG00000003307	ENSDART00000064713	6	1	1	ATCCAAAACCGGCAGATTTTGGC	5	+	61	975
ENSDARG00000003307	ENSDART00000064713	6	1	1	CAATCCAAAACCGGCAGATTTTGGC	7	+	59	975
ENSDARG00000003307	ENSDART00000064713	6	1	1	CTCGGCGACTGACCGATGCCTTC	5	+	17	975
ENSDARG00000003307	ENSDART00000064713	6	4	4	GACTCCCGCCTAAATGGGTGGAGGG	7	+	230	975
ENSDARG00000003307	ENSDART00000064713	6	4	4	GACTCCCGCCTAAATGGGTGGAG	5	+	230	975
ENSDARG00000003307	ENSDART00000064713	6	4	4	CCCGCCTAAATGGGTGGAGGGAGTG	7	+	234	975
ENSDARG00000003307	ENSDART00000064713	6	5	5	GTATTCGTCAAAAGATGAAGGAGCT	7	+	284	975
ENSDARG00000003307	ENSDART00000064713	6	5	5	TTCGTCAAAAGATGAAGGAGCTGGC	7	+	287	975
ENSDARG00000003307	ENSDART00000064713	6	8	8	TTCAACAGAACACGGTGATGGTGGA	7	+	686	975
ENSDARG00000003326	ENSDART00000017774	6	1	1	TCCTCAGCAGTGTGTTTGCTGTG	5	+	41	825
ENSDARG00000003326	ENSDART00000017774	6	1	1	CTCCTCAGCAGTGTGTTTGCTGTG	6	+	40	825
ENSDARG00000003326	ENSDART00000017774	6	2	2	ACAGCCAGCGTTCTGAGTGAGTT	5	+	277	825
ENSDARG00000003326	ENSDART00000017774	6	5	5	CGCTACACAGCAGAGGAGATGTA	5	+	616	825
ENSDARG00000003474	ENSDART00000017247	6	1	1	TCCTTCTGCGACTCCTTTTTGGGCT	7	-	176	1176
ENSDARG00000003474	ENSDART00000017247	6	1	1	TCCTTCTGCGACTCCTTTTTGGGC	6	-	177	1176
ENSDARG00000003474	ENSDART00000017247	6	1	1	GGCTGCTTAGCAGCCTGCGCGGCG	6	-	156	1176
ENSDARG00000003474	ENSDART00000017247	6	1	1	GCAGCCTGCGCGGCGGTCTTTGCG	6	-	147	1176
ENSDARG00000003474	ENSDART00000017247	6	1	1	TGCGACTCCTTTTTGGGCTGCTTAG	7	-	170	1176
ENSDARG00000003474	ENSDART00000017247	6	1	1	TTCTGCGACTCCTTTTTGGGCTGCT	7	-	173	1176
ENSDARG00000003474	ENSDART00000017247	6	1	1	TCCTTCTTCTTCTTTTCTGCCTGC	6	-	105	1176
ENSDARG00000003474	ENSDART00000017247	6	2	2	GAATTCTCCACCCTCAGCAGGTTTT	7	-	444	1176
ENSDARG00000003474	ENSDART00000017247	6	2	2	GGCACCTGCTGTTGCTGCTGCTGCT	7	-	320	1176
ENSDARG00000003474	ENSDART00000017247	6	2	2	CAAAGCGTCGTTCACGTGGTGGCC	6	-	404	1176
ENSDARG00000003474	ENSDART00000017247	6	4	4	CTCCTCTGCTTTCAGGCTGCTGAA	6	-	616	1176
ENSDARG00000003474	ENSDART00000017247	6	6	6	TACATCCTCAGCCTTGGACTTGTGC	7	-	918	1176
ENSDARG00000003474	ENSDART00000017247	6	6	6	TCCTCAGCCTTGGACTTGTGCAGAA	7	-	914	1176
ENSDARG00000003474	ENSDART00000017247	6	7	7	AGCAGCATCATCAGCAGAGGCCTGC	7	-	936	1176
ENSDARG00000003474	ENSDART00000017247	6	7	7	ACCAGCAGCATCATCAGCAGAGGCC	7	-	939	1176
ENSDARG00000003474	ENSDART00000017247	6	8	8	TGCAGCTTAAGCCAGGGCTGGGAA	6	-	1171	1176
ENSDARG00000003684	ENSDART00000102838	6	1	1	CACCCCAACCTGTTGTTGTATCT	5	-	401	6018
ENSDARG00000003684	ENSDART00000102838	6	1	1	GACCCCAGAGATGTTAAGTGTGT	5	-	197	6018
ENSDARG00000003684	ENSDART00000102838	6	1	1	TTCACCAGAACTGGCCGTGGGTAAC	7	-	44	6018
ENSDARG00000003684	ENSDART00000102838	6	1	1	GTCCTCAAAAATGAGATGTCTTC	5	-	971	6018
ENSDARG00000003684	ENSDART00000102838	6	1	1	TCCACCCCAACCTGTTGTTGTATCT	7	-	401	6018
ENSDARG00000003684	ENSDART00000102838	6	1	1	TGCTTCTCCATGCTTGTTGACTGC	6	-	691	6018
ENSDARG00000003684	ENSDART00000102838	6	1	1	TTCCACCCCAACCTGTTGTTGTA	5	-	404	6018
ENSDARG00000003684	ENSDART00000102838	6	3	3	ACCAGCAGATGTCCATGTCGTCTTG	7	-	1462	6018
ENSDARG00000003684	ENSDART00000102838	6	3	3	CACCTCCACAAAGAATGCTGCATTC	7	-	1434	6018
ENSDARG00000003684	ENSDART00000102838	6	3	3	GACAAAGACCAGGATGTGAGTTT	5	-	1544	6018
ENSDARG00000003684	ENSDART00000102838	6	3	3	ACCTCCACAAAGAATGCTGCATTC	6	-	1434	6018
ENSDARG00000003684	ENSDART00000102838	6	3	3	CACCTCTAACCTCCGTGGAAGTT	5	-	1400	6018
ENSDARG00000003684	ENSDART00000102838	6	7	7	GCCTTCAGACTGAATGGTGATGTT	6	-	2650	6018
ENSDARG00000003684	ENSDART00000102838	6	7	7	CCCAGCATCTACTAGTTCTGCTGAA	7	-	2697	6018
ENSDARG00000003684	ENSDART00000102838	6	9	9	GCAGACTTCTGCATCTGCTTTGGA	6	-	3139	6018
ENSDARG00000003684	ENSDART00000102838	6	9	9	AAAACCAGCAGACTTCTGCATCT	5	-	3147	6018
ENSDARG00000003684	ENSDART00000102838	6	9	9	CTCTACCTCTGACTCAGAAGGGGAT	7	-	3069	6018
ENSDARG00000003684	ENSDART00000102838	6	9	9	GCCATCACAAAACCAGCAGACTTC	6	-	3154	6018
ENSDARG00000003684	ENSDART00000102838	6	9	9	GCAGACTTCTGCATCTGCTTTGGAG	7	-	3138	6018
ENSDARG00000003684	ENSDART00000102838	6	11	11	TTACCACACCATTGGCTGAAGAC	5	-	3690	6018
ENSDARG00000003684	ENSDART00000102838	6	11	11	GTTACCACACCATTGGCTGAAGAC	6	-	3690	6018
ENSDARG00000003684	ENSDART00000102838	6	12	12	AGCCACTTCACTGGTGCATTGGCT	6	-	3972	6018
ENSDARG00000003684	ENSDART00000102838	6	13	13	CTCACCCTCCATAACTGTAGTATTG	7	-	4188	6018
ENSDARG00000003684	ENSDART00000102838	6	14	14	TTACGCTCCACATTGAGTTTGAC	5	-	4672	6018
ENSDARG00000003684	ENSDART00000102838	6	14	14	AAACAAGACCTGTGCCTCTGCATGT	7	-	4416	6018
ENSDARG00000003684	ENSDART00000102838	6	14	14	CACTGCCTCCATTCTCTTTGTAAAC	7	-	4437	6018
ENSDARG00000003684	ENSDART00000102838	6	14	14	GACTCCAGACTCACTTCTGTCTCT	6	-	4491	6018
ENSDARG00000003684	ENSDART00000102838	6	15	15	GTATCCTCCATTGTGAGGTTGGA	5	-	4876	6018
ENSDARG00000003684	ENSDART00000102838	6	15	15	TTCCACCTCGAAGGACGCTGTCTCT	7	-	4743	6018
ENSDARG00000003684	ENSDART00000102838	6	15	15	CACACCCTCCACATCAGTGTGAGAA	7	-	4770	6018
ENSDARG00000003684	ENSDART00000102838	6	15	15	ACACCCTCCACATCAGTGTGAGAA	6	-	4770	6018
ENSDARG00000003684	ENSDART00000102838	6	19	19	ACCTTCAACCTCAAGGCAGGCAAC	6	-	5470	6018
ENSDARG00000003684	ENSDART00000102838	6	20	20	AACATCACAATTTGGGGATGATAC	6	-	5569	6018
ENSDARG00000003684	ENSDART00000102838	6	20	20	GCCACCTGCTGGATGACGAGTTT	5	-	5665	6018
ENSDARG00000003684	ENSDART00000102838	6	21	21	ACCTCACACAGGAAGAAGGCTGT	5	-	5815	6018
ENSDARG00000003684	ENSDART00000102838	6	21	21	CACCTCACACAGGAAGAAGGCTGT	6	-	5815	6018
ENSDARG00000003684	ENSDART00000102838	6	21	21	TTCAAAGTCCAGACAGGAGGCTTG	6	-	5853	6018
ENSDARG00000003697	ENSDART00000032982	6	1	1	ACAGGCACCGCAGTCATCTGACGGC	7	-	158	1830
ENSDARG00000003697	ENSDART00000032982	6	1	1	TACGTCCACGAAATGATTGAAAC	5	-	102	1830
ENSDARG00000003697	ENSDART00000103389	6	1	1	ACAGGCACCGCAGTCATCTGACGGC	7	-	158	1614
ENSDARG00000003697	ENSDART00000103389	6	1	1	TACGTCCACGAAATGATTGAAAC	5	-	102	1614
ENSDARG00000003732	ENSDART00000056457	6	2	2	TCCAGCAGAGCCAGAGGCAGCAGGT	7	+	80	1236
ENSDARG00000003732	ENSDART00000056457	6	2	2	AGAGCCAGAGGCAGCAGGTGAAGCA	7	+	86	1236
ENSDARG00000003732	ENSDART00000056457	6	2	2	ACATCCAGCAGAGCCAGAGGCAGCA	7	+	77	1236
ENSDARG00000003732	ENSDART00000056457	6	5	5	TACTCCATCTCCGGGCATGATGC	5	+	480	1236
ENSDARG00000003732	ENSDART00000056457	6	8	8	GAAAACAGACAGAAGAGACTAGAAC	7	+	796	1236
ENSDARG00000003732	ENSDART00000056457	6	9	9	CAAGGCCTCCACCAAGCTGGAGGA	6	+	1101	1236
ENSDARG00000003732	ENSDART00000056457	6	9	9	CAATCAAACAAGAGCCTGGGATGGG	7	+	935	1236
ENSDARG00000003732	ENSDART00000056457	6	9	9	GGCAGCAGCGACCCGCTGTTGTC	5	+	1156	1236
ENSDARG00000003732	ENSDART00000056457	6	9	9	ACAGTCCCACGGAGGACGGCGAG	5	+	1055	1236
ENSDARG00000003754	ENSDART00000041942	6	1	1	TTACCCAGAATATGAAGTTGAAGAC	7	-	58	633
ENSDARG00000003754	ENSDART00000041942	6	2	2	CAACTCACCAATGAAGAAGTTTTC	6	-	166	633
ENSDARG00000003754	ENSDART00000041942	6	2	2	AACTCACCAATGAAGAAGTTTTC	5	-	166	633
ENSDARG00000003754	ENSDART00000041942	6	5	5	CACCACAGAGTGAAACGCGGAGGTG	7	-	417	633
ENSDARG00000003754	ENSDART00000103377	6	3	3	CACCACAGAGTGAAACGCGGAGGTG	7	-	255	510
ENSDARG00000003754	ENSDART00000103379	6	1	1	TTACCCAGAATATGAAGTTGAAGAC	7	-	58	636
ENSDARG00000003754	ENSDART00000103379	6	3	3	AACTCACCAATGAAGAAGTTTTC	5	-	169	636
ENSDARG00000003754	ENSDART00000103379	6	3	3	CAACTCACCAATGAAGAAGTTTTC	6	-	169	636
ENSDARG00000003754	ENSDART00000103379	6	6	6	CACCACAGAGTGAAACGCGGAGGTG	7	-	420	636
ENSDARG00000003818	ENSDART00000022179	6	8	8	CTCTCAGCCTATATGATGCAGTT	5	+	407	990
ENSDARG00000003818	ENSDART00000022179	6	9	9	GTCTCAAACACTGGAGGAGCTGAA	6	+	570	990
ENSDARG00000003818	ENSDART00000022179	6	9	9	CTCGGCATCTTCGTGGAGCAGAG	5	+	652	990
ENSDARG00000003818	ENSDART00000022179	6	11	11	ATCATCAACAGACTGGTGGAGGC	5	+	865	990
ENSDARG00000003818	ENSDART00000022179	6	11	11	ATCAACAGACTGGTGGAGGCCGAG	6	+	868	990
ENSDARG00000003818	ENSDART00000022179	6	11	11	CGCTCCAGCATCGCTCGCAGTATTT	7	+	797	990
ENSDARG00000003818	ENSDART00000022179	6	11	11	ATCATCAACAGACTGGTGGAGGCC	6	+	865	990
ENSDARG00000003818	ENSDART00000022179	6	12	12	GTTCTCACCAGTGGAGATGACGGT	6	+	970	990
ENSDARG00000003818	ENSDART00000022179	6	12	12	TTCTCACCAGTGGAGATGACGGT	5	+	971	990
ENSDARG00000003818	ENSDART00000103227	6	8	8	CTCTCAGCCTATATGATGCAGTT	5	+	407	990
ENSDARG00000003818	ENSDART00000103227	6	9	9	GTCTCAAACACTGGAGGAGCTGAA	6	+	570	990
ENSDARG00000003818	ENSDART00000103227	6	9	9	CTCGGCATCTTCGTGGAGCAGAG	5	+	652	990
ENSDARG00000003818	ENSDART00000103227	6	13	13	CGCTCCAGCATCGCTCGCAGTATTT	7	+	797	990
ENSDARG00000003818	ENSDART00000103227	6	13	13	ATCATCAACAGACTGGTGGAGGCC	6	+	865	990
ENSDARG00000003818	ENSDART00000103227	6	13	13	ATCATCAACAGACTGGTGGAGGC	5	+	865	990
ENSDARG00000003818	ENSDART00000103227	6	13	13	ATCAACAGACTGGTGGAGGCCGAG	6	+	868	990
ENSDARG00000003818	ENSDART00000103227	6	14	14	GTTCTCACCAGTGGAGATGACGGT	6	+	970	990
ENSDARG00000003818	ENSDART00000103227	6	14	14	TTCTCACCAGTGGAGATGACGGT	5	+	971	990
ENSDARG00000003900	ENSDART00000016263	6	1	1	GTTGGCATCGGTACATTCTGACGGG	7	-	725	1266
ENSDARG00000003900	ENSDART00000016263	6	1	1	GCAAACTGCGGGTGGTGGTGATGAT	7	-	805	1266
ENSDARG00000003900	ENSDART00000016263	6	1	1	GACCTCCTCCACGCTGGGAAGGG	5	-	86	1266
ENSDARG00000003900	ENSDART00000016263	6	1	1	CTCCTCCACGCTGGGAAGGGTTG	5	-	83	1266
ENSDARG00000003900	ENSDART00000016263	6	1	1	ACCTCCTCCACGCTGGGAAGGGTTG	7	-	83	1266
ENSDARG00000003904	ENSDART00000011876	6	2	1	TTCAACTTCAAACTGTTGGTGCC	5	+	22	1611
ENSDARG00000003904	ENSDART00000011876	6	5	4	TACTCCAAACTGCTCGATGAAGCT	6	+	286	1611
ENSDARG00000003904	ENSDART00000011876	6	11	10	AGACACAGCACATCTGCAGTGTGC	6	+	839	1611
ENSDARG00000003904	ENSDART00000011876	6	11	10	AACTCCAAAAGAAAGAGAATGATTT	7	+	788	1611
ENSDARG00000003904	ENSDART00000011876	6	12	11	TACAGCAGCTCAAATGGGAGCTGGA	7	+	947	1611
ENSDARG00000003961	ENSDART00000022949	6	2	1	GTTGCCTTCAGGGCCTCTTTGGCG	6	-	111	1593
ENSDARG00000003961	ENSDART00000022949	6	2	1	TTCACCTGCGATCCTGTTGCCTTC	6	-	126	1593
ENSDARG00000003961	ENSDART00000022949	6	3	2	TTCCCCATCTTGTCCAGCAGTAGTA	7	-	292	1593
ENSDARG00000003961	ENSDART00000022949	6	4	3	GTCCACTTCTATCAATGTGTATTT	6	-	454	1593
ENSDARG00000003961	ENSDART00000022949	6	6	5	CTCCAAAGCCTCAAAGCCTTTGGC	6	-	691	1593
ENSDARG00000003961	ENSDART00000022949	6	6	5	AGCATCTCCTTCTTGCTCTGAAGAA	7	-	839	1593
ENSDARG00000003961	ENSDART00000022949	6	6	5	TCCAAAGCCTCAAAGCCTTTGGC	5	-	691	1593
ENSDARG00000003961	ENSDART00000022949	6	9	8	TCCACCAGAATGAGGCATGATGC	5	-	1205	1593
ENSDARG00000003991	ENSDART00000003898	6	1	1	AGAGACTCCTTGCAGTAGTGGCA	5	-	28	837
ENSDARG00000003991	ENSDART00000003898	6	1	1	CTCCTCGCAGGTATTGGAGTAGAG	6	-	112	837
ENSDARG00000003991	ENSDART00000003898	6	3	3	TCCATCTTCCTGGAGCCTGAGAG	5	-	334	837
ENSDARG00000003991	ENSDART00000003898	6	4	4	AAAGTCATCACGAGAGGTGAAGCG	6	-	604	837
ENSDARG00000003991	ENSDART00000003898	6	4	4	GCATACAGATTGCAGAAGCAGTT	5	-	640	837
ENSDARG00000003991	ENSDART00000003898	6	5	5	CTCTTCAAAAGAGATGTATTTGCT	6	-	709	837
ENSDARG00000004105	ENSDART00000003701	6	1	1	TTCCCAGCAGCTCTTGCAGTTTGC	6	+	3	552
ENSDARG00000004105	ENSDART00000003701	6	3	3	TACACCACCAAGAGTGATGTGTAA	6	+	235	552
ENSDARG00000004105	ENSDART00000003701	6	3	3	GTCTACACCACCAAGAGTGATGT	5	+	232	552
ENSDARG00000004105	ENSDART00000003701	6	3	3	CTACACCACCAAGAGTGATGTGTAA	7	+	234	552
ENSDARG00000004105	ENSDART00000003701	6	5	5	AGCAGCCCAGAAACTGTGATGAT	5	+	365	552
ENSDARG00000004105	ENSDART00000102382	6	1	1	ACAGACAAAAGAAGTGGTGGCTAC	6	+	210	3192
ENSDARG00000004105	ENSDART00000102382	6	1	1	ATCAAAAAAGACAACAGCATTGTTC	7	+	148	3192
ENSDARG00000004105	ENSDART00000102382	6	1	1	GGCCACAGACAAAAGAAGTGGTG	5	+	206	3192
ENSDARG00000004105	ENSDART00000102382	6	1	1	CACCTCTCCTGCATTTCTGGAGAG	6	+	97	3192
ENSDARG00000004105	ENSDART00000102382	6	6	6	GGCAAATGCAATCGATTTAGTGGCT	7	+	934	3192
ENSDARG00000004105	ENSDART00000102382	6	7	7	GAAAGCACCGTTCTGAAGGTGAA	5	+	1132	3192
ENSDARG00000004105	ENSDART00000102382	6	8	8	GTCTCCAGAGCACAATGGTTTGTG	6	+	1209	3192
ENSDARG00000004105	ENSDART00000102382	6	9	9	CGCTGCTCCCAAACTGCTGTTGAG	6	+	1311	3192
ENSDARG00000004105	ENSDART00000102382	6	11	11	TACCAAGCAGTCGTCCGGCTAGTAA	7	+	1801	3192
ENSDARG00000004105	ENSDART00000102382	6	13	13	ATCAACTTCTTTTTGCTGTGGTT	5	+	2231	3192
ENSDARG00000004105	ENSDART00000102382	6	14	14	TACCTATCCCATCCTGGAATGGGAG	7	+	2442	3192
ENSDARG00000004105	ENSDART00000102382	6	16	16	TTCCCAGCAGCTCTTGCAGTTTGC	6	+	2811	3192
ENSDARG00000004105	ENSDART00000102382	6	16	16	TGCACCTTACGGAAATCTTTTGGA	6	+	2712	3192
ENSDARG00000004105	ENSDART00000102382	6	18	18	CTACACCACCAAGAGTGATGTGTAA	7	+	3042	3192
ENSDARG00000004105	ENSDART00000102382	6	18	18	TACACCACCAAGAGTGATGTGTAA	6	+	3043	3192
ENSDARG00000004105	ENSDART00000102382	6	18	18	GTCTACACCACCAAGAGTGATGT	5	+	3040	3192
ENSDARG00000004105	ENSDART00000102382	6	20	20	AGCAGCCCAGAAACTGTGATGAT	5	+	3173	3192
ENSDARG00000004150	ENSDART00000007281	6	1	1	CACTCCATCATAACTGTATTGGTC	6	-	295	1899
ENSDARG00000004150	ENSDART00000007281	6	3	3	GTACCCTAATTGATCTGTGTTTTT	6	-	832	1899
ENSDARG00000004150	ENSDART00000007281	6	4	4	GCAAACATCTCCGGGCTGCATGC	5	-	1058	1899
ENSDARG00000004150	ENSDART00000007281	6	4	4	GACCACTACCACAAGAAGCTGAC	5	-	1592	1899
ENSDARG00000004150	ENSDART00000007281	6	4	4	GAATTCATCCAGGAGGTATTGGTA	6	-	1108	1899
ENSDARG00000004150	ENSDART00000007281	6	4	4	CTACAATCCGCACATGTGAATTC	5	-	1126	1899
ENSDARG00000004150	ENSDART00000007281	6	4	4	CACAACGGCTGAAGGTTTGCTGAT	6	-	1396	1899
ENSDARG00000004150	ENSDART00000075818	6	1	1	TTACTCACCATCAAACTTTGTCTTC	7	-	795	1869
ENSDARG00000004150	ENSDART00000075818	6	1	1	TACTCACCATCAAACTTTGTCTTC	6	-	795	1869
ENSDARG00000004150	ENSDART00000075818	6	1	1	CACTCCATCATAACTGTATTGGTC	6	-	259	1869
ENSDARG00000004150	ENSDART00000075818	6	4	4	CTACAATCCGCACATGTGAATTC	5	-	1096	1869
ENSDARG00000004150	ENSDART00000075818	6	4	4	CACAACGGCTGAAGGTTTGCTGAT	6	-	1366	1869
ENSDARG00000004150	ENSDART00000075818	6	4	4	GCAAACATCTCCGGGCTGCATGC	5	-	1028	1869
ENSDARG00000004150	ENSDART00000075818	6	4	4	GACCACTACCACAAGAAGCTGAC	5	-	1562	1869
ENSDARG00000004150	ENSDART00000075818	6	4	4	GAATTCATCCAGGAGGTATTGGTA	6	-	1078	1869
ENSDARG00000004150	ENSDART00000075819	6	1	1	CACTCCATCATAACTGTATTGGTC	6	-	301	1890
ENSDARG00000004150	ENSDART00000075819	6	3	3	GTACCCTAATTGATCTGTGTTTTT	6	-	817	1890
ENSDARG00000004150	ENSDART00000075819	6	5	5	GCAAACATCTCCGGGCTGCATGC	5	-	1052	1890
ENSDARG00000004150	ENSDART00000075819	6	5	5	GACCACTACCACAAGAAGCTGAC	5	-	1586	1890
ENSDARG00000004150	ENSDART00000075819	6	5	5	GAATTCATCCAGGAGGTATTGGTA	6	-	1102	1890
ENSDARG00000004150	ENSDART00000075819	6	5	5	CTACAATCCGCACATGTGAATTC	5	-	1120	1890
ENSDARG00000004150	ENSDART00000075819	6	5	5	CACAACGGCTGAAGGTTTGCTGAT	6	-	1390	1890
ENSDARG00000004150	ENSDART00000085472	6	1	1	AGCAGCAGCAGAGTGAGGTGAAGCG	7	-	14	2619
ENSDARG00000004150	ENSDART00000085472	6	2	2	TTACTCACCATCAAACTTTGTCTTC	7	-	1299	2619
ENSDARG00000004150	ENSDART00000085472	6	2	2	CACTCCATCATAACTGTATTGGTC	6	-	763	2619
ENSDARG00000004150	ENSDART00000085472	6	2	2	TACTCACCATCAAACTTTGTCTTC	6	-	1299	2619
ENSDARG00000004150	ENSDART00000085472	6	3	3	GTATGCATCAAAGTGAATGATGT	5	-	1343	2619
ENSDARG00000004150	ENSDART00000085472	6	3	3	CTACAATCCGCACATGTGAATTC	5	-	1615	2619
ENSDARG00000004150	ENSDART00000085472	6	3	3	GCAAACATCTCCGGGCTGCATGC	5	-	1547	2619
ENSDARG00000004150	ENSDART00000085472	6	3	3	GACCACTACCACAAGAAGCTGAC	5	-	2081	2619
ENSDARG00000004150	ENSDART00000085472	6	3	3	GAATTCATCCAGGAGGTATTGGTA	6	-	1597	2619
ENSDARG00000004150	ENSDART00000085472	6	3	3	CACAACGGCTGAAGGTTTGCTGAT	6	-	1885	2619
ENSDARG00000004150	ENSDART00000085472	6	4	4	AGATGCACATGGTTGTGGTCTGT	5	-	2382	2619
ENSDARG00000004150	ENSDART00000085472	6	5	5	GTAGGCACAATGTTGGAGGCCGAG	6	-	2559	2619
ENSDARG00000004150	ENSDART00000103699	6	1	1	CACTCCATCATAACTGTATTGGTC	6	-	295	1845
ENSDARG00000004150	ENSDART00000103699	6	2	2	TACTCACCATCAAACTTTGTCTTC	6	-	678	1845
ENSDARG00000004150	ENSDART00000103699	6	2	2	TTACTCACCATCAAACTTTGTCTTC	7	-	678	1845
ENSDARG00000004150	ENSDART00000103699	6	8	8	GTATGCATCAAAGTGAATGATGT	5	-	842	1845
ENSDARG00000004150	ENSDART00000103699	6	8	8	GCAAACATCTCCGGGCTGCATGC	5	-	1046	1845
ENSDARG00000004150	ENSDART00000103699	6	8	8	GACCACTACCACAAGAAGCTGAC	5	-	1580	1845
ENSDARG00000004150	ENSDART00000103699	6	8	8	GAATTCATCCAGGAGGTATTGGTA	6	-	1096	1845
ENSDARG00000004150	ENSDART00000103699	6	8	8	CTACAATCCGCACATGTGAATTC	5	-	1114	1845
ENSDARG00000004150	ENSDART00000103699	6	8	8	CACAACGGCTGAAGGTTTGCTGAT	6	-	1384	1845
ENSDARG00000004243	ENSDART00000028086	6	1	1	GTCCCCAAAGAGTCTGTCTGAAAC	6	-	209	1614
ENSDARG00000004243	ENSDART00000028086	6	1	1	CTACTCACCACGCTGAAGTCTTC	5	-	583	1614
ENSDARG00000004243	ENSDART00000028086	6	1	1	AGCCAAACCGTGAAGTGAAGAGGAG	7	-	156	1614
ENSDARG00000004243	ENSDART00000028086	6	1	1	ACAAACAAATTCGATGGGCATGT	5	-	8	1614
ENSDARG00000004243	ENSDART00000028086	6	1	1	TTCCTCCTCCTTCTGTCGAGGCC	5	-	66	1614
ENSDARG00000004243	ENSDART00000028086	6	3	3	TCCAAAGCCCAGCTGGTGGATGTA	6	-	802	1614
ENSDARG00000004243	ENSDART00000028086	6	3	3	GACTCCAAAGCCCAGCTGGTGGA	5	-	806	1614
ENSDARG00000004243	ENSDART00000028086	6	3	3	CTCCAAAGCCCAGCTGGTGGATGTA	7	-	802	1614
ENSDARG00000004243	ENSDART00000028086	6	3	3	CTCCAAAGCCCAGCTGGTGGATGT	6	-	803	1614
ENSDARG00000004243	ENSDART00000028086	6	3	3	TCCAAAGCCCAGCTGGTGGATGT	5	-	803	1614
ENSDARG00000004243	ENSDART00000028086	6	4	4	GTTTCCCCACGGCTGTGGCAGGT	5	-	878	1614
ENSDARG00000004243	ENSDART00000028086	6	4	4	GCAGTCTGCAGGCGCTGACGCTGTA	7	-	943	1614
ENSDARG00000004243	ENSDART00000028086	6	7	7	TACCTAACAAACCAGCGATGTCGTA	7	-	1303	1614
ENSDARG00000004243	ENSDART00000104716	6	1	1	TTCCTCCTCCTTCTGTCGAGGCC	5	-	66	1674
ENSDARG00000004243	ENSDART00000104716	6	1	1	CTACTCACCACGCTGAAGTCTTC	5	-	583	1674
ENSDARG00000004243	ENSDART00000104716	6	1	1	AGCCAAACCGTGAAGTGAAGAGGAG	7	-	156	1674
ENSDARG00000004243	ENSDART00000104716	6	1	1	ACAAACAAATTCGATGGGCATGT	5	-	8	1674
ENSDARG00000004243	ENSDART00000104716	6	1	1	GTCCCCAAAGAGTCTGTCTGAAAC	6	-	209	1674
ENSDARG00000004243	ENSDART00000104716	6	3	3	TCCAAAGCCCAGCTGGTGGATGTA	6	-	802	1674
ENSDARG00000004243	ENSDART00000104716	6	3	3	TCCAAAGCCCAGCTGGTGGATGT	5	-	803	1674
ENSDARG00000004243	ENSDART00000104716	6	3	3	CTCCAAAGCCCAGCTGGTGGATGT	6	-	803	1674
ENSDARG00000004243	ENSDART00000104716	6	3	3	CTCCAAAGCCCAGCTGGTGGATGTA	7	-	802	1674
ENSDARG00000004243	ENSDART00000104716	6	3	3	GACTCCAAAGCCCAGCTGGTGGA	5	-	806	1674
ENSDARG00000004243	ENSDART00000104716	6	4	4	GCAGTCTGCAGGCGCTGACGCTGTA	7	-	943	1674
ENSDARG00000004243	ENSDART00000104716	6	4	4	GTTTCCCCACGGCTGTGGCAGGT	5	-	878	1674
ENSDARG00000004243	ENSDART00000104716	6	7	7	TACCTAACAAACCAGCGATGTCGTA	7	-	1303	1674
ENSDARG00000004629	ENSDART00000022620	6	3	3	GACAACTTCTGGCAGAAGCAGAA	5	+	316	6624
ENSDARG00000004629	ENSDART00000022620	6	4	4	TTCTACAGAAGATCAGGGATGGGGG	7	+	677	6624
ENSDARG00000004629	ENSDART00000022620	6	4	4	GAAGGCACCCGTGGACGAGTTGGAC	7	+	636	6624
ENSDARG00000004629	ENSDART00000022620	6	4	4	AGCTTCGACTGTATGAGCAGGATGC	7	+	842	6624
ENSDARG00000004629	ENSDART00000022620	6	6	6	CGCATCGTCTCGGTGGCGACGCG	5	+	1018	6624
ENSDARG00000004629	ENSDART00000022620	6	8	8	GGCCTCCGCCACCGGCTGACTCT	5	+	1361	6624
ENSDARG00000004629	ENSDART00000022620	6	8	8	AGAGACTTCAACTGTGTGTGTTT	5	+	1511	6624
ENSDARG00000004629	ENSDART00000022620	6	8	8	TCCGCCACCGGCTGACTCTGGCTCT	7	+	1365	6624
ENSDARG00000004629	ENSDART00000022620	6	9	9	TACAAAAACGACATGATGACTTC	5	+	1637	6624
ENSDARG00000004629	ENSDART00000022620	6	9	9	CTCAGCAAACACACAGGAGTTGGGA	7	+	1588	6624
ENSDARG00000004629	ENSDART00000022620	6	9	9	CTCAGCAAACACACAGGAGTTGGG	6	+	1588	6624
ENSDARG00000004629	ENSDART00000022620	6	9	9	GCAAACACACAGGAGTTGGGAAGTC	7	+	1592	6624
ENSDARG00000004629	ENSDART00000022620	6	9	9	AAACACACAGGAGTTGGGAAGTC	5	+	1594	6624
ENSDARG00000004629	ENSDART00000022620	6	10	10	GAACACTTATACTAATGCGGATAA	6	+	1674	6624
ENSDARG00000004629	ENSDART00000022620	6	10	10	TTATACTAATGCGGATAAGCTGTT	6	+	1680	6624
ENSDARG00000004629	ENSDART00000022620	6	11	11	AGCTCATTCAACATCTGCGGTGAG	6	+	2021	6624
ENSDARG00000004629	ENSDART00000022620	6	12	12	TTCTTCAGCAGTTGGATGAGGCT	5	+	2102	6624
ENSDARG00000004629	ENSDART00000022620	6	12	12	GGCTCAGGCTCATATGGAGGAGCT	6	+	2121	6624
ENSDARG00000004629	ENSDART00000022620	6	14	14	ACATACGCACAAACGTCTGGAGCA	6	+	2514	6624
ENSDARG00000004629	ENSDART00000022620	6	14	14	TACGACACCTGCAGGCCGAGGTC	5	+	2549	6624
ENSDARG00000004629	ENSDART00000022620	6	16	16	TCCAGCAGAGGGCCGAGCTGCTGTT	7	+	2723	6624
ENSDARG00000004629	ENSDART00000022620	6	17	17	ATCAACAAACACCTGGAGCAGAA	5	+	3001	6624
ENSDARG00000004629	ENSDART00000022620	6	20	20	ATCCACACACACATCATCTGGTGAA	7	+	3309	6624
ENSDARG00000004629	ENSDART00000022620	6	21	21	TTCAGCAAACGCAGGAGAAGGTGAA	7	+	3389	6624
ENSDARG00000004629	ENSDART00000022620	6	21	21	GCAAACGCAGGAGAAGGTGAAGCT	6	+	3393	6624
ENSDARG00000004629	ENSDART00000022620	6	21	21	AGCAAACGCAGGAGAAGGTGAAGCT	7	+	3392	6624
ENSDARG00000004629	ENSDART00000022620	6	22	22	TCCGCCAGAAAAAAAGAGTGAGTC	6	+	3685	6624
ENSDARG00000004629	ENSDART00000022620	6	22	22	GACCCACACTGACCCAGAGGTCAAC	7	+	3618	6624
ENSDARG00000004629	ENSDART00000022620	6	25	25	AGCAGCTTCCAGAAGATGTGGGC	5	+	3905	6624
ENSDARG00000004629	ENSDART00000022620	6	27	27	ATCACCAAATACCAGCTTTTGCT	5	+	4102	6624
ENSDARG00000004629	ENSDART00000022620	6	28	28	CACGTCAGCATGCTGGAGGGTGAG	6	+	4222	6624
ENSDARG00000004629	ENSDART00000022620	6	29	29	CTCGTCTTCAGTAAGGAGATGAA	5	+	4363	6624
ENSDARG00000004629	ENSDART00000022620	6	31	31	CGCAGCATCAGCAAGAGGTATTT	5	+	4660	6624
ENSDARG00000004629	ENSDART00000022620	6	33	33	CCCAGCAGCACCCTGTCGGTGTC	5	+	4957	6624
ENSDARG00000004629	ENSDART00000022620	6	33	33	AAATTCGCCCCCTCAGGAGGGTCT	6	+	4929	6624
ENSDARG00000004629	ENSDART00000022620	6	33	33	CGCCCCCTCAGGAGGGTCTGGTTC	6	+	4934	6624
ENSDARG00000004629	ENSDART00000022620	6	33	33	TTCCCAGCAGCACCCTGTCGGTGTC	7	+	4955	6624
ENSDARG00000004629	ENSDART00000022620	6	34	34	GGCTCACCAGTCCTGTGCGACGTC	6	+	5168	6624
ENSDARG00000004629	ENSDART00000022620	6	34	34	CTCAGCCACGGCAAGGGTGACAAC	6	+	5191	6624
ENSDARG00000004629	ENSDART00000022620	6	37	37	ACAAACAGCGGAGGAGAAGAAGAG	6	+	5398	6624
ENSDARG00000004629	ENSDART00000022620	6	37	37	TTCCGCAGAGGGGAAGGCGAGGAA	6	+	5375	6624
ENSDARG00000004629	ENSDART00000022620	6	38	38	GAACAAGGCCTTGAGAGGGCGAA	5	+	5580	6624
ENSDARG00000004629	ENSDART00000022620	6	38	38	AGACCCAGAAACAGAGCAGAAGAA	6	+	5559	6624
ENSDARG00000004629	ENSDART00000022620	6	40	40	AACAAAGCCGATATTTAGCAGGA	5	+	5640	6624
ENSDARG00000004629	ENSDART00000022620	6	48	48	GTTGACATCAAGAAAGAGTGGGTG	6	+	6550	6624
ENSDARG00000004629	ENSDART00000022620	6	48	48	GAAAGCGACCCGTATAAGTTTGT	5	+	6478	6624
ENSDARG00000004629	ENSDART00000037341	6	2	2	CTCAGCCACGGCAAGGGTGACAAC	6	+	253	1848
ENSDARG00000004629	ENSDART00000037341	6	2	2	GGCTCACCAGTCCTGTGCGACGTC	6	+	230	1848
ENSDARG00000004629	ENSDART00000037341	6	3	3	TTCCGCAGAGGGGAAGGCGAGGAA	6	+	362	1848
ENSDARG00000004629	ENSDART00000037341	6	3	3	ACAAACAGCGGAGGAGAAGAAGAG	6	+	385	1848
ENSDARG00000004629	ENSDART00000037341	6	4	4	AGACCCAGAAACAGAGCAGAAGAA	6	+	546	1848
ENSDARG00000004629	ENSDART00000037341	6	4	4	GAACAAGGCCTTGAGAGGGCGAA	5	+	567	1848
ENSDARG00000004629	ENSDART00000037341	6	13	13	GAAAGCGACCCGTATAAGTTTGT	5	+	1357	1848
ENSDARG00000004629	ENSDART00000037341	6	13	13	GTTGACATCAAGAAAGAGTGGGTG	6	+	1429	1848
ENSDARG00000004629	ENSDART00000037341	6	14	14	CGCCCAAAAGAACAATAAGCATGC	6	+	1611	1848
ENSDARG00000004629	ENSDART00000037341	6	15	15	ACCTGCTGCAGAGGGCTGGGTGC	5	+	1809	1848
ENSDARG00000004629	ENSDART00000037341	6	15	15	ATCACCTGCTGCAGAGGGCTGGGTG	7	+	1806	1848
ENSDARG00000004629	ENSDART00000037341	6	15	15	CTACAATGCAGTGAAGGAAGACGAG	7	+	1695	1848
ENSDARG00000004629	ENSDART00000037341	6	15	15	TGCTGCAGAGGGCTGGGTGCCGGG	6	+	1812	1848
ENSDARG00000004696	ENSDART00000007783	6	1	1	AACTGCAGACTGTCGTATTGTTT	5	-	226	1728
ENSDARG00000004696	ENSDART00000007783	6	1	1	GAAGGCTGCAGTGGATGCGGTGCT	6	-	100	1728
ENSDARG00000004696	ENSDART00000007783	6	2	2	GCACTCTGCTGTTTGTGTTTGCA	5	-	353	1728
ENSDARG00000004696	ENSDART00000007783	6	2	2	CTAGGCAACAGGTCTGTTTTGTT	5	-	421	1728
ENSDARG00000004696	ENSDART00000007783	6	3	3	TGCTGCCACAGCAATAATAGGGC	5	-	521	1728
ENSDARG00000004696	ENSDART00000007783	6	5	5	CTCAAAGCCTTCCAGAAGCTTTC	5	-	1301	1728
ENSDARG00000004696	ENSDART00000007783	6	5	5	CACTGCTCCTTCTTTCTGCTTGT	5	-	1373	1728
ENSDARG00000004696	ENSDART00000007783	6	5	5	CAACACCTCGTTCTAGCAGTTTTG	6	-	869	1728
ENSDARG00000004696	ENSDART00000007783	6	5	5	TCCAGCAAAGCCCACTGCTGTGGTT	7	-	1178	1728
ENSDARG00000004696	ENSDART00000007783	6	6	6	TTAAACCCACGAATAGCTGAAGGT	6	-	1454	1728
ENSDARG00000004696	ENSDART00000007783	6	7	7	GGCTTCCTCCAATTTGGGGGATTC	6	-	1633	1728
ENSDARG00000004696	ENSDART00000007783	6	7	7	CCCTTCTTCTTAGAGGAAGAGGAG	6	-	1590	1728
ENSDARG00000004753	ENSDART00000027684	6	1	1	CTAAAACCCAGCTCTGGGCCTAA	5	+	31	2709
ENSDARG00000004753	ENSDART00000027684	6	1	1	AGCAGCAGAATCCGTGAAGACGGA	6	+	204	2709
ENSDARG00000004753	ENSDART00000027684	6	1	1	CACAACACCCCCAAGCCGCGGAC	5	+	147	2709
ENSDARG00000004753	ENSDART00000027684	6	3	3	GAATGCGCACGGTAAAGCAGAGTGT	7	+	549	2709
ENSDARG00000004753	ENSDART00000027684	6	4	4	AGACCCATCAGCAGATAAGAAGAA	6	+	603	2709
ENSDARG00000004753	ENSDART00000027684	6	8	8	GCCCACTTATGATGGTGGCAGCA	5	+	1065	2709
ENSDARG00000004753	ENSDART00000027684	6	9	9	TTCTCCAGAGAAAAAGGAAGAGGAG	7	+	1287	2709
ENSDARG00000004753	ENSDART00000027684	6	10	10	AGAGCCAGAATATAGAGATGTGGTC	7	+	1350	2709
ENSDARG00000004753	ENSDART00000027684	6	11	11	CACCACCCCAAACTGGTGCAGTG	5	+	1564	2709
ENSDARG00000004753	ENSDART00000027684	6	11	11	TCCACCACCCCAAACTGGTGCAGTG	7	+	1562	2709
ENSDARG00000004753	ENSDART00000027684	6	11	11	GTCTTCAAACTAGTGGAGAAGTC	5	+	1447	2709
ENSDARG00000004753	ENSDART00000027684	6	13	13	TACCCAACAGACATGTGGAGCATTG	7	+	1933	2709
ENSDARG00000004753	ENSDART00000027684	6	13	13	CTACCCAACAGACATGTGGAGCA	5	+	1932	2709
ENSDARG00000004753	ENSDART00000027684	6	13	13	CCCAACAGACATGTGGAGCATTG	5	+	1935	2709
ENSDARG00000004753	ENSDART00000027684	6	13	13	AGCTACCCAACAGACATGTGGAGCA	7	+	1930	2709
ENSDARG00000004753	ENSDART00000027684	6	14	14	CTCAGCCACCTGGGATTTTGAGGAT	7	+	2037	2709
ENSDARG00000004753	ENSDART00000027684	6	14	14	ACCTCAGCCACCTGGGATTTTGAG	6	+	2035	2709
ENSDARG00000004753	ENSDART00000027684	6	14	14	GCCAAAGACTTCATCAGCAGGCTTC	7	+	2089	2709
ENSDARG00000004753	ENSDART00000027684	6	14	14	CTCAGCCACCTGGGATTTTGAGGA	6	+	2037	2709
ENSDARG00000004753	ENSDART00000027684	6	14	14	CACCTCAGCCACCTGGGATTTTGAG	7	+	2034	2709
ENSDARG00000004753	ENSDART00000027684	6	19	19	GCCGTCAACGGCCTGGGAGAAGCA	6	+	2626	2709
ENSDARG00000004753	ENSDART00000027684	6	19	19	TCCTGCACCGCTGAGCTGATGGT	5	+	2650	2709
ENSDARG00000004753	ENSDART00000027684	6	19	19	GGCTGCCCAGATCCTGAGGTGGTG	6	+	2476	2709
ENSDARG00000004917	ENSDART00000009197	6	3	3	GCATTCGCCTCACCAGAGGCTGGA	6	-	288	2025
ENSDARG00000004917	ENSDART00000009197	6	3	3	CTCACCAGAGGCTGGAGCTGCATTC	7	-	279	2025
ENSDARG00000004917	ENSDART00000009197	6	3	3	CGCCTCACCAGAGGCTGGAGCTGCA	7	-	282	2025
ENSDARG00000004917	ENSDART00000009197	6	3	3	GCCTCACCAGAGGCTGGAGCTGCA	6	-	282	2025
ENSDARG00000004917	ENSDART00000009197	6	3	3	AGCATCCTCTGATGGATGTCTTT	5	-	341	2025
ENSDARG00000004917	ENSDART00000009197	6	6	6	CTCTCCAGAAGCCAGCGGTTGAA	5	-	676	2025
ENSDARG00000004917	ENSDART00000009197	6	7	7	GGCCTCTTCTTTATATTTGATGCG	6	-	808	2025
ENSDARG00000004917	ENSDART00000009197	6	9	9	TCCTGCGCACATATTCTGCAGAA	5	-	1080	2025
ENSDARG00000004917	ENSDART00000009197	6	10	10	GACCTCCGCTGACTCTGTGCCGTC	6	-	1135	2025
ENSDARG00000004917	ENSDART00000009197	6	10	10	AGCTCAACACGAGTTTGAGGAGGAG	7	-	1205	2025
ENSDARG00000004917	ENSDART00000009197	6	11	11	GCATCCTACCTGGTATCTTTTGAT	6	-	1381	2025
ENSDARG00000004917	ENSDART00000009197	6	12	12	AACTGCTTAAAATAGCAGTTTAG	5	-	1513	2025
ENSDARG00000004917	ENSDART00000009197	6	14	14	TCCATCCGCGTCAGAGCAGGAGTC	6	-	1743	2025
ENSDARG00000004917	ENSDART00000009197	6	14	14	TCCGGCACAAAGATGATGAAGGA	5	-	1705	2025
ENSDARG00000004917	ENSDART00000009197	6	14	14	CGCGTCAGAGCAGGAGTCGGCGGG	6	-	1737	2025
ENSDARG00000004917	ENSDART00000009197	6	14	14	CACTCCGGCACAAAGATGATGAA	5	-	1708	2025
ENSDARG00000004917	ENSDART00000009197	6	14	14	ATCCGCGTCAGAGCAGGAGTCGGC	6	-	1740	2025
ENSDARG00000004917	ENSDART00000009197	6	15	15	GGCAAAGCCAGCATTGTTTTGGA	5	-	1898	2025
ENSDARG00000004917	ENSDART00000009197	6	15	15	GGCAAAGCCAGCATTGTTTTGGAG	6	-	1897	2025
ENSDARG00000004917	ENSDART00000009197	6	15	15	AAAGCCAGCATTGTTTTGGAGGA	5	-	1895	2025
ENSDARG00000004917	ENSDART00000051904	6	4	3	GCCTCACCAGAGGCTGGAGCTGCA	6	-	279	861
ENSDARG00000004917	ENSDART00000051904	6	4	3	GCATTCGCCTCACCAGAGGCTGGA	6	-	285	861
ENSDARG00000004917	ENSDART00000051904	6	4	3	CTCACCAGAGGCTGGAGCTGCATTC	7	-	276	861
ENSDARG00000004917	ENSDART00000051904	6	4	3	CGCCTCACCAGAGGCTGGAGCTGCA	7	-	279	861
ENSDARG00000004917	ENSDART00000051904	6	4	3	AGCATCCTCTGATGGATGTCTTT	5	-	338	861
ENSDARG00000004917	ENSDART00000051904	6	7	6	CTCTCCAGAAGCCAGCGGTTGAA	5	-	718	861
ENSDARG00000004917	ENSDART00000051904	6	8	7	GGCCTCTTCTTTATATTTGATGCG	6	-	850	861
ENSDARG00000005050	ENSDART00000010875	6	4	4	TTCGGCCGCGTCATGTTGCGCAGTT	7	+	289	1038
ENSDARG00000005050	ENSDART00000010875	6	5	5	ATCTGCACAACAACCGCTGTGGGA	6	+	560	1038
ENSDARG00000005050	ENSDART00000010875	6	5	5	TGCGACAGCCAGAGGAGAGGCCGGG	7	+	409	1038
ENSDARG00000005050	ENSDART00000010875	6	5	5	TTCCTCTGCGGGTGTGGTGTATGC	6	+	342	1038
ENSDARG00000005050	ENSDART00000010875	6	7	7	TCCTCCAGAGGCATGGACGGCTGT	6	+	889	1038
ENSDARG00000005050	ENSDART00000103433	6	1	1	ACAGACAGCGCGCGCGTGGAGGAT	6	+	56	1161
ENSDARG00000005050	ENSDART00000103433	6	2	2	TTCGGCCGCGTCATGTTGCGCAGTT	7	+	379	1161
ENSDARG00000005050	ENSDART00000103433	6	3	3	TTCCTCTGCGGGTGTGGTGTATGC	6	+	432	1161
ENSDARG00000005050	ENSDART00000103433	6	3	3	TGCGACAGCCAGAGGAGAGGCCGGG	7	+	499	1161
ENSDARG00000005050	ENSDART00000103433	6	3	3	ATCTGCACAACAACCGCTGTGGGA	6	+	650	1161
ENSDARG00000005050	ENSDART00000103433	6	5	5	TCCTCCAGAGGCATGGACGGCTGT	6	+	979	1161
ENSDARG00000005191	ENSDART00000018523	6	5	5	AACCTCTACAAGATGCTGAAGAG	5	+	499	1299
ENSDARG00000005191	ENSDART00000018523	6	5	5	CACAACCTCTACAAGATGCTGAA	5	+	496	1299
ENSDARG00000005191	ENSDART00000018523	6	7	7	ACATTCTGCTTGGCAGGTTTGTGC	6	+	851	1299
ENSDARG00000005191	ENSDART00000018523	6	9	9	GCCGTCACATCATTGTTTTGGCC	5	+	1010	1299
ENSDARG00000005191	ENSDART00000018523	6	9	9	AGCAAATACCCACTGGGGGTTTAC	6	+	1141	1299
ENSDARG00000005191	ENSDART00000018523	6	9	9	AACAGCAAATACCCACTGGGGGTTT	7	+	1138	1299
ENSDARG00000005221	ENSDART00000002089	6	1	1	TTCTCCACACTCGCACTAATGAGAA	7	+	314	1419
ENSDARG00000005221	ENSDART00000002089	6	1	1	GCCAACTACATCGAGAAGGTGCG	5	+	370	1419
ENSDARG00000005221	ENSDART00000002089	6	1	1	GCATGCCCAACTTGTCTGCAGGC	5	+	221	1419
ENSDARG00000005221	ENSDART00000002089	6	1	1	CTCTTCCTCATACCGTCGAATGT	5	+	36	1419
ENSDARG00000005221	ENSDART00000002089	6	1	1	AGCAGCAGAATCAGGTGCTGGGGGT	7	+	401	1419
ENSDARG00000005221	ENSDART00000002089	6	1	1	AACTACATCGAGAAGGTGCGCATGC	7	+	373	1419
ENSDARG00000005221	ENSDART00000002089	6	1	1	AGCAGCAGAATCAGGTGCTGGGGG	6	+	401	1419
ENSDARG00000005221	ENSDART00000002089	6	5	5	AAACAATCCAAGCTGGAGACGAT	5	+	955	1419
ENSDARG00000005221	ENSDART00000002089	6	5	5	GACTCCCTCAAGGGCTCTGTATGT	6	+	1018	1419
ENSDARG00000005221	ENSDART00000002089	6	6	6	CGCCACTTATAGGAAGCTGCTGGA	6	+	1218	1419
ENSDARG00000005221	ENSDART00000002089	6	6	6	GACACCATCGCCAGGCTGGAGGC	5	+	1105	1419
ENSDARG00000005221	ENSDART00000002089	6	6	6	CTCTGCAGAACGAGTCTCTGATGAG	7	+	1028	1419
ENSDARG00000005221	ENSDART00000002089	6	10	10	TGCTGCCCCCTACAGGTGGTGAG	5	+	1375	1419
ENSDARG00000005221	ENSDART00000002089	6	10	10	TGCTGCCCCCTACAGGTGGTGAGTG	7	+	1375	1419
ENSDARG00000005221	ENSDART00000065356	6	1	1	CTCTTCCTCATACCGTCGAATGT	5	+	36	1464
ENSDARG00000005221	ENSDART00000065356	6	1	1	GCATGCCCAACTTGTCTGCAGGC	5	+	221	1464
ENSDARG00000005221	ENSDART00000065356	6	1	1	TTCTCCACACTCGCACTAATGAGAA	7	+	314	1464
ENSDARG00000005221	ENSDART00000065356	6	1	1	AGCAGCAGAATCAGGTGCTGGGGGT	7	+	401	1464
ENSDARG00000005221	ENSDART00000065356	6	1	1	AGCAGCAGAATCAGGTGCTGGGGG	6	+	401	1464
ENSDARG00000005221	ENSDART00000065356	6	1	1	AACTACATCGAGAAGGTGCGCATGC	7	+	373	1464
ENSDARG00000005221	ENSDART00000065356	6	1	1	GCCAACTACATCGAGAAGGTGCG	5	+	370	1464
ENSDARG00000005221	ENSDART00000065356	6	5	5	GACTCCCTCAAGGGCTCTGTATGT	6	+	1018	1464
ENSDARG00000005221	ENSDART00000065356	6	5	5	AAACAATCCAAGCTGGAGACGAT	5	+	955	1464
ENSDARG00000005221	ENSDART00000065356	6	6	6	GACACCATCGCCAGGCTGGAGGC	5	+	1105	1464
ENSDARG00000005221	ENSDART00000065356	6	6	6	CTCTGCAGAACGAGTCTCTGATGAG	7	+	1028	1464
ENSDARG00000005221	ENSDART00000065356	6	6	6	CGCCACTTATAGGAAGCTGCTGGA	6	+	1218	1464
ENSDARG00000005221	ENSDART00000104727	6	1	1	GCATGCCCAACTTGTCTGCAGGC	5	+	221	1419
ENSDARG00000005221	ENSDART00000104727	6	1	1	CTCTTCCTCATACCGTCGAATGT	5	+	36	1419
ENSDARG00000005221	ENSDART00000104727	6	1	1	GCCAACTACATCGAGAAGGTGCG	5	+	370	1419
ENSDARG00000005221	ENSDART00000104727	6	1	1	TTCTCCACACTCGCACTAATGAGAA	7	+	314	1419
ENSDARG00000005221	ENSDART00000104727	6	1	1	AGCAGCAGAATCAGGTGCTGGGGGT	7	+	401	1419
ENSDARG00000005221	ENSDART00000104727	6	1	1	AGCAGCAGAATCAGGTGCTGGGGG	6	+	401	1419
ENSDARG00000005221	ENSDART00000104727	6	1	1	AACTACATCGAGAAGGTGCGCATGC	7	+	373	1419
ENSDARG00000005221	ENSDART00000104727	6	5	5	AAACAATCCAAGCTGGAGACGAT	5	+	955	1419
ENSDARG00000005221	ENSDART00000104727	6	5	5	GACTCCCTCAAGGGCTCTGTATGT	6	+	1018	1419
ENSDARG00000005221	ENSDART00000104727	6	6	6	GACACCATCGCCAGGCTGGAGGC	5	+	1105	1419
ENSDARG00000005221	ENSDART00000104727	6	6	6	CTCTGCAGAACGAGTCTCTGATGAG	7	+	1028	1419
ENSDARG00000005221	ENSDART00000104727	6	6	6	CGCCACTTATAGGAAGCTGCTGGA	6	+	1218	1419
ENSDARG00000005343	ENSDART00000018375	6	2	1	GGCTTCACACCTCCGGAGCCGCT	5	-	125	1032
ENSDARG00000005343	ENSDART00000018375	6	2	1	CTCTTCGTCCGTGAGGTTGGCGAT	6	-	70	1032
ENSDARG00000005343	ENSDART00000018375	6	2	1	AGATGCAGCTGCAGGCTGCGGTT	5	-	196	1032
ENSDARG00000005343	ENSDART00000018375	6	4	3	CAAGTCTTCGTGGTGACGTCTCT	5	-	969	1032
ENSDARG00000005343	ENSDART00000018375	6	4	3	AAAGGCTCCGATGGTGTGGGGAC	5	-	1005	1032
ENSDARG00000005359	ENSDART00000018503	6	1	1	GTTGTCCGCTGGACTGAGGAATTC	6	+	36	1401
ENSDARG00000005359	ENSDART00000018503	6	1	1	GGCGACGTCCCTGATCTGTGGCC	5	+	12	1401
ENSDARG00000005359	ENSDART00000018503	6	2	2	GTCGCCAGCACACCTGATGAGGCT	6	+	244	1401
ENSDARG00000005359	ENSDART00000018503	6	2	2	GCCATCTCCAATGCTGTCGCTGCA	6	+	138	1401
ENSDARG00000005359	ENSDART00000018503	6	2	2	CTCCAATGCTGTCGCTGCAGCAGCA	7	+	143	1401
ENSDARG00000005359	ENSDART00000018503	6	3	3	GGCAAAGGCACTTTTGAAGGAGGA	6	+	337	1401
ENSDARG00000005359	ENSDART00000018503	6	3	3	AAAAGCCCAAGTGCTGGCGGGTGGT	7	+	309	1401
ENSDARG00000005359	ENSDART00000018503	6	4	4	TTCGCCATCACTATGGAGAGGTC	5	+	523	1401
ENSDARG00000005359	ENSDART00000018503	6	4	4	CACCAAGCAGACAGGAGAAGCAGGA	7	+	441	1401
ENSDARG00000005359	ENSDART00000018503	6	8	8	CTCATCACCTCTGATAAGAAGGT	5	+	1108	1401
ENSDARG00000005359	ENSDART00000018503	6	8	8	AACACCTGCAAACTTTTTGGATGT	6	+	1041	1401
ENSDARG00000005359	ENSDART00000018503	6	8	8	AGCTCAGCAGGTGACAGAGGCCTTC	7	+	1080	1401
ENSDARG00000005359	ENSDART00000018503	6	8	8	ACCTGCAAACTTTTTGGATGTTGGG	7	+	1044	1401
ENSDARG00000005359	ENSDART00000018503	6	11	11	GGCCAAAGAGGCCCAGGTTGACGTC	7	+	1368	1401
ENSDARG00000005559	ENSDART00000025031	6	2	2	GTCTCATCCAGACTGGCGAAGAT	5	-	145	1053
ENSDARG00000005559	ENSDART00000025031	6	2	2	GCCGCCAGAGCTTCGGCGCGGGC	5	-	175	1053
ENSDARG00000005559	ENSDART00000025031	6	3	3	TTCAACCTCTTCTGTTTTTGTCTTT	7	-	1022	1053
ENSDARG00000005559	ENSDART00000025031	6	3	3	TCCAGCCACGCCTGGAGGATGGGTT	7	-	782	1053
ENSDARG00000005559	ENSDART00000025031	6	3	3	TCCAGCCACGCCTGGAGGATGGG	5	-	784	1053
ENSDARG00000005559	ENSDART00000025031	6	3	3	CGCTTCTTCTCGCTGCCGTTGAA	5	-	853	1053
ENSDARG00000005559	ENSDART00000025031	6	3	3	CGCGCCCCCCACGTCCGCCTGAGTC	7	-	657	1053
ENSDARG00000005559	ENSDART00000025031	6	3	3	CGCCCCCCACGTCCGCCTGAGTC	5	-	657	1053
ENSDARG00000005559	ENSDART00000025031	6	3	3	AACCTCTTCTGTTTTTGTCTTTGGT	7	-	1019	1053
ENSDARG00000005565	ENSDART00000011245	6	1	1	AGAAACAGAGCTGCGATGTGGAT	5	+	104	1365
ENSDARG00000005565	ENSDART00000011245	6	2	2	TGCCACTGCTGGCATGCGGCTTCT	6	+	252	1365
ENSDARG00000005565	ENSDART00000011245	6	2	2	TGCCACTGCTGGCATGCGGCTTC	5	+	252	1365
ENSDARG00000005565	ENSDART00000011245	6	3	3	GACAGCATCCTTGCAGAGGTCGCC	6	+	301	1365
ENSDARG00000005565	ENSDART00000011245	6	4	4	TTAATCTCCAACTTTATGGGTATAA	7	+	566	1365
ENSDARG00000005565	ENSDART00000011245	6	4	4	TACGGCAAAGACCAGGCTTTGAA	5	+	622	1365
ENSDARG00000005565	ENSDART00000011245	6	4	4	GGCAAAGACCAGGCTTTGAAGAA	5	+	625	1365
ENSDARG00000005565	ENSDART00000011245	6	6	6	GCATACTTCTACACATTTGACTTC	6	+	946	1365
ENSDARG00000005565	ENSDART00000011245	6	8	8	TGCCACACAGTCAATGGGCCGCT	5	+	1274	1365
ENSDARG00000005565	ENSDART00000033343	6	1	1	ACAACCATCATCGCTTTGATTCT	5	+	64	573
ENSDARG00000005565	ENSDART00000033343	6	2	2	AGAAACAGAGCTGCGATGTGGAT	5	+	227	573
ENSDARG00000005565	ENSDART00000033343	6	3	3	TGCCACTGCTGGCATGCGGCTTCT	6	+	375	573
ENSDARG00000005565	ENSDART00000033343	6	3	3	TGCCACTGCTGGCATGCGGCTTC	5	+	375	573
ENSDARG00000005565	ENSDART00000033343	6	4	4	GACAGCATCCTTGCAGAGGTCGCC	6	+	424	573
ENSDARG00000005565	ENSDART00000103768	6	1	1	AGAAACAGAGCTGCGATGTGGAT	5	+	107	1359
ENSDARG00000005565	ENSDART00000103768	6	1	1	GACTTCCTCAGTTCGGGATTGTTT	6	+	2	1359
ENSDARG00000005565	ENSDART00000103768	6	2	2	TGCCACTGCTGGCATGCGGCTTCT	6	+	255	1359
ENSDARG00000005565	ENSDART00000103768	6	2	2	TGCCACTGCTGGCATGCGGCTTC	5	+	255	1359
ENSDARG00000005565	ENSDART00000103768	6	3	3	GACAGCATCCTTGCAGAGGTCGCC	6	+	304	1359
ENSDARG00000005565	ENSDART00000103768	6	4	4	TTAATCTCCAACTTTATGGGTATAA	7	+	539	1359
ENSDARG00000005565	ENSDART00000103768	6	4	4	TACGGCAAAGACCAGGCTTTGAA	5	+	595	1359
ENSDARG00000005565	ENSDART00000103768	6	4	4	GGCAAAGACCAGGCTTTGAAGAA	5	+	598	1359
ENSDARG00000005565	ENSDART00000103768	6	6	6	GCATACTTCTACACATTTGACTTC	6	+	919	1359
ENSDARG00000005565	ENSDART00000103768	6	8	8	TGCCACACAGTCAATGGGCCGCT	5	+	1247	1359
ENSDARG00000005675	ENSDART00000049425	6	4	4	ATCCAATAAAAGGGATCTGCTGAG	6	-	180	1428
ENSDARG00000005675	ENSDART00000049425	6	7	7	ACAGACCTCTTCCTGTGTTGACTGT	7	-	607	1428
ENSDARG00000005675	ENSDART00000049425	6	8	8	GACCACAGCAAAGACGAAGATTGT	6	-	751	1428
ENSDARG00000005675	ENSDART00000049425	6	9	9	GCAGACTGCAGGATGATGGGAATGT	7	-	872	1428
ENSDARG00000005675	ENSDART00000049425	6	11	11	ACCATCTGCTGTTCTTTAAGCTGTT	7	-	1184	1428
ENSDARG00000005675	ENSDART00000049425	6	12	12	ACAGGCCTCCGAAGGCTGCCGCT	5	-	1266	1428
ENSDARG00000005675	ENSDART00000049425	6	12	12	CTATACACAGGCCTCCGAAGGCTGC	7	-	1270	1428
ENSDARG00000005774	ENSDART00000008484	6	4	4	AGCGACCGCGGGGGCAGAGGAGGCT	7	+	268	2067
ENSDARG00000005774	ENSDART00000008484	6	4	4	CCCATCCGCAGCGACCGCGGGGGCA	7	+	259	2067
ENSDARG00000005774	ENSDART00000008484	6	4	4	CGCAGCGACCGCGGGGGCAGAGGAG	7	+	265	2067
ENSDARG00000005774	ENSDART00000008484	6	4	4	AGAGACAACCGCATGAATGGGGG	5	+	214	2067
ENSDARG00000005774	ENSDART00000008484	6	4	4	GACAACCGCATGAATGGGGGCAGCA	7	+	217	2067
ENSDARG00000005774	ENSDART00000008484	6	4	4	ACAACCGCATGAATGGGGGCAGCA	6	+	218	2067
ENSDARG00000005774	ENSDART00000008484	6	4	4	ATCCGCAGCGACCGCGGGGGCAGAG	7	+	262	2067
ENSDARG00000005774	ENSDART00000008484	6	5	5	GCCTACAACAGCTTCGGCGGGCGCT	7	+	352	2067
ENSDARG00000005774	ENSDART00000008484	6	5	5	TACGACAACAAAGAAGCAGGGGGA	6	+	307	2067
ENSDARG00000005774	ENSDART00000008484	6	5	5	GGCTACGACAACAAAGAAGCAGGG	6	+	304	2067
ENSDARG00000005774	ENSDART00000008484	6	5	5	GACAACAAAGAAGCAGGGGGATGGA	7	+	310	2067
ENSDARG00000005774	ENSDART00000008484	6	5	5	GTCCTCATCCAGGGGCCGGTGAG	5	+	414	2067
ENSDARG00000005774	ENSDART00000008484	6	6	6	AACAGCAGATGGGTGGAGGAGTGC	6	+	463	2067
ENSDARG00000005774	ENSDART00000008484	6	6	6	AACAGCAGATGGGTGGAGGAGTG	5	+	463	2067
ENSDARG00000005774	ENSDART00000008484	6	7	7	CGCAGCCCATCGACCGCGTGAGTT	6	+	620	2067
ENSDARG00000005774	ENSDART00000008484	6	10	10	AGCCCCGACCAGAGAGCTGGCTCT	6	+	924	2067
ENSDARG00000005774	ENSDART00000008484	6	13	13	TACATCTTCCTGGCGGTGGGCAGAG	7	+	1306	2067
ENSDARG00000005774	ENSDART00000008484	6	13	13	ACATCACGCAGAAGGTGGTGTGGGT	7	+	1349	2067
ENSDARG00000005774	ENSDART00000008484	6	13	13	GACTACATCTTCCTGGCGGTGGGC	6	+	1303	2067
ENSDARG00000005774	ENSDART00000008484	6	13	13	GACTACATCTTCCTGGCGGTGGG	5	+	1303	2067
ENSDARG00000005774	ENSDART00000008484	6	15	15	ATCGGCCGCACAGGGCGTGTGGGCA	7	+	1693	2067
ENSDARG00000005774	ENSDART00000008484	6	15	15	GGCCGCACAGGGCGTGTGGGCAAC	6	+	1696	2067
ENSDARG00000005774	ENSDART00000008484	6	16	16	ACCAGCACAAGAGCAGCAGCCGCG	6	+	1841	2067
ENSDARG00000005774	ENSDART00000008484	6	16	16	AGCACCAGCACAAGAGCAGCAGCC	6	+	1838	2067
ENSDARG00000005774	ENSDART00000008484	6	16	16	GGCCAAACAGGAAGTGCCGTCGTG	6	+	1794	2067
ENSDARG00000005774	ENSDART00000008484	6	17	17	ACCGTCAGAACAGCAGCAGTGGCG	6	+	1907	2067
ENSDARG00000005774	ENSDART00000008484	6	17	17	AACAGCAGCAGTGGCGGCGGAGGC	6	+	1915	2067
ENSDARG00000005774	ENSDART00000008484	6	17	17	AACAGCAGCAGTGGCGGCGGAGGCT	7	+	1915	2067
ENSDARG00000005774	ENSDART00000008484	6	18	18	AGCAGCGACGGCTACGGCGGAAAC	6	+	2026	2067
ENSDARG00000005774	ENSDART00000008484	6	18	18	AACTTCTACAGCAGCGACGGCTAC	6	+	2017	2067
ENSDARG00000005774	ENSDART00000102148	6	4	4	TACGACAACAAAGAAGCAGGGGGA	6	+	175	1926
ENSDARG00000005774	ENSDART00000102148	6	4	4	GTCCTCATCCAGGGGCCGGTGAG	5	+	282	1926
ENSDARG00000005774	ENSDART00000102148	6	4	4	GGCTACGACAACAAAGAAGCAGGG	6	+	172	1926
ENSDARG00000005774	ENSDART00000102148	6	4	4	GCCTACAACAGCTTCGGCGGGCGCT	7	+	220	1926
ENSDARG00000005774	ENSDART00000102148	6	4	4	GACAACAAAGAAGCAGGGGGATGGA	7	+	178	1926
ENSDARG00000005774	ENSDART00000102148	6	5	5	AACAGCAGATGGGTGGAGGAGTG	5	+	331	1926
ENSDARG00000005774	ENSDART00000102148	6	5	5	AACAGCAGATGGGTGGAGGAGTGC	6	+	331	1926
ENSDARG00000005774	ENSDART00000102148	6	6	6	CGCAGCCCATCGACCGCGTGAGTT	6	+	488	1926
ENSDARG00000005774	ENSDART00000102148	6	9	9	AGCCCCGACCAGAGAGCTGGCTCT	6	+	789	1926
ENSDARG00000005774	ENSDART00000102148	6	12	12	GACTACATCTTCCTGGCGGTGGG	5	+	1168	1926
ENSDARG00000005774	ENSDART00000102148	6	12	12	ACATCACGCAGAAGGTGGTGTGGGT	7	+	1214	1926
ENSDARG00000005774	ENSDART00000102148	6	12	12	TACATCTTCCTGGCGGTGGGCAGAG	7	+	1171	1926
ENSDARG00000005774	ENSDART00000102148	6	12	12	GACTACATCTTCCTGGCGGTGGGC	6	+	1168	1926
ENSDARG00000005774	ENSDART00000102148	6	14	14	ATCGGCCGCACAGGGCGTGTGGGCA	7	+	1558	1926
ENSDARG00000005774	ENSDART00000102148	6	14	14	GGCCGCACAGGGCGTGTGGGCAAC	6	+	1561	1926
ENSDARG00000005774	ENSDART00000102148	6	15	15	GGCCAAACAGGAAGTGCCGTCGTG	6	+	1659	1926
ENSDARG00000005774	ENSDART00000102148	6	15	15	ACCAGCACAAGAGCAGCAGCCGCG	6	+	1706	1926
ENSDARG00000005774	ENSDART00000102148	6	15	15	AGCACCAGCACAAGAGCAGCAGCC	6	+	1703	1926
ENSDARG00000005774	ENSDART00000102148	6	16	16	AACAGCAGCAGTGGCGGCGGAGGCT	7	+	1780	1926
ENSDARG00000005774	ENSDART00000102148	6	16	16	ACCGTCAGAACAGCAGCAGTGGCG	6	+	1772	1926
ENSDARG00000005774	ENSDART00000102148	6	16	16	AACAGCAGCAGTGGCGGCGGAGGC	6	+	1780	1926
ENSDARG00000005774	ENSDART00000102148	6	17	17	AGCAGCGACGGCTACGGCGGAAAC	6	+	1885	1926
ENSDARG00000005774	ENSDART00000102148	6	17	17	AACTTCTACAGCAGCGACGGCTAC	6	+	1876	1926
ENSDARG00000005846	ENSDART00000019630	6	2	2	TTCTTCCTCATCAGGTGTGTCTTC	6	-	825	843
ENSDARG00000005846	ENSDART00000019630	6	2	2	TTCTCCTGCCCGGCGTGTCGGCGTT	7	-	556	843
ENSDARG00000005846	ENSDART00000019630	6	2	2	TGCGCCTTCAGGTGAGATGTCTTT	6	-	624	843
ENSDARG00000005846	ENSDART00000019630	6	2	2	TCCCGCAAAACATCCAGCTGCAGAT	7	-	679	843
ENSDARG00000005846	ENSDART00000019630	6	2	2	TCCAGCAACATCAAGGGAGATGAT	6	-	93	843
ENSDARG00000005846	ENSDART00000019630	6	2	2	GGCCAATGCGATTACAGGTGTCTTC	7	-	115	843
ENSDARG00000005846	ENSDART00000019630	6	2	2	CGCAAAACATCCAGCTGCAGATGAA	7	-	676	843
ENSDARG00000005846	ENSDART00000019630	6	2	2	CCCAAAATCCACCCACGTGTGAGCT	7	-	440	843
ENSDARG00000005846	ENSDART00000019630	6	2	2	CAAGGCAACATCTTCAGGGGTGAAC	7	-	293	843
ENSDARG00000005846	ENSDART00000019630	6	2	2	CAAAACATCCAGCTGCAGATGAA	5	-	676	843
ENSDARG00000005846	ENSDART00000019630	6	2	2	AGCAACATCAAGGGAGATGATTTG	6	-	90	843
ENSDARG00000005846	ENSDART00000019630	6	2	2	ACATGCATCTCCGGCTTTGTCGTG	6	-	515	843
ENSDARG00000005944	ENSDART00000015309	6	3	3	TTAGCCAAATGCCCTCGCAGTGTTC	7	-	155	1020
ENSDARG00000005944	ENSDART00000015309	6	5	5	GTTCCCCTCACGAGTCTTGAGGC	5	-	383	1020
ENSDARG00000005944	ENSDART00000015309	6	6	6	GTTGTCATCAAGGAAGCGGCAGCA	6	-	451	1020
ENSDARG00000005944	ENSDART00000015309	6	7	7	ACACTCACACAGATGGCGTTGAT	5	-	694	1020
ENSDARG00000005944	ENSDART00000015309	6	7	7	CACTCACACAGATGGCGTTGATGTC	7	-	691	1020
ENSDARG00000005944	ENSDART00000015309	6	7	7	ACAAACAGCCTGGTGTCTGGAGCC	6	-	585	1020
ENSDARG00000005944	ENSDART00000015309	6	8	8	TTATACCGCAGATGATGTTGTCGTG	7	-	805	1020
ENSDARG00000005944	ENSDART00000015309	6	8	8	GTCCCAAACGTTGCAGTTGAAGTC	6	-	880	1020
ENSDARG00000005944	ENSDART00000015309	6	8	8	GTAGCCGGCGAGCAGCAGGCGAC	5	-	854	1020
ENSDARG00000005944	ENSDART00000015309	6	8	8	GCAGGCGACCGCTCTTGGAGAAGGC	7	-	838	1020
ENSDARG00000005974	ENSDART00000015996	6	1	1	AGAACCGTCAAAGAAATGGTGGGTT	7	+	643	3189
ENSDARG00000005974	ENSDART00000015996	6	1	1	ACAAACAGAGATAGATGATGGGGAC	7	+	495	3189
ENSDARG00000005974	ENSDART00000015996	6	2	2	ACATTCAAAAACTCAATTTGCAGTT	7	+	716	3189
ENSDARG00000005974	ENSDART00000015996	6	3	3	AAAGGCTAAGAGTGGATGATGTT	5	+	1091	3189
ENSDARG00000005974	ENSDART00000015996	6	3	3	ACCAAAGGCTAAGAGTGGATGAT	5	+	1088	3189
ENSDARG00000005974	ENSDART00000015996	6	3	3	ACCAAAGGCTAAGAGTGGATGATGT	7	+	1088	3189
ENSDARG00000005974	ENSDART00000015996	6	4	4	GCAGACACCGAAGAGAGGAGAAGAC	7	+	1216	3189
ENSDARG00000005974	ENSDART00000015996	6	6	6	ACCCTCAGCTGTCGAATCTGAATCT	7	+	1524	3189
ENSDARG00000005974	ENSDART00000015996	6	7	7	TACTTCACCATCTAAGGAGACTTC	6	+	1623	3189
ENSDARG00000005974	ENSDART00000015996	6	7	7	TACTACTTCACCATCTAAGGAGAC	6	+	1620	3189
ENSDARG00000005974	ENSDART00000015996	6	9	9	GCAAAAGACCCATAATTCTGACAAC	7	+	1958	3189
ENSDARG00000005974	ENSDART00000015996	6	11	11	AGCTTCAGCTCTGGGTCTGTAGTG	6	+	2171	3189
ENSDARG00000005974	ENSDART00000015996	6	11	11	TTCTCCAGCTTCAGCTCTGGGTCT	6	+	2165	3189
ENSDARG00000005974	ENSDART00000015996	6	11	11	TCCAGCTTCAGCTCTGGGTCTGT	5	+	2168	3189
ENSDARG00000005974	ENSDART00000015996	6	12	12	GGCGCCACACTGAAGGATAGTTT	5	+	2710	3189
ENSDARG00000005974	ENSDART00000015996	6	12	12	CAAATCAGACAATATTTTGAGAA	5	+	2755	3189
ENSDARG00000005974	ENSDART00000015996	6	12	12	TTCGACAACATGTCTTTTGTGGAT	6	+	2620	3189
ENSDARG00000005974	ENSDART00000015996	6	12	12	TTCCTCCCAGCTACTGGCTTTTGTG	7	+	2778	3189
ENSDARG00000005974	ENSDART00000015996	6	12	12	TTCCTCCCAGCTACTGGCTTTTGT	6	+	2778	3189
ENSDARG00000005974	ENSDART00000015996	6	12	12	CCCAGCTACTGGCTTTTGTGGAA	5	+	2783	3189
ENSDARG00000005974	ENSDART00000015996	6	13	13	TCCAGCAGAAAGATCTGTTGTCTTC	7	+	3016	3189
ENSDARG00000006093	ENSDART00000034421	6	1	1	AGATTCAGATAAGATGTTGCGTTC	6	-	6	885
ENSDARG00000006093	ENSDART00000034421	6	5	5	AGCAAATTCTGAGGTTTGAGGTC	5	-	382	885
ENSDARG00000006093	ENSDART00000034421	6	5	5	ACCAAAATCAGCTAGTTTGAGTTC	6	-	421	885
ENSDARG00000006093	ENSDART00000034421	6	5	5	ACCAAAATCAGCTAGTTTGAGTT	5	-	422	885
ENSDARG00000006093	ENSDART00000034421	6	5	5	AGACAATCCTCGCAGCAGCTGAA	5	-	329	885
ENSDARG00000006093	ENSDART00000034421	6	6	6	AAAGTCACCACCTCAGCAGAGTAC	6	-	477	885
ENSDARG00000006093	ENSDART00000034421	6	8	8	ACACACACACCTGGTTTGTAGTT	5	-	709	885
ENSDARG00000006093	ENSDART00000034421	6	8	8	ACACACACACACCTGGTTTGTAGTT	7	-	709	885
ENSDARG00000006093	ENSDART00000034421	6	8	8	ACACACACACACCTGGTTTGTAG	5	-	711	885
ENSDARG00000006093	ENSDART00000034421	6	11	11	TTCATCATCAGCATCTGCTGGGCC	6	-	792	885
ENSDARG00000006093	ENSDART00000081129	6	2	2	CGCCGCACCTGCAGTGTGTGAAAC	6	-	84	1209
ENSDARG00000006093	ENSDART00000081129	6	3	3	AGATTCAGATAAGATGTTGCGTTC	6	-	201	1209
ENSDARG00000006093	ENSDART00000081129	6	7	7	ACCAAAATCAGCTAGTTTGAGTTC	6	-	616	1209
ENSDARG00000006093	ENSDART00000081129	6	7	7	AGACAATCCTCGCAGCAGCTGAA	5	-	524	1209
ENSDARG00000006093	ENSDART00000081129	6	7	7	ACCAAAATCAGCTAGTTTGAGTT	5	-	617	1209
ENSDARG00000006093	ENSDART00000081129	6	7	7	AGCAAATTCTGAGGTTTGAGGTC	5	-	577	1209
ENSDARG00000006093	ENSDART00000081129	6	8	8	AAAGTCACCACCTCAGCAGAGTAC	6	-	672	1209
ENSDARG00000006093	ENSDART00000081129	6	12	12	TTCATCATCAGCATCTGCTGGGCC	6	-	999	1209
ENSDARG00000006093	ENSDART00000081129	6	13	13	GGCGTCTTCGTTCGTCTGCTGGGGC	7	-	1169	1209
ENSDARG00000006093	ENSDART00000081129	6	13	13	GGCGTCTTCGTTCGTCTGCTGGG	5	-	1171	1209
ENSDARG00000006202	ENSDART00000014892	6	1	1	GCCACCCTCCAGGATCTCTGTAGAC	7	-	6	3486
ENSDARG00000006202	ENSDART00000014892	6	3	3	TACAAAGCAGTCGGTGTCGAGGGG	6	-	301	3486
ENSDARG00000006202	ENSDART00000014892	6	3	3	ACATACAAAGCAGTCGGTGTCGAG	6	-	304	3486
ENSDARG00000006202	ENSDART00000014892	6	5	5	TCCACCTCCATCTTGTCTGCTGGA	6	-	504	3486
ENSDARG00000006202	ENSDART00000014892	6	5	5	ATCTACAACAAAATTAGCTGGAGCA	7	-	456	3486
ENSDARG00000006202	ENSDART00000014892	6	5	5	GCCATCTACAACAAAATTAGCTGGA	7	-	459	3486
ENSDARG00000006202	ENSDART00000014892	6	5	5	ATCCACCTCCATCTTGTCTGCTGGA	7	-	504	3486
ENSDARG00000006202	ENSDART00000014892	6	10	10	CACTCACCCGGACATGAAGTTGCA	6	-	1160	3486
ENSDARG00000006202	ENSDART00000014892	6	11	11	TCCTCACCCCAAGGTGCAGTTGGC	6	-	1318	3486
ENSDARG00000006202	ENSDART00000014892	6	11	11	TTCCTCACCCCAAGGTGCAGTTGGC	7	-	1318	3486
ENSDARG00000006202	ENSDART00000014892	6	12	12	ACACACCTCTCCGCTCTGCAGGT	5	-	1496	3486
ENSDARG00000006202	ENSDART00000014892	6	12	12	ACACACACCTCTCCGCTCTGCAGGT	7	-	1496	3486
ENSDARG00000006202	ENSDART00000014892	6	17	17	GTAAAACCCAATAAGCTAAGGCAAC	7	-	1763	3486
ENSDARG00000006202	ENSDART00000014892	6	17	17	GGCAACTTAAACCATTTGAGGAA	5	-	1746	3486
ENSDARG00000006202	ENSDART00000014892	6	17	17	TGCAACAAACCATTTAAGTATAA	5	-	1717	3486
ENSDARG00000006202	ENSDART00000014892	6	18	18	CTAATCAAATTATTTAAGCCTTT	5	-	1783	3486
ENSDARG00000006202	ENSDART00000014892	6	21	21	TTCAGCAGATAAATAGTTGAAGAT	6	-	1957	3486
ENSDARG00000006202	ENSDART00000014892	6	24	24	CTATACGCAGTCTAGAGAAGCTTCT	7	-	2512	3486
ENSDARG00000006202	ENSDART00000014892	6	27	27	TTCTTCACCAGCACCTCTGTTGGC	6	-	2962	3486
ENSDARG00000006202	ENSDART00000014892	6	27	27	TTCACCAGCACCTCTGTTGGCTTC	6	-	2959	3486
ENSDARG00000006202	ENSDART00000014892	6	27	27	GTATTCTGCTTCACTGGAGAGGAA	6	-	3214	3486
ENSDARG00000006202	ENSDART00000014892	6	27	27	GACCTCTTACTAGGTCTGCTGGGTT	7	-	3113	3486
ENSDARG00000006202	ENSDART00000014892	6	27	27	GACCTCTTACTAGGTCTGCTGGG	5	-	3115	3486
ENSDARG00000006202	ENSDART00000105209	6	1	1	GCCACCCTCCAGGATCTCTGTAGAC	7	-	6	1689
ENSDARG00000006202	ENSDART00000105209	6	3	3	TACAAAGCAGTCGGTGTCGAGGGG	6	-	313	1689
ENSDARG00000006202	ENSDART00000105209	6	3	3	ACATACAAAGCAGTCGGTGTCGAG	6	-	316	1689
ENSDARG00000006202	ENSDART00000105209	6	5	5	GCCATCTACAACAAAATTAGCTGGA	7	-	471	1689
ENSDARG00000006202	ENSDART00000105209	6	5	5	ATCTACAACAAAATTAGCTGGAGCA	7	-	468	1689
ENSDARG00000006202	ENSDART00000105209	6	5	5	ATCCACCTCCATCTTGTCTGCTGGA	7	-	516	1689
ENSDARG00000006202	ENSDART00000105209	6	5	5	TCCACCTCCATCTTGTCTGCTGGA	6	-	516	1689
ENSDARG00000006202	ENSDART00000105209	6	10	10	CACTCACCCGGACATGAAGTTGCA	6	-	1213	1689
ENSDARG00000006202	ENSDART00000105209	6	12	12	TCCTCACCCCAAGGTGCAGTTGGC	6	-	1465	1689
ENSDARG00000006202	ENSDART00000105209	6	12	12	TTCCTCACCCCAAGGTGCAGTTGGC	7	-	1465	1689
ENSDARG00000006202	ENSDART00000105209	6	14	14	ACACACCTCTCCGCTCTGCAGGT	5	-	1661	1689
ENSDARG00000006202	ENSDART00000105209	6	14	14	ACACACACCTCTCCGCTCTGCAGGT	7	-	1661	1689
ENSDARG00000006207	ENSDART00000015277	6	2	2	GACCCCAAATTTATTATCTGGAGTC	7	+	271	426
ENSDARG00000006207	ENSDART00000015277	6	2	2	TTCACCTTCCTCAAGGAGAAGCT	5	+	211	426
ENSDARG00000006207	ENSDART00000103674	6	2	2	CCCTTCAGAACAAGTGTCTGTCTGT	7	+	102	312
ENSDARG00000006207	ENSDART00000103674	6	3	3	TTCACCTTCCTCAAGGAGAAGCT	5	+	205	312
ENSDARG00000006260	ENSDART00000039443	6	2	2	GCACCAGTCTCACTGAAGAAGGT	5	-	160	1350
ENSDARG00000006260	ENSDART00000039443	6	4	4	TTCTTCTGCAGATGTCGTAGATGGC	7	-	631	1350
ENSDARG00000006260	ENSDART00000039443	6	4	4	TTCATCCTCCTCACCGACGCTGTC	6	-	1321	1350
ENSDARG00000006260	ENSDART00000039443	6	4	4	GGCTTCAGCAATGGCTGTGGTGTTG	7	-	1146	1350
ENSDARG00000006260	ENSDART00000039443	6	4	4	GGCTTCAGCAATGGCTGTGGTGTT	6	-	1147	1350
ENSDARG00000006260	ENSDART00000039443	6	4	4	GGCTCCACCACTGCTGTGGATAC	5	-	538	1350
ENSDARG00000006260	ENSDART00000039443	6	4	4	CTCAAAGCAAGCGTTGGTGATGTC	6	-	877	1350
ENSDARG00000006260	ENSDART00000039443	6	4	4	CTACGCTTAGTCTTGATGGTGGC	5	-	1006	1350
ENSDARG00000006260	ENSDART00000039443	6	4	4	ATCCTCCTCACCGACGCTGTCTGT	6	-	1318	1350
ENSDARG00000006260	ENSDART00000039443	6	4	4	ACAGTCAGAGTGCTCGAGGGTGGT	6	-	586	1350
ENSDARG00000006477	ENSDART00000017859	6	1	1	CAATGCTGCTCACCGTGTTTTGTGC	7	+	8	1227
ENSDARG00000006477	ENSDART00000017859	6	1	1	CAATGCTGCTCACCGTGTTTTGTG	6	+	8	1227
ENSDARG00000006477	ENSDART00000017859	6	1	1	CAATGCTGCTCACCGTGTTTTGT	5	+	8	1227
ENSDARG00000006477	ENSDART00000017859	6	3	3	CAAATCCACATGAGCTGTCGCTTCT	7	+	470	1227
ENSDARG00000006477	ENSDART00000017859	6	3	3	AAATCCACATGAGCTGTCGCTTCT	6	+	471	1227
ENSDARG00000006477	ENSDART00000017859	6	3	3	GCAACCCTCCACTTGCTGAAGCT	5	+	503	1227
ENSDARG00000006477	ENSDART00000017859	6	3	3	GGCAAATCCACATGAGCTGTCGCT	6	+	468	1227
ENSDARG00000006477	ENSDART00000017859	6	4	4	CGCTCAGGCCAAGATTGAGGAGGAA	7	+	642	1227
ENSDARG00000006514	ENSDART00000023613	6	2	2	TTACTCCACTAGAAGCAGCTGTG	5	+	123	993
ENSDARG00000006514	ENSDART00000023613	6	2	2	TACTTCCCAGAGAAGATGCCTGC	5	+	184	993
ENSDARG00000006514	ENSDART00000023613	6	2	2	GTTTACTCCACTAGAAGCAGCTGTG	7	+	121	993
ENSDARG00000006514	ENSDART00000023613	6	2	2	AGAAGCAGCTGTGCGGGAGGATTTC	7	+	133	993
ENSDARG00000006514	ENSDART00000023613	6	2	2	AGAAGCAGCTGTGCGGGAGGATTT	6	+	133	993
ENSDARG00000006514	ENSDART00000023613	6	2	2	AAACTCCTCTTCTCCGGTCGCCGCG	7	+	222	993
ENSDARG00000006514	ENSDART00000023613	6	4	4	AAAGCCGACATCCTGGAGATGAC	5	+	427	993
ENSDARG00000006514	ENSDART00000023613	6	7	7	CAACACACCGGTTCCGGTGGCCGTT	7	+	930	993
ENSDARG00000006514	ENSDART00000023613	6	7	7	CACGTCAGACTCCGTTTGGCGGC	5	+	975	993
ENSDARG00000006514	ENSDART00000023613	6	7	7	CGCAACTAAAGTATATGGGGGTTT	6	+	807	993
ENSDARG00000006514	ENSDART00000023613	6	7	7	CGCAACTAAAGTATATGGGGGTTTC	7	+	807	993
ENSDARG00000006514	ENSDART00000023613	6	7	7	TCCTCCAACTTGACTTCTGACGCA	6	+	787	993
ENSDARG00000006544	ENSDART00000008398	6	1	1	GGCTGCAGAGTGGGAGGAGGCAGGG	7	-	48	654
ENSDARG00000006544	ENSDART00000008398	6	2	2	GACGACTGCTGGACTTTGCAGGG	5	-	244	654
ENSDARG00000006544	ENSDART00000008398	6	3	3	AGCCGCACCCAGACGGTGTCGTG	5	-	553	654
ENSDARG00000006544	ENSDART00000008398	6	3	3	AGCGGCAGCATGATGCTCTGGCTCT	7	-	521	654
ENSDARG00000006544	ENSDART00000008398	6	3	3	AGAGCCGCACCCAGACGGTGTCGTG	7	-	553	654
ENSDARG00000006546	ENSDART00000027550	6	4	3	GTTTCCAGAGGGATGTTGAGGTT	5	-	340	690
ENSDARG00000006546	ENSDART00000027550	6	4	3	GAATCCATCGATGTCGCAGTCGTT	6	-	371	690
ENSDARG00000006546	ENSDART00000027550	6	4	3	ACACTCTCCCACTGGGTGGATGAA	6	-	392	690
ENSDARG00000006607	ENSDART00000006435	6	1	1	TACAAATTCATCCGGGAGGAAGAG	6	+	544	1155
ENSDARG00000006607	ENSDART00000006435	6	1	1	TACTCCAAACGCATGACGCTGTG	5	+	442	1155
ENSDARG00000006607	ENSDART00000006435	6	1	1	TCCAAACGCATGACGCTGTGGAC	5	+	445	1155
ENSDARG00000006607	ENSDART00000006435	6	1	1	TCCGACGCCGCCGACGTTAGTGGGC	7	+	807	1155
ENSDARG00000006607	ENSDART00000006435	6	1	1	TTACAAAGCCCAGGCTGGGTTGTG	6	+	19	1155
ENSDARG00000006607	ENSDART00000006435	6	1	1	TTACAAAGCCCAGGCTGGGTTGTGC	7	+	19	1155
ENSDARG00000006607	ENSDART00000006435	6	1	1	TTCATCTTCAACAAGGAGCTGAG	5	+	1072	1155
ENSDARG00000006607	ENSDART00000006435	6	1	1	TTCCTCCTCGACCTGTGCGTGGCA	6	+	229	1155
ENSDARG00000006607	ENSDART00000006435	6	1	1	TACAAAGCCCAGGCTGGGTTGTGC	6	+	20	1155
ENSDARG00000006607	ENSDART00000006435	6	1	1	TACAAAGCCCAGGCTGGGTTGTG	5	+	20	1155
ENSDARG00000006607	ENSDART00000006435	6	1	1	ACACAACGCTAACAGGAGGCTGC	5	+	846	1155
ENSDARG00000006607	ENSDART00000006435	6	1	1	ACACAACGCTAACAGGAGGCTGCT	6	+	846	1155
ENSDARG00000006607	ENSDART00000006435	6	1	1	ACATCATCCGCTCGGCTGTGTGC	5	+	254	1155
ENSDARG00000006607	ENSDART00000006435	6	1	1	AGATTCAGAGCCTGTCTGCCGTG	5	+	1099	1155
ENSDARG00000006607	ENSDART00000006435	6	1	1	CTCCTCGACCTGTGCGTGGCAGAC	6	+	232	1155
ENSDARG00000006607	ENSDART00000006435	6	1	1	GACATCATCCGCTCGGCTGTGTGC	6	+	253	1155
ENSDARG00000006607	ENSDART00000006435	6	1	1	GCACACAACGCTAACAGGAGGCTGC	7	+	844	1155
ENSDARG00000006607	ENSDART00000006435	6	1	1	GTCCGCGGCTGTGTGGTTGACTTT	6	+	1017	1155
ENSDARG00000006639	ENSDART00000014521	6	4	3	AGCGCCCCACTGCTGGGGGAAGTA	6	-	202	1206
ENSDARG00000006639	ENSDART00000014521	6	9	8	TGCTTCTTCTCATCATTTGTTGTG	6	-	662	1206
ENSDARG00000006639	ENSDART00000014521	6	9	8	CCCAGCTAACCCTTTCTCTGGAGGT	7	-	597	1206
ENSDARG00000006639	ENSDART00000014521	6	9	8	GGCTCCAGCAGGGGTGGATGCAGAC	7	-	621	1206
ENSDARG00000006639	ENSDART00000014521	6	9	8	TGCCTCTGCCGTAGCTCTGAAGAT	6	-	495	1206
ENSDARG00000006639	ENSDART00000014521	6	11	10	TTCAAAGCCATACCGTTGTGGGA	5	-	850	1206
ENSDARG00000006639	ENSDART00000014521	6	13	12	ATCGGCTGCTGGGTTCTGAGGGT	5	-	1085	1206
ENSDARG00000006639	ENSDART00000014521	6	13	12	ACAGGCGCCTCATCGGCTGCTGGG	6	-	1095	1206
ENSDARG00000006757	ENSDART00000013588	6	1	1	TGCAGCGGCGACTCTTTGCTTTC	5	-	1078	1815
ENSDARG00000006757	ENSDART00000013588	6	1	1	GCAGGCAGCCATGATTAAGCGGTG	6	-	145	1815
ENSDARG00000006757	ENSDART00000013588	6	1	1	GAAGGCATCTTTGACGAGTTGTAG	6	-	766	1815
ENSDARG00000006757	ENSDART00000013588	6	1	1	GAACACTAAGAACCAGGCCGAGTCT	7	-	430	1815
ENSDARG00000006757	ENSDART00000013588	6	1	1	CTCTCCTTCCTTCTTCTCTTTGGGC	7	-	813	1815
ENSDARG00000006757	ENSDART00000013588	6	1	1	CGCAGCTCCTCCTTGATGGCTTT	5	-	19	1815
ENSDARG00000006757	ENSDART00000013588	6	1	1	CACCAAATCGATCTCCGCGGAATAC	7	-	285	1815
ENSDARG00000006757	ENSDART00000013588	6	1	1	AGCTCCTCCTTGATGGCTTTGGG	5	-	16	1815
ENSDARG00000006757	ENSDART00000013588	6	1	1	ACAAACAGACCACCGACGATGAA	5	-	1048	1815
ENSDARG00000006757	ENSDART00000013588	6	1	1	AAATACTTCTCTGGGAGAAGTCGGA	7	-	683	1815
ENSDARG00000006757	ENSDART00000013588	6	2	2	ACAGGCATCGTGGGCTGGGCATTG	6	-	1154	1815
ENSDARG00000006757	ENSDART00000013588	6	4	4	CACTCCCCCTGTGACGATGATTTT	6	-	1492	1815
ENSDARG00000006757	ENSDART00000013588	6	4	4	CACCAAACATCGCTCTGGGCGTCT	6	-	1451	1815
ENSDARG00000006757	ENSDART00000013588	6	4	4	GCACCAAACATCGCTCTGGGCGTCT	7	-	1451	1815
ENSDARG00000006757	ENSDART00000013588	6	6	6	TCCCGCTCCACGTCTTTTTGTCTTC	7	-	1723	1815
ENSDARG00000006757	ENSDART00000013588	6	6	6	GCATTCAGACGCATGCCGACGCA	5	-	1783	1815
ENSDARG00000006757	ENSDART00000013588	6	6	6	GCATCCCGCTCCACGTCTTTTTG	5	-	1728	1815
ENSDARG00000006915	ENSDART00000014552	6	1	1	AAACCAGTCCAGGAGACGGTTAA	5	-	23	558
ENSDARG00000006915	ENSDART00000014552	6	1	1	TACTGCAGCCCGACGAGGGTTAA	5	-	76	558
ENSDARG00000006915	ENSDART00000014552	6	1	1	GAATACTGCAGCCCGACGAGGGT	5	-	79	558
ENSDARG00000006915	ENSDART00000014552	6	4	4	ACCTTCTCCCGGTCTGCTGCGTCT	6	-	297	558
ENSDARG00000006915	ENSDART00000014552	6	7	7	AGCTTCTTCTCGACTTTGAGTGC	5	-	546	558
ENSDARG00000006915	ENSDART00000014552	6	7	7	TTCAGCTTCTTCTCGACTTTGAG	5	-	549	558
ENSDARG00000007080	ENSDART00000004727	6	1	1	GCAAACCGCAGGGAGACTGATTC	5	-	59	1455
ENSDARG00000007080	ENSDART00000004727	6	3	3	GAAATCTGCGTTGATGAGGCTGAC	6	-	412	1455
ENSDARG00000007080	ENSDART00000004727	6	3	3	AGCCACACAGAAATCTGCGTTGAT	6	-	421	1455
ENSDARG00000007080	ENSDART00000004727	6	3	3	ACCAGCCACACAGAAATCTGCGTTG	7	-	423	1455
ENSDARG00000007080	ENSDART00000004727	6	4	4	TGCAAATACATCAGAGTGGTATAC	6	-	685	1455
ENSDARG00000007080	ENSDART00000004727	6	6	6	TACACCACCAGCCAAGGTAGCATTC	7	-	894	1455
ENSDARG00000007080	ENSDART00000004727	6	8	8	GTATCCTCCCTGAACGCTGGCTGT	6	-	1198	1455
ENSDARG00000007080	ENSDART00000004727	6	8	8	AGCTCCTCCCACAAGGCCGAATGC	6	-	1249	1455
ENSDARG00000007080	ENSDART00000004727	6	9	9	ATCATCATCAAAGCAGTTGCTGTC	6	-	1318	1455
ENSDARG00000007080	ENSDART00000004727	6	9	9	ATCATCAAAGCAGTTGCTGTCTGT	6	-	1315	1455
ENSDARG00000007080	ENSDART00000004727	6	9	9	ATCAAAGCAGTTGCTGTCTGTTGGG	7	-	1311	1455
ENSDARG00000007098	ENSDART00000028008	6	3	3	CTCGTCCTCCAGAACTCTGACTTT	6	-	343	783
ENSDARG00000007098	ENSDART00000028008	6	4	4	AGAAGCTCCAGAAAGTCTTTGGG	5	-	520	783
ENSDARG00000007098	ENSDART00000028008	6	4	4	AGAAGCTCCAGAAAGTCTTTGGGA	6	-	519	783
ENSDARG00000007098	ENSDART00000028008	6	4	4	AGCTCCAGAAAGTCTTTGGGAGGCA	7	-	515	783
ENSDARG00000007098	ENSDART00000028008	6	5	5	TCCCTCTGCACAGGCCGTAGATGAA	7	-	643	783
ENSDARG00000007098	ENSDART00000028008	6	5	5	CTCTGCACAGGCCGTAGATGAAGTA	7	-	640	783
ENSDARG00000007098	ENSDART00000028008	6	5	5	CTCTCCCTCTGCACAGGCCGTAGAT	7	-	646	783
ENSDARG00000007196	ENSDART00000020333	6	8	7	GCCTTCAGAGTTTCGACGTATAG	5	+	615	1110
ENSDARG00000007196	ENSDART00000020333	6	9	8	TTCAACAGCACCGCTGTGTGGCT	5	+	650	1110
ENSDARG00000007204	ENSDART00000015368	6	2	2	AACTCACACTTTGTTGGCTTTTTC	6	-	115	1587
ENSDARG00000007204	ENSDART00000015368	6	2	2	AAACTCACACTTTGTTGGCTTTTTC	7	-	115	1587
ENSDARG00000007204	ENSDART00000015368	6	3	3	GTTACCTGCGAGAGCTTCTGTCGTG	7	-	165	1587
ENSDARG00000007204	ENSDART00000015368	6	4	4	CCCTCCACCATGGCTGTGGCCGCT	6	-	183	1587
ENSDARG00000007204	ENSDART00000015368	6	4	4	GCCCTCCACCATGGCTGTGGCCGCT	7	-	183	1587
ENSDARG00000007204	ENSDART00000015368	6	5	5	CCCTCCATCTGGTTTCTGATGCC	5	-	364	1587
ENSDARG00000007204	ENSDART00000015368	6	5	5	GCACGCAGCTCAGGTTTAGCTTTT	6	-	311	1587
ENSDARG00000007204	ENSDART00000015368	6	8	8	AAACTCAGACAGCTCTGTCGTCGCC	7	-	663	1587
ENSDARG00000007204	ENSDART00000015368	6	8	8	AACTCAGACAGCTCTGTCGTCGCC	6	-	663	1587
ENSDARG00000007204	ENSDART00000015368	6	10	10	GTTTTCCACTCCCATCTCTGCATTG	7	-	1149	1587
ENSDARG00000007204	ENSDART00000015368	6	10	10	TTCCACTCCCATCTCTGCATTGGTG	7	-	1146	1587
ENSDARG00000007204	ENSDART00000015368	6	10	10	GTCCCACCAGAGAGGCGTGATAG	5	-	1035	1587
ENSDARG00000007204	ENSDART00000015368	6	10	10	GCCTCCAGCTTGGCTCTGTTTTC	5	-	1168	1587
ENSDARG00000007204	ENSDART00000015368	6	10	10	GCCGCCAGCATTCTGGAGATTTT	5	-	1081	1587
ENSDARG00000007204	ENSDART00000015368	6	12	12	TTCCTCTTCTTCGAGACGGTGGG	5	-	1321	1587
ENSDARG00000007204	ENSDART00000015368	6	12	12	CTCTTCTTCGAGACGGTGGGGAGTG	7	-	1316	1587
ENSDARG00000007204	ENSDART00000015368	6	12	12	CTCTTCTTCGAGACGGTGGGGAG	5	-	1318	1587
ENSDARG00000007204	ENSDART00000015368	6	13	13	TTCTTCTTCTTCTTTGGAGTCTCT	6	-	1443	1587
ENSDARG00000007204	ENSDART00000015368	6	13	13	GTCTCCTCCTCCTCCTGCTTGGGTT	7	-	1487	1587
ENSDARG00000007204	ENSDART00000015368	6	13	13	GTCTCCTCCTCCTCCTGCTTGGGT	6	-	1488	1587
ENSDARG00000007204	ENSDART00000015368	6	13	13	CTCCTCCTCCTCCTGCTTGGGTT	5	-	1487	1587
ENSDARG00000007204	ENSDART00000064993	6	2	2	AAACTCACACTTTGTTGGCTTTTTC	7	-	115	1659
ENSDARG00000007204	ENSDART00000064993	6	2	2	AACTCACACTTTGTTGGCTTTTTC	6	-	115	1659
ENSDARG00000007204	ENSDART00000064993	6	3	3	GTTACCTGCGAGAGCTTCTGTCGTG	7	-	165	1659
ENSDARG00000007204	ENSDART00000064993	6	4	4	GCCCTCCACCATGGCTGTGGCCGCT	7	-	183	1659
ENSDARG00000007204	ENSDART00000064993	6	4	4	CCCTCCACCATGGCTGTGGCCGCT	6	-	183	1659
ENSDARG00000007204	ENSDART00000064993	6	5	5	CCCTCCATCTGGTTTCTGATGCC	5	-	364	1659
ENSDARG00000007204	ENSDART00000064993	6	5	5	GCACGCAGCTCAGGTTTAGCTTTT	6	-	311	1659
ENSDARG00000007204	ENSDART00000064993	6	8	8	AACTCAGACAGCTCTGTCGTCGCC	6	-	663	1659
ENSDARG00000007204	ENSDART00000064993	6	8	8	AAACTCAGACAGCTCTGTCGTCGCC	7	-	663	1659
ENSDARG00000007204	ENSDART00000064993	6	10	10	TTCCACTCCCATCTCTGCATTGGTG	7	-	1146	1659
ENSDARG00000007204	ENSDART00000064993	6	10	10	GTCCCACCAGAGAGGCGTGATAG	5	-	1035	1659
ENSDARG00000007204	ENSDART00000064993	6	10	10	GCCTCCAGCTTGGCTCTGTTTTC	5	-	1168	1659
ENSDARG00000007204	ENSDART00000064993	6	10	10	GCCGCCAGCATTCTGGAGATTTT	5	-	1081	1659
ENSDARG00000007204	ENSDART00000064993	6	10	10	GTTTTCCACTCCCATCTCTGCATTG	7	-	1149	1659
ENSDARG00000007204	ENSDART00000064993	6	12	12	TTCCTCTTCTTCGAGACGGTGGG	5	-	1321	1659
ENSDARG00000007204	ENSDART00000064993	6	12	12	CTCTTCTTCGAGACGGTGGGGAG	5	-	1318	1659
ENSDARG00000007204	ENSDART00000064993	6	12	12	CTCTTCTTCGAGACGGTGGGGAGTG	7	-	1316	1659
ENSDARG00000007204	ENSDART00000064993	6	13	13	GTCTCCTCCTCCTCCTGCTTGGGTT	7	-	1487	1659
ENSDARG00000007204	ENSDART00000064993	6	13	13	GTCTCCTCCTCCTCCTGCTTGGGT	6	-	1488	1659
ENSDARG00000007204	ENSDART00000064993	6	13	13	CTCCTCCTCCTCCTGCTTGGGTT	5	-	1487	1659
ENSDARG00000007204	ENSDART00000064993	6	13	13	TTCTTCTTCTTCTTTGGAGTCTCT	6	-	1443	1659
ENSDARG00000007204	ENSDART00000081227	6	2	2	AACTCACACTTTGTTGGCTTTTTC	6	-	115	1602
ENSDARG00000007204	ENSDART00000081227	6	2	2	AAACTCACACTTTGTTGGCTTTTTC	7	-	115	1602
ENSDARG00000007204	ENSDART00000081227	6	3	3	GTTACCTGCGAGAGCTTCTGTCGTG	7	-	165	1602
ENSDARG00000007204	ENSDART00000081227	6	4	4	GCCCTCCACCATGGCTGTGGCCGCT	7	-	183	1602
ENSDARG00000007204	ENSDART00000081227	6	4	4	CCCTCCACCATGGCTGTGGCCGCT	6	-	183	1602
ENSDARG00000007204	ENSDART00000081227	6	5	5	GCACGCAGCTCAGGTTTAGCTTTT	6	-	311	1602
ENSDARG00000007204	ENSDART00000081227	6	5	5	CCCTCCATCTGGTTTCTGATGCC	5	-	364	1602
ENSDARG00000007204	ENSDART00000081227	6	8	8	AACTCAGACAGCTCTGTCGTCGCC	6	-	663	1602
ENSDARG00000007204	ENSDART00000081227	6	8	8	AAACTCAGACAGCTCTGTCGTCGCC	7	-	663	1602
ENSDARG00000007204	ENSDART00000081227	6	10	10	TTCCACTCCCATCTCTGCATTGGTG	7	-	1146	1602
ENSDARG00000007204	ENSDART00000081227	6	10	10	GTCCCACCAGAGAGGCGTGATAG	5	-	1035	1602
ENSDARG00000007204	ENSDART00000081227	6	10	10	GCCTCCAGCTTGGCTCTGTTTTC	5	-	1168	1602
ENSDARG00000007204	ENSDART00000081227	6	10	10	GCCGCCAGCATTCTGGAGATTTT	5	-	1081	1602
ENSDARG00000007204	ENSDART00000081227	6	10	10	GTTTTCCACTCCCATCTCTGCATTG	7	-	1149	1602
ENSDARG00000007204	ENSDART00000081227	6	12	12	CTCTTCTTCGAGACGGTGGGGAGTG	7	-	1316	1602
ENSDARG00000007204	ENSDART00000081227	6	12	12	TTCCTCTTCTTCGAGACGGTGGG	5	-	1321	1602
ENSDARG00000007204	ENSDART00000081227	6	12	12	CTCTTCTTCGAGACGGTGGGGAG	5	-	1318	1602
ENSDARG00000007204	ENSDART00000081227	6	14	14	TTCTTCTTCTTCTTTGGAGTCTCT	6	-	1476	1602
ENSDARG00000007204	ENSDART00000081227	6	14	14	CTCCTCCTCCTCCTGCTTGGGTT	5	-	1520	1602
ENSDARG00000007204	ENSDART00000081227	6	14	14	GTCTCCTCCTCCTCCTGCTTGGGTT	7	-	1520	1602
ENSDARG00000007204	ENSDART00000081227	6	14	14	GTCTCCTCCTCCTCCTGCTTGGGT	6	-	1521	1602
ENSDARG00000007231	ENSDART00000079397	6	1	1	AACATCTTCATGAGCGAGGAAGAG	6	+	190	1812
ENSDARG00000007231	ENSDART00000079397	6	1	1	TCCTCCTGCTGCTCGAAGGGGCC	5	+	107	1812
ENSDARG00000007231	ENSDART00000079397	6	3	3	AGCAACATCTCTGTGCAGGGGGA	5	+	409	1812
ENSDARG00000007231	ENSDART00000079397	6	3	3	CAAAGCAACATCTCTGTGCAGGG	5	+	406	1812
ENSDARG00000007231	ENSDART00000079397	6	3	3	CTCAAAGCAACATCTCTGTGCAGGG	7	+	404	1812
ENSDARG00000007231	ENSDART00000079397	6	4	4	CTCAACCTCTCTACAGCAGCCAAC	6	+	514	1812
ENSDARG00000007231	ENSDART00000079397	6	6	6	CACCTCCACAGCATGAAGAGGGT	5	+	751	1812
ENSDARG00000007231	ENSDART00000079397	6	6	6	TTCTACATCAGTGTGTGTGTTTGCT	7	+	685	1812
ENSDARG00000007231	ENSDART00000079397	6	6	6	TTCTACATCAGTGTGTGTGTTTGC	6	+	685	1812
ENSDARG00000007231	ENSDART00000079397	6	6	6	TGCACCTCCACAGCATGAAGAGGGT	7	+	749	1812
ENSDARG00000007231	ENSDART00000079397	6	6	6	ACCTCCACAGCATGAAGAGGGTGGA	7	+	752	1812
ENSDARG00000007231	ENSDART00000079397	6	6	6	GTTTTCTACATCAGTGTGTGTGTTT	7	+	682	1812
ENSDARG00000007231	ENSDART00000079397	6	6	6	GTTTTCTACATCAGTGTGTGTGT	5	+	682	1812
ENSDARG00000007231	ENSDART00000079397	6	6	6	GTAGCCATCATCCTCGCTGTGTTG	6	+	727	1812
ENSDARG00000007231	ENSDART00000079397	6	6	6	GCCATCATCCTCGCTGTGTTGCA	5	+	730	1812
ENSDARG00000007231	ENSDART00000079397	6	6	6	GACCACATCCACACGAGTTTTCT	5	+	666	1812
ENSDARG00000007231	ENSDART00000079397	6	6	6	CTCCACAGCATGAAGAGGGTGGA	5	+	754	1812
ENSDARG00000007231	ENSDART00000079397	6	11	11	TTACCCATCAGCCACGTGTGCATAG	7	+	1180	1812
ENSDARG00000007231	ENSDART00000079397	6	12	12	CAATACAGATTTCATGTGGGATGAG	7	+	1337	1812
ENSDARG00000007231	ENSDART00000079397	6	15	15	GTTCCACGCAGCTTTGGGGGCCTAC	7	+	1794	1812
ENSDARG00000007231	ENSDART00000079397	6	15	15	TTCCACGCAGCTTTGGGGGCCTAC	6	+	1795	1812
ENSDARG00000007412	ENSDART00000013872	6	1	1	TTCTCCGTCGGGCTGTTTGTCAAC	6	+	139	1359
ENSDARG00000007412	ENSDART00000013872	6	1	1	TCCTTCTCCGTCGGGCTGTTTGT	5	+	136	1359
ENSDARG00000007412	ENSDART00000013872	6	1	1	GCCTTCTACAATGAGACGTGGAC	5	+	22	1359
ENSDARG00000007412	ENSDART00000013872	6	1	1	GCCATCTTCTCTGTAGGTGGCATTG	7	+	106	1359
ENSDARG00000007412	ENSDART00000013872	6	2	2	TGCTGCAGCATTGATGGGCTTCT	5	+	213	1359
ENSDARG00000007412	ENSDART00000013872	6	3	3	AGCAAAGCCAAATCTGGTGAGTA	5	+	562	1359
ENSDARG00000007412	ENSDART00000013872	6	3	3	GAAAGCAAAGCCAAATCTGGTGAG	6	+	559	1359
ENSDARG00000007412	ENSDART00000013872	6	5	5	TTACGCCACTATCGGAGCTGGAGTC	7	+	819	1359
ENSDARG00000007412	ENSDART00000013872	6	5	5	GTTTACGCCACTATCGGAGCTGGA	6	+	817	1359
ENSDARG00000007412	ENSDART00000013872	6	7	7	GGCCCAAGACCCTCAGCATTTGCT	6	+	1090	1359
ENSDARG00000007412	ENSDART00000013872	6	7	7	ACCCTCAGCATTTGCTGTTGCTGGA	7	+	1098	1359
ENSDARG00000007412	ENSDART00000013872	6	7	7	GCCCAAGACCCTCAGCATTTGCT	5	+	1091	1359
ENSDARG00000007412	ENSDART00000013872	6	7	7	CCCTCAGCATTTGCTGTTGCTGGA	6	+	1099	1359
ENSDARG00000007412	ENSDART00000013872	6	7	7	ACAGCCAACTTCATCGTGGGCATGT	7	+	1135	1359
ENSDARG00000007412	ENSDART00000013872	6	8	8	AGCTCAACAGTCTGGGGGCGGAC	5	+	1337	1359
ENSDARG00000007812	ENSDART00000002247	6	1	1	CCCATCTGCCCCCTGCAGCTGTG	5	-	245	1836
ENSDARG00000007812	ENSDART00000002247	6	1	1	TGCTCCATCTGCCGTCTGCGCAGGT	7	-	858	1836
ENSDARG00000007812	ENSDART00000002247	6	1	1	CTCGCCGCCGGTTGTGTGGTTCT	5	-	818	1836
ENSDARG00000007812	ENSDART00000002247	6	1	1	TGCCCAAAAGTCCTCCGCTGGGTAC	7	-	106	1836
ENSDARG00000007812	ENSDART00000002247	6	1	1	TGCACCACCTGCTCGCCGCCGGT	5	-	829	1836
ENSDARG00000007812	ENSDART00000002247	6	1	1	TTCAACAGCTGCACGCTTTGTAG	5	-	892	1836
ENSDARG00000007812	ENSDART00000002247	6	1	1	ATCTGCCCCCTGCAGCTGTGGGA	5	-	242	1836
ENSDARG00000007812	ENSDART00000002247	6	1	1	AGAGACCCCGCCAGCAGCTGGTAAC	7	-	1017	1836
ENSDARG00000007812	ENSDART00000002247	6	1	1	AGACCCCGCCAGCAGCTGGTAAC	5	-	1017	1836
ENSDARG00000007812	ENSDART00000002247	6	1	1	TCCATCTGCAGCGGATGCTGTATAG	7	-	279	1836
ENSDARG00000007812	ENSDART00000002247	6	1	1	TTCAACAGCTGCACGCTTTGTAGTG	7	-	890	1836
ENSDARG00000007812	ENSDART00000002247	6	1	1	ACCACCTGCTCGCCGCCGGTTGT	5	-	826	1836
ENSDARG00000007812	ENSDART00000002247	6	1	1	AACAGCTGCACGCTTTGTAGTGTTT	7	-	887	1836
ENSDARG00000007812	ENSDART00000002247	6	1	1	GCCCCCTGCAGCTGTGGGATGAC	5	-	238	1836
ENSDARG00000007812	ENSDART00000002247	6	2	2	ACCTTCCTCCAGCCTCTTTGCAGTT	7	-	1351	1836
ENSDARG00000007812	ENSDART00000002247	6	2	2	CAACCAAACGCACGCGCAGATGCG	6	-	1262	1836
ENSDARG00000007812	ENSDART00000002247	6	2	2	GCAAGCTACTCTACGCAGTCTTT	5	-	1319	1836
ENSDARG00000007812	ENSDART00000002247	6	4	4	ACCCACACCGGTGTTGGAGTTTAG	6	-	1666	1836
ENSDARG00000007812	ENSDART00000002247	6	4	4	TCCGCCCCCGGTGATGATGGTGTC	6	-	1714	1836
ENSDARG00000007812	ENSDART00000002247	6	4	4	TGCTCCGCCCCCGGTGATGATGGT	6	-	1717	1836
ENSDARG00000007812	ENSDART00000002247	6	4	4	CTCCGCCCCCGGTGATGATGGTGTC	7	-	1714	1836
ENSDARG00000007812	ENSDART00000002247	6	4	4	GACCCACACCGGTGTTGGAGTTTAG	7	-	1666	1836
ENSDARG00000007850	ENSDART00000075494	6	3	3	GTTGTCCGCTGTCGGTTTGGCTTG	6	-	55	567
ENSDARG00000007850	ENSDART00000075494	6	3	3	TACATCACAGATGCTGCATTTGAA	6	-	127	567
ENSDARG00000007850	ENSDART00000075494	6	4	4	TTCTCCTTCTTCTCTTTCTTTGGCG	7	-	236	567
ENSDARG00000007850	ENSDART00000075494	6	4	4	TCCTTCTTCTCTTTCTTTGGCGGA	6	-	234	567
ENSDARG00000007850	ENSDART00000090649	6	2	2	GTTGTCCGCTGTCGGTTTGGCTTG	6	-	46	771
ENSDARG00000007850	ENSDART00000090649	6	2	2	TACATCACAGATGCTGCATTTGAA	6	-	118	771
ENSDARG00000007850	ENSDART00000090649	6	3	3	TCCTTCTTCTCTTTCTTTGGCGGA	6	-	225	771
ENSDARG00000007850	ENSDART00000090649	6	3	3	TTCTCCTTCTTCTCTTTCTTTGGCG	7	-	227	771
ENSDARG00000008030	ENSDART00000008547	6	1	1	GTCTTCCCCTTTGCTCTTTTGCT	5	-	19	522
ENSDARG00000008030	ENSDART00000008547	6	2	2	TCCCTCCTCATCGAAGCAGGCGAA	6	-	331	522
ENSDARG00000008030	ENSDART00000008547	6	2	2	CTCCTCATCGAAGCAGGCGAAGGC	6	-	328	522
ENSDARG00000008030	ENSDART00000008547	6	3	3	AGCAGCTCCCGCAGGTGGTCTTC	5	-	370	522
ENSDARG00000008141	ENSDART00000073865	6	1	1	CAAACCTCCAGCGTGTAAGTGTTC	6	-	150	1788
ENSDARG00000008141	ENSDART00000073865	6	2	2	CCCGTCCCACTGTAGGGATGGAGCT	7	-	220	1788
ENSDARG00000008141	ENSDART00000073865	6	3	3	TGCGACTTCTAGGCATGCGAGGAG	6	-	473	1788
ENSDARG00000008141	ENSDART00000073865	6	9	9	ACCGTCGACCCGTTAGAGGAGTAG	6	-	1118	1788
ENSDARG00000008141	ENSDART00000073865	6	9	9	AGACCAGACACCATGCTTTGCAGTC	7	-	1202	1788
ENSDARG00000008141	ENSDART00000073865	6	9	9	GACTCACACTTTGGGTGGCTGAA	5	-	1179	1788
ENSDARG00000008141	ENSDART00000073865	6	11	11	TACTGCCCAGTCTTTGCCTTGTAA	6	-	1462	1788
ENSDARG00000008141	ENSDART00000073865	6	13	13	AAACCCTCCTCTGAGCGGATGAA	5	-	1633	1788
ENSDARG00000008141	ENSDART00000073865	6	13	13	TGCTTCACCATGTCTCTGGATAA	5	-	1654	1788
ENSDARG00000008310	ENSDART00000002501	6	1	1	TGCCCAAAAACCCCTGCGGCTCT	5	-	39	1389
ENSDARG00000008310	ENSDART00000002501	6	1	1	CAAAAACCCCTGCGGCTCTGTCTGC	7	-	33	1389
ENSDARG00000008310	ENSDART00000002501	6	1	1	ATCGTCTGCTCCCCGAAGCGGAG	5	-	115	1389
ENSDARG00000008310	ENSDART00000002501	6	1	1	AAAAACCCCTGCGGCTCTGTCTGC	6	-	33	1389
ENSDARG00000008310	ENSDART00000002501	6	2	2	TCCCCAAGCTCATTGTGCAGAGGGT	7	-	278	1389
ENSDARG00000008310	ENSDART00000002501	6	3	3	ATCCTCTGCAGGTGCTGTTGGTGGC	7	-	551	1389
ENSDARG00000008310	ENSDART00000002501	6	3	3	TTCTCCTTCATCCTCTGCAGGTGCT	7	-	560	1389
ENSDARG00000008310	ENSDART00000002501	6	3	3	TTCATCCTCTGCAGGTGCTGTTGGT	7	-	554	1389
ENSDARG00000008310	ENSDART00000002501	6	3	3	TCCTTCATCCTCTGCAGGTGCTGTT	7	-	557	1389
ENSDARG00000008310	ENSDART00000002501	6	3	3	GAAAACCTCGGCCTGCTTGAGCC	5	-	461	1389
ENSDARG00000008310	ENSDART00000002501	6	5	5	TGCACCTGCACCATGAGGAAAAC	5	-	1133	1389
ENSDARG00000008310	ENSDART00000002501	6	5	5	GCAGCCTGCATGTCTCGCAGCCTTC	7	-	929	1389
ENSDARG00000008310	ENSDART00000002501	6	5	5	ATCCTCAGCAGAATGGCGTGTTC	5	-	1025	1389
ENSDARG00000008310	ENSDART00000103634	6	1	1	TGCCCAAAAACCCCTGCGGCTCT	5	-	39	1290
ENSDARG00000008310	ENSDART00000103634	6	1	1	CAAAAACCCCTGCGGCTCTGTCTGC	7	-	33	1290
ENSDARG00000008310	ENSDART00000103634	6	1	1	ATCGTCTGCTCCCCGAAGCGGAG	5	-	115	1290
ENSDARG00000008310	ENSDART00000103634	6	1	1	AAAAACCCCTGCGGCTCTGTCTGC	6	-	33	1290
ENSDARG00000008310	ENSDART00000103634	6	2	2	TCCCCAAGCTCATTGTGCAGAGGGT	7	-	278	1290
ENSDARG00000008310	ENSDART00000103634	6	4	4	ATCCTCTGCAGGTGCTGTTGGTGGC	7	-	530	1290
ENSDARG00000008310	ENSDART00000103634	6	4	4	TTCTCCTTCATCCTCTGCAGGTGCT	7	-	539	1290
ENSDARG00000008310	ENSDART00000103634	6	4	4	TTCATCCTCTGCAGGTGCTGTTGGT	7	-	533	1290
ENSDARG00000008310	ENSDART00000103634	6	4	4	TCCTTCATCCTCTGCAGGTGCTGTT	7	-	536	1290
ENSDARG00000008310	ENSDART00000103634	6	4	4	GAAAACCTCGGCCTGCTTGAGCC	5	-	440	1290
ENSDARG00000008310	ENSDART00000103634	6	6	6	TGCACCTGCACCATGAGGAAAAC	5	-	1112	1290
ENSDARG00000008310	ENSDART00000103634	6	6	6	GCAGCCTGCATGTCTCGCAGCCTTC	7	-	908	1290
ENSDARG00000008310	ENSDART00000103634	6	6	6	ATCCTCAGCAGAATGGCGTGTTC	5	-	1004	1290
ENSDARG00000008494	ENSDART00000077662	6	2	2	ACATCAAACTTGCCTGATGTGGGT	6	-	67	522
ENSDARG00000008494	ENSDART00000077662	6	4	4	GAAGGCCTCCTTAAATTCTGATGGG	7	-	102	522
ENSDARG00000008732	ENSDART00000011970	6	1	1	TACCCATTCCCAACTGCTGTTGGA	6	-	242	1836
ENSDARG00000008732	ENSDART00000011970	6	1	1	GTTTGCTGCTGCTGGCAGCAGAA	5	-	166	1836
ENSDARG00000008732	ENSDART00000011970	6	2	2	TGCAACATCTGCCTTTTTTTGGG	5	-	335	1836
ENSDARG00000008732	ENSDART00000011970	6	2	2	GTCAACTGCATTCAGCGAAGCAGTG	7	-	465	1836
ENSDARG00000008732	ENSDART00000011970	6	2	2	TGCAACATCTGCCTTTTTTTGGGC	6	-	334	1836
ENSDARG00000008732	ENSDART00000011970	6	2	2	TGCAACATCTGCCTTTTTTTGGGCC	7	-	333	1836
ENSDARG00000008732	ENSDART00000011970	6	2	2	AACATCTGCCTTTTTTTGGGCCTGT	7	-	330	1836
ENSDARG00000008732	ENSDART00000011970	6	4	4	TTCAACCTCGGTTAGACTTGTGC	5	-	1628	1836
ENSDARG00000008732	ENSDART00000011970	6	4	4	TTCTGCATCTCTGTTTTGTCTTG	5	-	1714	1836
ENSDARG00000008732	ENSDART00000011970	6	4	4	TTCTTCAAAGTCCTCAGTAGGTTCT	7	-	1785	1836
ENSDARG00000008732	ENSDART00000011970	6	4	4	TTCTTCAGAATTAATCTCTTTGGCT	7	-	1041	1836
ENSDARG00000008732	ENSDART00000011970	6	4	4	TCCTCAGCAACAACTTCTTTGGCC	6	-	1164	1836
ENSDARG00000008732	ENSDART00000011970	6	4	4	GTTTCCTTCGTGTAGGTTTGGAC	5	-	1597	1836
ENSDARG00000008732	ENSDART00000011970	6	4	4	ACCTGCAGCTCGTCAGGTTTTTCT	6	-	1227	1836
ENSDARG00000008732	ENSDART00000011970	6	4	4	AGCTTCCTCTTCCTGGACTGGAAC	6	-	1537	1836
ENSDARG00000008732	ENSDART00000011970	6	4	4	ATCTTCAACCTCGGTTAGACTTG	5	-	1631	1836
ENSDARG00000008732	ENSDART00000011970	6	4	4	CTCAAATGCCTCAGTTTTGGATTC	6	-	1333	1836
ENSDARG00000008732	ENSDART00000011970	6	4	4	CTCCTCAGCAACAACTTCTTTGGCC	7	-	1164	1836
ENSDARG00000008732	ENSDART00000011970	6	4	4	GCCCTCAAATGCCTCAGTTTTGGAT	7	-	1335	1836
ENSDARG00000008772	ENSDART00000006843	6	1	1	CACAAAAAATAAGACTTTTGTCTTG	7	-	24	675
ENSDARG00000008772	ENSDART00000006843	6	1	1	GACTCAACACGGCCCAGTGGTCTGT	7	-	88	675
ENSDARG00000008772	ENSDART00000006843	6	3	3	CACAAAGGCAAGACTGAAGAGGGC	6	-	346	675
ENSDARG00000008772	ENSDART00000006843	6	3	3	GGCAGCACCTGAGATGTTGTATTC	6	-	319	675
ENSDARG00000008772	ENSDART00000006843	6	4	4	AGATTCCACTGAGGAGGAGCAGGA	6	-	584	675
ENSDARG00000009021	ENSDART00000020261	6	4	4	GTTTCCAGAGGTCGGTCGAGGGG	5	-	309	1368
ENSDARG00000009021	ENSDART00000020261	6	5	5	GTTTCATGCTGCAGTTCTGCAGGT	6	-	482	1368
ENSDARG00000009021	ENSDART00000020261	6	6	6	ACACAAGCCCGGTGAGGAAGGAGAA	7	-	742	1368
ENSDARG00000009021	ENSDART00000020261	6	6	6	GTAAAACACAAGCCCGGTGAGGAA	6	-	748	1368
ENSDARG00000009021	ENSDART00000020261	6	9	9	AAAAACATCATGTTTGGAATGGTGT	7	-	1022	1368
ENSDARG00000009021	ENSDART00000020261	6	10	10	ACAAACTTCCACTCCTCTGCGGCC	6	-	1251	1368
ENSDARG00000009021	ENSDART00000020261	6	10	10	AACTTCCACTCCTCTGCGGCCTAG	6	-	1248	1368
ENSDARG00000009021	ENSDART00000104876	6	4	4	GTTTCCAGAGGTCGGTCGAGGGG	5	-	309	1365
ENSDARG00000009021	ENSDART00000104876	6	5	5	GTTTCATGCTGCAGTTCTGCAGGT	6	-	482	1365
ENSDARG00000009021	ENSDART00000104876	6	6	6	ACACAAGCCCGGTGAGGAAGGAGAA	7	-	742	1365
ENSDARG00000009021	ENSDART00000104876	6	6	6	GTAAAACACAAGCCCGGTGAGGAA	6	-	748	1365
ENSDARG00000009021	ENSDART00000104876	6	9	9	AAAAACATCATGTTTGGAATGGTGT	7	-	1022	1365
ENSDARG00000009021	ENSDART00000104876	6	10	10	AACTTCCACTCCTCTGCGGCCTAG	6	-	1248	1365
ENSDARG00000009021	ENSDART00000104876	6	10	10	ACAAACTTCCACTCCTCTGCGGCC	6	-	1251	1365
ENSDARG00000009021	ENSDART00000104879	6	4	4	GTTTCCAGAGGTCGGTCGAGGGG	5	-	309	1368
ENSDARG00000009021	ENSDART00000104879	6	5	5	GTTTCATGCTGCAGTTCTGCAGGT	6	-	482	1368
ENSDARG00000009021	ENSDART00000104879	6	6	6	GTAAAACACAAGCCCGGTGAGGAA	6	-	748	1368
ENSDARG00000009021	ENSDART00000104879	6	6	6	ACACAAGCCCGGTGAGGAAGGAGAA	7	-	742	1368
ENSDARG00000009021	ENSDART00000104879	6	8	8	AAAAACATCATGTTTGGAATGGTGT	7	-	1022	1368
ENSDARG00000009021	ENSDART00000104879	6	9	9	ACAAACTTCCACTCCTCTGCGGCC	6	-	1251	1368
ENSDARG00000009021	ENSDART00000104879	6	9	9	AACTTCCACTCCTCTGCGGCCTAG	6	-	1248	1368
ENSDARG00000009094	ENSDART00000022731	6	2	1	ACAACCAGACGAGGTGGATGTATTT	7	+	150	1287
ENSDARG00000009094	ENSDART00000022731	6	2	1	ACAGCCAGACGCATGGTGAGTAG	5	+	242	1287
ENSDARG00000009094	ENSDART00000022731	6	2	1	CAACCAGACGAGGTGGATGTATTT	6	+	151	1287
ENSDARG00000009094	ENSDART00000022731	6	3	2	GCCGGCCTCGGGTCCGATGCCGTG	6	+	438	1287
ENSDARG00000009094	ENSDART00000022731	6	3	2	CTAGTCGACGGGATGAAGATGGA	5	+	583	1287
ENSDARG00000009094	ENSDART00000022731	6	3	2	AAAAACCGCGCTTTCTCTGGTGAG	6	+	763	1287
ENSDARG00000009094	ENSDART00000022731	6	3	2	ACCATCTCCATCTAGTCGACGGG	5	+	572	1287
ENSDARG00000009094	ENSDART00000022731	6	5	4	TACGTCGACTCCTCTGTGGCGGAG	6	+	822	1287
ENSDARG00000009094	ENSDART00000022731	6	5	4	AGCTACGTCGACTCCTCTGTGGCG	6	+	819	1287
ENSDARG00000009094	ENSDART00000022731	6	5	4	CTCTACCACAAGATGAATGGGCA	5	+	883	1287
ENSDARG00000009094	ENSDART00000022731	6	5	4	TACGTCGACTCCTCTGTGGCGGA	5	+	822	1287
ENSDARG00000009094	ENSDART00000022731	6	5	4	GTCGACTCCTCTGTGGCGGAGAG	5	+	825	1287
ENSDARG00000009094	ENSDART00000022731	6	6	5	GACCACCACACTCTGGAGACGCA	5	+	987	1287
ENSDARG00000009094	ENSDART00000022731	6	7	6	ATCGCCCACTTACTATGAAGAAGGA	7	+	1070	1287
ENSDARG00000009094	ENSDART00000022731	6	7	6	CAAATCTAAGAAGAGGAGAGGAG	5	+	1128	1287
ENSDARG00000009094	ENSDART00000103812	6	1	1	CAACCAGACGAGGTGGATGTATTT	6	+	151	1284
ENSDARG00000009094	ENSDART00000103812	6	1	1	ACAGCCAGACGCATGGTGAGTAG	5	+	242	1284
ENSDARG00000009094	ENSDART00000103812	6	1	1	ACAACCAGACGAGGTGGATGTATTT	7	+	150	1284
ENSDARG00000009094	ENSDART00000103812	6	2	2	CTAGTCGACGGGATGAAGATGGA	5	+	595	1284
ENSDARG00000009094	ENSDART00000103812	6	2	2	AAAAACCGCGCTTTCTCTGGTGAG	6	+	775	1284
ENSDARG00000009094	ENSDART00000103812	6	2	2	GCCGGCCTCGGGTCCGATGCCGTG	6	+	450	1284
ENSDARG00000009094	ENSDART00000103812	6	2	2	ACCATCTCCATCTAGTCGACGGG	5	+	584	1284
ENSDARG00000009094	ENSDART00000103812	6	3	3	AGCTACGTCGACTCCTCTGTGGCG	6	+	816	1284
ENSDARG00000009094	ENSDART00000103812	6	3	3	CTCTACCACAAGATGAATGGGCA	5	+	880	1284
ENSDARG00000009094	ENSDART00000103812	6	3	3	GTCGACTCCTCTGTGGCGGAGAG	5	+	822	1284
ENSDARG00000009094	ENSDART00000103812	6	3	3	TACGTCGACTCCTCTGTGGCGGA	5	+	819	1284
ENSDARG00000009094	ENSDART00000103812	6	3	3	TACGTCGACTCCTCTGTGGCGGAG	6	+	819	1284
ENSDARG00000009094	ENSDART00000103812	6	4	4	GACCACCACACTCTGGAGACGCA	5	+	984	1284
ENSDARG00000009094	ENSDART00000103812	6	5	5	ATCGCCCACTTACTATGAAGAAGGA	7	+	1067	1284
ENSDARG00000009094	ENSDART00000103812	6	5	5	CAAATCTAAGAAGAGGAGAGGAG	5	+	1125	1284
ENSDARG00000009208	ENSDART00000033819	6	3	2	AACTGCAGAGGAACCTTTAGCAGAC	7	+	228	2052
ENSDARG00000009208	ENSDART00000033819	6	3	2	AACCCACCATGTATCCTGCTTGGCG	7	+	146	2052
ENSDARG00000009208	ENSDART00000033819	6	3	2	GAAGGCAAACGGGCATGCAGAGTTT	7	+	291	2052
ENSDARG00000009208	ENSDART00000033819	6	4	3	GTACAATTCTTTTTGGAGGATTC	5	+	355	2052
ENSDARG00000009208	ENSDART00000033819	6	5	4	CCCACCTTCTGCTCCGTCTGCAGAG	7	+	517	2052
ENSDARG00000009208	ENSDART00000033819	6	5	4	TACCAACCCTCAACCGCCGTCGTG	6	+	425	2052
ENSDARG00000009208	ENSDART00000033819	6	5	4	TGCTCCGTCTGCAGAGATTTTGTT	6	+	526	2052
ENSDARG00000009208	ENSDART00000033819	6	5	4	GTCTGCAGAGATTTTGTTTGGTC	5	+	532	2052
ENSDARG00000009208	ENSDART00000033819	6	5	4	GTCTGCAGAGATTTTGTTTGGTCT	6	+	532	2052
ENSDARG00000009208	ENSDART00000033819	6	8	7	GGCCTCAAATGTGAGGGTGAGTC	5	+	784	2052
ENSDARG00000009208	ENSDART00000033819	6	8	7	CACTGCGGCAGTCTGCTGTGGGG	5	+	748	2052
ENSDARG00000009208	ENSDART00000033819	6	8	7	GGCCTCAAATGTGAGGGTGAGTCT	6	+	784	2052
ENSDARG00000009208	ENSDART00000033819	6	8	7	GACCACTGCGGCAGTCTGCTGTG	5	+	745	2052
ENSDARG00000009208	ENSDART00000033819	6	8	7	AAACAAGGCCTCAAATGTGAGGGT	6	+	778	2052
ENSDARG00000009208	ENSDART00000033819	6	8	7	CACTGCGGCAGTCTGCTGTGGGGTC	7	+	748	2052
ENSDARG00000009208	ENSDART00000033819	6	8	7	CAAGGCCTCAAATGTGAGGGTGAG	6	+	781	2052
ENSDARG00000009208	ENSDART00000033819	6	10	9	GACAACAACACACAGGATGTTGGT	6	+	922	2052
ENSDARG00000009208	ENSDART00000033819	6	10	9	AACAACACACAGGATGTTGGTGTT	6	+	925	2052
ENSDARG00000009208	ENSDART00000033819	6	10	9	CAACAACACACAGGATGTTGGTGTT	7	+	924	2052
ENSDARG00000009208	ENSDART00000033819	6	10	9	CAACACACAGGATGTTGGTGTTTAC	7	+	927	2052
ENSDARG00000009208	ENSDART00000033819	6	11	10	ACCAAACACGTATTACTGCTGAGCA	7	+	1052	2052
ENSDARG00000009208	ENSDART00000033819	6	16	15	TTCCACGGCGATGACGAGGACGAG	6	+	1675	2052
ENSDARG00000009350	ENSDART00000041304	6	9	9	ATCCAAACAGCCATAGTCTTGGGGT	7	-	655	954
ENSDARG00000009350	ENSDART00000041304	6	9	9	ATCCAAACAGCCATAGTCTTGGGG	6	-	656	954
ENSDARG00000009447	ENSDART00000005903	6	1	1	TACTCACCAGTGCGGGTGTGGAC	5	-	33	420
ENSDARG00000009447	ENSDART00000005903	6	3	3	ACCTGCCACTCCCACAGTGGCGGCT	7	-	240	420
ENSDARG00000009447	ENSDART00000005903	6	4	4	AACTGCTGCTTCAGAGATGGGTTC	6	-	318	420
ENSDARG00000009505	ENSDART00000008243	6	2	2	TACTCAGCACTGAATGGGGTCTGC	6	+	170	579
ENSDARG00000009505	ENSDART00000008243	6	2	2	CTACTCAGCACTGAATGGGGTCTGC	7	+	169	579
ENSDARG00000009505	ENSDART00000008243	6	2	2	AACCCCAGCGTGTTCGGTGTGGAC	6	+	97	579
ENSDARG00000009505	ENSDART00000008243	6	6	6	GAACCCTGCGGACGCCGATGGCTGC	7	+	548	579
ENSDARG00000009621	ENSDART00000013939	6	1	1	AGATGCAGACTATGAAGCAGATGCA	7	+	60	759
ENSDARG00000009621	ENSDART00000013939	6	4	4	TACAACTCCGACAGAGAGGCCGAA	6	+	685	759
ENSDARG00000009621	ENSDART00000013939	6	4	4	GTACAACTCCGACAGAGAGGCCGAA	7	+	684	759
ENSDARG00000009621	ENSDART00000013939	6	4	4	CGCCGCACCACTCCCGTATGAGCG	6	+	751	759
ENSDARG00000009621	ENSDART00000013939	6	4	4	AACTCCGACAGAGAGGCCGAATTC	6	+	688	759
ENSDARG00000009621	ENSDART00000013939	6	4	4	AACAGCTACTCGTACGGCTGGAGCT	7	+	319	759
ENSDARG00000009677	ENSDART00000024906	6	6	6	ACCAAAATCATTGAAGGAGGAGCT	6	+	583	2124
ENSDARG00000009677	ENSDART00000024906	6	6	6	TGCCCATAAAGATGGAAGGCTAC	5	+	606	2124
ENSDARG00000009677	ENSDART00000024906	6	6	6	ATCACCAAAATCATTGAAGGAGGA	6	+	580	2124
ENSDARG00000009677	ENSDART00000024906	6	9	9	TTCATCTCCTTCATTTTAGCAGGA	6	+	1006	2124
ENSDARG00000009677	ENSDART00000024906	6	9	9	GGCTTCAACATTGTAGGAGGAGAG	6	+	967	2124
ENSDARG00000009677	ENSDART00000024906	6	9	9	GCCTGCAGACCTGTGTGGAGAAC	5	+	1032	2124
ENSDARG00000009677	ENSDART00000024906	6	9	9	CTAGGCTTCAACATTGTAGGAGGA	6	+	964	2124
ENSDARG00000009677	ENSDART00000024906	6	9	9	ATCTCCTTCATTTTAGCAGGAGGG	6	+	1009	2124
ENSDARG00000009677	ENSDART00000024906	6	10	10	CAATACAGACCTGAAGGTGCGTTG	6	+	1168	2124
ENSDARG00000009677	ENSDART00000024906	6	10	10	TGCGACGCATGAGCAGGCGGCCGCA	7	+	1104	2124
ENSDARG00000009677	ENSDART00000024906	6	10	10	ACCTCCGCAGTGCGACGCATGAGCA	7	+	1094	2124
ENSDARG00000009677	ENSDART00000024906	6	11	11	TCCGACAGAGTACAGTCGATTTG	5	+	1176	2124
ENSDARG00000009677	ENSDART00000024906	6	11	11	GGCTCCGGCTCATTGCGGACGAG	5	+	1252	2124
ENSDARG00000009677	ENSDART00000024906	6	18	18	ACAACCACCTGTACGGGACGAGTGT	7	+	1775	2124
ENSDARG00000009677	ENSDART00000024906	6	18	18	AGAGACTACCATTTTGTGAATTC	5	+	1693	2124
ENSDARG00000009677	ENSDART00000024906	6	21	21	CCCGTCAAAGAGAAATTGTGAGGGG	7	+	2116	2124
ENSDARG00000009677	ENSDART00000028406	6	4	4	ATCACCAAAATCATTGAAGGAGGA	6	+	421	2031
ENSDARG00000009677	ENSDART00000028406	6	4	4	TGCCCATAAAGATGGAAGGCTAC	5	+	447	2031
ENSDARG00000009677	ENSDART00000028406	6	4	4	ACCAAAATCATTGAAGGAGGAGCT	6	+	424	2031
ENSDARG00000009677	ENSDART00000028406	6	7	7	GGCTTCAACATTGTAGGAGGAGAG	6	+	808	2031
ENSDARG00000009677	ENSDART00000028406	6	7	7	TTCATCTCCTTCATTTTAGCAGGA	6	+	847	2031
ENSDARG00000009677	ENSDART00000028406	6	7	7	ATCTCCTTCATTTTAGCAGGAGGG	6	+	850	2031
ENSDARG00000009677	ENSDART00000028406	6	7	7	CTAGGCTTCAACATTGTAGGAGGA	6	+	805	2031
ENSDARG00000009677	ENSDART00000028406	6	7	7	GCCTGCAGACCTGTGTGGAGAAC	5	+	873	2031
ENSDARG00000009677	ENSDART00000028406	6	8	8	CAATACAGACCTGAAGGTGCGTTG	6	+	1009	2031
ENSDARG00000009677	ENSDART00000028406	6	8	8	TGCGACGCATGAGCAGGCGGCCGCA	7	+	945	2031
ENSDARG00000009677	ENSDART00000028406	6	8	8	ACCTCCGCAGTGCGACGCATGAGCA	7	+	935	2031
ENSDARG00000009677	ENSDART00000028406	6	9	9	TCCGACAGAGTACAGTCGATTTG	5	+	1017	2031
ENSDARG00000009677	ENSDART00000028406	6	9	9	GGCTCCGGCTCATTGCGGACGAG	5	+	1093	2031
ENSDARG00000009677	ENSDART00000028406	6	10	10	TGCCTCAGACGAGGAGTGGTGGCA	6	+	1230	2031
ENSDARG00000009677	ENSDART00000028406	6	10	10	CAATGCCTCAGACGAGGAGTGGTG	6	+	1227	2031
ENSDARG00000009677	ENSDART00000028406	6	10	10	GCCTCAGACGAGGAGTGGTGGCA	5	+	1231	2031
ENSDARG00000009677	ENSDART00000028406	6	10	10	GACCACAGATGGCGAGATGGAGGA	6	+	1266	2031
ENSDARG00000009677	ENSDART00000028406	6	15	15	AGAGACTACCATTTTGTGAATTC	5	+	1600	2031
ENSDARG00000009677	ENSDART00000028406	6	15	15	ACAACCACCTGTACGGGACGAGTGT	7	+	1682	2031
ENSDARG00000009677	ENSDART00000028406	6	18	18	CCCGTCAAAGAGAAATTGTGAGGGG	7	+	2023	2031
ENSDARG00000009677	ENSDART00000061429	6	4	4	ATCACCAAAATCATTGAAGGAGGA	6	+	421	2190
ENSDARG00000009677	ENSDART00000061429	6	4	4	TGCCCATAAAGATGGAAGGCTAC	5	+	447	2190
ENSDARG00000009677	ENSDART00000061429	6	4	4	ACCAAAATCATTGAAGGAGGAGCT	6	+	424	2190
ENSDARG00000009677	ENSDART00000061429	6	11	11	TTCATCTCCTTCATTTTAGCAGGA	6	+	907	2190
ENSDARG00000009677	ENSDART00000061429	6	11	11	ATCTCCTTCATTTTAGCAGGAGGG	6	+	910	2190
ENSDARG00000009677	ENSDART00000061429	6	11	11	GCCTGCAGACCTGTGTGGAGAAC	5	+	933	2190
ENSDARG00000009677	ENSDART00000061429	6	11	11	GGCTTCAACATTGTAGGAGGAGAG	6	+	868	2190
ENSDARG00000009677	ENSDART00000061429	6	11	11	CTAGGCTTCAACATTGTAGGAGGA	6	+	865	2190
ENSDARG00000009677	ENSDART00000061429	6	12	12	ACCTCCGCAGTGCGACGCATGAGCA	7	+	995	2190
ENSDARG00000009677	ENSDART00000061429	6	12	12	TGCGACGCATGAGCAGGCGGCCGCA	7	+	1005	2190
ENSDARG00000009677	ENSDART00000061429	6	12	12	CAATACAGACCTGAAGGTGCGTTG	6	+	1069	2190
ENSDARG00000009677	ENSDART00000061429	6	13	13	TCCGACAGAGTACAGTCGATTTG	5	+	1077	2190
ENSDARG00000009677	ENSDART00000061429	6	13	13	GGCTCCGGCTCATTGCGGACGAG	5	+	1153	2190
ENSDARG00000009677	ENSDART00000061429	6	14	14	TGCCTCAGACGAGGAGTGGTGGCA	6	+	1290	2190
ENSDARG00000009677	ENSDART00000061429	6	14	14	GCCTCAGACGAGGAGTGGTGGCA	5	+	1291	2190
ENSDARG00000009677	ENSDART00000061429	6	14	14	GACCACAGATGGCGAGATGGAGGA	6	+	1326	2190
ENSDARG00000009677	ENSDART00000061429	6	14	14	CAATGCCTCAGACGAGGAGTGGTG	6	+	1287	2190
ENSDARG00000009677	ENSDART00000061429	6	21	21	ACAACCACCTGTACGGGACGAGTGT	7	+	1841	2190
ENSDARG00000009677	ENSDART00000061429	6	21	21	AGAGACTACCATTTTGTGAATTC	5	+	1759	2190
ENSDARG00000009677	ENSDART00000061429	6	24	24	CCCGTCAAAGAGAAATTGTGAGGGG	7	+	2182	2190
ENSDARG00000009782	ENSDART00000041142	6	3	2	AACAGCCCAGAGTATGTCTGTAGAA	7	-	344	5922
ENSDARG00000009782	ENSDART00000041142	6	5	4	ACAGCCAAATACTGGATGACTTT	5	-	574	5922
ENSDARG00000009782	ENSDART00000041142	6	6	5	GAAGGCCTCTAGAATGGGATTGGCC	7	-	663	5922
ENSDARG00000009782	ENSDART00000041142	6	7	6	CACATCAAAGTTAATGCGGATAA	5	-	737	5922
ENSDARG00000009782	ENSDART00000041142	6	11	10	TTCGTCACCTGTTCTTTGGTTTG	5	-	1237	5922
ENSDARG00000009782	ENSDART00000041142	6	11	10	TTCGTCACCTGTTCTTTGGTTTGGG	7	-	1235	5922
ENSDARG00000009782	ENSDART00000041142	6	13	12	AAATCCAGCCCAAAGTCGATGAA	5	-	1525	5922
ENSDARG00000009782	ENSDART00000041142	6	13	12	TCCAGCCCAAAGTCGATGAAGTT	5	-	1522	5922
ENSDARG00000009782	ENSDART00000041142	6	14	13	CTCCACAAAGGACACGTCTGTTGCC	7	-	1632	5922
ENSDARG00000009782	ENSDART00000041142	6	22	21	AGCTCCGTCTCTGCCTGCAGCTTCT	7	-	2684	5922
ENSDARG00000009782	ENSDART00000041142	6	22	21	GCCTGCAGCTTCTCCTGGAGCTGGT	7	-	2672	5922
ENSDARG00000009782	ENSDART00000041142	6	23	22	TTCTCCAGCTGCAGCTTCTGACGAG	7	-	2897	5922
ENSDARG00000009782	ENSDART00000041142	6	23	22	ACCTTCTGCAGTTTGTTGTTTTG	5	-	2980	5922
ENSDARG00000009782	ENSDART00000041142	6	23	22	CAAACCTTCTGCAGTTTGTTGTT	5	-	2983	5922
ENSDARG00000009782	ENSDART00000041142	6	23	22	ACCTTCTGCAGTTTGTTGTTTTGGT	7	-	2978	5922
ENSDARG00000009782	ENSDART00000041142	6	24	23	TTCTTCAGCTTTGTGAGGTTTTT	5	-	3070	5922
ENSDARG00000009782	ENSDART00000041142	6	24	23	TTCTTCTTCTGCTAGGTTTGAGCT	6	-	3037	5922
ENSDARG00000009782	ENSDART00000041142	6	26	25	AGCTCCTGCTGAGTGGCTGTGGTG	6	-	3483	5922
ENSDARG00000009782	ENSDART00000041142	6	27	26	TCCTCCAAAGCTTGGGTGTGTTTCT	7	-	3599	5922
ENSDARG00000009782	ENSDART00000041142	6	27	26	TCCTCCAAAGCTTGGGTGTGTTT	5	-	3601	5922
ENSDARG00000009782	ENSDART00000041142	6	27	26	AGCTCCTCCAAAGCTTGGGTGTGT	6	-	3603	5922
ENSDARG00000009782	ENSDART00000041142	6	27	26	CTCCAAAGCTTGGGTGTGTTTCT	5	-	3599	5922
ENSDARG00000009782	ENSDART00000041142	6	28	27	TCCTTCTCCAGAGCTTGCTTGGCT	6	-	3675	5922
ENSDARG00000009782	ENSDART00000041142	6	29	28	CCCTCATACCTGTGTGTCTTGAAC	6	-	3952	5922
ENSDARG00000009782	ENSDART00000041142	6	30	29	GTCATCCTCTATTTGGCGTAGCT	5	-	4013	5922
ENSDARG00000009782	ENSDART00000041142	6	30	29	AGCTGCTCCTGAAGGGCGTTGCG	5	-	4036	5922
ENSDARG00000009782	ENSDART00000041142	6	31	30	TCCTCAAGCTCCTGCTGCAGTCTGT	7	-	4271	5922
ENSDARG00000009782	ENSDART00000041142	6	32	31	CACGTCGTCTTTGGAGCTGACTAG	6	-	4549	5922
ENSDARG00000009782	ENSDART00000041142	6	32	31	GCCCACGTCGTCTTTGGAGCTGAC	6	-	4552	5922
ENSDARG00000009782	ENSDART00000041142	6	32	31	GAACTCCTCGCGGGCTTCTTGAGCT	7	-	4485	5922
ENSDARG00000009782	ENSDART00000041142	6	33	32	TGCACCTGCTTGACCAGCTGCCTCT	7	-	4775	5922
ENSDARG00000009782	ENSDART00000041142	6	34	33	TCCAGCTTCTTCTTGGAAGCAGCA	6	-	4848	5922
ENSDARG00000009782	ENSDART00000041142	6	35	34	AACTTCTTCCCTGGCAGCATGAGCA	7	-	4992	5922
ENSDARG00000009782	ENSDART00000041142	6	35	34	AGCATCATCCAGCTCTCTTTGGAA	6	-	4972	5922
ENSDARG00000009782	ENSDART00000041142	6	35	34	GCATCATCCAGCTCTCTTTGGAA	5	-	4972	5922
ENSDARG00000009782	ENSDART00000041142	6	36	35	CTCAGCTTCAACTTGCTTTTTAG	5	-	5108	5922
ENSDARG00000009782	ENSDART00000041142	6	37	36	TTCCTCCTCCAGCTGCTGAATCT	5	-	5213	5922
ENSDARG00000009782	ENSDART00000041142	6	38	37	CTCTCATTCTTTTGGGATGTGGTG	6	-	5334	5922
ENSDARG00000009782	ENSDART00000041142	6	38	37	GCCTTCAGCTCTTTATTCTGCCTCT	7	-	5375	5922
ENSDARG00000009782	ENSDART00000041142	6	38	37	CTCTCCATCAGCTGTCTGGCGCT	5	-	5356	5922
ENSDARG00000009782	ENSDART00000041142	6	38	37	TCCATCTCCTGCAGTTTAGCCTTC	6	-	5394	5922
ENSDARG00000009782	ENSDART00000041142	6	39	38	TTCAGCTTCTTGTCCTTCTGGCGAA	7	-	5534	5922
ENSDARG00000009782	ENSDART00000041142	6	41	40	CTCCGCAGCATCCGAGCTGTCGAT	6	-	5860	5922
ENSDARG00000009782	ENSDART00000041142	6	41	40	CGCAGCATCCGAGCTGTCGATGAT	6	-	5857	5922
ENSDARG00000009830	ENSDART00000011863	6	4	2	GGCAAAGGCTTTTCAGGCAGAGGAG	7	-	155	3816
ENSDARG00000009830	ENSDART00000011863	6	4	2	ATCATCTTCCACACTGCTAGGGT	5	-	101	3816
ENSDARG00000009830	ENSDART00000011863	6	5	3	CGCGACACAATCTCTTTGCGGGC	5	-	433	3816
ENSDARG00000009830	ENSDART00000011863	6	8	6	CACCTCCACTGCAATAGTGGTTGCA	7	-	900	3816
ENSDARG00000009830	ENSDART00000011863	6	8	6	CTCCACTGCAATAGTGGTTGCATTC	7	-	897	3816
ENSDARG00000009830	ENSDART00000011863	6	12	10	GCCTCCTGCACACCCTGGGGGTCT	6	-	1473	3816
ENSDARG00000009830	ENSDART00000011863	6	14	12	TTCAGCCACCATTTTCTGCATAA	5	-	1724	3816
ENSDARG00000009830	ENSDART00000011863	6	15	13	TGCCAATTATGTTTTTGTGGAATTG	7	-	1789	3816
ENSDARG00000009830	ENSDART00000011863	6	16	14	AAATCAATCTTAGTGTTAGTCTCT	6	-	1845	3816
ENSDARG00000009830	ENSDART00000011863	6	17	15	CTCTACCTCTGTAATATTAGCCTGC	7	-	1965	3816
ENSDARG00000009830	ENSDART00000011863	6	17	15	CTCCTCCGCTGGGCCTCTGATTGT	6	-	2119	3816
ENSDARG00000009830	ENSDART00000011863	6	17	15	CTCCACCTCCTCCGCTGGGCCTCT	6	-	2125	3816
ENSDARG00000009830	ENSDART00000011863	6	17	15	TCCACCTCCTCCGCTGGGCCTCT	5	-	2125	3816
ENSDARG00000009830	ENSDART00000011863	6	18	16	AGCTTCCTCTGTACCGATGACTGT	6	-	2341	3816
ENSDARG00000009830	ENSDART00000011863	6	18	16	GCCTCCAGCTCCTTTTGTGCTTCT	6	-	2370	3816
ENSDARG00000009830	ENSDART00000011863	6	19	17	GCAGCCTCCACACAGTCTTTGGC	5	-	2572	3816
ENSDARG00000009830	ENSDART00000011863	6	19	17	GCAGCCTCCACACAGTCTTTGGCT	6	-	2571	3816
ENSDARG00000009830	ENSDART00000011863	6	19	17	TGCAGCCTCCACACAGTCTTTGGCT	7	-	2571	3816
ENSDARG00000009830	ENSDART00000011863	6	19	17	TGCAGCCTCCACACAGTCTTTGGC	6	-	2572	3816
ENSDARG00000009830	ENSDART00000011863	6	21	19	GACGTCACACTTCTTTGGGGCTGT	6	-	2833	3816
ENSDARG00000009830	ENSDART00000011863	6	21	19	AGCTTCACATCTCTCTTTGCGGCC	6	-	2869	3816
ENSDARG00000009830	ENSDART00000011863	6	21	19	GACGTCACACTTCTTTGGGGCTGTA	7	-	2832	3816
ENSDARG00000009830	ENSDART00000011863	6	22	20	AACTCATCCATCATCTTGCGGATTC	7	-	2987	3816
ENSDARG00000009830	ENSDART00000011863	6	24	22	GTTCTCATCATTTTTCTCTGGAAAC	7	-	3267	3816
ENSDARG00000009830	ENSDART00000011863	6	24	22	GTCCAATAATCTTGGGGTGATAC	5	-	3192	3816
ENSDARG00000009830	ENSDART00000055771	6	4	2	ATCATCTTCCACACTGCTAGGGT	5	-	101	3624
ENSDARG00000009830	ENSDART00000055771	6	4	2	GGCAAAGGCTTTTCAGGCAGAGGAG	7	-	155	3624
ENSDARG00000009830	ENSDART00000055771	6	5	3	CGCGACACAATCTCTTTGCGGGC	5	-	433	3624
ENSDARG00000009830	ENSDART00000055771	6	8	6	CTCCACTGCAATAGTGGTTGCATTC	7	-	897	3624
ENSDARG00000009830	ENSDART00000055771	6	8	6	CACCTCCACTGCAATAGTGGTTGCA	7	-	900	3624
ENSDARG00000009830	ENSDART00000055771	6	12	10	GCCTCCTGCACACCCTGGGGGTCT	6	-	1473	3624
ENSDARG00000009830	ENSDART00000055771	6	14	12	TTCAGCCACCATTTTCTGCATAA	5	-	1724	3624
ENSDARG00000009830	ENSDART00000055771	6	15	13	TGCCAATTATGTTTTTGTGGAATTG	7	-	1789	3624
ENSDARG00000009830	ENSDART00000055771	6	16	14	AAATCAATCTTAGTGTTAGTCTCT	6	-	1845	3624
ENSDARG00000009830	ENSDART00000055771	6	17	15	TCCACCTCCTCCGCTGGGCCTCT	5	-	2125	3624
ENSDARG00000009830	ENSDART00000055771	6	17	15	CTCTACCTCTGTAATATTAGCCTGC	7	-	1965	3624
ENSDARG00000009830	ENSDART00000055771	6	17	15	CTCCACCTCCTCCGCTGGGCCTCT	6	-	2125	3624
ENSDARG00000009830	ENSDART00000055771	6	17	15	CTCCTCCGCTGGGCCTCTGATTGT	6	-	2119	3624
ENSDARG00000009830	ENSDART00000055771	6	18	16	AGCTTCCTCTGTACCGATGACTGT	6	-	2341	3624
ENSDARG00000009830	ENSDART00000055771	6	18	16	GCCTCCAGCTCCTTTTGTGCTTCT	6	-	2370	3624
ENSDARG00000009830	ENSDART00000055771	6	19	17	TGCAGCCTCCACACAGTCTTTGGC	6	-	2572	3624
ENSDARG00000009830	ENSDART00000055771	6	19	17	GCAGCCTCCACACAGTCTTTGGCT	6	-	2571	3624
ENSDARG00000009830	ENSDART00000055771	6	19	17	GCAGCCTCCACACAGTCTTTGGC	5	-	2572	3624
ENSDARG00000009830	ENSDART00000055771	6	19	17	TGCAGCCTCCACACAGTCTTTGGCT	7	-	2571	3624
ENSDARG00000009830	ENSDART00000055771	6	21	19	AGCTTCACATCTCTCTTTGCGGCC	6	-	2869	3624
ENSDARG00000009830	ENSDART00000055771	6	21	19	GACGTCACACTTCTTTGGGGCTGTA	7	-	2832	3624
ENSDARG00000009830	ENSDART00000055771	6	21	19	GACGTCACACTTCTTTGGGGCTGT	6	-	2833	3624
ENSDARG00000009830	ENSDART00000055771	6	22	20	AACTCATCCATCATCTTGCGGATTC	7	-	2987	3624
ENSDARG00000009830	ENSDART00000055771	6	24	22	GTTCTCATCATTTTTCTCTGGAAAC	7	-	3267	3624
ENSDARG00000009830	ENSDART00000055771	6	24	22	GTCCAATAATCTTGGGGTGATAC	5	-	3192	3624
ENSDARG00000009871	ENSDART00000017230	6	3	3	GCAAACACAAAGAAAATGTGAAGGA	7	+	92	477
ENSDARG00000009871	ENSDART00000017230	6	3	3	AAAGACACACTGCAGTGGACGCA	5	+	72	477
ENSDARG00000009871	ENSDART00000017230	6	3	3	AAACACAAAGAAAATGTGAAGGA	5	+	94	477
ENSDARG00000009871	ENSDART00000017230	6	4	4	ACCTCATCCAAGCATTGGTGCGTTT	7	+	243	477
ENSDARG00000009871	ENSDART00000017230	6	4	4	AGCGGCTGCATTCCAGCAGGGTAA	6	+	168	477
ENSDARG00000009871	ENSDART00000017230	6	4	4	TGCTACCTCATCCAAGCATTGGTG	6	+	239	477
ENSDARG00000009871	ENSDART00000017230	6	5	5	ACCAGCTCCACCGATGGGTGGTC	5	+	285	477
ENSDARG00000009871	ENSDART00000017230	6	6	6	GTATGCGGCCACCAATGGGTGGGCC	7	+	371	477
ENSDARG00000009871	ENSDART00000017230	6	6	6	GTATGCGGCCACCAATGGGTGGGC	6	+	371	477
ENSDARG00000010194	ENSDART00000021520	6	2	2	GTCGGCCCAGCTGGTGGCCTTTGTG	7	-	114	1707
ENSDARG00000010194	ENSDART00000021520	6	2	2	CTCGTCGGCCCAGCTGGTGGCCTTT	7	-	117	1707
ENSDARG00000010194	ENSDART00000021520	6	4	4	CACCTCTTCATTTAGACTGAGAG	5	-	467	1707
ENSDARG00000010194	ENSDART00000021520	6	8	8	CTACCCCTCTCTTCTCTGCCTTC	5	-	973	1707
ENSDARG00000010194	ENSDART00000021520	6	8	8	ATCTACCCCTCTCTTCTCTGCCTTC	7	-	973	1707
ENSDARG00000010194	ENSDART00000021520	6	9	9	TCCTCCTCCAGTTGTCTCTGGAGGC	7	-	1187	1707
ENSDARG00000010194	ENSDART00000021520	6	9	9	CTCCACCTCTCTTTCTTTAGCAGCT	7	-	1137	1707
ENSDARG00000010194	ENSDART00000021520	6	9	9	GGCTGCTCCAAATATAGAGGAGGCC	7	-	1098	1707
ENSDARG00000010194	ENSDART00000021520	6	9	9	GGCTTCAGATTTAACTTGGGCCTCT	7	-	1001	1707
ENSDARG00000010194	ENSDART00000021520	6	11	11	TCCACCCCCCAAGCTGCGTTTGGC	6	-	1477	1707
ENSDARG00000010194	ENSDART00000021520	6	11	11	AAATCCCACCTGTTGGGTCTAGGAG	7	-	1553	1707
ENSDARG00000010194	ENSDART00000021520	6	11	11	AGCTCCACCCCCCAAGCTGCGTTT	6	-	1480	1707
ENSDARG00000010194	ENSDART00000021520	6	11	11	CTCCACCCCCCAAGCTGCGTTTGGC	7	-	1477	1707
ENSDARG00000010194	ENSDART00000045775	6	1	1	GTCGGCCCAGCTGGTGGCCTTTGTG	7	-	102	1884
ENSDARG00000010194	ENSDART00000045775	6	1	1	CTCGTCGGCCCAGCTGGTGGCCTTT	7	-	105	1884
ENSDARG00000010194	ENSDART00000045775	6	3	3	CACCTCTTCATTTAGACTGAGAG	5	-	455	1884
ENSDARG00000010194	ENSDART00000045775	6	7	7	ATCTACCCCTCTCTTCTCTGCCTTC	7	-	961	1884
ENSDARG00000010194	ENSDART00000045775	6	7	7	CTACCCCTCTCTTCTCTGCCTTC	5	-	961	1884
ENSDARG00000010194	ENSDART00000045775	6	8	8	TCCTCCTCCAGTTGTCTCTGGAGGC	7	-	1175	1884
ENSDARG00000010194	ENSDART00000045775	6	8	8	CTCCACCTCTCTTTCTTTAGCAGCT	7	-	1125	1884
ENSDARG00000010194	ENSDART00000045775	6	8	8	GGCTGCTCCAAATATAGAGGAGGCC	7	-	1086	1884
ENSDARG00000010194	ENSDART00000045775	6	8	8	GGCTTCAGATTTAACTTGGGCCTCT	7	-	989	1884
ENSDARG00000010194	ENSDART00000045775	6	10	10	TCCACCCCCCAAGCTGCGTTTGGC	6	-	1465	1884
ENSDARG00000010194	ENSDART00000045775	6	10	10	AAATCCCACCTGTTGGGTCTAGGAG	7	-	1541	1884
ENSDARG00000010194	ENSDART00000045775	6	10	10	AGCTCCACCCCCCAAGCTGCGTTT	6	-	1468	1884
ENSDARG00000010194	ENSDART00000045775	6	10	10	CTCCACCCCCCAAGCTGCGTTTGGC	7	-	1465	1884
ENSDARG00000010194	ENSDART00000045775	6	12	12	GTCAACTCCTCGTCCTTTGCCTAC	6	-	1684	1884
ENSDARG00000010194	ENSDART00000045775	6	12	12	ATCCTCGCCTGTCTGAAGGCTCT	5	-	1731	1884
ENSDARG00000010255	ENSDART00000019939	6	3	2	GACCAAAGATGAGCAGTTTGAGGA	6	+	144	1572
ENSDARG00000010255	ENSDART00000019939	6	3	2	GACCAAAGATGAGCAGTTTGAGGAG	7	+	144	1572
ENSDARG00000010255	ENSDART00000019939	6	5	4	GAACCAGACTGGCATGGTGTAGAA	6	+	301	1572
ENSDARG00000010255	ENSDART00000019939	6	8	7	AACAAAGCCCAGGAGGTATTTGAA	6	+	565	1572
ENSDARG00000010255	ENSDART00000019939	6	8	7	CTCTCAGGCTGAGGAAGAGTTTAAC	7	+	543	1572
ENSDARG00000010255	ENSDART00000019939	6	9	8	ATCTCAAACCTGCGGGATGTTTTC	6	+	670	1572
ENSDARG00000010255	ENSDART00000019939	6	11	10	ACCCCCAAACGGCAGTCTTTGTG	5	+	994	1572
ENSDARG00000010255	ENSDART00000019939	6	11	10	CCCCCAAACGGCAGTCTTTGTGTTC	7	+	995	1572
ENSDARG00000010255	ENSDART00000019939	6	11	10	CACATCAAAGAAGGATGAAGGAGAG	7	+	1266	1572
ENSDARG00000010255	ENSDART00000019939	6	11	10	CAACACCCCCAAACGGCAGTCTTT	6	+	990	1572
ENSDARG00000010255	ENSDART00000019939	6	11	10	AACACCCCCAAACGGCAGTCTTT	5	+	991	1572
ENSDARG00000010255	ENSDART00000019939	6	11	10	ACAAGCAGCATCATCAGAGGACGCC	7	+	1149	1572
ENSDARG00000010255	ENSDART00000019939	6	11	10	ACACCCCCAAACGGCAGTCTTTGTG	7	+	992	1572
ENSDARG00000010255	ENSDART00000019939	6	12	11	AGACTCAGATGAAGGTGTGCTGCT	6	+	1395	1572
ENSDARG00000010255	ENSDART00000019939	6	13	12	CTCTCCGGCATCGTGGAGGAGTCT	6	+	1537	1572
ENSDARG00000010255	ENSDART00000019939	6	13	12	CTCTCCGGCATCGTGGAGGAGTC	5	+	1537	1572
ENSDARG00000010255	ENSDART00000019939	6	13	12	GTTTCAGCCTGACGGCTTTGTGT	5	+	1467	1572
ENSDARG00000010415	ENSDART00000017968	6	2	1	TCCCACTGCCACAGGAGGAGGCA	5	-	32	930
ENSDARG00000010415	ENSDART00000017968	6	2	1	TACACCAGCTTGTATTGTAGAAGCA	7	-	60	930
ENSDARG00000010415	ENSDART00000017968	6	2	1	CACTGCCACAGGAGGAGGCAGGT	5	-	29	930
ENSDARG00000010415	ENSDART00000017968	6	2	1	CACAAACTCAGAGTGCTGCATAG	5	-	263	930
ENSDARG00000010415	ENSDART00000017968	6	2	1	AAACTCAGAGTGCTGCATAGGCC	5	-	260	930
ENSDARG00000010415	ENSDART00000017968	6	3	2	GAACGCCACCACAAGCGTTGCATGC	7	-	652	930
ENSDARG00000010415	ENSDART00000017968	6	3	2	GACCACATCCCCAAAGAAGGTGAC	6	-	688	930
ENSDARG00000010415	ENSDART00000017968	6	3	2	AACGCCACCACAAGCGTTGCATGC	6	-	652	930
ENSDARG00000010873	ENSDART00000017596	6	2	2	GTCCCACCCCCACCGAAGAAGTT	5	+	91	1566
ENSDARG00000010873	ENSDART00000017596	6	2	2	ACCCCCACCGAAGAAGTTTGGGAA	6	+	96	1566
ENSDARG00000010873	ENSDART00000017596	6	2	2	CACCCCCACCGAAGAAGTTTGGGAA	7	+	95	1566
ENSDARG00000010873	ENSDART00000017596	6	8	8	TCCTGCAGATAGTAGATGTCTGC	5	+	950	1566
ENSDARG00000010873	ENSDART00000017596	6	8	8	TGCGTCAGCTGGCTGAAGATTTC	5	+	869	1566
ENSDARG00000010873	ENSDART00000017596	6	8	8	ACCGACAGACTCTAATGTGGAGTGC	7	+	827	1566
ENSDARG00000010873	ENSDART00000017596	6	8	8	ACCGACAGACTCTAATGTGGAGTG	6	+	827	1566
ENSDARG00000010873	ENSDART00000017596	6	8	8	ACATCCTGCAGATAGTAGATGTC	5	+	947	1566
ENSDARG00000010873	ENSDART00000017596	6	9	9	GAACAAAACCATCATCTTTGTCGAG	7	+	1044	1566
ENSDARG00000010873	ENSDART00000017596	6	9	9	AACAAAACCATCATCTTTGTCGAG	6	+	1045	1566
ENSDARG00000010958	ENSDART00000014661	6	4	4	AGCATCATCCACTTGTTGAAGTA	5	-	311	1770
ENSDARG00000010958	ENSDART00000014661	6	5	5	ACAGGCAACTTTGAAATCTGTTTCT	7	-	449	1770
ENSDARG00000010958	ENSDART00000014661	6	8	8	TACTCAACAGAAGATTGATGTATTC	7	-	937	1770
ENSDARG00000010958	ENSDART00000014661	6	8	8	CTCAACAGAAGATTGATGTATTC	5	-	937	1770
ENSDARG00000010958	ENSDART00000014661	6	8	8	CACCTACTCAACAGAAGATTGATGT	7	-	941	1770
ENSDARG00000010958	ENSDART00000014661	6	12	12	CAAGGCTTCTTCCTCTCTGAATAA	6	-	1118	1770
ENSDARG00000010958	ENSDART00000014661	6	13	13	TACACCTGCATGATGGCTAGTTT	5	-	1211	1770
ENSDARG00000010958	ENSDART00000014661	6	13	13	TTCTACACCTGCATGATGGCTAG	5	-	1214	1770
ENSDARG00000010958	ENSDART00000014661	6	16	16	TTAGCCTTAATCTTTTTGTTTTC	5	-	1570	1770
ENSDARG00000010958	ENSDART00000014661	6	17	17	AGATGCCTCTTTGAATTCTGTTGGA	7	-	1587	1770
ENSDARG00000011125	ENSDART00000011663	6	3	3	GTCCGCCTCTGCCAGGAGGATAC	5	-	252	465
ENSDARG00000011125	ENSDART00000011663	6	3	3	CTCTACCCATGGGTGGCGGTGGTC	6	-	272	465
ENSDARG00000011125	ENSDART00000011663	6	3	3	CTCTACCCATGGGTGGCGGTGGT	5	-	273	465
ENSDARG00000011125	ENSDART00000011663	6	3	3	CTCCTCTACCCATGGGTGGCGGTG	6	-	275	465
ENSDARG00000011125	ENSDART00000011663	6	3	3	CTCCTCTACCCATGGGTGGCGGT	5	-	276	465
ENSDARG00000011125	ENSDART00000011663	6	4	4	CTCTCATTCCAGGCGGTGGTGGC	5	-	414	465
ENSDARG00000011125	ENSDART00000011663	6	4	4	CTCTCATTCCAGGCGGTGGTGGCC	6	-	413	465
ENSDARG00000011125	ENSDART00000011663	6	4	4	GCCTCATGCCAGGAGGAGGCATTC	6	-	392	465
ENSDARG00000011163	ENSDART00000046498	6	1	1	GTCCACAGCAGCCCTTTGTCTTC	5	+	88	2403
ENSDARG00000011163	ENSDART00000046498	6	5	5	AGATGCCTCGTGCAGGAGGCCGAA	6	+	515	2403
ENSDARG00000011163	ENSDART00000046498	6	7	7	GGCGTCTACATCGATTTTATGGGAA	7	+	700	2403
ENSDARG00000011163	ENSDART00000046498	6	9	9	CTCTGCAGAATGATGATGGAGGA	5	+	935	2403
ENSDARG00000011163	ENSDART00000046498	6	11	11	GGCCCAAACTACCAATGGGTTGCA	6	+	1213	2403
ENSDARG00000011163	ENSDART00000046498	6	12	12	GTTTACCCCCAACATGAAGTCTAC	6	+	1287	2403
ENSDARG00000011163	ENSDART00000046498	6	15	15	GACCCATACTGTGCCTGGGACGGA	6	+	1726	2403
ENSDARG00000011163	ENSDART00000046498	6	15	15	CTCTGCACAGATGTGATGTTTAC	5	+	1670	2403
ENSDARG00000011163	ENSDART00000046498	6	15	15	AGCAAACCAAAAAAGGTGATTTG	5	+	1770	2403
ENSDARG00000011163	ENSDART00000046498	6	16	16	GGCTACAACTCGAATGGTGAAGAA	6	+	1837	2403
ENSDARG00000011163	ENSDART00000046498	6	16	16	ACCCTATAAGGCAATGCAGAGGCT	6	+	1817	2403
ENSDARG00000011163	ENSDART00000046498	6	18	18	AGCTCCAGAAGGACCTGCGGAAGCC	7	+	2342	2403
ENSDARG00000011163	ENSDART00000103610	6	5	5	AGATGCCTCGTGCAGGAGGCCGAA	6	+	347	2241
ENSDARG00000011163	ENSDART00000103610	6	7	7	GGCGTCTACATCGATTTTATGGGAA	7	+	532	2241
ENSDARG00000011163	ENSDART00000103610	6	9	9	CTCTGCAGAATGATGATGGAGGA	5	+	767	2241
ENSDARG00000011163	ENSDART00000103610	6	11	11	GGCCCAAACTACCAATGGGTTGCA	6	+	1045	2241
ENSDARG00000011163	ENSDART00000103610	6	12	12	GTTTACCCCCAACATGAAGTCTAC	6	+	1119	2241
ENSDARG00000011163	ENSDART00000103610	6	15	15	AGCAAACCAAAAAAGGTGATTTG	5	+	1602	2241
ENSDARG00000011163	ENSDART00000103610	6	15	15	GACCCATACTGTGCCTGGGACGGA	6	+	1558	2241
ENSDARG00000011163	ENSDART00000103610	6	15	15	CTCTGCACAGATGTGATGTTTAC	5	+	1502	2241
ENSDARG00000011163	ENSDART00000103610	6	17	17	ACCCTATAAGGCAATGCAGAGGCT	6	+	1664	2241
ENSDARG00000011163	ENSDART00000103610	6	17	17	GGCTACAACTCGAATGGTGAAGAA	6	+	1684	2241
ENSDARG00000011163	ENSDART00000103610	6	19	19	AGCTCCAGAAGGACCTGCGGAAGCC	7	+	2189	2241
ENSDARG00000011163	ENSDART00000103613	6	4	4	AGATGCCTCGTGCAGGAGGCCGAA	6	+	380	2256
ENSDARG00000011163	ENSDART00000103613	6	7	7	GGCGTCTACATCGATTTTATGGGAA	7	+	568	2256
ENSDARG00000011163	ENSDART00000103613	6	9	9	CTCTGCAGAATGATGATGGAGGA	5	+	803	2256
ENSDARG00000011163	ENSDART00000103613	6	11	11	GGCCCAAACTACCAATGGGTTGCA	6	+	1081	2256
ENSDARG00000011163	ENSDART00000103613	6	12	12	GTTTACCCCCAACATGAAGTCTAC	6	+	1155	2256
ENSDARG00000011163	ENSDART00000103613	6	15	15	CTCTGCACAGATGTGATGTTTAC	5	+	1538	2256
ENSDARG00000011163	ENSDART00000103613	6	15	15	GACCCATACTGTGCCTGGGACGGA	6	+	1594	2256
ENSDARG00000011163	ENSDART00000103613	6	15	15	AGCAAACCAAAAAAGGTGATTTG	5	+	1638	2256
ENSDARG00000011163	ENSDART00000103613	6	16	16	ACCCTATAAGGCAATGCAGAGGCT	6	+	1685	2256
ENSDARG00000011163	ENSDART00000103613	6	16	16	GGCTACAACTCGAATGGTGAAGAA	6	+	1705	2256
ENSDARG00000011163	ENSDART00000103613	6	18	18	AGCTCCAGAAGGACCTGCGGAAGCC	7	+	2210	2256
ENSDARG00000011163	ENSDART00000103614	6	5	5	GGCGTCTACATCGATTTTATGGGAA	7	+	475	2166
ENSDARG00000011163	ENSDART00000103614	6	7	7	CTCTGCAGAATGATGATGGAGGA	5	+	710	2166
ENSDARG00000011163	ENSDART00000103614	6	9	9	GGCCCAAACTACCAATGGGTTGCA	6	+	988	2166
ENSDARG00000011163	ENSDART00000103614	6	10	10	GTTTACCCCCAACATGAAGTCTAC	6	+	1062	2166
ENSDARG00000011163	ENSDART00000103614	6	13	13	GACCCATACTGTGCCTGGGACGGA	6	+	1501	2166
ENSDARG00000011163	ENSDART00000103614	6	13	13	CTCTGCACAGATGTGATGTTTAC	5	+	1445	2166
ENSDARG00000011163	ENSDART00000103614	6	13	13	AGCAAACCAAAAAAGGTGATTTG	5	+	1545	2166
ENSDARG00000011163	ENSDART00000103614	6	14	14	GGCTACAACTCGAATGGTGAAGAA	6	+	1612	2166
ENSDARG00000011163	ENSDART00000103614	6	14	14	ACCCTATAAGGCAATGCAGAGGCT	6	+	1592	2166
ENSDARG00000011163	ENSDART00000103614	6	16	16	AGCTCCAGAAGGACCTGCGGAAGCC	7	+	2117	2166
ENSDARG00000011200	ENSDART00000011353	6	2	1	TCCTTCAGAGAAGCTGGGTTTTG	5	+	105	5766
ENSDARG00000011200	ENSDART00000011353	6	2	1	CCCAAATTCAGCAAGGTGGAGGA	5	+	235	5766
ENSDARG00000011200	ENSDART00000011353	6	2	1	GGCCACTAAGAAGCTAGTATGGGTT	7	+	81	5766
ENSDARG00000011200	ENSDART00000011353	6	2	1	CCCAAATTCAGCAAGGTGGAGGAT	6	+	235	5766
ENSDARG00000011200	ENSDART00000011353	6	2	1	TCCTTCAGAGAAGCTGGGTTTTGAG	7	+	105	5766
ENSDARG00000011200	ENSDART00000011353	6	6	5	TGCCAAGACTGTGAAGAATGATAA	6	+	678	5766
ENSDARG00000011200	ENSDART00000011353	6	9	8	CTCTACAGCTGAGCTGTGCCTAG	5	+	870	5766
ENSDARG00000011200	ENSDART00000011353	6	9	8	GTTTGCAGAAACCATAGATGCCTTC	7	+	963	5766
ENSDARG00000011200	ENSDART00000011353	6	11	10	GACTCAAGAACAAGCTGAGTTTGCG	7	+	1224	5766
ENSDARG00000011200	ENSDART00000011353	6	11	10	AAACCAAGCGTCAGGGAGCTTCT	5	+	1325	5766
ENSDARG00000011200	ENSDART00000011353	6	11	10	TCCCACCTCTTGGGGATGAATGT	5	+	1132	5766
ENSDARG00000011200	ENSDART00000011353	6	11	10	CGCCACGCATCAAAGTGGGTCGTG	6	+	1181	5766
ENSDARG00000011200	ENSDART00000011353	6	13	12	AAACTCAAAGATGATGCTGACTTC	6	+	1690	5766
ENSDARG00000011200	ENSDART00000011353	6	13	12	AGCCACAGATAAATCCTTTGTGGAG	7	+	1617	5766
ENSDARG00000011200	ENSDART00000011353	6	15	14	AACCCAAACTTTGTCCGATGCATAA	7	+	1999	5766
ENSDARG00000011200	ENSDART00000011353	6	18	17	ATCAACTTCCAAGCCTGGTGTAGAG	7	+	2356	5766
ENSDARG00000011200	ENSDART00000011353	6	20	19	AGAGACAACAGCAGGCTGAAGAC	5	+	2582	5766
ENSDARG00000011200	ENSDART00000011353	6	20	19	ACCAGCTTAAAGAGTCTGAGGCC	5	+	2603	5766
ENSDARG00000011200	ENSDART00000011353	6	21	20	TGCAACAAAACATCGGGGTGAGAG	6	+	2828	5766
ENSDARG00000011200	ENSDART00000011353	6	22	21	AGCAGCAACTGGACGAGGAGGAA	5	+	2852	5766
ENSDARG00000011200	ENSDART00000011353	6	23	22	CACCACTAACCTGGCTGAAGAGGAG	7	+	3018	5766
ENSDARG00000011200	ENSDART00000011353	6	25	24	AGAAACAACGTAGAGACTTGGGT	5	+	3398	5766
ENSDARG00000011200	ENSDART00000011353	6	26	25	AAACACAACCAGGCCTTTGAGGAG	6	+	3586	5766
ENSDARG00000011200	ENSDART00000011353	6	26	25	AGAAACACAACCAGGCCTTTGAG	5	+	3584	5766
ENSDARG00000011200	ENSDART00000011353	6	27	26	GAAAGCAGAATCTCAGCTGCAGGA	6	+	3753	5766
ENSDARG00000011200	ENSDART00000011353	6	27	26	CAAAGCTAAACAGGCTCTGGAGAG	6	+	3657	5766
ENSDARG00000011200	ENSDART00000011353	6	28	27	AGCTGCAAAAGACTGTTCTGCTGTT	7	+	3903	5766
ENSDARG00000011200	ENSDART00000011353	6	28	27	TGCAAAAGACTGTTCTGCTGTTGAA	7	+	3906	5766
ENSDARG00000011200	ENSDART00000011353	6	28	27	GCAAAAGACTGTTCTGCTGTTGAA	6	+	3907	5766
ENSDARG00000011200	ENSDART00000011353	6	29	28	GTCTTCGGCAACTGGAGGATGAA	5	+	3998	5766
ENSDARG00000011200	ENSDART00000011353	6	30	29	GACCAAGACACGTCTGCAGCGGGA	6	+	4248	5766
ENSDARG00000011200	ENSDART00000011353	6	31	30	ATCTCCACAAAGTACGCTGAGGAG	6	+	4375	5766
ENSDARG00000011200	ENSDART00000011353	6	32	31	AACTGCAGCTTACAGAAGATGCC	5	+	4649	5766
ENSDARG00000011200	ENSDART00000011353	6	32	31	AGACTCAGCTGGAGGAGCTGGAGGA	7	+	4622	5766
ENSDARG00000011200	ENSDART00000011353	6	37	36	CAAGTCTACCATTACTGCGCTGGA	6	+	5424	5766
ENSDARG00000011200	ENSDART00000011353	6	39	38	GCCTCCTGCAGGAAACTGCGGAGAG	7	+	5680	5766
ENSDARG00000011200	ENSDART00000011353	6	39	38	ACATTCGTCTGAAGCAGATGAAGAG	7	+	5615	5766
ENSDARG00000011200	ENSDART00000011353	6	39	38	AGCAAACGCCTCCTGCAGGAAAC	5	+	5673	5766
ENSDARG00000011200	ENSDART00000011353	6	39	38	AGAGGCAGCTGGAGGAGACTGAGGA	7	+	5636	5766
ENSDARG00000011200	ENSDART00000065502	6	2	2	AACTGCAGCTTACAGAAGATGCC	5	+	218	1440
ENSDARG00000011200	ENSDART00000065502	6	2	2	AGACTCAGCTGGAGGAGCTGGAGGA	7	+	191	1440
ENSDARG00000011200	ENSDART00000065502	6	7	7	CAAGTCTACCATTACTGCGCTGGA	6	+	993	1440
ENSDARG00000011200	ENSDART00000065502	6	9	9	GCCTCCTGCAGGAAACTGCGGAGAG	7	+	1249	1440
ENSDARG00000011200	ENSDART00000065502	6	9	9	AGCAAACGCCTCCTGCAGGAAAC	5	+	1242	1440
ENSDARG00000011200	ENSDART00000065502	6	9	9	AGAGGCAGCTGGAGGAGACTGAGGA	7	+	1205	1440
ENSDARG00000011200	ENSDART00000065502	6	9	9	ACATTCGTCTGAAGCAGATGAAGAG	7	+	1184	1440
ENSDARG00000011272	ENSDART00000004075	6	4	4	TTCTCCTCCAAACCTGAAGACGTA	6	+	352	387
ENSDARG00000011272	ENSDART00000004075	6	4	4	TGCAGCAGACAGATGAGGAGAAGAA	7	+	299	387
ENSDARG00000011272	ENSDART00000004075	6	4	4	GCATGCAGCAGACAGATGAGGAG	5	+	296	387
ENSDARG00000011272	ENSDART00000004075	6	4	4	GCAGACAGATGAGGAGAAGAAGGG	6	+	303	387
ENSDARG00000011511	ENSDART00000025295	6	4	3	CACTCCTGCATTGAGCGTTTTCT	5	-	271	648
ENSDARG00000011511	ENSDART00000025295	6	5	4	TTCATCAAAGAATCAGGCTGAGCC	6	-	399	648
ENSDARG00000011511	ENSDART00000025295	6	6	5	TTCGCCAACACGATGTAGCTGTA	5	-	449	648
ENSDARG00000011571	ENSDART00000043908	6	7	7	TTCCCACCAATAGGAGCTTGAGTT	6	+	527	1416
ENSDARG00000011571	ENSDART00000043908	6	8	8	ACCTGCACACACTCATTGTGGTGGC	7	+	746	1416
ENSDARG00000011571	ENSDART00000043908	6	12	12	TTCTTCAACAGGGCCTTTTGGTTGC	7	+	1160	1416
ENSDARG00000011571	ENSDART00000080565	6	6	6	TTCCCACCAATAGGAGCTTGAGTT	6	+	296	1014
ENSDARG00000011571	ENSDART00000080565	6	8	8	ACCTGCACACACTCATTGTGGTGGC	7	+	521	1014
ENSDARG00000011571	ENSDART00000080565	6	12	12	TTCTTCAACAGGGCCTTTTGGTTGC	7	+	935	1014
ENSDARG00000011941	ENSDART00000056764	6	2	2	TGCCCCAGAGTCCAAAGCAGCGGTG	7	-	211	3009
ENSDARG00000011941	ENSDART00000056764	6	2	2	TCCCTCTGCTCACTCTGTGCAGCT	6	-	84	3009
ENSDARG00000011941	ENSDART00000056764	6	2	2	TACTACTCCATTATTTTTTTTGCC	6	-	232	3009
ENSDARG00000011941	ENSDART00000056764	6	2	2	GTACTACTCCATTATTTTTTTTGCC	7	-	232	3009
ENSDARG00000011941	ENSDART00000056764	6	4	4	GACTTCCTCTCTGTGCAGTCGGC	5	-	452	3009
ENSDARG00000011941	ENSDART00000056764	6	4	4	AAAAAAAGCAGAATGACGAGGAC	5	-	511	3009
ENSDARG00000011941	ENSDART00000056764	6	5	5	ACCTCCTGCAGTGTGAGGTTGTC	5	-	625	3009
ENSDARG00000011941	ENSDART00000056764	6	6	6	AAATCATACGCTCATTAGTGAAC	5	-	741	3009
ENSDARG00000011941	ENSDART00000056764	6	6	6	CGCTCATTAGTGAACTGCTGGCGGT	7	-	731	3009
ENSDARG00000011941	ENSDART00000056764	6	9	9	AGCCCCTTCCAGCACTTCTGGAGCC	7	-	1170	3009
ENSDARG00000011941	ENSDART00000056764	6	12	12	TCCCTCTCCTCCACCCTCTGTCTCT	7	-	2499	3009
ENSDARG00000011941	ENSDART00000056764	6	12	12	TGCCGCCGCATCGTTGTTGGCAAC	6	-	2287	3009
ENSDARG00000011941	ENSDART00000056764	6	12	12	TGCTGCCACTCATAGTTGATGCA	5	-	1738	3009
ENSDARG00000011941	ENSDART00000056764	6	12	12	TGCTGCCGCCGCATCGTTGTTGGC	6	-	2290	3009
ENSDARG00000011941	ENSDART00000056764	6	12	12	TTCTGCTGCTTAGGTAAGATGGT	5	-	2083	3009
ENSDARG00000011941	ENSDART00000056764	6	12	12	TTCATCCGCAGCGATGAAGACGTC	6	-	2166	3009
ENSDARG00000011941	ENSDART00000056764	6	12	12	GGCTCCTGCTCATCGGGACTGGTGT	7	-	2393	3009
ENSDARG00000011941	ENSDART00000056764	6	12	12	AACTTCATCCGCAGCGATGAAGAC	6	-	2169	3009
ENSDARG00000011941	ENSDART00000056764	6	12	12	ACAACCGGCTCCACCGTAGAAGAC	6	-	2568	3009
ENSDARG00000011941	ENSDART00000056764	6	12	12	ACCGGCTCCACCGTAGAAGACGAC	6	-	2565	3009
ENSDARG00000011941	ENSDART00000056764	6	12	12	AGCCTCTCCGTGTGTCTGTGTCT	5	-	2645	3009
ENSDARG00000011941	ENSDART00000056764	6	12	12	ATCCGCAGCGATGAAGACGTCGAG	6	-	2163	3009
ENSDARG00000011941	ENSDART00000056764	6	12	12	GAAGACGTCGAGGTGGATGTTTTC	6	-	2151	3009
ENSDARG00000011941	ENSDART00000056764	6	12	12	GCCGCCGCATCGTTGTTGGCAAC	5	-	2287	3009
ENSDARG00000011941	ENSDART00000056764	6	12	12	GGCTCCACCGTAGAAGACGACGAA	6	-	2562	3009
ENSDARG00000011941	ENSDART00000056764	6	13	13	CACTTCTTAAGTGCGTAAGGCGTC	6	-	2808	3009
ENSDARG00000011941	ENSDART00000104788	6	1	1	GTACTACTCCATTATTTTTTTTGCC	7	-	172	2751
ENSDARG00000011941	ENSDART00000104788	6	1	1	TACTACTCCATTATTTTTTTTGCC	6	-	172	2751
ENSDARG00000011941	ENSDART00000104788	6	1	1	TCCCTCTGCTCACTCTGTGCAGCT	6	-	24	2751
ENSDARG00000011941	ENSDART00000104788	6	1	1	TGCCCCAGAGTCCAAAGCAGCGGTG	7	-	151	2751
ENSDARG00000011941	ENSDART00000104788	6	3	3	AAAAAAAGCAGAATGACGAGGAC	5	-	451	2751
ENSDARG00000011941	ENSDART00000104788	6	3	3	GACTTCCTCTCTGTGCAGTCGGC	5	-	392	2751
ENSDARG00000011941	ENSDART00000104788	6	4	4	ACCTCCTGCAGTGTGAGGTTGTC	5	-	565	2751
ENSDARG00000011941	ENSDART00000104788	6	5	5	CGCTCATTAGTGAACTGCTGGCGGT	7	-	671	2751
ENSDARG00000011941	ENSDART00000104788	6	5	5	AAATCATACGCTCATTAGTGAAC	5	-	681	2751
ENSDARG00000011941	ENSDART00000104788	6	8	8	AGCCCCTTCCAGCACTTCTGGAGCC	7	-	1110	2751
ENSDARG00000011941	ENSDART00000104788	6	11	11	TGCTGCCGCCGCATCGTTGTTGGC	6	-	2260	2751
ENSDARG00000011941	ENSDART00000104788	6	11	11	TGCTGCCACTCATAGTTGATGCA	5	-	1708	2751
ENSDARG00000011941	ENSDART00000104788	6	11	11	TTCTGCTGCTTAGGTAAGATGGT	5	-	2053	2751
ENSDARG00000011941	ENSDART00000104788	6	11	11	AACTTCATCCGCAGCGATGAAGAC	6	-	2139	2751
ENSDARG00000011941	ENSDART00000104788	6	11	11	TGCCGCCGCATCGTTGTTGGCAAC	6	-	2257	2751
ENSDARG00000011941	ENSDART00000104788	6	11	11	GGCTCCTGCTCATCGGGACTGGTGT	7	-	2363	2751
ENSDARG00000011941	ENSDART00000104788	6	11	11	GCCGCCGCATCGTTGTTGGCAAC	5	-	2257	2751
ENSDARG00000011941	ENSDART00000104788	6	11	11	ATCCGCAGCGATGAAGACGTCGAG	6	-	2133	2751
ENSDARG00000011941	ENSDART00000104788	6	11	11	GAAGACGTCGAGGTGGATGTTTTC	6	-	2121	2751
ENSDARG00000011941	ENSDART00000104788	6	11	11	TTCATCCGCAGCGATGAAGACGTC	6	-	2136	2751
ENSDARG00000011941	ENSDART00000104788	6	12	12	AGCCTCTCCGTGTGTCTGTGTCT	5	-	2516	2751
ENSDARG00000011941	ENSDART00000104788	6	13	13	CACTTCTTAAGTGCGTAAGGCGTC	6	-	2679	2751
ENSDARG00000011973	ENSDART00000008081	6	3	3	GCCAACACATATTGACGAAGGAAAC	7	-	207	1059
ENSDARG00000011973	ENSDART00000008081	6	3	3	TGCCAACACATATTGACGAAGGA	5	-	210	1059
ENSDARG00000011973	ENSDART00000008081	6	5	5	TTCCAAAGAGCCCTGTTATTTGAT	6	-	359	1059
ENSDARG00000011973	ENSDART00000008081	6	6	6	GAAACCCTCTGCCAGCATTGTAA	5	-	437	1059
ENSDARG00000011973	ENSDART00000008081	6	8	8	CACAAAAGCTCCATTGGCAGCAGTT	7	-	594	1059
ENSDARG00000011973	ENSDART00000008081	6	13	13	TACAGCCACTTTTCCTTTGACTTC	6	-	1045	1059
ENSDARG00000011973	ENSDART00000073957	6	1	1	TTCTTCCTCCCCACGTTGACGCC	5	-	7	1044
ENSDARG00000011973	ENSDART00000073957	6	1	1	TTCCTCCCCACGTTGACGCCTCT	5	-	4	1044
ENSDARG00000011973	ENSDART00000073957	6	2	2	GCCAACACATATTGACGAAGGAAAC	7	-	192	1044
ENSDARG00000011973	ENSDART00000073957	6	2	2	TGCCAACACATATTGACGAAGGA	5	-	195	1044
ENSDARG00000011973	ENSDART00000073957	6	4	4	TTCCAAAGAGCCCTGTTATTTGAT	6	-	344	1044
ENSDARG00000011973	ENSDART00000073957	6	5	5	GAAACCCTCTGCCAGCATTGTAA	5	-	422	1044
ENSDARG00000011973	ENSDART00000073957	6	7	7	CACAAAAGCTCCATTGGCAGCAGTT	7	-	579	1044
ENSDARG00000011973	ENSDART00000073957	6	12	12	TACAGCCACTTTTCCTTTGACTTC	6	-	1030	1044
ENSDARG00000012039	ENSDART00000032494	6	2	2	GAAGCCAGCAGTGGGTGGTGAGGCC	7	+	27	1671
ENSDARG00000012039	ENSDART00000032494	6	2	2	GAAGCCAGCAGTGGGTGGTGAGGC	6	+	27	1671
ENSDARG00000012039	ENSDART00000032494	6	2	2	AAAAAAATCCCAAGGCTTGAGGA	5	+	91	1671
ENSDARG00000012039	ENSDART00000032494	6	4	4	GTACAAGGCCCTCACTTTGAGGCC	6	+	255	1671
ENSDARG00000012039	ENSDART00000032494	6	6	6	TCCATCAGAATCTGGAGGATGTG	5	+	446	1671
ENSDARG00000012039	ENSDART00000032494	6	6	6	GTTTCCATCAGAATCTGGAGGATGT	7	+	443	1671
ENSDARG00000012039	ENSDART00000032494	6	8	8	TCCAGCACAATCTGGTGGTGTTT	5	+	797	1671
ENSDARG00000012039	ENSDART00000032494	6	13	13	AACTACAGAGAAGCTGAAGAGGTA	6	+	1240	1671
ENSDARG00000012039	ENSDART00000032494	6	16	16	TCCAAACCCTGAGTACTGGGAGGGG	7	+	1491	1671
ENSDARG00000012338	ENSDART00000054934	6	4	4	GAAGACAAACAGAAGGAGGAAGAA	6	+	301	576
ENSDARG00000012338	ENSDART00000054934	6	5	5	GAAGACAAAGAAATGGCTGAGTT	5	+	409	576
ENSDARG00000012338	ENSDART00000054934	6	5	5	GAAGACAAAGAAATGGCTGAGTTT	6	+	409	576
ENSDARG00000012338	ENSDART00000054934	6	6	6	ACAGGCCTCACTTTGCTGAAGGA	5	+	535	576
ENSDARG00000012485	ENSDART00000008224	6	2	1	AAATCAAGCAGAGATCTGAAGAT	5	+	31	1215
ENSDARG00000012485	ENSDART00000008224	6	3	2	GTATCCAACGTCCTGTTGGGAAAAC	7	+	179	1215
ENSDARG00000012485	ENSDART00000008224	6	5	4	AGCATCAGCTGCGCAGGGAGGTGGA	7	+	548	1215
ENSDARG00000012485	ENSDART00000008224	6	5	4	ATCAGCTGCGCAGGGAGGTGGAG	5	+	551	1215
ENSDARG00000012485	ENSDART00000008224	6	5	4	ATCAGCTGCGCAGGGAGGTGGAGAT	7	+	551	1215
ENSDARG00000012485	ENSDART00000008224	6	6	5	GTTTACCTCATCCTAGAGTTTGCT	6	+	640	1215
ENSDARG00000012485	ENSDART00000008224	6	6	5	GACATCCCAATATCCTGCGTTTGT	6	+	590	1215
ENSDARG00000012485	ENSDART00000008224	6	6	5	GACATCCCAATATCCTGCGTTTGTA	7	+	590	1215
ENSDARG00000012485	ENSDART00000008224	6	7	6	AGATACTGCCACTCGAAGGCTGT	5	+	757	1215
ENSDARG00000012485	ENSDART00000008224	6	7	6	CACGCCCTCCTCCAGGTGAGTCT	5	+	864	1215
ENSDARG00000012823	ENSDART00000007972	6	1	1	AGCGGCGCCGCGAGAGCCGCAGAT	6	+	273	1425
ENSDARG00000012823	ENSDART00000007972	6	1	1	AGCCGCAGATTCCAGCGGCGGTGGT	7	+	287	1425
ENSDARG00000012823	ENSDART00000007972	6	1	1	AGCCGCAGATTCCAGCGGCGGTG	5	+	287	1425
ENSDARG00000012823	ENSDART00000007972	6	1	1	AGCAGCACAGAGTCTGCGCAGGA	5	+	130	1425
ENSDARG00000012823	ENSDART00000007972	6	1	1	AGAGCCGCAGATTCCAGCGGCGGTG	7	+	285	1425
ENSDARG00000012823	ENSDART00000007972	6	1	1	AGAAACACACAATGAGCCGCTGAA	6	+	333	1425
ENSDARG00000012823	ENSDART00000007972	6	1	1	GGCAACAGCCAATCAGGACGCAGCA	7	+	178	1425
ENSDARG00000012823	ENSDART00000007972	6	1	1	AAACACACAATGAGCCGCTGAAGGG	7	+	335	1425
ENSDARG00000012823	ENSDART00000007972	6	3	3	AAAAGCGCCGAGCAGAAGGTGAT	5	+	622	1425
ENSDARG00000012823	ENSDART00000007972	6	3	3	TCCAAAAGCGCCGAGCAGAAGGT	5	+	619	1425
ENSDARG00000012823	ENSDART00000007972	6	4	4	AACACCAGCTCTCAGAGGAGGGTAC	7	+	947	1425
ENSDARG00000012823	ENSDART00000007972	6	4	4	AACACCAGCTCTCAGAGGAGGGT	5	+	947	1425
ENSDARG00000012823	ENSDART00000007972	6	4	4	AGCTCCGGCACCGCCTGCAGACGGG	7	+	838	1425
ENSDARG00000012823	ENSDART00000007972	6	8	8	GCAGCCAAAAGAGCGCAGTCTGT	5	+	1342	1425
ENSDARG00000012823	ENSDART00000007972	6	8	8	GAAAAAAGCACAGAGTCGGTGGA	5	+	1285	1425
ENSDARG00000012823	ENSDART00000007972	6	8	8	AGCCCAGACGCGACTCTGAGGAA	5	+	1419	1425
ENSDARG00000012823	ENSDART00000007972	6	8	8	AAAAGCAAACCAACCCTGGGCCGCG	7	+	1261	1425
ENSDARG00000012823	ENSDART00000086167	6	3	3	AGCGGCGCCGCGAGAGCCGCAGAT	6	+	513	1665
ENSDARG00000012823	ENSDART00000086167	6	3	3	AGCCGCAGATTCCAGCGGCGGTGGT	7	+	527	1665
ENSDARG00000012823	ENSDART00000086167	6	3	3	AGCCGCAGATTCCAGCGGCGGTG	5	+	527	1665
ENSDARG00000012823	ENSDART00000086167	6	3	3	GGCAACAGCCAATCAGGACGCAGCA	7	+	418	1665
ENSDARG00000012823	ENSDART00000086167	6	3	3	AGCAGCACAGAGTCTGCGCAGGA	5	+	370	1665
ENSDARG00000012823	ENSDART00000086167	6	3	3	AGAGCCGCAGATTCCAGCGGCGGTG	7	+	525	1665
ENSDARG00000012823	ENSDART00000086167	6	3	3	AGAAACACACAATGAGCCGCTGAA	6	+	573	1665
ENSDARG00000012823	ENSDART00000086167	6	3	3	AAACACACAATGAGCCGCTGAAGGG	7	+	575	1665
ENSDARG00000012823	ENSDART00000086167	6	6	6	AAAAGCGCCGAGCAGAAGGTGAT	5	+	871	1665
ENSDARG00000012823	ENSDART00000086167	6	6	6	TCCAAAAGCGCCGAGCAGAAGGT	5	+	868	1665
ENSDARG00000012823	ENSDART00000086167	6	7	7	AACACCAGCTCTCAGAGGAGGGTAC	7	+	1190	1665
ENSDARG00000012823	ENSDART00000086167	6	7	7	AACACCAGCTCTCAGAGGAGGGT	5	+	1190	1665
ENSDARG00000012823	ENSDART00000086167	6	7	7	AGCTCCGGCACCGCCTGCAGACGGG	7	+	1081	1665
ENSDARG00000012823	ENSDART00000086167	6	10	10	GCAGCCAAAAGAGCGCAGTCTGT	5	+	1582	1665
ENSDARG00000012823	ENSDART00000086167	6	10	10	GAAAAAAGCACAGAGTCGGTGGA	5	+	1525	1665
ENSDARG00000012823	ENSDART00000086167	6	10	10	AGCCCAGACGCGACTCTGAGGAA	5	+	1659	1665
ENSDARG00000012823	ENSDART00000086167	6	10	10	AAAAGCAAACCAACCCTGGGCCGCG	7	+	1501	1665
ENSDARG00000012823	ENSDART00000103221	6	4	4	GGCAACAGCCAATCAGGACGCAGCA	7	+	448	1452
ENSDARG00000012823	ENSDART00000103221	6	4	4	AGCGGCGCCGCGAGAGCCGCAGAT	6	+	543	1452
ENSDARG00000012823	ENSDART00000103221	6	4	4	AGCCGCAGATTCCAGCGGCGGTGGT	7	+	557	1452
ENSDARG00000012823	ENSDART00000103221	6	4	4	AGCCGCAGATTCCAGCGGCGGTG	5	+	557	1452
ENSDARG00000012823	ENSDART00000103221	6	4	4	AGCAGCACAGAGTCTGCGCAGGA	5	+	400	1452
ENSDARG00000012823	ENSDART00000103221	6	4	4	AGAGCCGCAGATTCCAGCGGCGGTG	7	+	555	1452
ENSDARG00000012823	ENSDART00000103221	6	4	4	AGAAACACACAATGAGCCGCTGAA	6	+	603	1452
ENSDARG00000012823	ENSDART00000103221	6	4	4	AAACACACAATGAGCCGCTGAAGGG	7	+	605	1452
ENSDARG00000012823	ENSDART00000103221	6	7	7	AAAAGCGCCGAGCAGAAGGTGAT	5	+	901	1452
ENSDARG00000012823	ENSDART00000103221	6	7	7	TCCAAAAGCGCCGAGCAGAAGGT	5	+	898	1452
ENSDARG00000012823	ENSDART00000103221	6	8	8	AACACCAGCTCTCAGAGGAGGGTAC	7	+	1220	1452
ENSDARG00000012823	ENSDART00000103221	6	8	8	AACACCAGCTCTCAGAGGAGGGT	5	+	1220	1452
ENSDARG00000012823	ENSDART00000103221	6	8	8	AGCTCCGGCACCGCCTGCAGACGGG	7	+	1111	1452
ENSDARG00000012871	ENSDART00000024578	6	3	3	TTCACCCGCCGCTCGGCGTCTTC	5	+	409	1575
ENSDARG00000012871	ENSDART00000024578	6	7	7	GAAGACCACAATGCCGGGGATGAA	6	+	828	1575
ENSDARG00000012871	ENSDART00000024578	6	7	7	AGCTGCTGCCATTTTAGGAGCGTTT	7	+	867	1575
ENSDARG00000012871	ENSDART00000024578	6	11	11	TTCATCGCCTCTCACCTGGGCTTTG	7	+	1348	1575
ENSDARG00000012871	ENSDART00000024578	6	12	12	ACCCCCTGCTCAACTCTGTGTCT	5	+	1487	1575
ENSDARG00000013078	ENSDART00000025940	6	2	1	ATCTGCAACGACGTGCTGGTGAG	5	+	286	732
ENSDARG00000013078	ENSDART00000025940	6	2	1	ATCTGCAACGACGTGCTGGTGAGAT	7	+	286	732
ENSDARG00000013078	ENSDART00000025940	6	2	1	GCAACCTGCTCTCCGTGGCCTAC	5	+	131	732
ENSDARG00000013078	ENSDART00000025940	6	4	3	ACACACCCCATCAGGCTGGGACTAG	7	+	496	732
ENSDARG00000013078	ENSDART00000025940	6	4	3	CAACACACCCCATCAGGCTGGGAC	6	+	494	732
ENSDARG00000013078	ENSDART00000025940	6	4	3	CACACCCCATCAGGCTGGGACTAG	6	+	497	732
ENSDARG00000013078	ENSDART00000025940	6	6	5	GACATCAGAAAACCAGGGTGACGAG	7	+	693	732
ENSDARG00000013144	ENSDART00000006386	6	1	1	CGCAAATAAAGATGGTGACGGTGGC	7	+	15	918
ENSDARG00000013144	ENSDART00000006386	6	1	1	GCCCGCAAATAAAGATGGTGACGGT	7	+	12	918
ENSDARG00000013144	ENSDART00000006386	6	2	2	GTAATCTTCTACGGCTGCTTGGCT	6	+	124	918
ENSDARG00000013144	ENSDART00000006386	6	4	4	AGCAAAAAAATTACGGCTTTGAC	5	+	503	918
ENSDARG00000013144	ENSDART00000006386	6	4	4	CGCTTCAGACGAGAATGGCTGGGCG	7	+	454	918
ENSDARG00000013144	ENSDART00000006386	6	6	6	TTCAACAGAGAGAAGAGGAAGCA	5	+	659	918
ENSDARG00000013144	ENSDART00000006386	6	6	6	TACAACATCACTACAGACGTGGAC	6	+	802	918
ENSDARG00000013144	ENSDART00000006386	6	6	6	GAATGCAAAGTATACGGAGAAAAC	6	+	835	918
ENSDARG00000013144	ENSDART00000046504	6	1	1	GCCCGCAAATAAAGATGGTGACGGT	7	+	12	918
ENSDARG00000013144	ENSDART00000046504	6	1	1	CGCAAATAAAGATGGTGACGGTGGC	7	+	15	918
ENSDARG00000013144	ENSDART00000046504	6	2	2	GTAATCTTCTACGGCTGCTTGGCT	6	+	124	918
ENSDARG00000013144	ENSDART00000046504	6	4	4	CGCTTCAGACGAGAATGGCTGGGCG	7	+	454	918
ENSDARG00000013144	ENSDART00000046504	6	4	4	AGCAAAAAAATTACGGCTTTGAC	5	+	503	918
ENSDARG00000013144	ENSDART00000046504	6	6	6	GAATGCAAAGTATACGGAGAAAAC	6	+	835	918
ENSDARG00000013144	ENSDART00000046504	6	6	6	TACAACATCACTACAGACGTGGAC	6	+	802	918
ENSDARG00000013144	ENSDART00000046504	6	6	6	TTCAACAGAGAGAAGAGGAAGCA	5	+	659	918
ENSDARG00000013144	ENSDART00000104324	6	1	1	GCCCGCAAATAAAGATGGTGACGGT	7	+	6	882
ENSDARG00000013144	ENSDART00000104324	6	1	1	CGCAAATAAAGATGGTGACGGTGGC	7	+	9	882
ENSDARG00000013144	ENSDART00000104324	6	2	2	GTAATCTTCTACGGCTGCTTGGCT	6	+	118	882
ENSDARG00000013144	ENSDART00000104324	6	4	4	CGCTTCAGACGAGAATGGCTGGGCG	7	+	448	882
ENSDARG00000013144	ENSDART00000104324	6	4	4	AGCAAAAAAATTACGGCTTTGAC	5	+	497	882
ENSDARG00000013144	ENSDART00000104324	6	4	4	GTTATCTAACATTAGCAGATGTA	5	+	581	882
ENSDARG00000013144	ENSDART00000104324	6	6	6	TTCTTCAACAGAGAGAAGAGGAA	5	+	620	882
ENSDARG00000013144	ENSDART00000104324	6	6	6	TTCAACAGAGAGAAGAGGAAGCA	5	+	623	882
ENSDARG00000013144	ENSDART00000104324	6	6	6	TACAACATCACTACAGACGTGGAC	6	+	766	882
ENSDARG00000013144	ENSDART00000104324	6	6	6	GAATGCAAAGTATACGGAGAAAAC	6	+	799	882
ENSDARG00000013224	ENSDART00000019706	6	1	1	GGCGGCACAATGGAGGGTGAGCA	5	+	4	2460
ENSDARG00000013224	ENSDART00000019706	6	3	3	CGCAGCGCAGTACCTGCAGCAGAT	6	+	219	2460
ENSDARG00000013224	ENSDART00000019706	6	3	3	GCAAACAGCAGCCCTGCAGCAGCA	6	+	273	2460
ENSDARG00000013224	ENSDART00000019706	6	3	3	AGCTTCAGAGCCTCGCAGCAGTC	5	+	314	2460
ENSDARG00000013224	ENSDART00000019706	6	3	3	AGCTCAACAGCAGCATCTGATGTT	6	+	249	2460
ENSDARG00000013224	ENSDART00000019706	6	3	3	CTCAACAGCAGCATCTGATGTTGCA	7	+	251	2460
ENSDARG00000013224	ENSDART00000019706	6	3	3	GTATGCAGCTCAACAGCAGCATCT	6	+	243	2460
ENSDARG00000013224	ENSDART00000019706	6	3	3	AACAGCAGCCCTGCAGCAGCAGCA	6	+	276	2460
ENSDARG00000013224	ENSDART00000019706	6	3	3	AACAGCAGCATCTGATGTTGCAAAC	7	+	254	2460
ENSDARG00000013224	ENSDART00000019706	6	4	4	CACTCAGGCTAGTTTAGCAGCCGGT	7	+	336	2460
ENSDARG00000013224	ENSDART00000019706	6	5	5	AACTCCGCCCCATCTGGGATTTC	5	+	478	2460
ENSDARG00000013224	ENSDART00000019706	6	5	5	AAACTCCGCCCCATCTGGGATTTC	6	+	477	2460
ENSDARG00000013224	ENSDART00000019706	6	5	5	TTAACCACATCTCCTGCTGCCGCT	6	+	427	2460
ENSDARG00000013224	ENSDART00000019706	6	6	6	AACCAATAACACACAGTCTGCCTCT	7	+	702	2460
ENSDARG00000013224	ENSDART00000019706	6	6	6	CTCAGCAAAGTAATCTTGTGCATGT	7	+	584	2460
ENSDARG00000013224	ENSDART00000019706	6	7	7	CGCAACCACCAGGGGGTGTCTTC	5	+	751	2460
ENSDARG00000013224	ENSDART00000019706	6	7	7	CCCTGCGCAACCACCAGGGGGTGTC	7	+	746	2460
ENSDARG00000013224	ENSDART00000019706	6	7	7	GAACGCTGCTTCCTCGGATGGAGTG	7	+	891	2460
ENSDARG00000013224	ENSDART00000019706	6	8	8	CACTCCCACCTCCAGAAGCCAAC	5	+	1071	2460
ENSDARG00000013224	ENSDART00000019706	6	8	8	AAATCCAGCCCCAGGCTCTGATTAA	7	+	1010	2460
ENSDARG00000013224	ENSDART00000019706	6	11	11	AAATACCACACAAAACGGAGAGAAC	7	+	1590	2460
ENSDARG00000013224	ENSDART00000019706	6	11	11	GCCTCCGCCGGCAGCTGTGATGGG	6	+	1566	2460
ENSDARG00000013224	ENSDART00000019706	6	11	11	AGCCTCCGCCGGCAGCTGTGATGGG	7	+	1565	2460
ENSDARG00000013224	ENSDART00000019706	6	11	11	GAAACCACATGTTCTGACGCATGT	6	+	1635	2460
ENSDARG00000013224	ENSDART00000019706	6	12	12	AACTCAGACACAGAGGAGGCTGGA	6	+	1804	2460
ENSDARG00000013224	ENSDART00000019706	6	12	12	CACAAACTCAGACACAGAGGAGGCT	7	+	1800	2460
ENSDARG00000013224	ENSDART00000019706	6	12	12	CAAAAAACCAGACACGCAGCTGCC	6	+	1734	2460
ENSDARG00000013224	ENSDART00000019706	6	12	12	AAAGACCTCCGGTGGCGGCCGAA	5	+	1706	2460
ENSDARG00000013224	ENSDART00000019706	6	12	12	AAACTCAGACACAGAGGAGGCTGGA	7	+	1803	2460
ENSDARG00000013224	ENSDART00000019706	6	14	14	CTAATCAGATAAATCAGTGGAGGAG	7	+	1991	2460
ENSDARG00000013224	ENSDART00000019706	6	15	15	AGCCACTTCCCCTCTCTCTGCTGCC	7	+	2151	2460
ENSDARG00000013224	ENSDART00000019706	6	15	15	ATCTCAGCAATCTCAGGGAGAATCT	7	+	2052	2460
ENSDARG00000013240	ENSDART00000021969	6	3	3	GCAGTCTGCGGTGCTGTAAGCTTTC	7	-	210	2154
ENSDARG00000013240	ENSDART00000021969	6	3	3	GCACACTTCTTCTGCTCTGCCTCT	6	-	114	2154
ENSDARG00000013240	ENSDART00000021969	6	3	3	CGCATCTTCTTACCTGGATGTAGAT	7	-	74	2154
ENSDARG00000013240	ENSDART00000021969	6	4	4	CAATCATACCATCTCTGTAGATTTC	7	-	334	2154
ENSDARG00000013240	ENSDART00000021969	6	6	6	TCCTCAGCCCAGGGCAGAAGGTTTC	7	-	500	2154
ENSDARG00000013240	ENSDART00000021969	6	6	6	ATCCTCAGCCCAGGGCAGAAGGT	5	-	503	2154
ENSDARG00000013240	ENSDART00000021969	6	9	9	TTACACGTCCTAAAGCTGCTGAGCG	7	-	812	2154
ENSDARG00000013240	ENSDART00000021969	6	9	9	TTACACGTCCTAAAGCTGCTGAG	5	-	814	2154
ENSDARG00000013240	ENSDART00000021969	6	11	11	TTCTCCGTCACATCTCTGAAGAG	5	-	970	2154
ENSDARG00000013240	ENSDART00000021969	6	11	11	CACTCCCACCAAAGGATGCAGAT	5	-	942	2154
ENSDARG00000013240	ENSDART00000021969	6	12	12	ACACACACCAGAGGGTCTGATTTT	6	-	1164	2154
ENSDARG00000013240	ENSDART00000021969	6	12	12	ACACACACCAGAGGGTCTGATTT	5	-	1165	2154
ENSDARG00000013240	ENSDART00000021969	6	12	12	TTACACACACCAGAGGGTCTGATTT	7	-	1165	2154
ENSDARG00000013240	ENSDART00000021969	6	14	14	GGCCTCCACCTCCTGCAGAAGTC	5	-	1332	2154
ENSDARG00000013240	ENSDART00000021969	6	17	17	GTCAGCACAACGTTTCGTGGCAGCT	7	-	1593	2154
ENSDARG00000013240	ENSDART00000021969	6	19	19	CCCGACTGCCATCGCTGCAGAGTAA	7	-	1792	2154
ENSDARG00000013240	ENSDART00000066708	6	3	3	GCAGTCTGCGGTGCTGTAAGCTTTC	7	-	210	2142
ENSDARG00000013240	ENSDART00000066708	6	3	3	GCACACTTCTTCTGCTCTGCCTCT	6	-	114	2142
ENSDARG00000013240	ENSDART00000066708	6	3	3	CGCATCTTCTTACCTGGATGTAGAT	7	-	74	2142
ENSDARG00000013240	ENSDART00000066708	6	4	4	CAATCATACCATCTCTGTAGATTTC	7	-	334	2142
ENSDARG00000013240	ENSDART00000066708	6	6	6	TCCTCAGCCCAGGGCAGAAGGTTTC	7	-	500	2142
ENSDARG00000013240	ENSDART00000066708	6	6	6	ATCCTCAGCCCAGGGCAGAAGGT	5	-	503	2142
ENSDARG00000013240	ENSDART00000066708	6	9	9	TTACACGTCCTAAAGCTGCTGAG	5	-	814	2142
ENSDARG00000013240	ENSDART00000066708	6	9	9	TTACACGTCCTAAAGCTGCTGAGCG	7	-	812	2142
ENSDARG00000013240	ENSDART00000066708	6	11	11	TTCTCCGTCACATCTCTGAAGAG	5	-	970	2142
ENSDARG00000013240	ENSDART00000066708	6	11	11	CACTCCCACCAAAGGATGCAGAT	5	-	942	2142
ENSDARG00000013240	ENSDART00000066708	6	12	12	TTACACACACCAGAGGGTCTGATTT	7	-	1165	2142
ENSDARG00000013240	ENSDART00000066708	6	12	12	ACACACACCAGAGGGTCTGATTTT	6	-	1164	2142
ENSDARG00000013240	ENSDART00000066708	6	12	12	ACACACACCAGAGGGTCTGATTT	5	-	1165	2142
ENSDARG00000013240	ENSDART00000066708	6	14	14	GGCCTCCACCTCCTGCAGAAGTC	5	-	1332	2142
ENSDARG00000013240	ENSDART00000066708	6	17	17	GTCAGCACAACGTTTCGTGGCAGCT	7	-	1581	2142
ENSDARG00000013240	ENSDART00000066708	6	19	19	CCCGACTGCCATCGCTGCAGAGTAA	7	-	1780	2142
ENSDARG00000013390	ENSDART00000005867	6	1	1	CAACAAAACCAAGATAGCAGAAGGA	7	+	30	1164
ENSDARG00000013390	ENSDART00000005867	6	1	1	AACAAAACCAAGATAGCAGAAGGA	6	+	31	1164
ENSDARG00000013390	ENSDART00000005867	6	3	3	AAAAAAAACGTCTTTAAGGTGAC	5	+	226	1164
ENSDARG00000013390	ENSDART00000005867	6	5	5	AAAAACTGCCATCTGAGTTTTAG	5	+	385	1164
ENSDARG00000013390	ENSDART00000005867	6	7	7	GACGACCGCCACTGCAGACGCTGCA	7	+	524	1164
ENSDARG00000013390	ENSDART00000005867	6	7	7	GACCGCCACTGCAGACGCTGCAGGA	7	+	527	1164
[truncated: 11,836 more rows]
