# Supplementary material for: Rapid Mutation of Endogenous Zebrafish Genes Using Zinc Finger Nucleases Made by Oligomerized Pool ENgineering (OPEN)
Source: PLoS One. 2009 Feb 9;4(2):e4348. doi: 10.1371/journal.pone.0004348 (PMC2634973; doi:10.1371/journal.pone.0004348)
Supplement: Table S9 — Potential OPEN ZFN target sites in gene transcripts encoded on zebrafish chromosome 9. Data presented as described in the legend to Table S1. (2.21 MB XLS) [file pone.0004348.s009.xls]

## Sheet: Chromosome9
Gene ID	Transcript ID	Chromosome Number	Exon Number	Coding Exon Number	TargetSite	ZFN Spacer Length	Strand	ZFN Cleavage Site	Coding Sequence Length
ENSDARG00000000001	ENSDART00000000004	9	2	1	AGCAACCGCATGAAGAAGAGGAA	5	-	54	1320
ENSDARG00000000001	ENSDART00000000004	9	2	1	AGCCCCAAAGCCAAAGTGTAGGCT	6	-	111	1320
ENSDARG00000000001	ENSDART00000000004	9	2	1	GCAACCGCATGAAGAAGAGGAAGCA	7	-	51	1320
ENSDARG00000000001	ENSDART00000000004	9	2	1	GGCAGCAACCGCATGAAGAAGAG	5	-	57	1320
ENSDARG00000000001	ENSDART00000000004	9	4	3	GCAATCACATAGAAGATTATGAGGT	7	-	389	1320
ENSDARG00000000001	ENSDART00000000004	9	6	5	ACAGGCCCAGAGCGGCTGTGACGAA	7	-	985	1320
ENSDARG00000000001	ENSDART00000000004	9	6	5	TTCGCCAGAGCGGAGATGAAGCA	5	-	772	1320
ENSDARG00000000001	ENSDART00000000004	9	6	5	TTAAGCAGCTGTTGGAGGGGGTGGA	7	-	619	1320
ENSDARG00000000001	ENSDART00000000004	9	6	5	TTAAGCAGCTGTTGGAGGGGGTG	5	-	621	1320
ENSDARG00000000001	ENSDART00000000004	9	6	5	GTAGTCGGCATGCAGGAGCAGCG	5	-	899	1320
ENSDARG00000000002	ENSDART00000000005	9	1	1	GCCACCTAAAGGAACTCTGGCAAC	6	+	1605	2601
ENSDARG00000000002	ENSDART00000000005	9	1	1	GGCTACTACAGATTGATGATGAG	5	+	445	2601
ENSDARG00000000002	ENSDART00000000005	9	1	1	GTCCAATCCAGAAAGGTCTTGGCA	6	+	247	2601
ENSDARG00000000002	ENSDART00000000005	9	1	1	GTCTGCTTAAACCTGAGGTTTAC	5	+	467	2601
ENSDARG00000000002	ENSDART00000000005	9	1	1	TACGGCAGAAAGGCTTTGTGCAGAA	7	+	776	2601
ENSDARG00000000002	ENSDART00000000005	9	1	1	TACTACAGATTGATGATGAGTCT	5	+	448	2601
ENSDARG00000000002	ENSDART00000000005	9	1	1	TTCCGCACCTCACGACTCTGATGGC	7	+	423	2601
ENSDARG00000000002	ENSDART00000000005	9	1	1	GCCAACAGATGCAGGGAGACGAA	5	+	203	2601
ENSDARG00000000002	ENSDART00000000005	9	1	1	GACAACAACAACAACGCGGCCAAC	6	+	1038	2601
ENSDARG00000000002	ENSDART00000000005	9	1	1	ATCCAATCCAGCAAGATGATGGA	5	+	302	2601
ENSDARG00000000002	ENSDART00000000005	9	1	1	ACAGGCTAAACTCAGACTGATGT	5	+	96	2601
ENSDARG00000000002	ENSDART00000000005	9	2	2	GTAACCATCATCACCATCTTTGGCA	7	+	1756	2601
ENSDARG00000000002	ENSDART00000000005	9	3	3	ACAAGCCCATGAAAGGTCTGAGAC	6	+	1829	2601
ENSDARG00000000002	ENSDART00000000005	9	4	4	AGCAACAGAAGAGGGATGGGGTGAC	7	+	2039	2601
ENSDARG00000000002	ENSDART00000000005	9	4	4	AGCAACAGAAGAGGGATGGGGTG	5	+	2039	2601
ENSDARG00000000002	ENSDART00000000005	9	5	5	GCACCAAACGATGAGGAATGGGCC	6	+	2146	2601
ENSDARG00000000002	ENSDART00000000005	9	5	5	TGCACCAAACGATGAGGAATGGGCC	7	+	2145	2601
ENSDARG00000000002	ENSDART00000000005	9	5	5	AGATTCCGCTGGAGACGCAGGTTGT	7	+	2110	2601
ENSDARG00000000002	ENSDART00000000005	9	7	7	GTTATCATCATCATGAGGGTTAC	5	+	2558	2601
ENSDARG00000000241	ENSDART00000000250	9	5	5	ATCACCATCCAAAGAGACTGGGTT	6	+	454	1686
ENSDARG00000000241	ENSDART00000000250	9	5	5	ATCCAAAGAGACTGGGTTGTGGTT	6	+	460	1686
ENSDARG00000000241	ENSDART00000000250	9	6	6	GGCTCACACTTCATTGGCTGTGGTT	7	+	595	1686
ENSDARG00000000241	ENSDART00000000250	9	7	7	TTCGCCGGCATGTCTCTGGCTTT	5	+	916	1686
ENSDARG00000000241	ENSDART00000000250	9	7	7	TTCCTATACATGACCGTTTTGGGCT	7	+	937	1686
ENSDARG00000000241	ENSDART00000000250	9	7	7	TTCCTATACATGACCGTTTTGGGC	6	+	937	1686
ENSDARG00000000241	ENSDART00000000250	9	7	7	TCCTGCCTCACGCTGTGTGTAGCA	6	+	1135	1686
ENSDARG00000000241	ENSDART00000000250	9	7	7	GCCTCACGCTGTGTGTAGCATCT	5	+	1139	1686
ENSDARG00000000241	ENSDART00000000250	9	7	7	GCCAACGTCACCGTTTTTGAGGAA	6	+	1294	1686
ENSDARG00000000241	ENSDART00000000250	9	7	7	AACGTCACCGTTTTTGAGGAAGCC	6	+	1297	1686
ENSDARG00000000241	ENSDART00000000250	9	7	7	GACAGCGGCTCGCTGCGTGAGAG	5	+	1234	1686
ENSDARG00000000241	ENSDART00000000250	9	7	7	GCCAACGTCACCGTTTTTGAGGA	5	+	1294	1686
ENSDARG00000000241	ENSDART00000000250	9	8	8	TGCACCAAATCCTGAAGCCTTTGGT	7	+	1521	1686
ENSDARG00000000241	ENSDART00000000250	9	8	8	CACCAAATCCTGAAGCCTTTGGT	5	+	1523	1686
ENSDARG00000000241	ENSDART00000100318	9	5	5	ATCACCATCCAAAGAGACTGGGTT	6	+	454	768
ENSDARG00000000241	ENSDART00000100318	9	5	5	ATCCAAAGAGACTGGGTTGTGGTT	6	+	460	768
ENSDARG00000000241	ENSDART00000100318	9	6	6	GGCTCACACTTCATTGGCTGTGGTT	7	+	595	768
ENSDARG00000000241	ENSDART00000100319	9	5	5	ATCCAAAGAGACTGGGTTGTGGTT	6	+	460	765
ENSDARG00000000241	ENSDART00000100319	9	5	5	ATCACCATCCAAAGAGACTGGGTT	6	+	454	765
ENSDARG00000000241	ENSDART00000100319	9	6	6	GGCTCACACTTCATTGGCTGTGGTT	7	+	595	765
ENSDARG00000000369	ENSDART00000000381	9	1	1	GTCAAAGACCACAAGTTTGGAGCT	6	-	76	660
ENSDARG00000000369	ENSDART00000000381	9	1	1	CACATCAGCATCAGGGTCTTGGAG	6	-	4	660
ENSDARG00000000369	ENSDART00000000381	9	1	1	AAAGACCACAAGTTTGGAGCTGGT	6	-	73	660
ENSDARG00000000369	ENSDART00000000381	9	2	2	ACCTACAAAACACTGCAGCTTGT	5	-	173	660
ENSDARG00000000369	ENSDART00000000381	9	2	2	GTTTGCAACAAGAGCGAAGAATGC	6	-	121	660
ENSDARG00000000369	ENSDART00000007497	9	3	3	AAAGACCACAAGTTTGGAGCTGGT	6	-	163	1026
ENSDARG00000000369	ENSDART00000007497	9	3	3	CACATCAGCATCAGGGTCTTGGAG	6	-	94	1026
ENSDARG00000000369	ENSDART00000007497	9	3	3	GTCAAAGACCACAAGTTTGGAGCT	6	-	166	1026
ENSDARG00000000369	ENSDART00000007497	9	4	4	GTTTGCAACAAGAGCGAAGAATGC	6	-	211	1026
ENSDARG00000000369	ENSDART00000007497	9	4	4	ACCTACAAAACACTGCAGCTTGT	5	-	263	1026
ENSDARG00000000369	ENSDART00000007497	9	11	11	TTCTGCGCAGCCAAGTTCTGTTGAA	7	-	767	1026
ENSDARG00000000476	ENSDART00000000637	9	1	1	AGACGCACAGTCTCGGGGGGAAGCG	7	-	17	1116
ENSDARG00000000476	ENSDART00000000637	9	3	3	AAAATCGTCATCTGCAGTTTTGGTA	7	-	336	1116
ENSDARG00000000476	ENSDART00000000637	9	4	4	TGCCGCACACACCGTGGTGCCTGT	6	-	424	1116
ENSDARG00000000476	ENSDART00000000637	9	6	6	TTATCAGTCGTAGAGGAGCTGGT	5	-	757	1116
ENSDARG00000000476	ENSDART00000000637	9	7	7	GTTAACGTCCACAGTTGAGGCCGGT	7	-	918	1116
ENSDARG00000000476	ENSDART00000002053	9	2	1	AGACGCACAGTCTCGGGGGGAAGCG	7	-	17	2688
ENSDARG00000000476	ENSDART00000002053	9	4	3	AAAATCGTCATCTGCAGTTTTGGTA	7	-	336	2688
ENSDARG00000000476	ENSDART00000002053	9	5	4	TGCCGCACACACCGTGGTGCCTGT	6	-	424	2688
ENSDARG00000000476	ENSDART00000002053	9	7	6	TTATCAGTCGTAGAGGAGCTGGT	5	-	757	2688
ENSDARG00000000476	ENSDART00000002053	9	8	7	GTTAACGTCCACAGTTGAGGCCGGT	7	-	918	2688
ENSDARG00000000476	ENSDART00000002053	9	9	8	TTCTCCACAATCACGTTAGAGGGC	6	-	1518	2688
ENSDARG00000000476	ENSDART00000002053	9	9	8	TTAAACTAATATCTGGGGAAGTC	5	-	1104	2688
ENSDARG00000000476	ENSDART00000002053	9	9	8	GTTCTCGGCAGATATCTGGCTCT	5	-	1361	2688
ENSDARG00000000476	ENSDART00000002053	9	9	8	AGAATCCTCGGGCAGTTCTGGGTGC	7	-	1128	2688
ENSDARG00000000476	ENSDART00000002053	9	9	8	CTCTCAGACGCCTTTGGAGAGTTG	6	-	1323	2688
ENSDARG00000000476	ENSDART00000002053	9	9	8	CTCACCGTCCTGTTTTTCTGCATTC	7	-	1158	2688
ENSDARG00000000476	ENSDART00000002053	9	9	8	CAATCCTCCGAAATCGAAGAAGAG	6	-	1212	2688
ENSDARG00000000476	ENSDART00000002053	9	9	8	AAAGGCAGACGAGGGCTGACGCA	5	-	1586	2688
ENSDARG00000000476	ENSDART00000002053	9	10	9	AGACTCGGCGCTCATCTGCTTCT	5	-	1820	2688
ENSDARG00000000476	ENSDART00000002053	9	13	12	GCATTCGGCGAAGTGTGTTTGTA	5	-	2559	2688
ENSDARG00000000516	ENSDART00000000536	9	2	2	TACCAAGTCAGCAATGAGGCTTTG	6	-	313	1932
ENSDARG00000000516	ENSDART00000000536	9	2	2	CAAGTCAGCAATGAGGCTTTGGTG	6	-	310	1932
ENSDARG00000000516	ENSDART00000000536	9	2	2	CAAGTCAGCAATGAGGCTTTGGT	5	-	311	1932
ENSDARG00000000516	ENSDART00000000536	9	4	4	TGCCTCACATATGAGTGCCTGATTC	7	-	561	1932
ENSDARG00000000516	ENSDART00000000536	9	6	6	CCCTGCAAAAGCCATTCTGATGGA	6	-	938	1932
ENSDARG00000000516	ENSDART00000000536	9	6	6	GCAAAAGCCATTCTGATGGATAC	5	-	935	1932
ENSDARG00000000516	ENSDART00000000536	9	6	6	TGCAAAAGCCATTCTGATGGATAC	6	-	935	1932
ENSDARG00000000516	ENSDART00000000536	9	8	8	ATCGCCTTCTGATGTGCTTTGCT	5	-	1216	1932
ENSDARG00000000516	ENSDART00000100342	9	2	2	TACCAAGTCAGCAATGAGGCTTTG	6	-	313	2058
ENSDARG00000000516	ENSDART00000100342	9	2	2	CAAGTCAGCAATGAGGCTTTGGTG	6	-	310	2058
ENSDARG00000000516	ENSDART00000100342	9	2	2	CAAGTCAGCAATGAGGCTTTGGT	5	-	311	2058
ENSDARG00000000516	ENSDART00000100342	9	4	4	TGCCTCACATATGAGTGCCTGATTC	7	-	561	2058
ENSDARG00000000516	ENSDART00000100342	9	6	6	CCCTGCAAAAGCCATTCTGATGGA	6	-	938	2058
ENSDARG00000000516	ENSDART00000100342	9	6	6	GCAAAAGCCATTCTGATGGATAC	5	-	935	2058
ENSDARG00000000516	ENSDART00000100342	9	6	6	TGCAAAAGCCATTCTGATGGATAC	6	-	935	2058
ENSDARG00000000516	ENSDART00000100342	9	8	8	TTCCCAAAATTCCCTTTGAAGTT	5	-	1217	2058
ENSDARG00000000516	ENSDART00000100342	9	8	8	GTTCCCAAAATTCCCTTTGAAGTT	6	-	1217	2058
ENSDARG00000000516	ENSDART00000100342	9	9	9	ATCGCCTTCTGATGTGCTTTGCT	5	-	1342	2058
ENSDARG00000000529	ENSDART00000000552	9	2	2	GCAGGCGCCGGTGCGCAGAGGAG	5	+	138	2706
ENSDARG00000000529	ENSDART00000000552	9	3	3	TTATACAAATCTCTGGTGAGAAC	5	+	361	2706
ENSDARG00000000529	ENSDART00000000552	9	6	6	AGATGCAGCTGATTGATGAGGAG	5	+	518	2706
ENSDARG00000000529	ENSDART00000000552	9	7	7	AGCTCAGACGAGACATGGAGAAAAC	7	+	725	2706
ENSDARG00000000529	ENSDART00000000552	9	8	8	CTCAAAGACAAGCCGTGCTGAGGG	6	+	845	2706
ENSDARG00000000529	ENSDART00000000552	9	8	8	CTCAAAGACAAGCCGTGCTGAGGGA	7	+	845	2706
ENSDARG00000000529	ENSDART00000000552	9	11	11	CTCGTCTGCAGAAAGAAGCTGCT	5	+	1133	2706
ENSDARG00000000529	ENSDART00000000552	9	11	11	GTCTGCAGAAAGAAGCTGCTGTT	5	+	1136	2706
ENSDARG00000000529	ENSDART00000000552	9	12	12	TGCTGCAGATGGAGCTGGAGTCGTC	7	+	1208	2706
ENSDARG00000000529	ENSDART00000000552	9	12	12	CAACAACACAACCAGAGGCTGAC	5	+	1378	2706
ENSDARG00000000529	ENSDART00000000552	9	12	12	AACAACAACACAACCAGAGGCTGAC	7	+	1376	2706
ENSDARG00000000529	ENSDART00000000552	9	12	12	AGAAACACACGCTGGAGCTGCAGAC	7	+	1316	2706
ENSDARG00000000529	ENSDART00000000552	9	12	12	AGCAACAGAAGGAGCTGCTGAGAG	6	+	1256	2706
ENSDARG00000000529	ENSDART00000000552	9	13	13	GCCGTCACATGAGCATCTGATGCT	6	+	1416	2706
ENSDARG00000000529	ENSDART00000000552	9	15	15	GCAGACCCACAGCAGCGCAGCAGCA	7	+	1844	2706
ENSDARG00000000529	ENSDART00000000552	9	15	15	GTCACCAGCAGAGGGCGCTGTCTGC	7	+	1781	2706
ENSDARG00000000529	ENSDART00000000552	9	15	15	AGACCCACAGCAGCGCAGCAGCA	5	+	1846	2706
ENSDARG00000000529	ENSDART00000000552	9	16	16	ACAGTCTGCTTCCAGGAGCAAAC	5	+	1998	2706
ENSDARG00000000529	ENSDART00000000552	9	16	16	AGCAAACGCCGAGCAGATGAGGAG	6	+	2014	2706
ENSDARG00000000529	ENSDART00000000552	9	16	16	GCAAACGCCGAGCAGATGAGGAG	5	+	2015	2706
ENSDARG00000000529	ENSDART00000000552	9	16	16	CTCTCCTCCTGCCAGACGTCTGT	5	+	1965	2706
ENSDARG00000000529	ENSDART00000000552	9	20	20	ATCATCATCACAGCGTGAGGAAGAG	7	+	2406	2706
ENSDARG00000000529	ENSDART00000000552	9	20	20	ACACACTCCAGCAGCAGCCGGTGAG	7	+	2447	2706
ENSDARG00000000529	ENSDART00000000552	9	20	20	ACACACACACTCCAGCAGCAGCC	5	+	2443	2706
ENSDARG00000000529	ENSDART00000000552	9	20	20	ATCATCATCATCACAGCGTGAGGA	6	+	2403	2706
ENSDARG00000000529	ENSDART00000000552	9	20	20	AGACACACACACTCCAGCAGCAGCC	7	+	2441	2706
ENSDARG00000000529	ENSDART00000000552	9	21	21	CGCTGCAGAGATACATGCAGATGCT	7	+	2558	2706
ENSDARG00000000529	ENSDART00000000552	9	21	21	GGCCTCACCGACTGGAGGAGCAGAA	7	+	2523	2706
ENSDARG00000000529	ENSDART00000000552	9	21	21	AGCGGCCTCACCGACTGGAGGAGCA	7	+	2520	2706
ENSDARG00000000529	ENSDART00000000552	9	21	21	CTCACCGACTGGAGGAGCAGAAGAG	7	+	2526	2706
ENSDARG00000000529	ENSDART00000000552	9	23	23	GAAGCCGACGATGATTTCTGGTGAA	7	+	2695	2706
ENSDARG00000000529	ENSDART00000099672	9	2	2	GCAGGCGCCGGTGCGCAGAGGAG	5	+	138	2718
ENSDARG00000000529	ENSDART00000099672	9	3	3	TTATACAAATCTCTGGTGAGAAC	5	+	361	2718
ENSDARG00000000529	ENSDART00000099672	9	6	6	AGATGCAGCTGATTGATGAGGAG	5	+	518	2718
ENSDARG00000000529	ENSDART00000099672	9	7	7	AGCTCAGACGAGACATGGAGAAAAC	7	+	725	2718
ENSDARG00000000529	ENSDART00000099672	9	8	8	CTCAAAGACAAGCCGTGCTGAGGGA	7	+	845	2718
ENSDARG00000000529	ENSDART00000099672	9	8	8	CTCAAAGACAAGCCGTGCTGAGGG	6	+	845	2718
ENSDARG00000000529	ENSDART00000099672	9	11	11	CTCGTCTGCAGAAAGAAGCTGCT	5	+	1133	2718
ENSDARG00000000529	ENSDART00000099672	9	11	11	GTCTGCAGAAAGAAGCTGCTGTT	5	+	1136	2718
ENSDARG00000000529	ENSDART00000099672	9	12	12	CAACAACACAACCAGAGGCTGAC	5	+	1378	2718
ENSDARG00000000529	ENSDART00000099672	9	12	12	AGCAACAGAAGGAGCTGCTGAGAG	6	+	1256	2718
ENSDARG00000000529	ENSDART00000099672	9	12	12	TGCTGCAGATGGAGCTGGAGTCGTC	7	+	1208	2718
ENSDARG00000000529	ENSDART00000099672	9	12	12	AACAACAACACAACCAGAGGCTGAC	7	+	1376	2718
ENSDARG00000000529	ENSDART00000099672	9	12	12	AGAAACACACGCTGGAGCTGCAGAC	7	+	1316	2718
ENSDARG00000000529	ENSDART00000099672	9	13	13	GCCGTCACATGAGCATCTGATGCT	6	+	1416	2718
ENSDARG00000000529	ENSDART00000099672	9	15	15	AGACCCACAGCAGCGCAGCAGCA	5	+	1846	2718
ENSDARG00000000529	ENSDART00000099672	9	15	15	GTCACCAGCAGAGGGCGCTGTCTGC	7	+	1781	2718
ENSDARG00000000529	ENSDART00000099672	9	15	15	GCAGACCCACAGCAGCGCAGCAGCA	7	+	1844	2718
ENSDARG00000000529	ENSDART00000099672	9	16	16	GCAAACGCCGAGCAGATGAGGAG	5	+	2015	2718
ENSDARG00000000529	ENSDART00000099672	9	16	16	CTCTCCTCCTGCCAGACGTCTGT	5	+	1965	2718
ENSDARG00000000529	ENSDART00000099672	9	16	16	ACAGTCTGCTTCCAGGAGCAAAC	5	+	1998	2718
ENSDARG00000000529	ENSDART00000099672	9	16	16	AGCAAACGCCGAGCAGATGAGGAG	6	+	2014	2718
ENSDARG00000000529	ENSDART00000099672	9	21	21	ACACACTCCAGCAGCAGCCGGTGAG	7	+	2459	2718
ENSDARG00000000529	ENSDART00000099672	9	21	21	ACACACACACTCCAGCAGCAGCC	5	+	2455	2718
ENSDARG00000000529	ENSDART00000099672	9	21	21	AGACACACACACTCCAGCAGCAGCC	7	+	2453	2718
ENSDARG00000000529	ENSDART00000099672	9	22	22	CGCTGCAGAGATACATGCAGATGCT	7	+	2570	2718
ENSDARG00000000529	ENSDART00000099672	9	22	22	CTCACCGACTGGAGGAGCAGAAGAG	7	+	2538	2718
ENSDARG00000000529	ENSDART00000099672	9	22	22	GGCCTCACCGACTGGAGGAGCAGAA	7	+	2535	2718
ENSDARG00000000529	ENSDART00000099672	9	22	22	AGCGGCCTCACCGACTGGAGGAGCA	7	+	2532	2718
ENSDARG00000000529	ENSDART00000099672	9	24	24	GAAGCCGACGATGATTTCTGGTGAA	7	+	2707	2718
ENSDARG00000000540	ENSDART00000000564	9	2	1	TGCACCAAATGACAGATGCGTTTCT	7	-	1277	1833
ENSDARG00000000540	ENSDART00000000564	9	2	1	TGCACCAAATGACAGATGCGTTT	5	-	1279	1833
ENSDARG00000000540	ENSDART00000000564	9	2	1	CACCAATTCCTCTGGCAGCAAAC	5	-	1347	1833
ENSDARG00000000540	ENSDART00000000564	9	4	3	GTTGTCCTCTAACTTGGCGATTCT	6	-	1777	1833
ENSDARG00000000542	ENSDART00000000566	9	1	1	TTCACCACATTAACCAGCAGTCTGT	7	-	296	1341
ENSDARG00000000542	ENSDART00000000566	9	1	1	GTTGTCTTCCCATCAGGTGCCGTC	6	-	246	1341
ENSDARG00000000542	ENSDART00000000566	9	1	1	AAACCCCGCACAACCTGCTTGGCC	6	-	60	1341
ENSDARG00000000542	ENSDART00000000566	9	1	1	AACCCCGCACAACCTGCTTGGCC	5	-	60	1341
ENSDARG00000000542	ENSDART00000000566	9	3	3	AGCGCCTGCTCCCGCTGCAGTTTGT	7	-	675	1341
ENSDARG00000000542	ENSDART00000000566	9	3	3	TGCTCCCGCTGCAGTTTGTGCAGCG	7	-	669	1341
ENSDARG00000000542	ENSDART00000000566	9	3	3	CCCAGCGCCTGCTCCCGCTGCAGTT	7	-	678	1341
ENSDARG00000000542	ENSDART00000000566	9	4	4	TCCTCATTCTCATCCTGCGCGGCT	6	-	942	1341
ENSDARG00000000542	ENSDART00000000566	9	4	4	ATCCTCGTCCTCCTCGTCTTGTTT	6	-	1156	1341
ENSDARG00000000563	ENSDART00000002299	9	1	1	TCCAGCATCACCAGGAGATGGAGTT	7	-	15	66099
ENSDARG00000000563	ENSDART00000002299	9	1	1	ACCTTCAACTACAAGTTTAGCTGTT	7	-	381	66099
ENSDARG00000000563	ENSDART00000002299	9	1	1	TTCAACTACAAGTTTAGCTGTTGAG	7	-	378	66099
ENSDARG00000000563	ENSDART00000002299	9	2	2	GGCCAATAATATTGATTTGAATTT	6	-	548	66099
ENSDARG00000000563	ENSDART00000002299	9	2	2	GTTTTCACACTCGCATGTGTAAAC	6	-	619	66099
ENSDARG00000000563	ENSDART00000002299	9	3	3	ACATACCTCCAAGCGTTAGCTTTG	6	-	932	66099
ENSDARG00000000563	ENSDART00000002299	9	3	3	AGCAACATCATCAGGCTGGGCATTT	7	-	870	66099
ENSDARG00000000563	ENSDART00000002299	9	3	3	CTCAGCAACATCATCAGGCTGGGCA	7	-	873	66099
ENSDARG00000000563	ENSDART00000002299	9	3	3	TCCTTCTTCACCTCAGTCTTGTCT	6	-	819	66099
ENSDARG00000000563	ENSDART00000002299	9	6	6	AGATACATCCTTATTGATGGTGGA	6	-	1288	66099
ENSDARG00000000563	ENSDART00000002299	9	6	6	ACCCTCTACTATCATTTTTGCTTTT	7	-	1461	66099
ENSDARG00000000563	ENSDART00000002299	9	7	7	ATCACCAGCAGATTAGCCGTTGTG	6	-	1725	66099
ENSDARG00000000563	ENSDART00000002299	9	9	9	CTCAACACCATAAATTGGTTTGAC	6	-	2032	66099
ENSDARG00000000563	ENSDART00000002299	9	10	10	AACCTCTCCAGACTGGGAGACTCT	6	-	2209	66099
ENSDARG00000000563	ENSDART00000002299	9	12	12	GTTCAATACTGAACTCTGCAGTT	5	-	2553	66099
ENSDARG00000000563	ENSDART00000002299	9	13	13	TCCATCAGCCTTGATGAGGACGTT	6	-	2905	66099
ENSDARG00000000563	ENSDART00000002299	9	14	14	ACCTCCACACTATACAGTGGGCGTG	7	-	3050	66099
ENSDARG00000000563	ENSDART00000002299	9	18	18	GGCTTCCTCCTCAACAGTCTGGTCT	7	-	3597	66099
ENSDARG00000000563	ENSDART00000002299	9	18	18	TGCATCACAGGTATATGTCTTGGAA	7	-	3771	66099
ENSDARG00000000563	ENSDART00000002299	9	19	19	ACCTCAACATCATGAAGAGGCTTAG	7	-	3851	66099
ENSDARG00000000563	ENSDART00000002299	9	19	19	AACCTCAACATCATGAAGAGGCT	5	-	3854	66099
ENSDARG00000000563	ENSDART00000002299	9	19	19	CACTTCGCATTCAAACTTAGCAGAT	7	-	3888	66099
ENSDARG00000000563	ENSDART00000002299	9	19	19	CTCAACATCATGAAGAGGCTTAG	5	-	3851	66099
ENSDARG00000000563	ENSDART00000002299	9	21	21	GACCTCTGCACTTGGTTTTGAGAC	6	-	4177	66099
ENSDARG00000000563	ENSDART00000002299	9	23	23	GGCTTCATCTGATTTTTCTGCAGCT	7	-	4818	66099
ENSDARG00000000563	ENSDART00000002299	9	24	24	CTCAAACTCAGTGATGGTTTGGTCT	7	-	5220	66099
ENSDARG00000000563	ENSDART00000002299	9	24	24	CTCAAACTCAGTGATGGTTTGGTC	6	-	5221	66099
ENSDARG00000000563	ENSDART00000002299	9	24	24	ATCCTCAAACTCAGTGATGGTTTG	6	-	5224	66099
ENSDARG00000000563	ENSDART00000002299	9	24	24	TCCTCAAACTCAGTGATGGTTTGGT	7	-	5222	66099
ENSDARG00000000563	ENSDART00000002299	9	24	24	CTCAAACTCAGTGATGGTTTGGT	5	-	5222	66099
ENSDARG00000000563	ENSDART00000002299	9	24	24	TCCTCAAACTCAGTGATGGTTTG	5	-	5224	66099
ENSDARG00000000563	ENSDART00000002299	9	26	26	GGCTCAAACACATCTGTAGGTGGC	6	-	5481	66099
ENSDARG00000000563	ENSDART00000002299	9	29	29	AACAACATCACTGAGTGTAGCTGTG	7	-	6474	66099
ENSDARG00000000563	ENSDART00000002299	9	29	29	CTCCAACCATAAACTTCTGAGGTG	6	-	6308	66099
ENSDARG00000000563	ENSDART00000002299	9	29	29	TCCTCCATCAAAAAGTGGTGGTT	5	-	6365	66099
ENSDARG00000000563	ENSDART00000002299	9	33	33	CACCTCTGCGACTTTGAAGTCTTT	6	-	7204	66099
ENSDARG00000000563	ENSDART00000002299	9	33	33	CTCTGCGACTTTGAAGTCTTTGGG	6	-	7201	66099
ENSDARG00000000563	ENSDART00000002299	9	33	33	CTCTGCGACTTTGAAGTCTTTGGGT	7	-	7200	66099
ENSDARG00000000563	ENSDART00000002299	9	35	35	ACCACCATCATATCTGGGAGGTT	5	-	7556	66099
ENSDARG00000000563	ENSDART00000002299	9	37	37	GTTGACGTCAACAGTTGCAGTAGCA	7	-	8043	66099
ENSDARG00000000563	ENSDART00000002299	9	37	37	GACTGCCTCAATAATGTAGGTGGC	6	-	8005	66099
ENSDARG00000000563	ENSDART00000002299	9	37	37	AAACCAGCCAGAAGTTTTGCATCT	6	-	7806	66099
ENSDARG00000000563	ENSDART00000002299	9	37	37	TGCATCTAACTGGATCTCTGGTGGC	7	-	7788	66099
ENSDARG00000000563	ENSDART00000002299	9	37	37	TTCAAAACAAGGTCTGCTTTTGTC	6	-	7902	66099
ENSDARG00000000563	ENSDART00000002299	9	38	38	GCCACCATCATCTCTGGGGGCATTC	7	-	8142	66099
ENSDARG00000000563	ENSDART00000002299	9	38	38	GTTTTCAGCTGAAACTCTGAAGAC	6	-	8290	66099
ENSDARG00000000563	ENSDART00000002299	9	38	38	TTCAAAGGCACCAGTTTGGTTGC	5	-	8260	66099
ENSDARG00000000563	ENSDART00000002299	9	41	41	CTAGTCCACTGCAGGTCTGCTGAA	6	-	8730	66099
ENSDARG00000000563	ENSDART00000002299	9	41	41	CACAAAGTCTCTCTTTGCAGACAAC	7	-	8959	66099
ENSDARG00000000563	ENSDART00000002299	9	41	41	GTCCACTGCAGGTCTGCTGAAGTC	6	-	8727	66099
ENSDARG00000000563	ENSDART00000002299	9	42	42	CAAGCCAGCGTGGAGGATTTGGAA	6	-	8984	66099
ENSDARG00000000563	ENSDART00000002299	9	42	42	TTCTCAACAACATAGTTGGTGAT	5	-	9079	66099
ENSDARG00000000563	ENSDART00000002299	9	42	42	ACCTCAAGCCAGCGTGGAGGATTT	6	-	8988	66099
ENSDARG00000000563	ENSDART00000002299	9	42	42	ACAGCCTGCCAGGTTCTGCGTCT	5	-	9112	66099
ENSDARG00000000563	ENSDART00000002299	9	42	42	ACAGCCTGCCAGGTTCTGCGTCTAA	7	-	9110	66099
ENSDARG00000000563	ENSDART00000002299	9	42	42	CAAGCCAGCGTGGAGGATTTGGA	5	-	8985	66099
ENSDARG00000000563	ENSDART00000002299	9	42	42	ACCTCAAGCCAGCGTGGAGGATTTG	7	-	8987	66099
ENSDARG00000000563	ENSDART00000002299	9	43	43	TCCACCATCACTGTTGGGTGGCT	5	-	9350	66099
ENSDARG00000000563	ENSDART00000002299	9	43	43	GTCTTCCACCATCACTGTTGGGTG	6	-	9353	66099
ENSDARG00000000563	ENSDART00000002299	9	46	46	AACAACTACAATGTCCTGGGTCGCA	7	-	9909	66099
ENSDARG00000000563	ENSDART00000002299	9	48	48	TCCTGCAACCTCAATTGGTGGGTC	6	-	10483	66099
ENSDARG00000000563	ENSDART00000002299	9	48	48	TCCTGCAACCTCAATTGGTGGGTCT	7	-	10482	66099
ENSDARG00000000563	ENSDART00000002299	9	48	48	GCATCCACCATCATATGGTGGTGCC	7	-	10545	66099
ENSDARG00000000563	ENSDART00000002299	9	49	49	TTCTTCTTCACAATTTCTGGTTTC	6	-	10935	66099
ENSDARG00000000563	ENSDART00000002299	9	49	49	GTCTCACCCTTTTTGGTTTGTTC	5	-	11026	66099
ENSDARG00000000563	ENSDART00000002299	9	52	52	TGCATCTAAACTCAGTGCAGCGAAC	7	-	11902	66099
ENSDARG00000000563	ENSDART00000002299	9	53	53	ATCAAACTCAACTCCTGGAGCCTCT	7	-	12054	66099
ENSDARG00000000563	ENSDART00000002299	9	54	54	AGCAGCCACTTCCAGGGGTTGTCT	6	-	12487	66099
ENSDARG00000000563	ENSDART00000002299	9	54	54	AGCAGCCACTTCCAGGGGTTGTC	5	-	12488	66099
ENSDARG00000000563	ENSDART00000002299	9	54	54	AGCCACTTCCAGGGGTTGTCTGT	5	-	12485	66099
ENSDARG00000000563	ENSDART00000002299	9	56	56	CAACTCCACGGGTATTTGTAGCA	5	-	13191	66099
ENSDARG00000000563	ENSDART00000002299	9	56	56	TTCATCCACTTAACAGTTGGTGAA	6	-	12936	66099
ENSDARG00000000563	ENSDART00000002299	9	56	56	CCCAACTCCACGGGTATTTGTAGCA	7	-	13191	66099
ENSDARG00000000563	ENSDART00000002299	9	56	56	ATCCACTTAACAGTTGGTGAATCT	6	-	12933	66099
ENSDARG00000000563	ENSDART00000002299	9	56	56	GCCCAACTCCACGGGTATTTGTA	5	-	13194	66099
ENSDARG00000000563	ENSDART00000002299	9	58	58	CTCTGCACCCTCAATAAGGTGCA	5	-	13754	66099
ENSDARG00000000563	ENSDART00000002299	9	58	58	TCCAACACCAGCTGCATTTTGAGCC	7	-	13794	66099
ENSDARG00000000563	ENSDART00000002299	9	58	58	TGCACCCTCAATAAGGTGCAGCA	5	-	13751	66099
ENSDARG00000000563	ENSDART00000002299	9	58	58	ACAACCATCACTTATGCCGTATTT	6	-	13489	66099
ENSDARG00000000563	ENSDART00000002299	9	59	59	TCCTCCATCTCTATCTGGTGGGGTC	7	-	13908	66099
ENSDARG00000000563	ENSDART00000002299	9	59	59	TTCACCAGCAGCATTGACGGCAAC	6	-	14077	66099
ENSDARG00000000563	ENSDART00000002299	9	59	59	TCCTCCATCTCTATCTGGTGGGGT	6	-	13909	66099
ENSDARG00000000563	ENSDART00000002299	9	59	59	GACTCACGCTGCTTGGAGATTTG	5	-	13878	66099
ENSDARG00000000563	ENSDART00000002299	9	60	60	CGCTCATTCTTTTTCTCTGATGGG	6	-	14283	66099
ENSDARG00000000563	ENSDART00000002299	9	62	62	CACAACTAAGGACTGTGTTGTGC	5	-	14627	66099
ENSDARG00000000563	ENSDART00000002299	9	62	62	TTAGTCCCCTCAATAGTTGTGGTA	6	-	14721	66099
ENSDARG00000000563	ENSDART00000002299	9	62	62	GTCACCACCATCACAGTCTGGAGGC	7	-	14532	66099
ENSDARG00000000563	ENSDART00000002299	9	62	62	ACCACCATCACAGTCTGGAGGCTTC	7	-	14529	66099
ENSDARG00000000563	ENSDART00000002299	9	63	63	ACCACCATCATTCTTAGGTGGCTTC	7	-	14829	66099
ENSDARG00000000563	ENSDART00000002299	9	63	63	TGCACCACCATCATTCTTAGGTGGC	7	-	14832	66099
ENSDARG00000000563	ENSDART00000002299	9	63	63	TGCACCACCATCATTCTTAGGTG	5	-	14834	66099
ENSDARG00000000563	ENSDART00000002299	9	64	64	GTTTTCACCCTTGTGAGGTGGAGCC	7	-	15165	66099
ENSDARG00000000563	ENSDART00000002299	9	64	64	GTTTTCACCCTTGTGAGGTGGAG	5	-	15167	66099
ENSDARG00000000563	ENSDART00000002299	9	64	64	GTCAGCAACAAGCTTGTTGATGTG	6	-	15214	66099
ENSDARG00000000563	ENSDART00000002299	9	64	64	GCCTTCTGCCATGTGAGAGTTGGGA	7	-	15143	66099
ENSDARG00000000563	ENSDART00000002299	9	65	65	GCCACCATCATCTTTTGGAGGCAAC	7	-	15423	66099
ENSDARG00000000563	ENSDART00000002299	9	65	65	ATCCAAGTCTTTCTGTTGACAAC	5	-	15481	66099
ENSDARG00000000563	ENSDART00000002299	9	65	65	TTCCTCAAATTTGATGGGTGCAGAT	7	-	15369	66099
ENSDARG00000000563	ENSDART00000002299	9	65	65	ACCAACACCATATTTGTTTTGAG	5	-	15587	66099
ENSDARG00000000563	ENSDART00000002299	9	65	65	ACCAACACCATATTTGTTTTGAGCC	7	-	15585	66099
ENSDARG00000000563	ENSDART00000002299	9	65	65	TTACTAAACACATTTCTGGCTAC	5	-	15634	66099
ENSDARG00000000563	ENSDART00000002299	9	65	65	AGAGCCACCATCATCTTTTGGAGGC	7	-	15426	66099
ENSDARG00000000563	ENSDART00000002299	9	65	65	ACACGCCTCTCAATAGTGTAGTTT	6	-	15459	66099
ENSDARG00000000563	ENSDART00000002299	9	65	65	CACCAACACCATATTTGTTTTGAG	6	-	15587	66099
ENSDARG00000000563	ENSDART00000002299	9	66	66	AGACACACCCATTGGCATGGGTC	5	-	15824	66099
ENSDARG00000000563	ENSDART00000002299	9	66	66	ACACACCCATTGGCATGGGTCGGA	6	-	15821	66099
ENSDARG00000000563	ENSDART00000002299	9	66	66	CTCTGCTCCAGCGTTTAGATGTA	5	-	15783	66099
ENSDARG00000000563	ENSDART00000002299	9	66	66	TGCTCCAGCGTTTAGATGTAGTT	5	-	15780	66099
ENSDARG00000000563	ENSDART00000002299	9	67	67	TTCCAAGTCTGCTGTAGTCTTTGTC	7	-	16005	66099
ENSDARG00000000563	ENSDART00000002299	9	68	68	GTTCACCCAGACCAGCAGCATTC	5	-	16203	66099
ENSDARG00000000563	ENSDART00000002299	9	68	68	TTCCTCTAACTTCCTTGTCTTTGGC	7	-	16117	66099
ENSDARG00000000563	ENSDART00000002299	9	69	69	CTCTCCTCCATCATTTTTGGCTGT	6	-	16495	66099
ENSDARG00000000563	ENSDART00000002299	9	69	69	CACCTCTCCTCCATCATTTTTGGCT	7	-	16497	66099
ENSDARG00000000563	ENSDART00000002299	9	71	71	ACCTCAAGCTCTTCTGGGCGGTC	5	-	16861	66099
ENSDARG00000000563	ENSDART00000002299	9	71	71	CTCCTCTCCATCAGTTTGTCTTT	5	-	17011	66099
ENSDARG00000000563	ENSDART00000002299	9	71	71	TCCTCCATCATTTTTAGGTGGTTTC	7	-	16920	66099
ENSDARG00000000563	ENSDART00000002299	9	73	73	TCCACCATCATCAAGAGGGGGCTTC	7	-	17508	66099
ENSDARG00000000563	ENSDART00000002299	9	73	73	TTCATCAAAGACAACTGGGCCTTC	6	-	17455	66099
ENSDARG00000000563	ENSDART00000002299	9	73	73	AAAGACAACTGGGCCTTCTGGAGGC	7	-	17448	66099
ENSDARG00000000563	ENSDART00000002299	9	73	73	TCCACCATCATCAAGAGGGGGCT	5	-	17510	66099
ENSDARG00000000563	ENSDART00000002299	9	75	75	CACAACAAACTTGGTGTCGGGGCA	6	-	18214	66099
ENSDARG00000000563	ENSDART00000002299	9	75	75	AAACTCACAGAATCTTTAGTCTTG	6	-	18078	66099
ENSDARG00000000563	ENSDART00000002299	9	76	76	CAACAACTCTGGCTCCTCTGCATAA	7	-	18342	66099
ENSDARG00000000563	ENSDART00000002299	9	77	77	ACCATCATCTTCTGGCTTTTGCC	5	-	18698	66099
ENSDARG00000000563	ENSDART00000002299	9	77	77	CCCACCATCATCTTCTGGCTTTTGC	7	-	18699	66099
ENSDARG00000000563	ENSDART00000002299	9	77	77	AGCCCCACCATCATCTTCTGGCTTT	7	-	18702	66099
ENSDARG00000000563	ENSDART00000002299	9	77	77	GCCCCACCATCATCTTCTGGCTTT	6	-	18702	66099
ENSDARG00000000563	ENSDART00000002299	9	77	77	AGCTGCTACATCTTTCTTTTGCA	5	-	18746	66099
ENSDARG00000000563	ENSDART00000002299	9	78	78	TGCATCCACATGATGCAGATTCT	5	-	18956	66099
ENSDARG00000000563	ENSDART00000002299	9	78	78	GAAGCCACACTTCAGTTTTGTCTGC	7	-	18976	66099
ENSDARG00000000563	ENSDART00000002299	9	78	78	GAAGCCACACTTCAGTTTTGTCT	5	-	18978	66099
ENSDARG00000000563	ENSDART00000002299	9	78	78	GTTTTCTCCTGACACGTTATTGGCA	7	-	19205	66099
ENSDARG00000000563	ENSDART00000002299	9	78	78	GTCTGCATCCACATGATGCAGAT	5	-	18959	66099
ENSDARG00000000563	ENSDART00000002299	9	79	79	ATCTCCAACTTTGTTTGACGCTTTT	7	-	20355	66099
ENSDARG00000000563	ENSDART00000002299	9	79	79	GTATCCCCACGTCTTGAATTTGAG	6	-	21507	66099
ENSDARG00000000563	ENSDART00000002299	9	79	79	GTCAACAGCAAGAACTGGTGTTTTG	7	-	20982	66099
ENSDARG00000000563	ENSDART00000002299	9	79	79	GTTGTCGGCACTCAATTTTGTAGTT	7	-	20821	66099
ENSDARG00000000563	ENSDART00000002299	9	79	79	ACCATCTCCAACTTTGTTTGACGCT	7	-	20358	66099
ENSDARG00000000563	ENSDART00000002299	9	79	79	GCCACCATCTCGGGAAGGTTTGGTC	7	-	20193	66099
ENSDARG00000000563	ENSDART00000002299	9	79	79	CACATCAACTTCAATAGTTGGAGCC	7	-	19233	66099
ENSDARG00000000563	ENSDART00000002299	9	79	79	TTCCTAACATAACTGCTGGGAGGAG	7	-	19300	66099
ENSDARG00000000563	ENSDART00000002299	9	79	79	TTCAGCTTAATGTTACTGGGAGGCC	7	-	20135	66099
ENSDARG00000000563	ENSDART00000002299	9	80	80	CACCCAAGACTTCTTTTGGTGTG	5	-	22506	66099
ENSDARG00000000563	ENSDART00000002299	9	80	80	GACAGCTCCTTCAAGATTAGTTGGC	7	-	22482	66099
ENSDARG00000000563	ENSDART00000002299	9	80	80	ACCTCCGTCATATGTAGGCTTTGTC	7	-	22272	66099
ENSDARG00000000563	ENSDART00000002299	9	80	80	GACTCATGCCAACCTGATTTTGTG	6	-	22457	66099
ENSDARG00000000563	ENSDART00000002299	9	80	80	AACTCACCCAAGACTTCTTTTGGT	6	-	22509	66099
ENSDARG00000000563	ENSDART00000002299	9	80	80	GACAGCTCCTTCAAGATTAGTTG	5	-	22484	66099
ENSDARG00000000563	ENSDART00000002299	9	80	80	AACTGCGCAGCAACGTTGCATCT	5	-	22369	66099
ENSDARG00000000563	ENSDART00000002299	9	80	80	AGCACCTCCGTCATATGTAGGCTTT	7	-	22275	66099
ENSDARG00000000563	ENSDART00000002299	9	80	80	AAACTCACCCAAGACTTCTTTTGGT	7	-	22509	66099
ENSDARG00000000563	ENSDART00000002299	9	81	81	ATCCAAATCAATCTCAGGGGCCTCT	7	-	22524	66099
ENSDARG00000000563	ENSDART00000002299	9	82	82	GCCACCATCAGTTTCAGGTGGAGAC	7	-	22884	66099
ENSDARG00000000563	ENSDART00000002299	9	82	82	ACCATCAACAGGCCCAGGTGTATCT	7	-	22815	66099
ENSDARG00000000563	ENSDART00000002299	9	83	83	AACCTCCACTGGTTGTTTGGGAG	5	-	23261	66099
ENSDARG00000000563	ENSDART00000002299	9	83	83	AGCTCCTCCATCACGCATTGGTT	5	-	23189	66099
ENSDARG00000000563	ENSDART00000002299	9	83	83	TTCAACCTCCACTGGTTGTTTGGGA	7	-	23262	66099
ENSDARG00000000563	ENSDART00000002299	9	84	84	TGCTGCCACTCTGAAGCGGTATTT	6	-	23359	66099
ENSDARG00000000563	ENSDART00000002299	9	86	86	ACCCCCATCTTCAGTAGGTTTGTTC	7	-	23796	66099
ENSDARG00000000563	ENSDART00000002299	9	86	86	CTACCCCCATCTTCAGTAGGTTTG	6	-	23799	66099
ENSDARG00000000563	ENSDART00000002299	9	87	87	TTAGCCTTAACCCAGAGGAGACTGT	7	-	24158	66099
ENSDARG00000000563	ENSDART00000002299	9	88	88	ACCCTCTTCTAAGCCAGTTGCAGTG	7	-	24510	66099
ENSDARG00000000563	ENSDART00000002299	9	88	88	ACCACCATCATTTTTTGGTTTGGTC	7	-	24387	66099
ENSDARG00000000563	ENSDART00000002299	9	88	88	ACCACCATCATTTTTTGGTTTGGT	6	-	24388	66099
ENSDARG00000000563	ENSDART00000002299	9	88	88	TGCTACCACCATCATTTTTTGGTT	6	-	24392	66099
ENSDARG00000000563	ENSDART00000002299	9	88	88	TGCTACCACCATCATTTTTTGGT	5	-	24393	66099
ENSDARG00000000563	ENSDART00000002299	9	88	88	CTCTTCTAAGCCAGTTGCAGTGTAC	7	-	24507	66099
ENSDARG00000000563	ENSDART00000002299	9	89	89	AAACTCACCTAAAATTTTGAGTTG	6	-	24901	66099
ENSDARG00000000563	ENSDART00000002299	9	89	89	CACCTAAAATTTTGAGTTGTATTT	6	-	24896	66099
ENSDARG00000000563	ENSDART00000002299	9	89	89	AAACTCACCTAAAATTTTGAGTT	5	-	24902	66099
ENSDARG00000000563	ENSDART00000002299	9	91	91	GTTCTCTCCAGCAAGGGTTTTCT	5	-	25378	66099
ENSDARG00000000563	ENSDART00000002299	9	92	92	CACTTCCACCGTCATTTGCAGGT	5	-	25596	66099
ENSDARG00000000563	ENSDART00000002299	9	92	92	TGCATCTTATCCAGTCTGTTGTG	5	-	25656	66099
ENSDARG00000000563	ENSDART00000002299	9	94	94	CACCAATACCATACTGATTTTGAG	6	-	26348	66099
ENSDARG00000000563	ENSDART00000002299	9	94	94	CACTTCCACCATCAATTAGAGGTT	6	-	26189	66099
ENSDARG00000000563	ENSDART00000002299	9	95	95	ACCATCACCAGAATCATTTGTTGCA	7	-	26631	66099
ENSDARG00000000563	ENSDART00000002299	9	95	95	GGCTTCCTCCATCACTGATGGGTTT	7	-	26479	66099
ENSDARG00000000563	ENSDART00000002299	9	95	95	TCCTCCATCACTGATGGGTTTTTTC	7	-	26475	66099
ENSDARG00000000563	ENSDART00000002299	9	95	95	AGAAGCTCCTTCCATTTGTCTTC	5	-	26539	66099
ENSDARG00000000563	ENSDART00000002299	9	95	95	ATCTCACCATTGATATCTTTTGCC	6	-	26679	66099
ENSDARG00000000563	ENSDART00000002299	9	95	95	TCCTCCATCACTGATGGGTTTTT	5	-	26477	66099
ENSDARG00000000563	ENSDART00000002299	9	95	95	TCCTCCATCACTGATGGGTTTTTT	6	-	26476	66099
ENSDARG00000000563	ENSDART00000002299	9	96	96	GTCACCTCCTTGAACTTTATTGGTC	7	-	27008	66099
ENSDARG00000000563	ENSDART00000002299	9	96	96	CTACACACACTCTTCCTGTGTCTGT	7	-	26836	66099
ENSDARG00000000563	ENSDART00000002299	9	96	96	TTCTCAAGAATATAGTTGATGAC	5	-	27088	66099
ENSDARG00000000563	ENSDART00000002299	9	96	96	TTCCAATAATAGGAATCTTGAGAC	6	-	26765	66099
ENSDARG00000000563	ENSDART00000002299	9	98	98	CTCATCTTCAAAGGTGCTGAGTTC	6	-	27441	66099
ENSDARG00000000563	ENSDART00000002299	9	98	98	CTCATCTTCAAAGGTGCTGAGTT	5	-	27442	66099
ENSDARG00000000563	ENSDART00000002299	9	98	98	GCAACCAGAGGCTCAGTTGGAGGG	6	-	27552	66099
ENSDARG00000000563	ENSDART00000002299	9	100	100	TCCTCCATCTTCGTGAGGAGCTGTC	7	-	28245	66099
ENSDARG00000000563	ENSDART00000002299	9	100	100	GGCATCACCAGCTCCAGAATTGTTG	7	-	28413	66099
ENSDARG00000000563	ENSDART00000002299	9	100	100	CTCTTCTCCAGTATGTAGGATTT	5	-	28279	66099
ENSDARG00000000563	ENSDART00000002299	9	101	101	TTCAACTTCTGGTTTAGCTGGTGGG	7	-	28485	66099
ENSDARG00000000563	ENSDART00000002299	9	102	102	GCCACCATCATACTCTGGTGGTTTC	7	-	33540	66099
ENSDARG00000000563	ENSDART00000002299	9	102	102	TTCCTCTACTGAAGTTTTTGTCTCT	7	-	35406	66099
ENSDARG00000000563	ENSDART00000002299	9	102	102	GTAGTCTTCTTTCCAGCTGCATTC	6	-	29298	66099
ENSDARG00000000563	ENSDART00000002299	9	102	102	GTCAGCTTCTGACGGTTGCATTT	5	-	41656	66099
ENSDARG00000000563	ENSDART00000002299	9	102	102	GCCACCATCATATTGTGGCTTTG	5	-	40682	66099
ENSDARG00000000563	ENSDART00000002299	9	102	102	TTCTGCTAAAACTCTGAAGTAGTA	6	-	32815	66099
ENSDARG00000000563	ENSDART00000002299	9	102	102	TCCAGCTTCCAAATTTGGGACAAC	6	-	28945	66099
ENSDARG00000000563	ENSDART00000002299	9	102	102	TTCTCAGCAGAAACTCTGAATTC	5	-	35176	66099
ENSDARG00000000563	ENSDART00000002299	9	102	102	GCCACCATCATATTGTGGCTTTGTC	7	-	40680	66099
ENSDARG00000000563	ENSDART00000002299	9	102	102	GCCACCATCATGAATGGGCTTCT	5	-	36266	66099
ENSDARG00000000563	ENSDART00000002299	9	102	102	GCCTTCTTCAAGGCCTGTGGTTTTG	7	-	33954	66099
ENSDARG00000000563	ENSDART00000002299	9	102	102	GCCTTCTTCAAGGCCTGTGGTTTT	6	-	33955	66099
ENSDARG00000000563	ENSDART00000002299	9	102	102	GGCACCGCCATCAATAAGAGGCA	5	-	29417	66099
ENSDARG00000000563	ENSDART00000002299	9	102	102	GCCTCCATCAGATGTAGGCTTTGCC	7	-	44817	66099
ENSDARG00000000563	ENSDART00000002299	9	102	102	GTCAAATTCTGGTTCTGAATTTTGT	7	-	29922	66099
ENSDARG00000000563	ENSDART00000002299	9	102	102	TCCTCCATCACTCTCTGGGGCGTTC	7	-	41574	66099
ENSDARG00000000563	ENSDART00000002299	9	102	102	TCCACCATCTTGTTTAGGGGGTTTC	7	-	34728	66099
ENSDARG00000000563	ENSDART00000002299	9	102	102	TGCAAATAATTGGATCTGATGGT	5	-	31083	66099
ENSDARG00000000563	ENSDART00000002299	9	102	102	TGCACCACCATCATCTGTAGGTGGT	7	-	31479	66099
ENSDARG00000000563	ENSDART00000002299	9	102	102	TCCACCATCATATTCTGGGGGGGCC	7	-	43332	66099
ENSDARG00000000563	ENSDART00000002299	9	102	102	TCCACCATCATATTCTGGGGGGGC	6	-	43333	66099
ENSDARG00000000563	ENSDART00000002299	9	102	102	TGCAGCAACCACTGCCTCTGAGGTT	7	-	30483	66099
ENSDARG00000000563	ENSDART00000002299	9	102	102	TCCACCATCATATTCAGGCTTTGTC	7	-	43923	66099
ENSDARG00000000563	ENSDART00000002299	9	102	102	TCCACCATCATACTCTGGCTTTGTC	7	-	30879	66099
ENSDARG00000000563	ENSDART00000002299	9	102	102	TCCTTCCTCTACTGAAGTTTTTGTC	7	-	35409	66099
ENSDARG00000000563	ENSDART00000002299	9	102	102	TCCAGCAAACAGTCATGGAGTCTTT	7	-	38305	66099
ENSDARG00000000563	ENSDART00000002299	9	102	102	TCCTCCATCACTCTCTGGGGCGTT	6	-	41575	66099
ENSDARG00000000563	ENSDART00000002299	9	102	102	TCCTCCATCAATGAGTGGTGGTT	5	-	39221	66099
ENSDARG00000000563	ENSDART00000002299	9	102	102	TCCTCCATCATCAAGTGGTGGAC	5	-	38033	66099
ENSDARG00000000563	ENSDART00000002299	9	102	102	TCCTCCATCATTTTCTGGAGGTTGC	7	-	45702	66099
ENSDARG00000000563	ENSDART00000002299	9	102	102	TCCCTCAGAATTAATTGCGCAAAC	6	-	42040	66099
ENSDARG00000000563	ENSDART00000002299	9	102	102	TCCATCATCAAGTGGTGGACGCC	5	-	38030	66099
ENSDARG00000000563	ENSDART00000002299	9	102	102	TCCTCCGCCCTTGCTGAAGGTGAT	6	-	45021	66099
ENSDARG00000000563	ENSDART00000002299	9	102	102	TCCAGCAGCATTCTTTGCGGTGAC	6	-	44083	66099
ENSDARG00000000563	ENSDART00000002299	9	102	102	TGCATCCTCCGCCCTTGCTGAAGGT	7	-	45024	66099
ENSDARG00000000563	ENSDART00000002299	9	102	102	TCCACCATCATACTCTGGCTTGGTC	7	-	34131	66099
ENSDARG00000000563	ENSDART00000002299	9	102	102	TCCAACACCAAATTTGTTGACTGC	6	-	34891	66099
ENSDARG00000000563	ENSDART00000002299	9	102	102	GTTCTCTGCTGATATTCTGAATTG	6	-	33688	66099
ENSDARG00000000563	ENSDART00000002299	9	102	102	TGCTTCGTCTTTCAATGCGCAGTG	6	-	41063	66099
ENSDARG00000000563	ENSDART00000002299	9	102	102	TTAGCCCCACCATCTGTAAGTGGTG	7	-	42470	66099
ENSDARG00000000563	ENSDART00000002299	9	102	102	GTTCACTTATTCCAGCAGCATTT	5	-	31944	66099
ENSDARG00000000563	ENSDART00000002299	9	102	102	GTTAACTGCACAAACTCTGAATTT	6	-	35539	66099
ENSDARG00000000563	ENSDART00000002299	9	102	102	TTCAACATCTTTTCCATCTTTTGTC	7	-	31233	66099
ENSDARG00000000563	ENSDART00000002299	9	102	102	TTCATCAACTTTAAAGGATGTCTGT	7	-	42567	66099
ENSDARG00000000563	ENSDART00000002299	9	102	102	TTCCAAGACACAACTGGCTTTGGT	6	-	43071	66099
ENSDARG00000000563	ENSDART00000002299	9	102	102	TGCTTCCACCATCTTGTTTAGGGG	6	-	34733	66099
ENSDARG00000000563	ENSDART00000002299	9	102	102	TACTGCCTCCATCATGGGCAGGC	5	-	42762	66099
ENSDARG00000000563	ENSDART00000002299	9	102	102	TACTTCCGCCATCATGCTTTGGTT	6	-	29708	66099
ENSDARG00000000563	ENSDART00000002299	9	102	102	TACTTCCGCCATCATGCTTTGGT	5	-	29709	66099
ENSDARG00000000563	ENSDART00000002299	9	102	102	TACTGCCACCATCATGAATGGGCT	6	-	36269	66099
ENSDARG00000000563	ENSDART00000002299	9	102	102	TACATCAGCATCAAGTTTGAATGT	6	-	37735	66099
ENSDARG00000000563	ENSDART00000002299	9	102	102	TACAGCACATACACGGAAGTAGAA	6	-	42610	66099
ENSDARG00000000563	ENSDART00000002299	9	102	102	GTTTTCAGCATAAACTCTGTATTC	6	-	33988	66099
ENSDARG00000000563	ENSDART00000002299	9	102	102	TGCTCCACCATCCAAAGATGGAGGC	7	-	35976	66099
ENSDARG00000000563	ENSDART00000002299	9	102	102	TGCTCCTCCATCACTCTCTGGGGCG	7	-	41577	66099
ENSDARG00000000563	ENSDART00000002299	9	102	102	TTCCAAGACACAACTGGCTTTGGTC	7	-	43070	66099
ENSDARG00000000563	ENSDART00000002299	9	102	102	GCCACCATCATAAATTGGTTTGTTC	7	-	32076	66099
ENSDARG00000000563	ENSDART00000002299	9	102	102	CTAGACTTAAACCTGCTGCATTT	5	-	44988	66099
ENSDARG00000000563	ENSDART00000002299	9	102	102	CACCAAGTCCAAACTTGTTGACTGC	7	-	44683	66099
ENSDARG00000000563	ENSDART00000002299	9	102	102	CACAGCCCAAGCAAGTCGACTTG	5	-	38093	66099
ENSDARG00000000563	ENSDART00000002299	9	102	102	CACAAACGCTGTTTGTTGCAGTA	5	-	39963	66099
ENSDARG00000000563	ENSDART00000002299	9	102	102	CAAAGCCACCAACATTTGTTGCA	5	-	31353	66099
ENSDARG00000000563	ENSDART00000002299	9	102	102	ATCTGCCACTCTGTTGTGTTGGTA	6	-	43392	66099
ENSDARG00000000563	ENSDART00000002299	9	102	102	ATCTGCCACTCTGTTGTGTTGGT	5	-	43393	66099
ENSDARG00000000563	ENSDART00000002299	9	102	102	ATCTGCATCTATCTTGAAGTTGTC	6	-	34429	66099
ENSDARG00000000563	ENSDART00000002299	9	102	102	ATCTCCTCCATCATTTTCTGGAGGT	7	-	45705	66099
ENSDARG00000000563	ENSDART00000002299	9	102	102	ATCCTCCGCCCTTGCTGAAGGTGAT	7	-	45021	66099
ENSDARG00000000563	ENSDART00000002299	9	102	102	AGCCCCACCATCTGTAAGTGGTG	5	-	42470	66099
ENSDARG00000000563	ENSDART00000002299	9	102	102	CACCACTAACTCTGAAGTAGTAGAT	7	-	45844	66099
ENSDARG00000000563	ENSDART00000002299	9	102	102	CACTGCCTCCATCAGATGTAGGC	5	-	44823	66099
ENSDARG00000000563	ENSDART00000002299	9	102	102	CTAAAACTCTGAAGTAGTAGTTGCA	7	-	32809	66099
ENSDARG00000000563	ENSDART00000002299	9	102	102	GCCCCACCATCTGTAAGTGGTGGGT	7	-	42467	66099
ENSDARG00000000563	ENSDART00000002299	9	102	102	CGCACCCTCCATCATTAAGAGGTT	6	-	38636	66099
ENSDARG00000000563	ENSDART00000002299	9	102	102	CGCACCACCATCAGAAGCAGGTTTT	7	-	41880	66099
ENSDARG00000000563	ENSDART00000002299	9	102	102	CCCTCCGTCTTCTCTAGCTGCTTCT	7	-	36681	66099
ENSDARG00000000563	ENSDART00000002299	9	102	102	CCCCAATGCAGTTCAGCTGTTGTC	6	-	28806	66099
ENSDARG00000000563	ENSDART00000002299	9	102	102	CCCACCATCTGTAAGTGGTGGGTC	6	-	42466	66099
ENSDARG00000000563	ENSDART00000002299	9	102	102	CCCACCATCTGTAAGTGGTGGGT	5	-	42467	66099
ENSDARG00000000563	ENSDART00000002299	9	102	102	CACTTCAAACTTCTGTGGAGAAC	5	-	42407	66099
ENSDARG00000000563	ENSDART00000002299	9	102	102	CACTGCCTCTGAGGTTATTGGAG	5	-	30476	66099
ENSDARG00000000563	ENSDART00000002299	9	102	102	AGCCCAAGCAAGTCGACTTGTCT	5	-	38090	66099
ENSDARG00000000563	ENSDART00000002299	9	102	102	AGCATCAACCTTCACTGAAGCTGGT	7	-	43278	66099
ENSDARG00000000563	ENSDART00000002299	9	102	102	AGCACCCCCAATTTCTTGTGGTGGT	7	-	44523	66099
ENSDARG00000000563	ENSDART00000002299	9	102	102	ACATTCTCCCATGTTGTAGTAGTT	6	-	36906	66099
ENSDARG00000000563	ENSDART00000002299	9	102	102	ACATTCAGATACAAGAATAGGGC	5	-	33725	66099
ENSDARG00000000563	ENSDART00000002299	9	102	102	ACATTCACAAATGCAGATTTTGTG	6	-	42363	66099
ENSDARG00000000563	ENSDART00000002299	9	102	102	ACAGGCCTCTGTTATTTGCAGGA	5	-	39914	66099
ENSDARG00000000563	ENSDART00000002299	9	102	102	ACAATCTGCCACTCTGTTGTGTTG	6	-	43395	66099
ENSDARG00000000563	ENSDART00000002299	9	102	102	ACAATCTGCCAATTTGTAGTGGAT	6	-	33603	66099
ENSDARG00000000563	ENSDART00000002299	9	102	102	AACTGCACCTGATTGGAGGGGCT	5	-	34916	66099
ENSDARG00000000563	ENSDART00000002299	9	102	102	AACTGCACAAACTCTGAATTTGTA	6	-	35536	66099
ENSDARG00000000563	ENSDART00000002299	9	102	102	AACAGCATCTTAACAGAGGGAGCA	6	-	33192	66099
ENSDARG00000000563	ENSDART00000002299	9	102	102	AACAGCATCCGCTGTTTGTGCTGGT	7	-	29019	66099
ENSDARG00000000563	ENSDART00000002299	9	102	102	ACCAACTGCATTCTTTGCGATTAC	6	-	37594	66099
ENSDARG00000000563	ENSDART00000002299	9	102	102	ACCACCATCAGAAGCAGGTTTTGCC	7	-	41877	66099
ENSDARG00000000563	ENSDART00000002299	9	102	102	AGCAAAGCCACCAACATTTGTTGCA	7	-	31353	66099
ENSDARG00000000563	ENSDART00000002299	9	102	102	AGATGCAACAGGAAGAGGGCGTC	5	-	44252	66099
ENSDARG00000000563	ENSDART00000002299	9	102	102	AGAATCTTCGGTTTAGTTGGTGGG	6	-	45063	66099
ENSDARG00000000563	ENSDART00000002299	9	102	102	AACTGCAGCCCTCTTGAAGCGGTT	6	-	36095	66099
ENSDARG00000000563	ENSDART00000002299	9	102	102	ACCGCCATCAATAAGAGGCATTT	5	-	29414	66099
ENSDARG00000000563	ENSDART00000002299	9	102	102	ACCCTAACAACCACAGAAGTAGTC	6	-	29316	66099
ENSDARG00000000563	ENSDART00000002299	9	102	102	ACCATCCTCTAGTCCTGTGGATTTG	7	-	30702	66099
ENSDARG00000000563	ENSDART00000002299	9	102	102	ACCATCCTCTAGTCCTGTGGATTT	6	-	30703	66099
ENSDARG00000000563	ENSDART00000002299	9	102	102	ACCACCATCTGATAATGGTTTTTTC	7	-	45120	66099
ENSDARG00000000563	ENSDART00000002299	9	102	102	ACCACCATCATCTGTAGGTGGTTTC	7	-	31476	66099
ENSDARG00000000563	ENSDART00000002299	9	102	102	AAAGCCACCAACATTTGTTGCAGTC	7	-	31350	66099
ENSDARG00000000563	ENSDART00000002299	9	102	102	GCAGCCACCATCATACTCTGGTGGT	7	-	33543	66099
ENSDARG00000000563	ENSDART00000002299	9	102	102	GCCACCATCACTTAGTGGTTTGC	5	-	28829	66099
ENSDARG00000000563	ENSDART00000002299	9	102	102	CCCTCCATCATTAAGAGGTTTAC	5	-	38633	66099
ENSDARG00000000563	ENSDART00000002299	9	102	102	GCATCCACCATCATATTCTGGGGGG	7	-	43335	66099
ENSDARG00000000563	ENSDART00000002299	9	102	102	GCACCCCCAATTTCTTGTGGTGGTC	7	-	44522	66099
ENSDARG00000000563	ENSDART00000002299	9	102	102	GCATCCTCCGCCCTTGCTGAAGGT	6	-	45024	66099
ENSDARG00000000563	ENSDART00000002299	9	102	102	CTCTCCAACACCAAATTTGTTGAC	6	-	34894	66099
ENSDARG00000000563	ENSDART00000002299	9	102	102	CTCTACCCATGACTGGCTAGTAG	5	-	30350	66099
ENSDARG00000000563	ENSDART00000002299	9	102	102	GACTTCAGATGCTTTTGAAGCAGTT	7	-	39423	66099
ENSDARG00000000563	ENSDART00000002299	9	102	102	GCCACCATCACTTAGTGGTTTGCC	6	-	28828	66099
ENSDARG00000000563	ENSDART00000002299	9	102	102	GCACCCTCCATCATTAAGAGGTT	5	-	38636	66099
ENSDARG00000000563	ENSDART00000002299	9	102	102	GAATCCACCATCATACTCTGGCTTT	7	-	30882	66099
ENSDARG00000000563	ENSDART00000002299	9	102	102	GCACCCCCAATTTCTTGTGGTGGT	6	-	44523	66099
ENSDARG00000000563	ENSDART00000002299	9	102	102	GCATCAACCTTCACTGAAGCTGGT	6	-	43278	66099
ENSDARG00000000563	ENSDART00000002299	9	102	102	GCATTCACAACAAGAGCCTGAGTA	6	-	37704	66099
ENSDARG00000000563	ENSDART00000002299	9	102	102	GCACCCTTACCATATCTGTTTTC	5	-	40255	66099
ENSDARG00000000563	ENSDART00000002299	9	102	102	GACTGCGGCTCAGAGGTAGGTGAC	6	-	45312	66099
ENSDARG00000000563	ENSDART00000002299	9	102	102	CTCCAACACCAAATTTGTTGACTGC	7	-	34891	66099
ENSDARG00000000563	ENSDART00000002299	9	102	102	GCAGCCTCCTGTATACTCTGGTGGT	7	-	40092	66099
ENSDARG00000000563	ENSDART00000002299	9	102	102	GCCACCATCATAAATTGGTTTGTT	6	-	32077	66099
ENSDARG00000000563	ENSDART00000002299	9	103	103	CGCCCAGTCTAGCAGGTGGACTTG	6	-	45932	66099
ENSDARG00000000563	ENSDART00000002299	9	103	103	TCCACCATCAAACTCTGGTTTTGAC	7	-	45993	66099
ENSDARG00000000563	ENSDART00000002299	9	103	103	GTACTCTCCATTTTCTCTTAGGCT	6	-	46114	66099
ENSDARG00000000563	ENSDART00000002299	9	104	104	ATCAAATTCAGGGGGATCTGTAAAC	7	-	46215	66099
ENSDARG00000000563	ENSDART00000002299	9	105	105	GCCAACCCATGGTGTTGATGGTGGT	7	-	46821	66099
ENSDARG00000000563	ENSDART00000002299	9	105	105	AAAGCCAACCCATGGTGTTGATGGT	7	-	46824	66099
ENSDARG00000000563	ENSDART00000002299	9	105	105	TACAAAGCCAACCCATGGTGTTGAT	7	-	46827	66099
ENSDARG00000000563	ENSDART00000002299	9	105	105	TTCCAATACCAGCTGCATTTTCT	5	-	47046	66099
ENSDARG00000000563	ENSDART00000002299	9	105	105	AGCCAACCCATGGTGTTGATGGT	5	-	46824	66099
ENSDARG00000000563	ENSDART00000002299	9	106	106	CAAGGCTAACTGAATTTTTTGTA	5	-	47145	66099
ENSDARG00000000563	ENSDART00000002299	9	106	106	TCCATCTGCCATTTGGAGCATCT	5	-	47229	66099
ENSDARG00000000563	ENSDART00000002299	9	106	106	GCCACCATCAAAAGGTGGTTTTT	5	-	47174	66099
ENSDARG00000000563	ENSDART00000002299	9	106	106	ACCATCAAAAGGTGGTTTTTGCC	5	-	47171	66099
ENSDARG00000000563	ENSDART00000002299	9	106	106	GCCACCATCAAAAGGTGGTTTTTGC	7	-	47172	66099
ENSDARG00000000563	ENSDART00000002299	9	107	107	CACAACATCCAAATACTCTGGAGGC	7	-	47430	66099
ENSDARG00000000563	ENSDART00000002299	9	108	108	GTCAGCAGAAACTGATTTGAATTC	6	-	47728	66099
ENSDARG00000000563	ENSDART00000002299	9	109	109	CACACCGACTGGATCAGCAGCTTTG	7	-	48282	66099
ENSDARG00000000563	ENSDART00000002299	9	110	110	ATCAACCACCTTCATCTTAGTTGGT	7	-	48315	66099
ENSDARG00000000563	ENSDART00000002299	9	110	110	GCCTCCATCATACTCTGGTTTTGAC	7	-	48369	66099
ENSDARG00000000563	ENSDART00000002299	9	110	110	TTCTACAACATAACTGGTGATTTC	6	-	48397	66099
ENSDARG00000000563	ENSDART00000002299	9	110	110	TACAGCAGATACGCGGAAGTAGTA	6	-	48520	66099
ENSDARG00000000563	ENSDART00000002299	9	111	111	ACCACCATCATAATCTGGTTTGTTC	7	-	49257	66099
ENSDARG00000000563	ENSDART00000002299	9	111	111	TTCTGCTAATACACGGAAGAAGAA	6	-	49111	66099
ENSDARG00000000563	ENSDART00000002299	9	111	111	CTCAACAACATAATTGGTGATTTC	6	-	48994	66099
ENSDARG00000000563	ENSDART00000002299	9	111	111	ACCACCATCCTGCAGAGGTGGTT	5	-	48968	66099
ENSDARG00000000563	ENSDART00000002299	9	111	111	ACCACCATCATAATCTGGTTTGTT	6	-	49258	66099
ENSDARG00000000563	ENSDART00000002299	9	111	111	GACCTCATCCAAGCGAATGGGAC	5	-	49793	66099
ENSDARG00000000563	ENSDART00000002299	9	111	111	AGCACCACCATCCTGCAGAGGTG	5	-	48971	66099
ENSDARG00000000563	ENSDART00000002299	9	111	111	GTATCCAGCATCATTTTGGGCATAG	7	-	50301	66099
ENSDARG00000000563	ENSDART00000002299	9	111	111	AACCAAAGAAGTGTTGGTCTAGGTT	7	-	49577	66099
ENSDARG00000000563	ENSDART00000002299	9	112	112	TGCTTCCACCATCACGCTTGGGTG	6	-	50438	66099
ENSDARG00000000563	ENSDART00000002299	9	114	114	ACAGCCATCATTCTCAGGTGGATTC	7	-	51024	66099
ENSDARG00000000563	ENSDART00000002299	9	115	115	TACTCCACATTCTCAGTTAGATGTG	7	-	51449	66099
ENSDARG00000000563	ENSDART00000002299	9	115	115	TGCACCACCATCATTGGTAGGAGGT	7	-	52215	66099
ENSDARG00000000563	ENSDART00000002299	9	115	115	ATCAACATCTGTTGCATCTGGAGTT	7	-	51273	66099
ENSDARG00000000563	ENSDART00000002299	9	115	115	TGCACCACCATCATTGGTAGGAG	5	-	52217	66099
ENSDARG00000000563	ENSDART00000002299	9	115	115	TTACAAGGCTTAGATTTTTTGTT	5	-	52596	66099
ENSDARG00000000563	ENSDART00000002299	9	115	115	AACCCAGCATCATTCTTTGCCTTG	6	-	52659	66099
ENSDARG00000000563	ENSDART00000002299	9	115	115	CTCTCCATCAACATCTGTTGCATCT	7	-	51279	66099
ENSDARG00000000563	ENSDART00000002299	9	115	115	GAACCCAGCATCATTCTTTGCCTTG	7	-	52659	66099
ENSDARG00000000563	ENSDART00000002299	9	115	115	TCCACCATCATCATCAGGTGGATTC	7	-	53091	66099
ENSDARG00000000563	ENSDART00000002299	9	115	115	TCCACCATCGTGTGTTGGAGGAGCC	7	-	51321	66099
ENSDARG00000000563	ENSDART00000002299	9	115	115	CAAGGCTTAGATTTTTTGTTGTG	5	-	52593	66099
ENSDARG00000000563	ENSDART00000002299	9	115	115	GTTTCCACCATCGTGTGTTGGAGGA	7	-	51324	66099
ENSDARG00000000563	ENSDART00000002299	9	115	115	GTTTCCACCATCGTGTGTTGGAG	5	-	51326	66099
ENSDARG00000000563	ENSDART00000002299	9	115	115	ACAATCGTCTCAGATTCTGTTGGT	6	-	53280	66099
ENSDARG00000000563	ENSDART00000002299	9	116	116	GAACACTTCCGGGCTTGTTGGAGGG	7	-	53331	66099
ENSDARG00000000563	ENSDART00000002299	9	116	116	ACCTTCCACCTTGTAGTAGCATTC	6	-	53494	66099
ENSDARG00000000563	ENSDART00000002299	9	117	117	GGCTTCCACCATCATTTAGGGGAA	6	-	53687	66099
ENSDARG00000000563	ENSDART00000002299	9	117	117	CTCAACACACAATTGGCATTTTTT	6	-	53859	66099
ENSDARG00000000563	ENSDART00000002299	9	117	117	CAACACACAATTGGCATTTTTTGCA	7	-	53856	66099
ENSDARG00000000563	ENSDART00000002299	9	119	119	GTTCACACCTCTCACGCGGAAGAT	6	-	54436	66099
ENSDARG00000000563	ENSDART00000002299	9	120	120	TCCAACTGCAAGGATCTCTGGTGCT	7	-	54537	66099
ENSDARG00000000563	ENSDART00000002299	9	121	121	CAAGACTAATACTTTCTTTGTGTGT	7	-	54808	66099
ENSDARG00000000563	ENSDART00000002299	9	122	122	ACCTCCGTCATGTAGAGGTTTCT	5	-	55433	66099
ENSDARG00000000563	ENSDART00000002299	9	122	122	TGCTACCTCCGTCATGTAGAGGTT	6	-	55436	66099
ENSDARG00000000563	ENSDART00000002299	9	122	122	TACAACTTCAAGTTTGGCTGGTGGT	7	-	55374	66099
ENSDARG00000000563	ENSDART00000002299	9	124	124	GTACCATACCGATTGGCTGCTGCT	6	-	56184	66099
ENSDARG00000000563	ENSDART00000002299	9	125	125	TACATCAAAGACAATGGGTCTTC	5	-	56273	66099
ENSDARG00000000563	ENSDART00000002299	9	126	126	CTCCTCTCCTTGTGGCATTTGTG	5	-	56750	66099
ENSDARG00000000563	ENSDART00000002299	9	126	126	GAACTCCTCTCCTTGTGGCATTT	5	-	56753	66099
ENSDARG00000000563	ENSDART00000002299	9	127	127	GAACCCCCATCTTCCAGGGGTTGCT	7	-	57215	66099
ENSDARG00000000563	ENSDART00000002299	9	127	127	ACCCCCATCTTCCAGGGGTTGCT	5	-	57215	66099
ENSDARG00000000563	ENSDART00000002299	9	128	128	AGCATCAGCAGTGAGCTGACTAA	5	-	57635	66099
ENSDARG00000000563	ENSDART00000002299	9	129	129	GTACGCTCCTTATTGCATTTTTT	5	-	57895	66099
ENSDARG00000000563	ENSDART00000002299	9	130	130	CTCATCCTCCTGTTGATCTGTTGAA	7	-	58239	66099
ENSDARG00000000563	ENSDART00000002299	9	131	131	TCCTCCATCATCTTTAGGTGCTTTC	7	-	58689	66099
ENSDARG00000000563	ENSDART00000002299	9	132	132	AGACACAACAAAAGAGTTTTTGGTA	7	-	58965	66099
ENSDARG00000000563	ENSDART00000002299	9	132	132	AGACACAACAAAAGAGTTTTTGGT	6	-	58966	66099
ENSDARG00000000563	ENSDART00000002299	9	132	132	ACCTCCATCACTGAGTGGTGGCT	5	-	58994	66099
ENSDARG00000000563	ENSDART00000002299	9	132	132	CAAGACACAACAAAAGAGTTTTTG	6	-	58968	66099
ENSDARG00000000563	ENSDART00000002299	9	132	132	CACATCAACATCAGTCTTTGGAA	5	-	59210	66099
ENSDARG00000000563	ENSDART00000002299	9	132	132	ACCTCCATCACTGAGTGGTGGCTTC	7	-	58992	66099
ENSDARG00000000563	ENSDART00000002299	9	133	133	ACAACCTTCTGTACAGGTGTTGGTT	7	-	64406	66099
ENSDARG00000000563	ENSDART00000002299	9	133	133	CCCAGCAACATCAAGAGTGGCATAA	7	-	63744	66099
ENSDARG00000000563	ENSDART00000002299	9	133	133	CTCTCAATCATTCTCTGATTGGTTT	7	-	60806	66099
ENSDARG00000000563	ENSDART00000002299	9	133	133	ACAACCTTCTGTACAGGTGTTGGT	6	-	64407	66099
ENSDARG00000000563	ENSDART00000002299	9	133	133	CTCAAACTCAATGTGTTGCAGCT	5	-	63134	66099
ENSDARG00000000563	ENSDART00000002299	9	133	133	AACTTCCTCTCAGTTTTTAGGGC	5	-	63430	66099
ENSDARG00000000563	ENSDART00000002299	9	133	133	TTCATCTTCAAGTTTAAGCCTTT	5	-	62801	66099
ENSDARG00000000563	ENSDART00000002299	9	133	133	TACTTCCACCATCATTAGCAGGT	5	-	59889	66099
ENSDARG00000000563	ENSDART00000002299	9	133	133	CTCCTCAAACTCAATGTGTTGCA	5	-	63137	66099
ENSDARG00000000563	ENSDART00000002299	9	133	133	TTCTGCCACAGTTGCAGAAGGTTTC	7	-	63267	66099
ENSDARG00000000563	ENSDART00000002299	9	133	133	CTCCTCATCTTTGCGTTGTGAGGCA	7	-	63786	66099
ENSDARG00000000563	ENSDART00000002299	9	133	133	GTTATCTTCATTGAGAGGTATTC	5	-	62770	66099
ENSDARG00000000563	ENSDART00000002299	9	133	133	TTCTTCAACAACAGTAGTAGTAGTT	7	-	64077	66099
ENSDARG00000000563	ENSDART00000002299	9	133	133	TTCTTCAGCAATCATGTATTTGTT	6	-	60202	66099
ENSDARG00000000563	ENSDART00000002299	9	133	133	AACTCATACTGATCACGGAGTTTTT	7	-	62483	66099
ENSDARG00000000563	ENSDART00000002299	9	133	133	CTAACCATCTCATTTTGATGAATCT	7	-	60707	66099
ENSDARG00000000563	ENSDART00000002299	9	133	133	TACTTCTTCAACAACAGTAGTAGTA	7	-	64080	66099
ENSDARG00000000563	ENSDART00000002299	9	133	133	GTCCTCTTCAAGAGCAGTAGGAGCA	7	-	62412	66099
ENSDARG00000000563	ENSDART00000002299	9	133	133	ACCATCAACGTCACATGTGAATTT	6	-	64186	66099
ENSDARG00000000563	ENSDART00000002299	9	133	133	ATCACCTTCATTGGCGATGCTGTG	6	-	61183	66099
ENSDARG00000000563	ENSDART00000002299	9	133	133	ATCAACGTCACATGTGAATTTGAC	6	-	64183	66099
ENSDARG00000000563	ENSDART00000002299	9	133	133	TGCTGCAAACTCAGCTGTTGTGTAC	7	-	60678	66099
ENSDARG00000000563	ENSDART00000002299	9	133	133	AGCTCAGCATATGCGCTGTCTTC	5	-	61402	66099
ENSDARG00000000563	ENSDART00000002299	9	133	133	AGCCTCCACTTCTGGAGAAGGTGTT	7	-	62679	66099
ENSDARG00000000563	ENSDART00000002299	9	133	133	GACTCAGACTTGGTGGAGAAGCA	5	-	62841	66099
ENSDARG00000000563	ENSDART00000002299	9	133	133	GTAAGCCTCCACTTCTGGAGAAGGT	7	-	62682	66099
ENSDARG00000000563	ENSDART00000002299	9	133	133	AGCAACAACACGAGGTGGAGGAA	5	-	62393	66099
ENSDARG00000000563	ENSDART00000002299	9	133	133	AGACCCAGCTGTATTAGTTGCAGTG	7	-	62055	66099
ENSDARG00000000563	ENSDART00000002299	9	133	133	ATCATCACCTTCATTGGCGATGCT	6	-	61186	66099
ENSDARG00000000563	ENSDART00000002299	9	133	133	GCAGACCCAGCTGTATTAGTTGCA	6	-	62058	66099
ENSDARG00000000563	ENSDART00000002299	9	133	133	GTCATCACCAAATCTGTTGCGTGC	6	-	61756	66099
ENSDARG00000000563	ENSDART00000002299	9	133	133	CACATCCTCTCCAATGTAAGCAGTG	7	-	61554	66099
ENSDARG00000000563	ENSDART00000002299	9	133	133	CAACACTTACATGCTTGAAGGCTTC	7	-	60862	66099
ENSDARG00000000563	ENSDART00000002299	9	133	133	TTCAACAACAGTAGTAGTAGTTGTT	7	-	64074	66099
ENSDARG00000000563	ENSDART00000002299	9	133	133	TCCTCAAACTCAATGTGTTGCAGCT	7	-	63134	66099
ENSDARG00000000563	ENSDART00000002299	9	133	133	GAATCCATCTTTCTGCTGTGGTT	5	-	59943	66099
ENSDARG00000000563	ENSDART00000002299	9	133	133	GAATCCATCTTTCTGCTGTGGTTGC	7	-	59941	66099
ENSDARG00000000563	ENSDART00000002299	9	133	133	ATCTGCAGAGGCTGAGATGTCTTT	6	-	64618	66099
ENSDARG00000000563	ENSDART00000002299	9	133	133	TTACTACACGCGCAGTGTAGAAC	5	-	61455	66099
ENSDARG00000000563	ENSDART00000002299	9	135	135	CCCTCATTAACGTTCTGGGAGTGT	6	-	65274	66099
ENSDARG00000000563	ENSDART00000076454	9	1	1	ATCTGCAGAGGCTGAGATGTCTTT	6	-	190	1158
ENSDARG00000000563	ENSDART00000076454	9	4	4	CCCTCATTAACGTTCTGGGAGTGT	6	-	618	1158
ENSDARG00000000563	ENSDART00000100143	9	1	1	ACAACCTTCTGTACAGGTGTTGGT	6	-	51	1458
ENSDARG00000000563	ENSDART00000100143	9	1	1	ACAACCTTCTGTACAGGTGTTGGTT	7	-	50	1458
ENSDARG00000000563	ENSDART00000100143	9	1	1	ATCTGCAGAGGCTGAGATGTCTTT	6	-	262	1458
ENSDARG00000000563	ENSDART00000100143	9	3	3	CCCTCATTAACGTTCTGGGAGTGT	6	-	918	1458
ENSDARG00000000631	ENSDART00000078823	9	3	3	GTATTCTTCCTGAAGTTTGTTGGG	6	-	199	2550
ENSDARG00000000631	ENSDART00000078823	9	6	6	CTCAAAGCCCTGAGGCTGGTTGGGG	7	-	390	2550
ENSDARG00000000631	ENSDART00000078823	9	7	7	CACTCACCCTTGCATAGTGTAGTTC	7	-	529	2550
ENSDARG00000000631	ENSDART00000078823	9	9	9	TACCGCCTCTTTTCTTAGCTGGA	5	-	680	2550
ENSDARG00000000631	ENSDART00000078823	9	10	10	CGCAAAAAAGTTCTTCTGTGGAGGA	7	-	813	2550
ENSDARG00000000631	ENSDART00000078823	9	10	10	CGCAAAAAAGTTCTTCTGTGGAG	5	-	815	2550
ENSDARG00000000631	ENSDART00000078823	9	15	15	GTCCAAGTCCTGTTGGGAATGGGAC	7	-	1320	2550
ENSDARG00000000631	ENSDART00000078823	9	19	19	ACATCAAACTGGGCCAGTATAGTAC	7	-	1838	2550
ENSDARG00000000631	ENSDART00000078823	9	22	22	AAAATCAGAGCACGTGTTGGGCA	5	-	2069	2550
ENSDARG00000000631	ENSDART00000078823	9	24	24	CACAAAATCCAGGAAGTCTGTTGAA	7	-	2343	2550
ENSDARG00000000631	ENSDART00000078823	9	24	24	CAAGCCAGATACTGGATTTGGGT	5	-	2296	2550
ENSDARG00000000631	ENSDART00000078823	9	24	24	AGCCACAAAATCCAGGAAGTCTGT	6	-	2347	2550
ENSDARG00000000631	ENSDART00000078823	9	24	24	GGCCAAGCCAGATACTGGATTTGGG	7	-	2297	2550
ENSDARG00000000631	ENSDART00000101260	9	3	3	GTATTCTTCCTGAAGTTTGTTGGG	6	-	190	825
ENSDARG00000000631	ENSDART00000101260	9	6	6	CTCAAAGCCCTGAGGCTGGTTGGGG	7	-	381	825
ENSDARG00000000631	ENSDART00000101260	9	8	8	CACTCACCCTTGCATAGTGTAGTTC	7	-	487	825
ENSDARG00000000631	ENSDART00000101260	9	10	10	TACCGCCTCTTTTCTTAGCTGGA	5	-	638	825
ENSDARG00000000631	ENSDART00000101260	9	12	12	CGCAAAAAAGTTCTTCTGTGGAGGA	7	-	777	825
ENSDARG00000000631	ENSDART00000101260	9	12	12	CGCAAAAAAGTTCTTCTGTGGAG	5	-	779	825
ENSDARG00000000651	ENSDART00000000693	9	1	1	GTTGTCTGCCTGGAGCTCTGCGGTC	7	+	20	1212
ENSDARG00000000651	ENSDART00000000693	9	2	2	GACAAACTCTAGATGAAGCAGCC	5	+	542	1212
ENSDARG00000000651	ENSDART00000000693	9	2	2	GAATGCTGCATCCATTAGACTTC	5	+	440	1212
ENSDARG00000000651	ENSDART00000000693	9	3	3	GAATCACCCTGAATGTGGGACTCT	6	+	606	1212
ENSDARG00000000651	ENSDART00000000693	9	3	3	AACAAAAAAGAGAAAGAAGAAGGT	6	+	766	1212
ENSDARG00000000651	ENSDART00000000693	9	4	4	TGCCTCACAACACACGGTAGCATCT	7	+	834	1212
ENSDARG00000000651	ENSDART00000000693	9	7	7	CACCTCAGAAGTTAAAGAAGCTGCC	7	+	1161	1212
ENSDARG00000000666	ENSDART00000000711	9	1	1	GTTTCCAGATGCCGATGTTGTCGAC	7	-	151	822
ENSDARG00000000666	ENSDART00000000711	9	1	1	GTTGTCGACGAGCACAGCGGGCGCC	7	-	135	822
ENSDARG00000000666	ENSDART00000000711	9	1	1	GTTAACGCAGTTACGAGGAGCATAG	7	-	8	822
ENSDARG00000000666	ENSDART00000000711	9	1	1	GCAGACACAAAAAAGTGCCGTTAAC	7	-	27	822
ENSDARG00000000666	ENSDART00000000711	9	1	1	AGACACAAAAAAGTGCCGTTAAC	5	-	27	822
ENSDARG00000000666	ENSDART00000000711	9	2	2	CTCTGCTTCAGAGAAGGTTAGGGA	6	-	538	822
ENSDARG00000000666	ENSDART00000000711	9	2	2	TCCCTCTGCTTCAGAGAAGGTTAG	6	-	541	822
ENSDARG00000000666	ENSDART00000000711	9	4	4	GGCCTCAGAAAGGTGTTGCTTTG	5	-	816	822
ENSDARG00000000666	ENSDART00000000711	9	4	4	GGCCTCAGAAAGGTGTTGCTTTGAA	7	-	814	822
ENSDARG00000000666	ENSDART00000000711	9	4	4	CACTTCTTCATGACCGGATGCCTAA	7	-	689	822
ENSDARG00000000747	ENSDART00000017497	9	4	4	TCCGGCTGCGTGCAGAAGGAGCC	5	+	296	1599
ENSDARG00000000747	ENSDART00000017497	9	5	5	CACTCATCCTGTCAGAGGTGGTG	5	+	560	1599
ENSDARG00000000747	ENSDART00000017497	9	5	5	CACTCATCCTGTCAGAGGTGGTGCT	7	+	560	1599
ENSDARG00000000747	ENSDART00000017497	9	5	5	ACACTCATCCTGTCAGAGGTGGTG	6	+	559	1599
ENSDARG00000000747	ENSDART00000017497	9	10	10	GTTGACTTCTGTCCCTGGTGGTGGA	7	+	1248	1599
ENSDARG00000000824	ENSDART00000000908	9	1	1	TGCCACAACGCTCTGAAGCGGCT	5	-	38	16566
ENSDARG00000000824	ENSDART00000000908	9	2	2	ATCTTCCACTGTGTGCGGCTGTC	5	-	219	16566
ENSDARG00000000824	ENSDART00000000908	9	2	2	AAAATCTTCCACTGTGTGCGGCTGT	7	-	220	16566
ENSDARG00000000824	ENSDART00000000908	9	2	2	AAAATCTTCCACTGTGTGCGGCT	5	-	222	16566
ENSDARG00000000824	ENSDART00000000908	9	3	3	AAAGTCAGCGGAGCTCTGAATCT	5	-	437	16566
ENSDARG00000000824	ENSDART00000000908	9	3	3	TGCGTCCGCTGCTGTTAGAAGCA	5	-	540	16566
ENSDARG00000000824	ENSDART00000000908	9	4	4	AAAGTCTTAGTCTTCTTTGCAGGC	6	-	609	16566
ENSDARG00000000824	ENSDART00000000908	9	5	5	ACAGGCCTCACAGGAGAGGGTGAC	6	-	840	16566
ENSDARG00000000824	ENSDART00000000908	9	6	6	AACTTCTGCACCCTGGGCTGCTTGT	7	-	921	16566
ENSDARG00000000824	ENSDART00000000908	9	6	6	CCCTCCTGCTTCCATGGAGGAGGA	6	-	945	16566
ENSDARG00000000824	ENSDART00000000908	9	6	6	CCCTCCTGCTTCCATGGAGGAGGAA	7	-	944	16566
ENSDARG00000000824	ENSDART00000000908	9	7	7	GGCGGCATCACTTGCTCTTTTGTG	6	-	1125	16566
ENSDARG00000000824	ENSDART00000000908	9	8	8	GTTCCAGCCTCACTTGTAGCAGTG	6	-	1365	16566
ENSDARG00000000824	ENSDART00000000908	9	9	9	TTCTTCACAAAGAATGGAGCAGCA	6	-	1482	16566
ENSDARG00000000824	ENSDART00000000908	9	9	9	ATCTCCCTCCACAAGCTTTTGCA	5	-	1514	16566
ENSDARG00000000824	ENSDART00000000908	9	11	11	AAAGACTGCATCATCTGGGTTTGTT	7	-	1928	16566
ENSDARG00000000824	ENSDART00000000908	9	11	11	AAAGACTGCATCATCTGGGTTTGT	6	-	1929	16566
ENSDARG00000000824	ENSDART00000000908	9	11	11	GACTGCATCATCTGGGTTTGTTG	5	-	1927	16566
ENSDARG00000000824	ENSDART00000000908	9	11	11	GACTGCATCATCTGGGTTTGTTGAG	7	-	1925	16566
ENSDARG00000000824	ENSDART00000000908	9	11	11	TGCATCATCTGGGTTTGTTGAGCC	6	-	1923	16566
ENSDARG00000000824	ENSDART00000000908	9	12	12	GCAAGCACAGTAGGAAGGCGCAGAC	7	-	2045	16566
ENSDARG00000000824	ENSDART00000000908	9	13	13	TACAAACACTGGCTTGTAGAGTCT	6	-	2290	16566
ENSDARG00000000824	ENSDART00000000908	9	15	15	AGCCAAACAATGTCAGGAAGAGGAT	7	-	2678	16566
ENSDARG00000000824	ENSDART00000000908	9	16	16	AACTCCAAACTTATTGGTGGCTCT	6	-	3265	16566
ENSDARG00000000824	ENSDART00000000908	9	16	16	CACGGCGCAGGATTGATCTGAAGTC	7	-	3733	16566
ENSDARG00000000824	ENSDART00000000908	9	16	16	GACATCTCCTGAATCATAAGACTTG	7	-	3639	16566
ENSDARG00000000824	ENSDART00000000908	9	16	16	CCCTACAGCGGAATTTAGCTGTC	5	-	3501	16566
ENSDARG00000000824	ENSDART00000000908	9	16	16	TTCAGCTTAACCACCTCTTTGGGT	6	-	3858	16566
ENSDARG00000000824	ENSDART00000000908	9	16	16	CTACCATGCTCTTGTGATGGTGCA	6	-	3783	16566
ENSDARG00000000824	ENSDART00000000908	9	16	16	CTCAGCTAAGACATTTTTGATTAC	6	-	4351	16566
ENSDARG00000000824	ENSDART00000000908	9	16	16	CTCCAAGACCAACTGTCTGGCTCT	6	-	4196	16566
ENSDARG00000000824	ENSDART00000000908	9	16	16	TGCTTCTTAGTTCCTCTGTTTCT	5	-	3918	16566
ENSDARG00000000824	ENSDART00000000908	9	16	16	GTCCTACGCTTAAATTTGCTTCT	5	-	3934	16566
ENSDARG00000000824	ENSDART00000000908	9	17	17	GTCACCAGAGAAAATCTCTGCGTTG	7	-	4572	16566
ENSDARG00000000824	ENSDART00000000908	9	18	18	GTTCTCAAAATACCAGGTGCCTTC	6	-	4828	16566
ENSDARG00000000824	ENSDART00000000908	9	18	18	TTCTCAAAATACCAGGTGCCTTC	5	-	4828	16566
ENSDARG00000000824	ENSDART00000000908	9	18	18	TTCATCTTCAGTGAGGCGCTTGT	5	-	4975	16566
ENSDARG00000000824	ENSDART00000000908	9	18	18	GCAGACACAACATATTTGAGGCT	5	-	4867	16566
ENSDARG00000000824	ENSDART00000000908	9	21	21	ACAATCAGCCTTGCTCTGGATTC	5	-	5770	16566
ENSDARG00000000824	ENSDART00000000908	9	22	22	ACCTTCAGATTGCCAGATGTCTTG	6	-	6030	16566
ENSDARG00000000824	ENSDART00000000908	9	25	25	TTCTTCAGAGGTCTGGTGACTCT	5	-	6589	16566
ENSDARG00000000824	ENSDART00000000908	9	26	26	CTAACCATCAACAAAGAGTTTTGC	6	-	7087	16566
ENSDARG00000000824	ENSDART00000000908	9	26	26	ATCAACAAAGAGTTTTGCAGATGTT	7	-	7080	16566
ENSDARG00000000824	ENSDART00000000908	9	26	26	ACCATCAACAAAGAGTTTTGCAGAT	7	-	7083	16566
ENSDARG00000000824	ENSDART00000000908	9	27	27	CACATCACAGGCACGTTGGGTTC	5	-	7189	16566
ENSDARG00000000824	ENSDART00000000908	9	28	28	CTCCACTACGAGGTTTGCCTTTGAA	7	-	7347	16566
ENSDARG00000000824	ENSDART00000000908	9	28	28	GCCCTCCACTACGAGGTTTGCCTTT	7	-	7350	16566
ENSDARG00000000824	ENSDART00000000908	9	29	29	TTCTCCAGCATCACTTCTGTATGT	6	-	7570	16566
ENSDARG00000000824	ENSDART00000000908	9	30	30	GTCACCTCCACAGAGAAGCGTGC	5	-	7708	16566
ENSDARG00000000824	ENSDART00000000908	9	30	30	CTCCACAGAGAAGCGTGCAGGTTTG	7	-	7701	16566
ENSDARG00000000824	ENSDART00000000908	9	30	30	TTCAACAGACAAGGGCTGCATGT	5	-	7673	16566
ENSDARG00000000824	ENSDART00000000908	9	30	30	GAATCCAGAGGACAGGGCCTGAGAG	7	-	7767	16566
ENSDARG00000000824	ENSDART00000000908	9	30	30	TACCAAGACACTTGAGGCTGAGGAA	7	-	7736	16566
ENSDARG00000000824	ENSDART00000000908	9	30	30	TACCAAGACACTTGAGGCTGAGGA	6	-	7737	16566
ENSDARG00000000824	ENSDART00000000908	9	30	30	ACCTTCCACATTAAGCGAAGCTGAG	7	-	7908	16566
ENSDARG00000000824	ENSDART00000000908	9	30	30	AGCTGCATCTTCTGGGAAGACTTC	6	-	7840	16566
ENSDARG00000000824	ENSDART00000000908	9	31	31	TTCTCCCTCTTCAACAGAGGTATCT	7	-	7998	16566
ENSDARG00000000824	ENSDART00000000908	9	32	32	ATCTGCAACATATGCTCTGGAGAT	6	-	8149	16566
ENSDARG00000000824	ENSDART00000000908	9	33	33	ACCTTCCACTGTGAGCTGTGCAGAT	7	-	8685	16566
ENSDARG00000000824	ENSDART00000000908	9	33	33	TACTGCACCCTTTCTGTATTTGTG	6	-	8556	16566
ENSDARG00000000824	ENSDART00000000908	9	33	33	GTCTCAGTCATGGTCTGGGAGGTG	6	-	8295	16566
ENSDARG00000000824	ENSDART00000000908	9	33	33	GCATACTGCACCCTTTCTGTATTT	6	-	8559	16566
ENSDARG00000000824	ENSDART00000000908	9	34	34	AGAATCAGAGGGTACAGGGGTTTCT	7	-	8727	16566
ENSDARG00000000824	ENSDART00000000908	9	34	34	ACATTCTTAACATTTAAGCAGCA	5	-	9091	16566
ENSDARG00000000824	ENSDART00000000908	9	35	35	ACAATCACAGTAAACTTAGCTGTC	6	-	9381	16566
ENSDARG00000000824	ENSDART00000000908	9	35	35	AAAAACAGCTCTTTAGGTTGTTGCT	7	-	12572	16566
ENSDARG00000000824	ENSDART00000000908	9	35	35	AACGGCAGACATAAGATTTGAGGAC	7	-	10311	16566
ENSDARG00000000824	ENSDART00000000908	9	35	35	AACTGCAAAGTCTTGCTCTGCAGCC	7	-	11601	16566
ENSDARG00000000824	ENSDART00000000908	9	35	35	ACCTCCTGCTCAAAAGTTGCGTGC	6	-	10404	16566
ENSDARG00000000824	ENSDART00000000908	9	35	35	AGACACAGACATAGATGCTGCATGC	7	-	11433	16566
ENSDARG00000000824	ENSDART00000000908	9	35	35	GTTCTACTCGCTCTTCTTTGATTGC	7	-	11215	16566
ENSDARG00000000824	ENSDART00000000908	9	35	35	GTCCTCCTCTGTTGGGATAGGCA	5	-	9215	16566
ENSDARG00000000824	ENSDART00000000908	9	35	35	TTAAACCCCATCCTCCTTTGTCTTC	7	-	12529	16566
ENSDARG00000000824	ENSDART00000000908	9	35	35	CTACCAAACATTGAGTGGAATTC	5	-	10611	16566
ENSDARG00000000824	ENSDART00000000908	9	35	35	TTCAAAAAACAGCTCTTTAGGTTGT	7	-	12576	16566
ENSDARG00000000824	ENSDART00000000908	9	35	35	CTCCTCTGCGGTAATGTTGTTTAA	6	-	12607	16566
ENSDARG00000000824	ENSDART00000000908	9	35	35	TGCTCAAAAGTTGCGTGCAGCTTTT	7	-	10397	16566
ENSDARG00000000824	ENSDART00000000908	9	36	36	TTCACCAGAGTCATCTTTTGTTGGG	7	-	12804	16566
ENSDARG00000000824	ENSDART00000000908	9	36	36	GTATTCACCAGAGTCATCTTTTGTT	7	-	12807	16566
ENSDARG00000000824	ENSDART00000000908	9	36	36	ACATTCAAACTTCACTGGGTTGCC	6	-	12661	16566
ENSDARG00000000824	ENSDART00000000908	9	36	36	AGAGTCATCTTTTGTTGGGCTGGG	6	-	12799	16566
ENSDARG00000000824	ENSDART00000000908	9	38	38	TTCCTCAAAAAGCGGGCTGGTTCT	6	-	13167	16566
ENSDARG00000000824	ENSDART00000000908	9	38	38	TTCCTCAAAAAGCGGGCTGGTTC	5	-	13168	16566
ENSDARG00000000824	ENSDART00000000908	9	38	38	TCCTCAAAAAGCGGGCTGGTTCT	5	-	13167	16566
ENSDARG00000000824	ENSDART00000000908	9	38	38	GTTGTCACATTCTTGAAGGCTTT	5	-	13349	16566
ENSDARG00000000824	ENSDART00000000908	9	39	39	TTCTTCACAAAGCGGGCAGGTTCT	6	-	13452	16566
ENSDARG00000000824	ENSDART00000000908	9	40	40	TTCTTCACAAAGCGGGCAGGTTCT	6	-	13737	16566
ENSDARG00000000824	ENSDART00000000908	9	40	40	CACTCCAGAATACAAGAGTTTGAT	6	-	13899	16566
ENSDARG00000000824	ENSDART00000000908	9	41	41	TTCTTCACAAAGCGGGCAGGCTCT	6	-	14022	16566
ENSDARG00000000824	ENSDART00000000908	9	42	42	CACTCAAGCTTCAGGTTTTTGCT	5	-	14356	16566
ENSDARG00000000824	ENSDART00000000908	9	44	44	AACCACCACCTGGAAGGAGGCAGTG	7	-	15135	16566
ENSDARG00000000824	ENSDART00000000908	9	44	44	GTTAACCACCACCTGGAAGGAGGC	6	-	15139	16566
ENSDARG00000000824	ENSDART00000000908	9	44	44	TGCATCCTCAATGTGCTCTGAGGGT	7	-	14910	16566
ENSDARG00000000824	ENSDART00000000908	9	44	44	TTAACCACCACCTGGAAGGAGGC	5	-	15139	16566
ENSDARG00000000824	ENSDART00000000908	9	45	45	ATCTCCTGCATCAGTTTTGGATGC	6	-	15268	16566
ENSDARG00000000824	ENSDART00000000908	9	48	48	GCAGACCCCGGAAGTCTGTGATGCC	7	-	15853	16566
ENSDARG00000000824	ENSDART00000000908	9	50	50	CACTGCCTCTTTGTTAAGTTGTG	5	-	16067	16566
ENSDARG00000000824	ENSDART00000000908	9	51	51	CAACTCGCACTCAAAAGTGGCAGAC	7	-	16353	16566
ENSDARG00000001220	ENSDART00000001388	9	1	1	AGCTCCTGCTGTAAAGCTGGGTCT	6	-	45	6585
ENSDARG00000001220	ENSDART00000001388	9	1	1	AGACACTTCCTGGCCAGTTTGAGCT	7	-	71	6585
ENSDARG00000001220	ENSDART00000001388	9	2	2	CTCATCAAACCCTGTGCCTGAGGA	6	-	142	6585
ENSDARG00000001220	ENSDART00000001388	9	3	3	CTCCACCCACTTCCCAGACGATGGT	7	-	273	6585
ENSDARG00000001220	ENSDART00000001388	9	3	3	CTCCGCCACCAGCAGGGCGTGGGA	6	-	352	6585
ENSDARG00000001220	ENSDART00000001388	9	3	3	CTCCGCCACCAGCAGGGCGTGGGAG	7	-	351	6585
ENSDARG00000001220	ENSDART00000001388	9	3	3	CTCTCCGTCCTCCCCTTTGCTGGC	6	-	403	6585
ENSDARG00000001220	ENSDART00000001388	9	3	3	GCCACCAGCAGGGCGTGGGAGCC	5	-	349	6585
ENSDARG00000001220	ENSDART00000001388	9	3	3	GTCCTCCCCTTTGCTGGCGGAGCC	6	-	397	6585
ENSDARG00000001220	ENSDART00000001388	9	3	3	TCCGCCACCAGCAGGGCGTGGGA	5	-	352	6585
ENSDARG00000001220	ENSDART00000001388	9	3	3	TCCGCCACCAGCAGGGCGTGGGAG	6	-	351	6585
ENSDARG00000001220	ENSDART00000001388	9	3	3	TCCGTCCTCCCCTTTGCTGGCGGA	6	-	400	6585
ENSDARG00000001220	ENSDART00000001388	9	3	3	TCCACCCACTTCCCAGACGATGGT	6	-	273	6585
ENSDARG00000001220	ENSDART00000001388	9	3	3	AACTGCACAATCTTGGGTGATTTG	6	-	309	6585
ENSDARG00000001220	ENSDART00000001388	9	3	3	AACTGCACAATCTTGGGTGATTT	5	-	310	6585
ENSDARG00000001220	ENSDART00000001388	9	4	4	TGCTACTGCCGTTGTTGCAGGCTGT	7	-	505	6585
ENSDARG00000001220	ENSDART00000001388	9	4	4	CTCTCCATCTTTAGTGACGATGCT	6	-	529	6585
ENSDARG00000001220	ENSDART00000001388	9	4	4	TGCTGCTACTGCCGTTGTTGCAGGC	7	-	508	6585
ENSDARG00000001220	ENSDART00000001388	9	5	5	CTCGACCACACTGGCCTTTGTTGTT	7	-	700	6585
ENSDARG00000001220	ENSDART00000001388	9	8	8	GCCCTCCTCCAGCCGGTGGCGGC	5	-	1214	6585
ENSDARG00000001220	ENSDART00000001388	9	8	8	CCCTCCTCCAGCCGGTGGCGGCGGT	7	-	1211	6585
ENSDARG00000001220	ENSDART00000001388	9	8	8	GCCCTCCTCCAGCCGGTGGCGGCG	6	-	1213	6585
ENSDARG00000001220	ENSDART00000001388	9	8	8	TCCTCCAGCCGGTGGCGGCGGTT	5	-	1210	6585
ENSDARG00000001220	ENSDART00000001388	9	8	8	TTCTCCTCCTGTCGAATCTGGATGT	7	-	1172	6585
ENSDARG00000001220	ENSDART00000001388	9	8	8	CCCTCCTCCAGCCGGTGGCGGCG	5	-	1213	6585
ENSDARG00000001220	ENSDART00000001388	9	13	13	GTTGGCAAAAATCTCAGAGGTGGCC	7	-	1833	6585
ENSDARG00000001220	ENSDART00000001388	9	15	15	TGCTGCAGAGGGCCTGGATGTCGGA	7	-	2095	6585
ENSDARG00000001220	ENSDART00000001388	9	16	16	AGCTCACTCTCAAAGCGGTTGAC	5	-	2308	6585
ENSDARG00000001220	ENSDART00000001388	9	16	16	GTCTCCTCCTCAGCGCTGGCAAC	5	-	2242	6585
ENSDARG00000001220	ENSDART00000001388	9	16	16	GTAATCCTCTTTTGAGTAGACTTT	6	-	2278	6585
ENSDARG00000001220	ENSDART00000001388	9	17	17	GGCCTCCACTGAATGGGCAGAGTAA	7	-	2343	6585
ENSDARG00000001220	ENSDART00000001388	9	17	17	GTCAGCATCAGCGCAGAAGCGGAT	6	-	2368	6585
ENSDARG00000001220	ENSDART00000001388	9	17	17	AGCATCAGCGCAGAAGCGGATGGC	6	-	2365	6585
ENSDARG00000001220	ENSDART00000001388	9	19	19	GTACCCATCATCCGTGGTGATTGT	6	-	2659	6585
ENSDARG00000001220	ENSDART00000001388	9	19	19	ACCACCAGCCCAACTGAAGCAGCA	6	-	2576	6585
ENSDARG00000001220	ENSDART00000001388	9	23	23	CACAGCCTCCAGCAGCGTGAGCG	5	-	3200	6585
ENSDARG00000001220	ENSDART00000001388	9	23	23	TCCTCCACAATCGCTTTGGTGCT	5	-	3055	6585
ENSDARG00000001220	ENSDART00000001388	9	23	23	GCCTCCAGCAGCGTGAGCGGTTGAC	7	-	3194	6585
ENSDARG00000001220	ENSDART00000001388	9	23	23	CTCCTCCACAATCGCTTTGGTGCT	6	-	3055	6585
ENSDARG00000001220	ENSDART00000001388	9	23	23	CACTGCAGAGCCGGAGTCGGGTAG	6	-	3267	6585
ENSDARG00000001220	ENSDART00000001388	9	23	23	GCCCACTGCAGAGCCGGAGTCGGG	6	-	3270	6585
ENSDARG00000001220	ENSDART00000001388	9	23	23	ACAGGCCCACTGCAGAGCCGGAGTC	7	-	3273	6585
ENSDARG00000001220	ENSDART00000001388	9	23	23	GACTCCTCCACAATCGCTTTGGTG	6	-	3057	6585
ENSDARG00000001220	ENSDART00000001388	9	24	24	GCCACCAGCAGGGGGAAGCGGTG	5	-	3505	6585
ENSDARG00000001220	ENSDART00000001388	9	24	24	GACATCACCGCAGCCAGCAGACGAC	7	-	3362	6585
ENSDARG00000001220	ENSDART00000001388	9	24	24	ATCACCGCAGCCAGCAGACGACTGC	7	-	3359	6585
ENSDARG00000001220	ENSDART00000001388	9	24	24	GACGACTGCTCGATGTGCGGAAGTT	7	-	3343	6585
ENSDARG00000001220	ENSDART00000001388	9	24	24	CACCGCAGCCAGCAGACGACTGC	5	-	3359	6585
ENSDARG00000001220	ENSDART00000001388	9	24	24	GCAGACGACTGCTCGATGTGCGGAA	7	-	3346	6585
ENSDARG00000001220	ENSDART00000001388	9	25	25	AACCTCAGAACCGAGAGCAGATGCG	7	-	3720	6585
ENSDARG00000001220	ENSDART00000001388	9	25	25	GCCAGCAGACCACAGGTGTTGGA	5	-	3676	6585
ENSDARG00000001220	ENSDART00000001388	9	25	25	GCCAGCAGACCACAGGTGTTGGAC	6	-	3675	6585
ENSDARG00000001220	ENSDART00000001388	9	25	25	CTCGACCTCTTTTCTAAGACTCT	5	-	3632	6585
ENSDARG00000001220	ENSDART00000001388	9	26	26	TCCAGCTGCGTCCCTGGCTGGTTT	6	-	3797	6585
ENSDARG00000001220	ENSDART00000001388	9	26	26	AGCTGCGTCCCTGGCTGGTTTTGGT	7	-	3793	6585
ENSDARG00000001220	ENSDART00000001388	9	26	26	TCCAGCTGCGTCCCTGGCTGGTTTT	7	-	3796	6585
ENSDARG00000001220	ENSDART00000001388	9	28	28	TCCGTCCCCATTGGCTGTGCGGCT	6	-	4126	6585
ENSDARG00000001220	ENSDART00000001388	9	28	28	TTACGCAGACGAACGGCGTATTT	5	-	4096	6585
ENSDARG00000001220	ENSDART00000001388	9	28	28	TGCTCAAGCTGCAGGTGCTGAAGGT	7	-	4189	6585
ENSDARG00000001220	ENSDART00000001388	9	29	29	GTCCTCTTCATTGGCTTTGCTTAG	6	-	4300	6585
ENSDARG00000001220	ENSDART00000001388	9	29	29	AGCAAAGGCCCTATGAAGGAGGT	5	-	4379	6585
ENSDARG00000001220	ENSDART00000001388	9	31	31	ACACCAGCCTGCTTGTAGGGGTG	5	-	4663	6585
ENSDARG00000001220	ENSDART00000001388	9	31	31	GACACCAGCCTGCTTGTAGGGGTG	6	-	4663	6585
ENSDARG00000001220	ENSDART00000001388	9	32	32	AGCTCAGTCCAGCTGTTGATGGT	5	-	4846	6585
ENSDARG00000001220	ENSDART00000001388	9	33	33	TCCTTCACATAATCCGATGCAGTT	6	-	4947	6585
ENSDARG00000001220	ENSDART00000001388	9	35	35	GAAGTCCTCTAGGAAGGAGTGTTC	6	-	5170	6585
ENSDARG00000001220	ENSDART00000001388	9	36	36	AACATCTCCATACTGATCTTTGGTC	7	-	5334	6585
ENSDARG00000001220	ENSDART00000001388	9	37	37	GTCGCCTCCAGTTTGGGTGCTGGA	6	-	5508	6585
ENSDARG00000001220	ENSDART00000001388	9	37	37	ACCTTCATCATAGTGATGGCGAT	5	-	5566	6585
ENSDARG00000001220	ENSDART00000001388	9	37	37	GACTTCTTCTGAGAGACGGGAAC	5	-	5395	6585
ENSDARG00000001220	ENSDART00000001388	9	40	40	GAACTCACCTTGCTAGGTTGAGGTT	7	-	5840	6585
ENSDARG00000001220	ENSDART00000001388	9	40	40	GAACTCACCTTGCTAGGTTGAGGT	6	-	5841	6585
ENSDARG00000001220	ENSDART00000001388	9	41	41	TACCTCGTCAATGAATGTGATGGT	6	-	5953	6585
ENSDARG00000001220	ENSDART00000001388	9	42	42	GGCTTCTGCCCAGATGCTGGTTAA	6	-	6074	6585
ENSDARG00000001220	ENSDART00000001388	9	43	43	CTCGCCTACCGCCTTGACTTTGTT	6	-	6313	6585
ENSDARG00000001220	ENSDART00000001388	9	43	43	TACCTCTAAGGTTTGGGCAGCTTCT	7	-	6262	6585
ENSDARG00000001220	ENSDART00000039157	9	1	1	CAATGCGGCCTCTTTCTGCTGCC	5	-	116	7518
ENSDARG00000001220	ENSDART00000039157	9	1	1	GCCCCATCCAGAGTATCTGTCTGC	6	-	9	7518
ENSDARG00000001220	ENSDART00000039157	9	1	1	GAATGCAGAGGGATTGCTGTGGAG	6	-	55	7518
ENSDARG00000001220	ENSDART00000039157	9	1	1	GGCCCCATCCAGAGTATCTGTCTGC	7	-	9	7518
ENSDARG00000001220	ENSDART00000039157	9	2	2	GTCCAATCCCAATGATCTGGGGAG	6	-	221	7518
ENSDARG00000001220	ENSDART00000039157	9	3	3	AGACACAGCCTGTAGGGTTTTGC	5	-	512	7518
ENSDARG00000001220	ENSDART00000039157	9	3	3	GCAGACACAGCCTGTAGGGTTTTGC	7	-	512	7518
ENSDARG00000001220	ENSDART00000039157	9	3	3	AGCCACCACCAGGCTGAAGAGGCA	6	-	475	7518
ENSDARG00000001220	ENSDART00000039157	9	3	3	CAAGCCACCACCAGGCTGAAGAG	5	-	478	7518
ENSDARG00000001220	ENSDART00000039157	9	3	3	AGACACAGCCTGTAGGGTTTTGCC	6	-	511	7518
ENSDARG00000001220	ENSDART00000039157	9	4	4	GAACCATTCCTGGATCTGAATCT	5	-	635	7518
ENSDARG00000001220	ENSDART00000039157	9	4	4	CCCTCACCCGAACGGTGCCGCTGTA	7	-	805	7518
ENSDARG00000001220	ENSDART00000039157	9	4	4	ACCGCCTGCACACTTCTCTGTAGTG	7	-	599	7518
ENSDARG00000001220	ENSDART00000039157	9	4	4	GCCCTCACCCGAACGGTGCCGCT	5	-	808	7518
ENSDARG00000001220	ENSDART00000039157	9	6	6	TCCTGCTCCAGAGTCTCTGGGTTG	6	-	948	7518
ENSDARG00000001220	ENSDART00000039157	9	8	8	AGACACTTCCTGGCCAGTTTGAGCT	7	-	1127	7518
ENSDARG00000001220	ENSDART00000039157	9	8	8	AGCTCCTGCTGTAAAGCTGGGTCT	6	-	1101	7518
ENSDARG00000001220	ENSDART00000039157	9	9	9	CTCATCAAACCCTGTGCCTGAGGA	6	-	1198	7518
ENSDARG00000001220	ENSDART00000039157	9	10	10	TCCACCCACTTCCCAGACGATGGT	6	-	1329	7518
ENSDARG00000001220	ENSDART00000039157	9	10	10	GCCACCAGCAGGGCGTGGGAGCC	5	-	1405	7518
ENSDARG00000001220	ENSDART00000039157	9	10	10	CTCCACCCACTTCCCAGACGATGGT	7	-	1329	7518
ENSDARG00000001220	ENSDART00000039157	9	10	10	CTCCGCCACCAGCAGGGCGTGGGA	6	-	1408	7518
ENSDARG00000001220	ENSDART00000039157	9	10	10	CTCCGCCACCAGCAGGGCGTGGGAG	7	-	1407	7518
ENSDARG00000001220	ENSDART00000039157	9	10	10	TCCGCCACCAGCAGGGCGTGGGAG	6	-	1407	7518
ENSDARG00000001220	ENSDART00000039157	9	10	10	TCCGCCACCAGCAGGGCGTGGGA	5	-	1408	7518
ENSDARG00000001220	ENSDART00000039157	9	10	10	GTCCTCCCCTTTGCTGGCGGAGCC	6	-	1453	7518
ENSDARG00000001220	ENSDART00000039157	9	10	10	CTCTCCGTCCTCCCCTTTGCTGGC	6	-	1459	7518
ENSDARG00000001220	ENSDART00000039157	9	10	10	TCCGTCCTCCCCTTTGCTGGCGGA	6	-	1456	7518
ENSDARG00000001220	ENSDART00000039157	9	10	10	AACTGCACAATCTTGGGTGATTTG	6	-	1365	7518
ENSDARG00000001220	ENSDART00000039157	9	10	10	AACTGCACAATCTTGGGTGATTT	5	-	1366	7518
ENSDARG00000001220	ENSDART00000039157	9	11	11	TGCTGCTACTGCCGTTGTTGCAGGC	7	-	1564	7518
ENSDARG00000001220	ENSDART00000039157	9	11	11	TGCTACTGCCGTTGTTGCAGGCTGT	7	-	1561	7518
ENSDARG00000001220	ENSDART00000039157	9	11	11	CTCTCCATCTTTAGTGACGATGCT	6	-	1585	7518
ENSDARG00000001220	ENSDART00000039157	9	12	12	CTCGACCACACTGGCCTTTGTTGTT	7	-	1756	7518
ENSDARG00000001220	ENSDART00000039157	9	15	15	CCCTCCTCCAGCCGGTGGCGGCGGT	7	-	2219	7518
ENSDARG00000001220	ENSDART00000039157	9	15	15	GCCCTCCTCCAGCCGGTGGCGGCG	6	-	2221	7518
ENSDARG00000001220	ENSDART00000039157	9	15	15	GCCCTCCTCCAGCCGGTGGCGGC	5	-	2222	7518
ENSDARG00000001220	ENSDART00000039157	9	15	15	TCCTCCAGCCGGTGGCGGCGGTT	5	-	2218	7518
ENSDARG00000001220	ENSDART00000039157	9	15	15	TTCTCCTCCTGTCGAATCTGGATGT	7	-	2180	7518
ENSDARG00000001220	ENSDART00000039157	9	15	15	CCCTCCTCCAGCCGGTGGCGGCG	5	-	2221	7518
ENSDARG00000001220	ENSDART00000039157	9	20	20	GTTGGCAAAAATCTCAGAGGTGGCC	7	-	2841	7518
ENSDARG00000001220	ENSDART00000039157	9	22	22	TGCTGCAGAGGGCCTGGATGTCGGA	7	-	3103	7518
ENSDARG00000001220	ENSDART00000039157	9	23	23	GTAATCCTCTTTTGAGTAGACTTT	6	-	3286	7518
ENSDARG00000001220	ENSDART00000039157	9	23	23	AGCTCACTCTCAAAGCGGTTGAC	5	-	3316	7518
ENSDARG00000001220	ENSDART00000039157	9	23	23	GTCTCCTCCTCAGCGCTGGCAAC	5	-	3250	7518
ENSDARG00000001220	ENSDART00000039157	9	24	24	AGCATCAGCGCAGAAGCGGATGGC	6	-	3373	7518
ENSDARG00000001220	ENSDART00000039157	9	24	24	GTCAGCATCAGCGCAGAAGCGGAT	6	-	3376	7518
ENSDARG00000001220	ENSDART00000039157	9	24	24	GGCCTCCACTGAATGGGCAGAGTAA	7	-	3351	7518
ENSDARG00000001220	ENSDART00000039157	9	26	26	GTACCCATCATCCGTGGTGATTGT	6	-	3667	7518
ENSDARG00000001220	ENSDART00000039157	9	26	26	ACCACCAGCCCAACTGAAGCAGCA	6	-	3584	7518
ENSDARG00000001220	ENSDART00000039157	9	30	30	TCCTCCACAATCGCTTTGGTGCT	5	-	4063	7518
ENSDARG00000001220	ENSDART00000039157	9	30	30	GCCTCCAGCAGCGTGAGCGGTTGAC	7	-	4202	7518
ENSDARG00000001220	ENSDART00000039157	9	30	30	ACAGGCCCACTGCAGAGCCGGAGTC	7	-	4281	7518
ENSDARG00000001220	ENSDART00000039157	9	30	30	GCCCACTGCAGAGCCGGAGTCGGG	6	-	4278	7518
ENSDARG00000001220	ENSDART00000039157	9	30	30	CACTGCAGAGCCGGAGTCGGGTAG	6	-	4275	7518
ENSDARG00000001220	ENSDART00000039157	9	30	30	GACTCCTCCACAATCGCTTTGGTG	6	-	4065	7518
ENSDARG00000001220	ENSDART00000039157	9	30	30	CACAGCCTCCAGCAGCGTGAGCG	5	-	4208	7518
ENSDARG00000001220	ENSDART00000039157	9	30	30	CTCCTCCACAATCGCTTTGGTGCT	6	-	4063	7518
ENSDARG00000001220	ENSDART00000039157	9	31	31	GACATCACCGCAGCCAGCAGACGAC	7	-	4370	7518
ENSDARG00000001220	ENSDART00000039157	9	31	31	CACCGCAGCCAGCAGACGACTGC	5	-	4367	7518
ENSDARG00000001220	ENSDART00000039157	9	31	31	GCAGACGACTGCTCGATGTGCGGAA	7	-	4354	7518
ENSDARG00000001220	ENSDART00000039157	9	31	31	ATCACCGCAGCCAGCAGACGACTGC	7	-	4367	7518
ENSDARG00000001220	ENSDART00000039157	9	31	31	GCCACCAGCAGGGGGAAGCGGTG	5	-	4513	7518
ENSDARG00000001220	ENSDART00000039157	9	31	31	GACGACTGCTCGATGTGCGGAAGTT	7	-	4351	7518
ENSDARG00000001220	ENSDART00000039157	9	32	32	CTCGACCTCTTTTCTAAGACTCT	5	-	4640	7518
ENSDARG00000001220	ENSDART00000039157	9	32	32	GCCAGCAGACCACAGGTGTTGGAC	6	-	4683	7518
ENSDARG00000001220	ENSDART00000039157	9	32	32	AACCTCAGAACCGAGAGCAGATGCG	7	-	4728	7518
ENSDARG00000001220	ENSDART00000039157	9	32	32	GCCAGCAGACCACAGGTGTTGGA	5	-	4684	7518
ENSDARG00000001220	ENSDART00000039157	9	33	33	TCCAGCTGCGTCCCTGGCTGGTTTT	7	-	4804	7518
ENSDARG00000001220	ENSDART00000039157	9	33	33	TCCAGCTGCGTCCCTGGCTGGTTT	6	-	4805	7518
ENSDARG00000001220	ENSDART00000039157	9	33	33	AGCTGCGTCCCTGGCTGGTTTTGGT	7	-	4801	7518
ENSDARG00000001220	ENSDART00000039157	9	35	35	TCCGTCCCCATTGGCTGTGCGGCT	6	-	5134	7518
ENSDARG00000001220	ENSDART00000039157	9	35	35	TGCTCAAGCTGCAGGTGCTGAAGGT	7	-	5197	7518
ENSDARG00000001220	ENSDART00000039157	9	35	35	TTACGCAGACGAACGGCGTATTT	5	-	5104	7518
ENSDARG00000001220	ENSDART00000039157	9	36	36	AGCAAAGGCCCTATGAAGGAGGT	5	-	5387	7518
ENSDARG00000001220	ENSDART00000039157	9	36	36	GTCCTCTTCATTGGCTTTGCTTAG	6	-	5308	7518
ENSDARG00000001220	ENSDART00000039157	9	38	38	ACCAAACACCTCCACCGCAGCCTAA	7	-	5514	7518
ENSDARG00000001220	ENSDART00000039157	9	38	38	GACACCAGCCTGCTTGTAGGGGTG	6	-	5701	7518
ENSDARG00000001220	ENSDART00000039157	9	38	38	ACACCAGCCTGCTTGTAGGGGTG	5	-	5701	7518
ENSDARG00000001220	ENSDART00000039157	9	39	39	AGCTCAGTCCAGCTGTTGATGGT	5	-	5884	7518
ENSDARG00000001220	ENSDART00000039157	9	40	40	TCCTTCACATAATCCGATGCAGTT	6	-	5985	7518
ENSDARG00000001220	ENSDART00000039157	9	43	43	GAAGTCCTCTAGGAAGGAGTGTTC	6	-	6325	7518
ENSDARG00000001220	ENSDART00000039157	9	44	44	AACATCTCCATACTGATCTTTGGTC	7	-	6489	7518
ENSDARG00000001220	ENSDART00000039157	9	45	45	GTCGCCTCCAGTTTGGGTGCTGGA	6	-	6663	7518
ENSDARG00000001220	ENSDART00000039157	9	45	45	ACCTTCATCATAGTGATGGCGAT	5	-	6721	7518
ENSDARG00000001220	ENSDART00000039157	9	45	45	GACTTCTTCTGAGAGACGGGAAC	5	-	6550	7518
ENSDARG00000001220	ENSDART00000039157	9	48	48	GAACTCACCTTGCTAGGTTGAGGTT	7	-	6995	7518
ENSDARG00000001220	ENSDART00000039157	9	48	48	GAACTCACCTTGCTAGGTTGAGGT	6	-	6996	7518
ENSDARG00000001220	ENSDART00000039157	9	49	49	TACCTCGTCAATGAATGTGATGGT	6	-	7108	7518
ENSDARG00000001220	ENSDART00000039157	9	50	50	GGCTTCTGCCCAGATGCTGGTTAA	6	-	7229	7518
ENSDARG00000001220	ENSDART00000099353	9	1	1	TACCTCTAAGGTTTGGGCAGCTTCT	7	-	64	1503
ENSDARG00000001220	ENSDART00000099353	9	1	1	CTCGCCTACCGCCTTGACTTTGTT	6	-	115	1503
ENSDARG00000001220	ENSDART00000099353	9	5	5	TGCTCAAAAATGGAAGGACTTGGGA	7	-	470	1503
ENSDARG00000001220	ENSDART00000099353	9	5	5	TCCAAACACAAATGGGCTGTGGAC	6	-	520	1503
ENSDARG00000001220	ENSDART00000099353	9	5	5	GTCCAAACACAAATGGGCTGTGGAC	7	-	520	1503
ENSDARG00000001220	ENSDART00000099353	9	6	6	CTCCACTACTTCACTGTGGAGAT	5	-	1205	1503
ENSDARG00000001220	ENSDART00000099353	9	6	6	CACTACTTCACTGTGGAGATTTT	5	-	1202	1503
ENSDARG00000001220	ENSDART00000099353	9	6	6	AGAGTCAGACCGCAATTTGCCTGT	6	-	754	1503
ENSDARG00000001549	ENSDART00000001795	9	1	1	ACCTGCTCCGCGCCGCCGCCGTC	5	-	34	2037
ENSDARG00000001549	ENSDART00000001795	9	1	1	GCCGCCGTCCTGAGCGCTGCTGCT	6	-	19	2037
ENSDARG00000001549	ENSDART00000001795	9	2	2	GTTCTCTGCTCCGGGGGCGGGCGAA	7	-	108	2037
ENSDARG00000001549	ENSDART00000001795	9	3	3	GACGTCGGCGGACGTGACGCTGAT	6	-	493	2037
ENSDARG00000001549	ENSDART00000001795	9	3	3	GTCTGCACCTGAGGGATGACTTG	5	-	382	2037
ENSDARG00000001549	ENSDART00000001795	9	3	3	TCCCGCCACTGGCTGCTGCGTCAAC	7	-	885	2037
ENSDARG00000001549	ENSDART00000001795	9	3	3	CTCTCCCGCCACTGGCTGCTGCG	5	-	890	2037
ENSDARG00000001549	ENSDART00000001795	9	3	3	CCCAACTGCCCGTCAGTCGTCTGC	6	-	399	2037
ENSDARG00000001549	ENSDART00000001795	9	3	3	AGAGACACCTGTGGGATCTGGTGCA	7	-	557	2037
ENSDARG00000001549	ENSDART00000001795	9	3	3	ACCTGCACCGCTCCCTGACTGAGGT	7	-	932	2037
ENSDARG00000001549	ENSDART00000001795	9	5	5	GTCACCGACTGCAGATTGGGCATCT	7	-	1232	2037
ENSDARG00000001549	ENSDART00000001795	9	5	5	GTTATCTGCTGGGTTGGAGCCGTC	6	-	1143	2037
ENSDARG00000001549	ENSDART00000001795	9	5	5	ACCGTCACCGACTGCAGATTGGGCA	7	-	1235	2037
ENSDARG00000001549	ENSDART00000001795	9	5	5	AGACCCTTCGGCCTCTTTAGGAGTC	7	-	1334	2037
ENSDARG00000001549	ENSDART00000001795	9	7	7	TCCCGCCTCCCTCTTTGCAGTTGGG	7	-	1516	2037
ENSDARG00000001549	ENSDART00000001795	9	7	7	CCCGCCTCCCTCTTTGCAGTTGGG	6	-	1516	2037
ENSDARG00000001549	ENSDART00000001795	9	7	7	ACATGCGACCCTGCGCAGACGTT	5	-	1487	2037
ENSDARG00000001549	ENSDART00000001795	9	7	7	ACCTCCCGCCTCCCTCTTTGCAGTT	7	-	1519	2037
ENSDARG00000001549	ENSDART00000001795	9	7	7	GCCTCCCTCTTTGCAGTTGGGGCA	6	-	1513	2037
ENSDARG00000001549	ENSDART00000001795	9	8	8	TCCCACAAAACATCCAGGTGCAGAC	7	-	1663	2037
ENSDARG00000001549	ENSDART00000001795	9	9	9	GTCACCGGCGGACACGGAGACTAA	6	-	2014	2037
ENSDARG00000001549	ENSDART00000001795	9	9	9	GCATGCTGCCCGGCTGGATGTTGGT	7	-	1906	2037
ENSDARG00000001618	ENSDART00000059458	9	1	1	TTAGACAAAGGTTTGGAGAAGTT	5	-	634	981
ENSDARG00000001618	ENSDART00000059458	9	1	1	GTTTGCCCATAACCTTTTTGGAA	5	-	591	981
ENSDARG00000001618	ENSDART00000059458	9	1	1	GTATTCGTCATTGGAGAATGATTC	6	-	19	981
ENSDARG00000001618	ENSDART00000059458	9	1	1	GAATCATGCACACACTTTTGTGTCT	7	-	446	981
ENSDARG00000001618	ENSDART00000059458	9	1	1	CTCTCATGCACTGAGTAATGAGTT	6	-	414	981
ENSDARG00000001618	ENSDART00000059458	9	1	1	CAATCCTGCTGTCTCTGGTGCAGGG	7	-	206	981
ENSDARG00000001618	ENSDART00000059458	9	1	1	ATCCAATCCTGCTGTCTCTGGTGCA	7	-	209	981
ENSDARG00000001676	ENSDART00000001955	9	3	3	GTCCGCAGACGGTGGTCTTGAAC	5	-	288	774
ENSDARG00000001676	ENSDART00000001955	9	3	3	AGCGTCCGCAGACGGTGGTCTTG	5	-	291	774
ENSDARG00000001676	ENSDART00000001955	9	3	3	AAATCCCTCAGCCAGCAGAATAA	5	-	230	774
ENSDARG00000001676	ENSDART00000001955	9	4	4	ACCGGCACCGCAGAGAAGCCGAA	5	-	373	774
ENSDARG00000001676	ENSDART00000001955	9	4	4	GTCGACCACATGTTGTAGAAGAG	5	-	400	774
ENSDARG00000001676	ENSDART00000001955	9	4	4	GTCCACACAGATGCTGTCGATGGA	6	-	460	774
ENSDARG00000001676	ENSDART00000001955	9	4	4	GGCACCGCAGAGAAGCCGAAGAC	5	-	370	774
ENSDARG00000001676	ENSDART00000001955	9	4	4	AACGTCCACACAGATGCTGTCGAT	6	-	463	774
ENSDARG00000001676	ENSDART00000001955	9	7	7	CGCTCCTCCTTCAGTTTGATGTC	5	-	709	774
ENSDARG00000001676	ENSDART00000085693	9	3	3	AAATCCCTCAGCCAGCAGAATAA	5	-	260	804
ENSDARG00000001676	ENSDART00000085693	9	3	3	GTCCGCAGACGGTGGTCTTGAAC	5	-	318	804
ENSDARG00000001676	ENSDART00000085693	9	3	3	AGCGTCCGCAGACGGTGGTCTTG	5	-	321	804
ENSDARG00000001676	ENSDART00000085693	9	4	4	GTCGACCACATGTTGTAGAAGAG	5	-	430	804
ENSDARG00000001676	ENSDART00000085693	9	4	4	GTCCACACAGATGCTGTCGATGGA	6	-	490	804
ENSDARG00000001676	ENSDART00000085693	9	4	4	GGCACCGCAGAGAAGCCGAAGAC	5	-	400	804
ENSDARG00000001676	ENSDART00000085693	9	4	4	ACCGGCACCGCAGAGAAGCCGAA	5	-	403	804
ENSDARG00000001676	ENSDART00000085693	9	4	4	AACGTCCACACAGATGCTGTCGAT	6	-	493	804
ENSDARG00000001676	ENSDART00000085693	9	7	7	CGCTCCTCCTTCAGTTTGATGTC	5	-	739	804
ENSDARG00000001733	ENSDART00000002027	9	10	9	TTCACCTGCGGGGCGGCTGACTTT	6	+	781	900
ENSDARG00000001788	ENSDART00000005879	9	3	3	CTCTGCTGCCAGCAAGCAGAAGAG	6	+	138	627
ENSDARG00000001788	ENSDART00000005879	9	3	3	CGCTACTGCCCTGTTCTCTGCTGCC	7	+	123	627
ENSDARG00000001788	ENSDART00000005879	9	4	4	AGCAAAAGACTTTTGTGGACGCC	5	+	263	627
ENSDARG00000001788	ENSDART00000005879	9	4	4	GCAAAAGACTTTTGTGGACGCCTTG	7	+	264	627
ENSDARG00000001835	ENSDART00000048469	9	1	1	TGCTTCCTCTTCAGCATGCTTGGGC	7	-	2	5202
ENSDARG00000001835	ENSDART00000048469	9	1	1	CCCAAAGTCAGTCATAGGCTGGGCC	7	-	42	5202
ENSDARG00000001835	ENSDART00000048469	9	7	7	GACCCAGCCCTCCTGAGACGCAGCC	7	-	831	5202
ENSDARG00000001835	ENSDART00000048469	9	7	7	AGCGCCAGCGTGGGAAGCTGTCGAT	7	-	874	5202
ENSDARG00000001835	ENSDART00000048469	9	10	10	AACAGCCACCATACTGAGGATGAA	6	-	1171	5202
ENSDARG00000001835	ENSDART00000048469	9	10	10	ACAGCCACCATACTGAGGATGAA	5	-	1171	5202
ENSDARG00000001835	ENSDART00000048469	9	11	11	AGCAGCGACTCAAACTTGTGCAGCG	7	-	1349	5202
ENSDARG00000001835	ENSDART00000048469	9	12	12	CACAAAGTCCTCTAGTGCAGGGGAG	7	-	1467	5202
ENSDARG00000001835	ENSDART00000048469	9	12	12	CACAAAGCAGAACATCTGCAGAC	5	-	1574	5202
ENSDARG00000001835	ENSDART00000048469	9	13	13	TCCCACAGCCACCAGTGTTTGGT	5	-	1685	5202
ENSDARG00000001835	ENSDART00000048469	9	13	13	CACCCAGCCCTCCTGCGTGAGAA	5	-	1652	5202
ENSDARG00000001835	ENSDART00000048469	9	13	13	TCCCACAGCCACCAGTGTTTGGTC	6	-	1684	5202
ENSDARG00000001835	ENSDART00000048469	9	15	15	TTCACCATCTGCGGTCGATTGGGGA	7	-	1913	5202
ENSDARG00000001835	ENSDART00000048469	9	16	16	TCCTGCTGCTGTCGGTCGATGAA	5	-	1999	5202
ENSDARG00000001835	ENSDART00000048469	9	18	18	CTAACCGGCGTTCTTGGCGGATGTG	7	-	2278	5202
ENSDARG00000001835	ENSDART00000048469	9	18	18	CTAACCGGCGTTCTTGGCGGATGT	6	-	2279	5202
ENSDARG00000001835	ENSDART00000048469	9	24	24	GCCGCCAAAGTCTCGGATGACTGC	6	-	2845	5202
ENSDARG00000001835	ENSDART00000048469	9	29	29	AACGCCAACAAAAAGGGTGAGTC	5	-	3443	5202
ENSDARG00000001835	ENSDART00000048469	9	29	29	GAACACAAAGACATGGATGTAGAT	6	-	3403	5202
ENSDARG00000001835	ENSDART00000048469	9	35	35	GACGACCACAGTAAGCAGAAGCA	5	-	3971	5202
ENSDARG00000001835	ENSDART00000048469	9	35	35	GTTCTCTCCGTATTTGACGGTGCC	6	-	4075	5202
ENSDARG00000001835	ENSDART00000048469	9	35	35	TGCCAAAAAGAACGACGCCGGCGAA	7	-	4054	5202
ENSDARG00000001835	ENSDART00000048469	9	37	37	TCCGTCTCCCAGTAGCGATGTTTGT	7	-	4226	5202
ENSDARG00000001835	ENSDART00000048469	9	37	37	GGCTCCAGCGTAGTTGCCGCAGTC	6	-	4249	5202
ENSDARG00000001835	ENSDART00000048469	9	38	38	TTCTCCACAATGATGGCTGAGGG	5	-	4327	5202
ENSDARG00000001835	ENSDART00000048469	9	38	38	TTCTCCACAATGATGGCTGAGGGC	6	-	4326	5202
ENSDARG00000001835	ENSDART00000048469	9	39	39	GACGTCTCCTCCATTGTGCAGAC	5	-	4565	5202
ENSDARG00000001835	ENSDART00000048469	9	39	39	GTCTCCTCCATTGTGCAGACGCT	5	-	4562	5202
ENSDARG00000001835	ENSDART00000048469	9	39	39	GACGACCTCTCAGCAGACGGAGCA	6	-	4481	5202
ENSDARG00000001835	ENSDART00000048469	9	39	39	AGAAACTTCACCCGAGAGGTCGGA	6	-	4458	5202
ENSDARG00000001835	ENSDART00000048469	9	40	40	TTCTTCAACCACATGCGGATGGTTT	7	-	4712	5202
ENSDARG00000001835	ENSDART00000048469	9	40	40	TTCAACCACATGCGGATGGTTTG	5	-	4711	5202
ENSDARG00000001835	ENSDART00000048469	9	40	40	AACAGCTCCTCCAGCTGAAGACTCT	7	-	4640	5202
ENSDARG00000001835	ENSDART00000048469	9	40	40	TTCTTCAACCACATGCGGATGGT	5	-	4714	5202
ENSDARG00000001835	ENSDART00000048469	9	40	40	GCCAACAGCTCCTCCAGCTGAAGAC	7	-	4643	5202
ENSDARG00000001835	ENSDART00000048469	9	40	40	TTCAACCACATGCGGATGGTTTGTT	7	-	4709	5202
ENSDARG00000001835	ENSDART00000048469	9	41	41	GCCGCCGCAGGTCTTGCTGTTGAC	6	-	4802	5202
ENSDARG00000001835	ENSDART00000048469	9	41	41	AGCCGCCGCAGGTCTTGCTGTTGAC	7	-	4802	5202
ENSDARG00000001835	ENSDART00000048469	9	41	41	CTCTCAGACTGAGGATGATGCTGCA	7	-	4774	5202
ENSDARG00000001835	ENSDART00000048469	9	41	41	GTTTACCTCAGGCTGGGTGGGATTG	7	-	4890	5202
ENSDARG00000001835	ENSDART00000048469	9	41	41	GTTTACCTCAGGCTGGGTGGGAT	5	-	4892	5202
ENSDARG00000001835	ENSDART00000048469	9	45	45	AGCTTCAGATATCAATGAGGTCGTC	7	-	5194	5202
ENSDARG00000001835	ENSDART00000060066	9	4	2	TTCCTCTTCAGCATGCTTGGGCT	5	-	76	1227
ENSDARG00000001835	ENSDART00000060066	9	4	2	CCCAAAGTCAGTCATAGGCTGGGCC	7	-	117	1227
ENSDARG00000001835	ENSDART00000060066	9	4	2	TGCTTCCTCTTCAGCATGCTTGGGC	7	-	77	1227
ENSDARG00000001835	ENSDART00000060066	9	10	8	GACCCAGCCCTCCTGAGACGCAGCC	7	-	906	1227
ENSDARG00000001835	ENSDART00000060066	9	10	8	AGCGCCAGCGTGGGAAGCTGTCGAT	7	-	949	1227
ENSDARG00000001835	ENSDART00000075378	9	1	1	CCCAAAGTCAGTCATAGGCTGGGCC	7	-	42	5208
ENSDARG00000001835	ENSDART00000075378	9	1	1	TGCTTCCTCTTCAGCATGCTTGGGC	7	-	2	5208
ENSDARG00000001835	ENSDART00000075378	9	7	7	AGCGCCAGCGTGGGAAGCTGTCGAT	7	-	874	5208
ENSDARG00000001835	ENSDART00000075378	9	7	7	GACCCAGCCCTCCTGAGACGCAGCC	7	-	831	5208
ENSDARG00000001835	ENSDART00000075378	9	10	10	ACAGCCACCATACTGAGGATGAA	5	-	1171	5208
ENSDARG00000001835	ENSDART00000075378	9	10	10	AACAGCCACCATACTGAGGATGAA	6	-	1171	5208
ENSDARG00000001835	ENSDART00000075378	9	11	11	AGCAGCGACTCAAACTTGTGCAGCG	7	-	1349	5208
ENSDARG00000001835	ENSDART00000075378	9	12	12	CACAAAGTCCTCTAGTGCAGGGGAG	7	-	1467	5208
ENSDARG00000001835	ENSDART00000075378	9	12	12	CACAAAGCAGAACATCTGCAGAC	5	-	1574	5208
ENSDARG00000001835	ENSDART00000075378	9	13	13	TCCCACAGCCACCAGTGTTTGGTC	6	-	1684	5208
ENSDARG00000001835	ENSDART00000075378	9	13	13	TCCCACAGCCACCAGTGTTTGGT	5	-	1685	5208
ENSDARG00000001835	ENSDART00000075378	9	13	13	CACCCAGCCCTCCTGCGTGAGAA	5	-	1652	5208
ENSDARG00000001835	ENSDART00000075378	9	15	15	TTCACCATCTGCGGTCGATTGGGGA	7	-	1913	5208
ENSDARG00000001835	ENSDART00000075378	9	16	16	TCCTGCTGCTGTCGGTCGATGAA	5	-	1999	5208
ENSDARG00000001835	ENSDART00000075378	9	18	18	CTAACCGGCGTTCTTGGCGGATGT	6	-	2279	5208
ENSDARG00000001835	ENSDART00000075378	9	18	18	CTAACCGGCGTTCTTGGCGGATGTG	7	-	2278	5208
ENSDARG00000001835	ENSDART00000075378	9	24	24	GCCGCCAAAGTCTCGGATGACTGC	6	-	2845	5208
ENSDARG00000001835	ENSDART00000075378	9	29	29	GAACACAAAGACATGGATGTAGAT	6	-	3403	5208
ENSDARG00000001835	ENSDART00000075378	9	29	29	AACGCCAACAAAAAGGGTGAGTC	5	-	3443	5208
ENSDARG00000001835	ENSDART00000075378	9	35	35	TGCCAAAAAGAACGACGCCGGCGAA	7	-	4054	5208
ENSDARG00000001835	ENSDART00000075378	9	35	35	GACGACCACAGTAAGCAGAAGCA	5	-	3971	5208
ENSDARG00000001835	ENSDART00000075378	9	35	35	GTTCTCTCCGTATTTGACGGTGCC	6	-	4075	5208
ENSDARG00000001835	ENSDART00000075378	9	37	37	GGCTCCAGCGTAGTTGCCGCAGTC	6	-	4249	5208
ENSDARG00000001835	ENSDART00000075378	9	37	37	TCCGTCTCCCAGTAGCGATGTTTGT	7	-	4226	5208
ENSDARG00000001835	ENSDART00000075378	9	38	38	TTCTCCACAATGATGGCTGAGGGC	6	-	4326	5208
ENSDARG00000001835	ENSDART00000075378	9	38	38	TTCTCCACAATGATGGCTGAGGG	5	-	4327	5208
ENSDARG00000001835	ENSDART00000075378	9	39	39	GTCTCCTCCATTGTGCAGACGCT	5	-	4562	5208
ENSDARG00000001835	ENSDART00000075378	9	39	39	GACGTCTCCTCCATTGTGCAGAC	5	-	4565	5208
ENSDARG00000001835	ENSDART00000075378	9	39	39	GACGACCTCTCAGCAGACGGAGCA	6	-	4481	5208
ENSDARG00000001835	ENSDART00000075378	9	39	39	AGAAACTTCACCCGAGAGGTCGGA	6	-	4458	5208
ENSDARG00000001835	ENSDART00000075378	9	40	40	AACAGCTCCTCCAGCTGAAGACTCT	7	-	4640	5208
ENSDARG00000001835	ENSDART00000075378	9	40	40	TTCAACCACATGCGGATGGTTTG	5	-	4711	5208
ENSDARG00000001835	ENSDART00000075378	9	40	40	TTCTTCAACCACATGCGGATGGTTT	7	-	4712	5208
ENSDARG00000001835	ENSDART00000075378	9	40	40	TTCTTCAACCACATGCGGATGGT	5	-	4714	5208
ENSDARG00000001835	ENSDART00000075378	9	40	40	TTCAACCACATGCGGATGGTTTGTT	7	-	4709	5208
ENSDARG00000001835	ENSDART00000075378	9	40	40	GCCAACAGCTCCTCCAGCTGAAGAC	7	-	4643	5208
ENSDARG00000001835	ENSDART00000075378	9	41	41	CTCTCAGACTGAGGATGATGCTGCA	7	-	4774	5208
ENSDARG00000001835	ENSDART00000075378	9	41	41	AGCCGCCGCAGGTCTTGCTGTTGAC	7	-	4802	5208
ENSDARG00000001835	ENSDART00000075378	9	41	41	GCCGCCGCAGGTCTTGCTGTTGAC	6	-	4802	5208
ENSDARG00000001835	ENSDART00000075378	9	41	41	GTTTACCTCAGGCTGGGTGGGAT	5	-	4892	5208
ENSDARG00000001835	ENSDART00000075378	9	41	41	GTTTACCTCAGGCTGGGTGGGATTG	7	-	4890	5208
ENSDARG00000001835	ENSDART00000075378	9	42	42	CTATGCCTCATTTTTAAGAATAA	5	-	5032	5208
ENSDARG00000001835	ENSDART00000075378	9	43	43	AGCTTCAGATATCAATGAGGTCGTC	7	-	5200	5208
ENSDARG00000001873	ENSDART00000012938	9	2	2	GCATCCACATCCACGTTGTCGAC	5	-	247	1584
ENSDARG00000001873	ENSDART00000012938	9	2	2	CGCATCCACATCCACGTTGTCGAC	6	-	247	1584
ENSDARG00000001873	ENSDART00000012938	9	7	7	CCCGACTCCAGAGCCCGAAGCAGAG	7	-	740	1584
ENSDARG00000001873	ENSDART00000012938	9	8	8	TCCCGCAGCGAGCCTGTGCTTCT	5	-	876	1584
ENSDARG00000001873	ENSDART00000012938	9	8	8	ACAATCTGCAGGGCGATGTCTTT	5	-	898	1584
ENSDARG00000001873	ENSDART00000012938	9	10	10	AGCTCAAAAACCCAGTGGACTTC	5	-	1107	1584
ENSDARG00000001873	ENSDART00000012938	9	10	10	AGCAAACCAACAACAGCTGCTGAG	6	-	1128	1584
ENSDARG00000001873	ENSDART00000012938	9	10	10	CAAACCAACAACAGCTGCTGAGCT	6	-	1126	1584
ENSDARG00000001873	ENSDART00000012938	9	11	11	ACAGCCTTATAACGGCTGCCGTT	5	-	1282	1584
ENSDARG00000001873	ENSDART00000012938	9	12	12	TTCTCACCACCACTGCTGCTGCT	5	-	1486	1584
ENSDARG00000001873	ENSDART00000012938	9	12	12	TGCAGCTCCACACCTGCAGTGGCC	6	-	1446	1584
ENSDARG00000001873	ENSDART00000012938	9	12	12	TCCCCCAGCAGAGAGGAGATGCC	5	-	1522	1584
ENSDARG00000002168	ENSDART00000021266	9	7	7	GTCCTCGGCTGTAGTAAGGAGAC	5	-	774	834
ENSDARG00000002299	ENSDART00000032992	9	1	1	ATCATCAGCACAAAGTTTGGTCT	5	-	64	1389
ENSDARG00000002299	ENSDART00000032992	9	2	2	GACGCCAGCCGGTCGATGTTTGGAG	7	-	143	1389
ENSDARG00000002299	ENSDART00000032992	9	3	3	TGCTTCTGCAGCAGTTTGGCGAA	5	-	334	1389
ENSDARG00000002299	ENSDART00000032992	9	3	3	TTCTGCAGCAGTTTGGCGAAGGT	5	-	331	1389
ENSDARG00000002299	ENSDART00000032992	9	4	4	AACGGCAGACCGTAGAAGAAGTC	5	-	451	1389
ENSDARG00000002299	ENSDART00000032992	9	4	4	GTCAAAGCCGTGGTTGTTAGGGT	5	-	431	1389
ENSDARG00000002299	ENSDART00000032992	9	8	8	GCCTCCGCCGTGGTCGGAGGTGAA	6	-	850	1389
ENSDARG00000002299	ENSDART00000032992	9	8	8	AGACCCAGCCTGTCGATGGTGTC	5	-	805	1389
ENSDARG00000002299	ENSDART00000032992	9	8	8	TGCCTCCGCCGTGGTCGGAGGTGAA	7	-	850	1389
ENSDARG00000002299	ENSDART00000032992	9	9	9	AAAAACATCCATCAGGCTGGTGGG	6	-	1012	1389
ENSDARG00000002299	ENSDART00000032992	9	9	9	ACATCCATCAGGCTGGTGGGTTCT	6	-	1008	1389
ENSDARG00000002299	ENSDART00000032992	9	9	9	ACATCCATCAGGCTGGTGGGTTC	5	-	1009	1389
ENSDARG00000002299	ENSDART00000032992	9	10	10	AACTCATGCTGAGAGCGGCTGCT	5	-	1123	1389
ENSDARG00000002299	ENSDART00000032992	9	11	11	TGCAGCTGCCCGTGCTGAAGCAGCC	7	-	1231	1389
ENSDARG00000002299	ENSDART00000032992	9	11	11	AACACCAGCGGGGGGCTGTGGTA	5	-	1279	1389
ENSDARG00000002299	ENSDART00000032992	9	11	11	ACATGCAGCTGCCCGTGCTGAAGCA	7	-	1234	1389
ENSDARG00000002305	ENSDART00000012385	9	2	1	GCCCCAACCATTGCAGGAGGGAGCA	7	-	71	1809
ENSDARG00000002305	ENSDART00000012385	9	2	1	CACTGCCCCAACCATTGCAGGAGGG	7	-	75	1809
ENSDARG00000002305	ENSDART00000012385	9	2	1	CCCCAACCATTGCAGGAGGGAGCA	6	-	71	1809
ENSDARG00000002305	ENSDART00000012385	9	3	2	AACCTCTCCTCCAGGGTGAATGC	5	-	196	1809
ENSDARG00000002305	ENSDART00000012385	9	4	3	GAATTCTTCAATGTCAGAGGTCAAC	7	-	378	1809
ENSDARG00000002305	ENSDART00000012385	9	6	5	GCACTCCTCCACATGCTGTATAC	5	-	639	1809
ENSDARG00000002305	ENSDART00000012385	9	7	6	GTCATCTAAGAGGGTCTGAAGTC	5	-	704	1809
ENSDARG00000002305	ENSDART00000012385	9	9	8	CCCGGCGACAGCGACAGAAGCTGTG	7	-	927	1809
ENSDARG00000002305	ENSDART00000012385	9	10	9	GGCAGCTTCAGCATGAGGTATAC	5	-	1073	1809
ENSDARG00000002305	ENSDART00000012385	9	12	11	GCACTCAGCTTTGCTTGTGGGATTG	7	-	1332	1809
ENSDARG00000002305	ENSDART00000012385	9	15	14	GAATCCAGAGTGAAGGAGTCGTA	5	-	1756	1809
ENSDARG00000002305	ENSDART00000012385	9	15	14	GAAGGCCTCTTTATCTTTGGGTTC	6	-	1705	1809
ENSDARG00000002582	ENSDART00000004333	9	7	7	TGCTTCTGCATGTTGGTGAAGTC	5	-	1015	1866
ENSDARG00000002582	ENSDART00000004333	9	7	7	TGCTGCTTCTGCATGTTGGTGAA	5	-	1018	1866
ENSDARG00000002582	ENSDART00000004333	9	8	8	TTCAGCAAAAGCTCCGGCGGAGGAC	7	-	1719	1866
ENSDARG00000002582	ENSDART00000004333	9	8	8	TTCAGCAAAAGCTCCGGCGGAGGA	6	-	1720	1866
ENSDARG00000002582	ENSDART00000004333	9	8	8	TGCAGCCCACATTGAAGGTGTTGGG	7	-	1153	1866
ENSDARG00000002582	ENSDART00000004333	9	8	8	TCCTGCCGCAATGAGAGAGGAAGTC	7	-	1350	1866
ENSDARG00000002582	ENSDART00000004333	9	8	8	GCAGCCCACATTGAAGGTGTTGGGT	7	-	1152	1866
ENSDARG00000002582	ENSDART00000004333	9	8	8	AAAAGCTCCGGCGGAGGACGAGGAG	7	-	1713	1866
ENSDARG00000002582	ENSDART00000004333	9	8	8	AGCAAAAGCTCCGGCGGAGGACGAG	7	-	1716	1866
ENSDARG00000002582	ENSDART00000004333	9	8	8	AGCGCCTCCTGTGGTCTGGAGGC	5	-	1286	1866
ENSDARG00000002582	ENSDART00000004333	9	8	8	CCCTGCAGCCCACATTGAAGGTGTT	7	-	1156	1866
ENSDARG00000002582	ENSDART00000004333	9	8	8	GCAGCCCACATTGAAGGTGTTGGG	6	-	1153	1866
ENSDARG00000002582	ENSDART00000075840	9	8	8	TGCTTCTGCATGTTGGTGAAGTC	5	-	1003	1701
ENSDARG00000002582	ENSDART00000075840	9	8	8	TGCTGCTTCTGCATGTTGGTGAA	5	-	1006	1701
ENSDARG00000002582	ENSDART00000075840	9	10	10	TGCAGCCCACATTGAAGGTGTTGGG	7	-	1111	1701
ENSDARG00000002582	ENSDART00000075840	9	10	10	TCCTGCCGCAATGAGAGAGGAAGTC	7	-	1308	1701
ENSDARG00000002582	ENSDART00000075840	9	10	10	GCAGCCCACATTGAAGGTGTTGGGT	7	-	1110	1701
ENSDARG00000002582	ENSDART00000075840	9	10	10	GCAGCCCACATTGAAGGTGTTGGG	6	-	1111	1701
ENSDARG00000002582	ENSDART00000075840	9	10	10	CCCTGCAGCCCACATTGAAGGTGTT	7	-	1114	1701
ENSDARG00000002582	ENSDART00000075840	9	10	10	AGCGCCTCCTGTGGTCTGGAGGC	5	-	1244	1701
ENSDARG00000002582	ENSDART00000075840	9	12	12	TTCAGCAAAAGCTCCGGCGGAGGAC	7	-	1554	1701
ENSDARG00000002582	ENSDART00000075840	9	12	12	TTCAGCAAAAGCTCCGGCGGAGGA	6	-	1555	1701
ENSDARG00000002582	ENSDART00000075840	9	12	12	AAAAGCTCCGGCGGAGGACGAGGAG	7	-	1548	1701
ENSDARG00000002582	ENSDART00000075840	9	12	12	AGCAAAAGCTCCGGCGGAGGACGAG	7	-	1551	1701
ENSDARG00000002773	ENSDART00000040449	9	1	1	AAATGCAGCGATAGGGAGCCAAC	5	+	625	1026
ENSDARG00000002773	ENSDART00000040449	9	1	1	CACTTCCACCAATACTTTTGAGAA	6	+	404	1026
ENSDARG00000002773	ENSDART00000040449	9	1	1	GACTCATTATTGGAGCGTTTGTC	5	+	812	1026
ENSDARG00000002773	ENSDART00000040449	9	1	1	GTATCCTGCAGTCGTTCTGTTGCT	6	+	886	1026
ENSDARG00000002773	ENSDART00000081868	9	1	1	GTATCCTGCAGTCGTTCTGTTGCT	6	+	868	1014
ENSDARG00000002773	ENSDART00000081868	9	1	1	GACTCATTATTGGAGCGTTTGTC	5	+	794	1014
ENSDARG00000002773	ENSDART00000081868	9	1	1	CACTTCCACCAATACTTTTGAGAA	6	+	386	1014
ENSDARG00000002773	ENSDART00000081868	9	1	1	AAATGCAGCGATAGGGAGCCAAC	5	+	607	1014
ENSDARG00000002773	ENSDART00000099404	9	1	1	AAATGCAGCGATAGGGAGCCAAC	5	+	619	1026
ENSDARG00000002773	ENSDART00000099404	9	1	1	CACTTCCACCAATACTTTTGAGAA	6	+	398	1026
ENSDARG00000002773	ENSDART00000099404	9	1	1	GACTCATTATTGGAGCGTTTGTC	5	+	806	1026
ENSDARG00000002773	ENSDART00000099404	9	1	1	GTATCCTGCAGTCGTTCTGTTGCT	6	+	880	1026
ENSDARG00000002959	ENSDART00000024795	9	1	1	TTCTCAAAACTACCATAATGAGTC	6	+	21	1077
ENSDARG00000002959	ENSDART00000024795	9	1	1	CTATTCGCAAAGTGACTCTGAAGTT	7	+	932	1077
ENSDARG00000002959	ENSDART00000024795	9	1	1	CCCTACCACTTTGTCAGGATTTTCT	7	+	772	1077
ENSDARG00000002959	ENSDART00000024795	9	1	1	ACATACTTCTTGTGATCTGCCTGC	6	+	236	1077
ENSDARG00000002959	ENSDART00000024795	9	1	1	ACACTCTTCTTTCTGTTTGGGTTT	6	+	121	1077
ENSDARG00000002959	ENSDART00000024795	9	1	1	ACACTCTTCTTTCTGTTTGGGTT	5	+	121	1077
ENSDARG00000003017	ENSDART00000008490	9	1	1	GTCGCCTTCTAGCTGGGGTGGAC	5	-	12	456
ENSDARG00000003017	ENSDART00000008490	9	2	2	GCATTCCACACCATGATGTTGTT	5	-	100	456
ENSDARG00000003017	ENSDART00000008490	9	4	4	GAACTCGACTGTGAGTTTGAAGGT	6	-	163	456
ENSDARG00000003017	ENSDART00000008490	9	6	6	TTCTCATACTCCCGTTTGTTTTC	5	-	403	456
ENSDARG00000003109	ENSDART00000020638	9	1	1	TTATGCAGCAGTCTTATAATGAGGA	7	+	8	630
ENSDARG00000003109	ENSDART00000020638	9	2	2	CACCAATGCTTTGGCCGCTGCAGAG	7	+	219	630
ENSDARG00000003109	ENSDART00000020638	9	3	3	GCCATCACCTCCTGTGGGTTGGG	5	+	375	630
ENSDARG00000003109	ENSDART00000020638	9	3	3	GCCATCACCTCCTGTGGGTTGGGA	6	+	375	630
ENSDARG00000003109	ENSDART00000020638	9	3	3	GCCATCACCTCCTGTGGGTTGGGAG	7	+	375	630
ENSDARG00000003109	ENSDART00000020638	9	3	3	TCCGCCATCACCTCCTGTGGGTTG	6	+	372	630
ENSDARG00000003109	ENSDART00000020638	9	4	4	TCCGACCACTCCAAGTGTGGTTGTT	7	+	495	630
ENSDARG00000003109	ENSDART00000020638	9	4	4	TCCGACCACTCCAAGTGTGGTTGT	6	+	495	630
ENSDARG00000003109	ENSDART00000020638	9	4	4	TCCGACCACTCCAAGTGTGGTTG	5	+	495	630
ENSDARG00000003109	ENSDART00000100666	9	2	2	CACCAATGCTTTGGCCGCTGCAGAG	7	+	171	582
ENSDARG00000003109	ENSDART00000100666	9	3	3	GCCATCACCTCCTGTGGGTTGGG	5	+	327	582
ENSDARG00000003109	ENSDART00000100666	9	3	3	GCCATCACCTCCTGTGGGTTGGGA	6	+	327	582
ENSDARG00000003109	ENSDART00000100666	9	3	3	GCCATCACCTCCTGTGGGTTGGGAG	7	+	327	582
ENSDARG00000003109	ENSDART00000100666	9	3	3	TCCGCCATCACCTCCTGTGGGTTG	6	+	324	582
ENSDARG00000003109	ENSDART00000100666	9	4	4	TCCGACCACTCCAAGTGTGGTTGTT	7	+	447	582
ENSDARG00000003109	ENSDART00000100666	9	4	4	TCCGACCACTCCAAGTGTGGTTGT	6	+	447	582
ENSDARG00000003109	ENSDART00000100666	9	4	4	TCCGACCACTCCAAGTGTGGTTG	5	+	447	582
ENSDARG00000003257	ENSDART00000006256	9	1	1	CCCTGCAACTTGATGGGGAAAAC	5	+	239	699
ENSDARG00000003257	ENSDART00000006256	9	2	2	TCCCCCGCATCCTAGTTGGGAAC	5	+	440	699
ENSDARG00000003257	ENSDART00000006256	9	2	2	GTCCCCCGCATCCTAGTTGGGAAC	6	+	439	699
ENSDARG00000003257	ENSDART00000006256	9	2	2	AGAGTCTGCCGGAGTGGATTGAGGA	7	+	386	699
ENSDARG00000003421	ENSDART00000040324	9	1	1	CACCTCCCACTGGAGATGAGGAG	5	-	41	1518
ENSDARG00000003421	ENSDART00000040324	9	1	1	ACCTCCCACTGGAGATGAGGAGGAA	7	-	38	1518
ENSDARG00000003421	ENSDART00000040324	9	1	1	CTCACCTCCCACTGGAGATGAGGAG	7	-	41	1518
ENSDARG00000003421	ENSDART00000040324	9	3	3	TTAGCCTCCTCTTTCGTCGAGTAC	6	-	150	1518
ENSDARG00000003421	ENSDART00000040324	9	4	4	TTCGACTGCGTCTGTTTGGTGAT	5	-	442	1518
ENSDARG00000003421	ENSDART00000040324	9	4	4	GGCTCCCACAAACTGTGTGGGCA	5	-	386	1518
ENSDARG00000003421	ENSDART00000040324	9	4	4	GACTGCGTCTGTTTGGTGATGTT	5	-	439	1518
ENSDARG00000003421	ENSDART00000040324	9	4	4	AACTTCTCCACAGCTCTGAAGAC	5	-	169	1518
ENSDARG00000003421	ENSDART00000040324	9	4	4	TACTTCGACTGCGTCTGTTTGGTG	6	-	444	1518
ENSDARG00000003421	ENSDART00000040324	9	5	5	TACAGCCTCTTTCTGCATGATGT	5	-	566	1518
ENSDARG00000003421	ENSDART00000040324	9	7	7	AGCAACGTCGTTTTCGTAGGCTTC	6	-	826	1518
ENSDARG00000003421	ENSDART00000040324	9	8	8	GTACTCACAAGAAAAGGGTTGTAG	6	-	978	1518
ENSDARG00000003421	ENSDART00000040324	9	9	9	AGCACCAACAGCCTGAGTTGGAA	5	-	1028	1518
ENSDARG00000003421	ENSDART00000040324	9	9	9	GACCACCTCCTGTTCAGGAGCCTGC	7	-	993	1518
ENSDARG00000003421	ENSDART00000040324	9	9	9	ACCACCTCCTGTTCAGGAGCCTGC	6	-	993	1518
ENSDARG00000003421	ENSDART00000040324	9	11	11	ACCCTCCCAGCTGCTGAAGATGGC	6	-	1275	1518
ENSDARG00000003421	ENSDART00000040324	9	12	12	CACTTCATCGTTCTCGTCTGGGGT	6	-	1375	1518
ENSDARG00000003421	ENSDART00000040324	9	12	12	CACTTCATCGTTCTCGTCTGGGGTT	7	-	1374	1518
ENSDARG00000003421	ENSDART00000102419	9	1	1	CTCACCTCCCACTGGAGATGAGGAG	7	-	41	1584
ENSDARG00000003421	ENSDART00000102419	9	1	1	ACACTCACCTCCCACTGGAGATGAG	7	-	44	1584
ENSDARG00000003421	ENSDART00000102419	9	1	1	CACCTCCCACTGGAGATGAGGAG	5	-	41	1584
ENSDARG00000003421	ENSDART00000102419	9	1	1	ACCTCCCACTGGAGATGAGGAGGAA	7	-	38	1584
ENSDARG00000003421	ENSDART00000102419	9	3	3	TTAGCCTCCTCTTTCGTCGAGTAC	6	-	150	1584
ENSDARG00000003421	ENSDART00000102419	9	4	4	GACTGCGTCTGTTTGGTGATGTT	5	-	439	1584
ENSDARG00000003421	ENSDART00000102419	9	4	4	GGCTCCCACAAACTGTGTGGGCA	5	-	386	1584
ENSDARG00000003421	ENSDART00000102419	9	4	4	TTCGACTGCGTCTGTTTGGTGAT	5	-	442	1584
ENSDARG00000003421	ENSDART00000102419	9	4	4	TACTTCGACTGCGTCTGTTTGGTG	6	-	444	1584
ENSDARG00000003421	ENSDART00000102419	9	4	4	AACTTCTCCACAGCTCTGAAGAC	5	-	169	1584
ENSDARG00000003421	ENSDART00000102419	9	5	5	TACAGCCTCTTTCTGCATGATGT	5	-	566	1584
ENSDARG00000003421	ENSDART00000102419	9	7	7	AGCAACGTCGTTTTCGTAGGCTTC	6	-	826	1584
ENSDARG00000003421	ENSDART00000102419	9	8	8	GTACTCACAAGAAAAGGGTTGTAG	6	-	978	1584
ENSDARG00000003421	ENSDART00000102419	9	9	9	ACAGACCACCCAGCTGTGATGAG	5	-	999	1584
ENSDARG00000003421	ENSDART00000102419	9	9	9	AGATGCCACTGGCAGGTGGGACGCC	7	-	1024	1584
ENSDARG00000003421	ENSDART00000102419	9	10	10	AGCACCAACAGCCTGAGTTGGAA	5	-	1094	1584
ENSDARG00000003421	ENSDART00000102419	9	10	10	ACCACCTCCTGTTCAGGAGCCTGC	6	-	1059	1584
ENSDARG00000003421	ENSDART00000102419	9	10	10	GACCACCTCCTGTTCAGGAGCCTGC	7	-	1059	1584
ENSDARG00000003421	ENSDART00000102419	9	12	12	ACCCTCCCAGCTGCTGAAGATGGC	6	-	1341	1584
ENSDARG00000003421	ENSDART00000102419	9	13	13	CACTTCATCGTTCTCGTCTGGGGTT	7	-	1440	1584
ENSDARG00000003421	ENSDART00000102419	9	13	13	CACTTCATCGTTCTCGTCTGGGGT	6	-	1441	1584
ENSDARG00000003544	ENSDART00000024657	9	1	1	CCCTCCTTAGAAGAGACGTTGTC	5	-	46	2067
ENSDARG00000003544	ENSDART00000024657	9	1	1	CTCCACTACCATTCGGGAGCTGCT	6	-	83	2067
ENSDARG00000003544	ENSDART00000024657	9	1	1	GAAGTCAGCCTGGTCGGAGGTGAA	6	-	463	2067
ENSDARG00000003544	ENSDART00000024657	9	1	1	GCCCTCCTCCAGAGGGCGCTTGC	5	-	116	2067
ENSDARG00000003544	ENSDART00000024657	9	1	1	GGCGCCTGCACGAGGCTGTTTGT	5	-	610	2067
ENSDARG00000003544	ENSDART00000024657	9	1	1	GTTGCCCTCCTCCAGAGGGCGCT	5	-	119	2067
ENSDARG00000003544	ENSDART00000024657	9	1	1	CCCTCCCTCGGGATGGGTTGTCGGG	7	-	890	2067
ENSDARG00000003544	ENSDART00000024657	9	1	1	AGCTGCATCAGGGCATTTTTGGGCA	7	-	203	2067
ENSDARG00000003544	ENSDART00000024657	9	1	1	AGCTGCATCAGGGCATTTTTGGGC	6	-	204	2067
ENSDARG00000003544	ENSDART00000024657	9	1	1	AACCTCGACGGTCATGACGAAGAC	6	-	292	2067
ENSDARG00000003544	ENSDART00000024657	9	1	1	AGCGGCGCCTGCACGAGGCTGTT	5	-	613	2067
ENSDARG00000003544	ENSDART00000024657	9	3	3	TCCTTCACATCAGTGCCTGAGAG	5	-	1045	2067
ENSDARG00000003544	ENSDART00000024657	9	4	4	GTCTCCACAGGGTGAGGTGCTGAT	6	-	1312	2067
ENSDARG00000003544	ENSDART00000024657	9	5	5	CCCATCCCACGTCTGTATGGTGT	5	-	1466	2067
ENSDARG00000003544	ENSDART00000024657	9	5	5	TCCCACGTCTGTATGGTGTTGCT	5	-	1462	2067
ENSDARG00000003544	ENSDART00000024657	9	5	5	ACCCCATCCCACGTCTGTATGGTGT	7	-	1466	2067
ENSDARG00000003544	ENSDART00000024657	9	5	5	CTCGCCTTCCGGTTCGGGTGTCTGT	7	-	1382	2067
ENSDARG00000003544	ENSDART00000024657	9	6	6	ACAGGCTGCCCAGGATGATGCTGGA	7	-	1603	2067
ENSDARG00000003544	ENSDART00000024657	9	7	7	CTCTGCCCATGTCATCTTTGCCTGT	7	-	1822	2067
ENSDARG00000003544	ENSDART00000024657	9	8	8	CTCCACTGCTGCTTGTTTGGCTTC	6	-	1951	2067
ENSDARG00000003589	ENSDART00000026522	9	3	3	AAAAAAAACTCAATGGTGTCTCT	5	+	238	1599
ENSDARG00000003589	ENSDART00000026522	9	4	4	AGATTCTACTGTCCGGTGATAAC	5	+	292	1599
ENSDARG00000003589	ENSDART00000026522	9	5	5	AAATACAGAGTACCCGCTGTTGCA	6	+	432	1599
ENSDARG00000003589	ENSDART00000026522	9	7	7	GCAAACTTATGACTGTTGTGGCTAA	7	+	785	1599
ENSDARG00000003589	ENSDART00000026522	9	7	7	GCAAACTTATGACTGTTGTGGCT	5	+	785	1599
ENSDARG00000003589	ENSDART00000026522	9	8	8	CTCCAAACCAGTGCCTGTGTGTCT	6	+	825	1599
ENSDARG00000003589	ENSDART00000026522	9	8	8	TCCAAACCAGTGCCTGTGTGTCTGT	7	+	826	1599
ENSDARG00000003589	ENSDART00000026522	9	8	8	TCCAAACCAGTGCCTGTGTGTCT	5	+	826	1599
ENSDARG00000003589	ENSDART00000026522	9	9	9	GACTCCTTCTTCTGCTTCTGAAGAG	7	+	1011	1599
ENSDARG00000003589	ENSDART00000026522	9	9	9	TTCGACAACCAGCTGAAGAGGTT	5	+	1135	1599
ENSDARG00000003589	ENSDART00000026522	9	9	9	AGATGCCCAGCCCTTGGAGACGAC	6	+	942	1599
ENSDARG00000003589	ENSDART00000026522	9	10	10	GTCAACAACACTGGGGTTTGGGAA	6	+	1234	1599
ENSDARG00000003589	ENSDART00000026522	9	10	10	GTCAACAACACTGGGGTTTGGGA	5	+	1234	1599
ENSDARG00000003589	ENSDART00000026522	9	10	10	ATCCACGACACACTGAAGAATCT	5	+	1156	1599
ENSDARG00000003589	ENSDART00000026522	9	11	11	ACAGTCAAACTCCATGTAGACAAC	6	+	1324	1599
ENSDARG00000003589	ENSDART00000026522	9	13	13	TCCACCAGACCAGTGTTAGTTTCT	6	+	1513	1599
ENSDARG00000003641	ENSDART00000013591	9	2	1	ACCATCAAATACAAGGACGAAGGT	6	+	172	1188
ENSDARG00000003641	ENSDART00000013591	9	5	4	GTAGACTCCACAATGAGGCATGC	5	+	442	1188
ENSDARG00000003641	ENSDART00000013591	9	6	5	AGCTGCCACCGCTGCTGCAGAGGAG	7	+	585	1188
ENSDARG00000003641	ENSDART00000013591	9	6	5	CCCCTCTACTACTATGGATGGTAA	6	+	711	1188
ENSDARG00000003641	ENSDART00000013591	9	6	5	TGCAGCGCCCCCTGCTGCTGTGGCT	7	+	648	1188
ENSDARG00000003641	ENSDART00000013591	9	6	5	CTCTGCAGCGCCCCCTGCTGCTGTG	7	+	645	1188
ENSDARG00000003641	ENSDART00000013591	9	8	7	TGCCACCCCTCCACCCGGGGGTGCC	7	+	1107	1188
ENSDARG00000003641	ENSDART00000013591	9	8	7	AACCTCGCAGGCCACAGCCGCCTAC	7	+	1050	1188
ENSDARG00000003641	ENSDART00000013591	9	8	7	CCCTACTTCTCAGGCTGCTGGCGCT	7	+	885	1188
ENSDARG00000003641	ENSDART00000013591	9	8	7	CACCCCTACTTCTCAGGCTGCTGGC	7	+	882	1188
ENSDARG00000003675	ENSDART00000062656	9	1	1	CAACCAACCGACTGTGTTTTGAC	5	+	4	981
ENSDARG00000003675	ENSDART00000062656	9	1	1	AACCAACCAACCGACTGTGTTTTG	6	+	1	981
ENSDARG00000003675	ENSDART00000062656	9	4	4	AGCAGCTCCACATCCTGCCTGATGC	7	+	403	981
ENSDARG00000003675	ENSDART00000062656	9	5	5	ACAGGCACCTGTGCGTCTTAGGAA	6	+	585	981
ENSDARG00000003675	ENSDART00000062656	9	5	5	AAACGCTGCCCGCTGTGATGGAGGT	7	+	533	981
ENSDARG00000003675	ENSDART00000062656	9	5	5	AAACCCGCCCTACTATGTGCGTCT	6	+	486	981
ENSDARG00000004204	ENSDART00000008737	9	2	2	GTCAAAGGCAAGCCATGCTGGAGCA	7	-	210	2283
ENSDARG00000004204	ENSDART00000008737	9	4	4	CACGACTTCCTGGTTGATGTTGAA	6	-	463	2283
ENSDARG00000004204	ENSDART00000008737	9	4	4	AAACACGACTTCCTGGTTGATGT	5	-	467	2283
ENSDARG00000004204	ENSDART00000008737	9	4	4	AAACACGACTTCCTGGTTGATGTT	6	-	466	2283
ENSDARG00000004204	ENSDART00000008737	9	5	5	CTATCATCCCAGTAGCAGTAGAA	5	-	700	2283
ENSDARG00000004204	ENSDART00000008737	9	5	5	ATCATCCCAGTAGCAGTAGAAGCG	6	-	697	2283
ENSDARG00000004204	ENSDART00000008737	9	8	8	TTCCAATGCTCCAGTCTGTAAAC	5	-	1007	2283
ENSDARG00000004204	ENSDART00000008737	9	9	9	GGCACCTGCTTAGCTGGTTTAGGTG	7	-	1190	2283
ENSDARG00000004204	ENSDART00000008737	9	9	9	AAATCCTTCTGTGGGGGTTTAGGCA	7	-	1271	2283
ENSDARG00000004204	ENSDART00000008737	9	9	9	ACCTGCTTAGCTGGTTTAGGTGGA	6	-	1188	2283
ENSDARG00000004204	ENSDART00000008737	9	11	11	TGCTGCTCCATATAGCTGAATGT	5	-	1627	2283
ENSDARG00000004204	ENSDART00000008737	9	11	11	TCCACCAGCTGGAAAGGTTGACTGT	7	-	1589	2283
ENSDARG00000004204	ENSDART00000008737	9	13	13	GTTCACCTCTGGCTGCTGCCGCA	5	-	1865	2283
ENSDARG00000004204	ENSDART00000008737	9	13	13	CAACTCCACGTCCAAATCTGCCAAC	7	-	1800	2283
ENSDARG00000004204	ENSDART00000008737	9	14	14	GTCATCAGACAGGGGCAGTCGAA	5	-	2036	2283
ENSDARG00000004204	ENSDART00000008737	9	14	14	TTCTCCAGAAGGGCTCTTAGCAGGT	7	-	2057	2283
ENSDARG00000004305	ENSDART00000036926	9	2	2	TGCGACGTCTGTGCAGCCGCAGCA	6	+	159	1581
ENSDARG00000004305	ENSDART00000036926	9	2	2	CACAGCCGCGACAGCAGCAGCCGCT	7	+	112	1581
ENSDARG00000004305	ENSDART00000036926	9	3	3	TCCTGCTGCTGGCCGGCTGGGCT	5	+	500	1581
ENSDARG00000004305	ENSDART00000036926	9	3	3	GTCTCAAGAGGACCTGGCAGGCTTT	7	+	273	1581
ENSDARG00000004305	ENSDART00000036926	9	3	3	ACCCTCCTCTTGGGTCTGCTGGT	5	+	361	1581
ENSDARG00000004305	ENSDART00000036926	9	4	4	TACCAAGGCATAGTGCAGTTTGC	5	+	661	1581
ENSDARG00000004305	ENSDART00000036926	9	4	4	CCCTGCTTCTCTCTATGTGTCGTT	6	+	757	1581
ENSDARG00000004305	ENSDART00000036926	9	5	5	AGCTGCTAAGTCCAGGGCGGCTAA	6	+	903	1581
ENSDARG00000004305	ENSDART00000036926	9	6	6	AGAGACACCAGTCATAATGAGCT	5	+	1024	1581
ENSDARG00000004305	ENSDART00000036926	9	7	7	GTTCACACATGTTAGACGGCTTC	5	+	1122	1581
ENSDARG00000004305	ENSDART00000036926	9	7	7	TTAGACGGCTTCAGGATGAGGAG	5	+	1133	1581
ENSDARG00000004305	ENSDART00000036926	9	8	8	ACCTCAAACTGTCAGAGGAGTAC	5	+	1514	1581
ENSDARG00000004305	ENSDART00000036926	9	8	8	ACCGCCGGCCCCACGCTGCAGTA	5	+	1354	1581
ENSDARG00000004305	ENSDART00000036926	9	8	8	CACCTCAAACTGTCAGAGGAGTAC	6	+	1513	1581
ENSDARG00000004305	ENSDART00000036926	9	8	8	TACAACTACAGTCTGAGACGTCTGT	7	+	1565	1581
ENSDARG00000004305	ENSDART00000100921	9	2	2	CACAGCCGCGACAGCAGCAGCCGCT	7	+	112	1581
ENSDARG00000004305	ENSDART00000100921	9	2	2	TGCGACGTCTGTGCAGCCGCAGCA	6	+	159	1581
ENSDARG00000004305	ENSDART00000100921	9	5	5	GTCTCAAGAGGACCTGGCAGGCTTT	7	+	273	1581
ENSDARG00000004305	ENSDART00000100921	9	5	5	ACCCTCCTCTTGGGTCTGCTGGT	5	+	361	1581
ENSDARG00000004305	ENSDART00000100921	9	5	5	TCCTGCTGCTGGCCGGCTGGGCT	5	+	500	1581
ENSDARG00000004305	ENSDART00000100921	9	6	6	TACCAAGGCATAGTGCAGTTTGC	5	+	661	1581
ENSDARG00000004305	ENSDART00000100921	9	6	6	CCCTGCTTCTCTCTATGTGTCGTT	6	+	757	1581
ENSDARG00000004305	ENSDART00000100921	9	7	7	AGCTGCTAAGTCCAGGGCGGCTAA	6	+	903	1581
ENSDARG00000004305	ENSDART00000100921	9	8	8	AGAGACACCAGTCATAATGAGCT	5	+	1024	1581
ENSDARG00000004305	ENSDART00000100921	9	9	9	TTAGACGGCTTCAGGATGAGGAG	5	+	1133	1581
ENSDARG00000004305	ENSDART00000100921	9	9	9	GTTCACACATGTTAGACGGCTTC	5	+	1122	1581
ENSDARG00000004305	ENSDART00000100921	9	10	10	CACCTCAAACTGTCAGAGGAGTAC	6	+	1513	1581
ENSDARG00000004305	ENSDART00000100921	9	10	10	TACAACTACAGTCTGAGACGTCTGT	7	+	1565	1581
ENSDARG00000004305	ENSDART00000100921	9	10	10	ACCTCAAACTGTCAGAGGAGTAC	5	+	1514	1581
ENSDARG00000004305	ENSDART00000100921	9	10	10	ACCGCCGGCCCCACGCTGCAGTA	5	+	1354	1581
ENSDARG00000004307	ENSDART00000020884	9	5	4	GAAAGCAGCAGCAGTGGGAGAGTCT	7	-	470	522
ENSDARG00000004307	ENSDART00000020884	9	5	4	GCATCAGGCTGGTGATGGAGACGGA	7	-	493	522
ENSDARG00000004692	ENSDART00000007914	9	2	2	TTCGTCACCCGACCTGCGCGTGC	5	-	100	663
ENSDARG00000004692	ENSDART00000007914	9	2	2	TCCCACACAGAGATGGCGATGCT	5	-	175	663
ENSDARG00000004692	ENSDART00000007914	9	2	2	CTCATCCCACACAGAGATGGCGAT	6	-	178	663
ENSDARG00000004692	ENSDART00000007914	9	2	2	ATCCCACACAGAGATGGCGATGCT	6	-	175	663
ENSDARG00000004692	ENSDART00000007914	9	4	4	CTCACCGTCTTGTTCTGTTGGTTAG	7	-	386	663
ENSDARG00000004692	ENSDART00000007914	9	7	7	TCCCCCTGCAGTTACTGGGGGTGGT	7	-	579	663
ENSDARG00000004692	ENSDART00000101553	9	2	2	TTCGTCACCCGACCTGCGCGTGC	5	-	100	639
ENSDARG00000004692	ENSDART00000101553	9	2	2	TCCCACACAGAGATGGCGATGCT	5	-	175	639
ENSDARG00000004692	ENSDART00000101553	9	2	2	CTCATCCCACACAGAGATGGCGAT	6	-	178	639
ENSDARG00000004692	ENSDART00000101553	9	2	2	ATCCCACACAGAGATGGCGATGCT	6	-	175	639
ENSDARG00000004692	ENSDART00000101553	9	4	4	CTCACCGTCTTGTTCTGTTGGTTAG	7	-	386	639
ENSDARG00000004692	ENSDART00000101553	9	6	6	TCCCCCTGCAGTTACTGGGGGTGGT	7	-	555	639
ENSDARG00000004727	ENSDART00000020743	9	2	2	TGCCACAAAGAAAAAGAAGAAGGC	6	+	156	876
ENSDARG00000004727	ENSDART00000020743	9	2	2	TCCCTAAGATGTGCCTGAGGTAGAG	7	+	51	876
ENSDARG00000004727	ENSDART00000020743	9	6	6	CACCCAGACCAGCTCAGTGGTTTTG	7	+	498	876
ENSDARG00000004727	ENSDART00000020743	9	7	7	TGCAAAACACATCAAAGTGGAAGAA	7	+	612	876
ENSDARG00000004727	ENSDART00000020743	9	7	7	GCAAAACACATCAAAGTGGAAGAA	6	+	613	876
ENSDARG00000004727	ENSDART00000020743	9	7	7	CAAAACACATCAAAGTGGAAGAA	5	+	614	876
ENSDARG00000004727	ENSDART00000020743	9	7	7	ACAAGCTAAAGTGCTGAAGCTGTT	6	+	588	876
ENSDARG00000004727	ENSDART00000020743	9	8	8	AGAAGCAAAGGAGGATGGTGGATGT	7	+	773	876
ENSDARG00000004771	ENSDART00000019436	9	2	2	GCACCACACACTCCAGCTGTGGGA	6	-	194	1128
ENSDARG00000004771	ENSDART00000019436	9	2	2	GAAGGCAGCAATATGAGCAGGCGTC	7	-	270	1128
ENSDARG00000004771	ENSDART00000019436	9	2	2	CGCACCACACACTCCAGCTGTGGGA	7	-	194	1128
ENSDARG00000004771	ENSDART00000019436	9	2	2	CACCACACACTCCAGCTGTGGGA	5	-	194	1128
ENSDARG00000004771	ENSDART00000019436	9	2	2	ATCAGCTCCATTCTGCAGCAGCC	5	-	320	1128
ENSDARG00000004771	ENSDART00000019436	9	4	4	GCACACAGAGCCATTGGTTGAGAA	6	-	562	1128
ENSDARG00000004771	ENSDART00000019436	9	4	4	AGAGACCTCTTTCGGCTGGGAAC	5	-	631	1128
ENSDARG00000004771	ENSDART00000019436	9	10	10	CAAAAAGACCAAGATGTGAGGAG	5	-	960	1128
ENSDARG00000004771	ENSDART00000102562	9	2	2	GCACCACACACTCCAGCTGTGGGA	6	-	194	1068
ENSDARG00000004771	ENSDART00000102562	9	2	2	GAAGGCAGCAATATGAGCAGGCGTC	7	-	270	1068
ENSDARG00000004771	ENSDART00000102562	9	2	2	CGCACCACACACTCCAGCTGTGGGA	7	-	194	1068
ENSDARG00000004771	ENSDART00000102562	9	2	2	CACCACACACTCCAGCTGTGGGA	5	-	194	1068
ENSDARG00000004771	ENSDART00000102562	9	2	2	ATCAGCTCCATTCTGCAGCAGCC	5	-	320	1068
ENSDARG00000004771	ENSDART00000102562	9	4	4	GCACACAGAGCCATTGGTTGAGAA	6	-	562	1068
ENSDARG00000004771	ENSDART00000102562	9	4	4	AGAGACCTCTTTCGGCTGGGAAC	5	-	631	1068
ENSDARG00000004771	ENSDART00000102562	9	6	6	CAAAAAGACCAAGATGTGAGGAG	5	-	900	1068
ENSDARG00000004771	ENSDART00000102562	9	6	6	GTCACCCCCATTGAGGTGCTGCA	5	-	806	1068
ENSDARG00000004930	ENSDART00000009920	9	1	1	CACTTCCTCTTCTTCGCTGCTGTG	6	-	127	1302
ENSDARG00000004930	ENSDART00000009920	9	2	2	GTCCCAGTCATGCTGGAAGCCGAA	6	-	292	1302
ENSDARG00000004930	ENSDART00000009920	9	3	3	ACCAAACTCTGCTGGGCTGCCTAC	6	-	346	1302
ENSDARG00000004930	ENSDART00000009920	9	4	4	CACAACGGCGTCCTTGGATTGTTG	6	-	631	1302
ENSDARG00000004930	ENSDART00000009920	9	4	4	AACGGCGTCCTTGGATTGTTGGGAT	7	-	627	1302
ENSDARG00000004930	ENSDART00000009920	9	8	8	TTCTGCCACTTCTCCTGTCGCTTGC	7	-	890	1302
ENSDARG00000004930	ENSDART00000009920	9	9	9	TTAAGCTCCTGCTGTGCCTTTTTC	6	-	978	1302
ENSDARG00000004930	ENSDART00000009920	9	10	10	TTCTCCTCCTCAAGACGCTGTTGTT	7	-	1220	1302
ENSDARG00000004930	ENSDART00000009920	9	10	10	CTCTTCTCCTCCTCAAGACGCTGTT	7	-	1223	1302
ENSDARG00000004930	ENSDART00000009920	9	10	10	CTCTTCCTCTAAACGCTGCATCT	5	-	1139	1302
ENSDARG00000004930	ENSDART00000009920	9	10	10	CTCTTCCCATGAAACAGTAGGTTGT	7	-	1059	1302
ENSDARG00000004930	ENSDART00000009920	9	10	10	CTCTCCTCCTCTAAACGCTGCTTCT	7	-	1286	1302
ENSDARG00000004930	ENSDART00000009920	9	10	10	CTCCTCCTCTAAACGCTGCTTCT	5	-	1286	1302
ENSDARG00000004930	ENSDART00000009920	9	10	10	CTCCTCCTCAAGACGCTGTTGTT	5	-	1220	1302
ENSDARG00000004930	ENSDART00000009920	9	10	10	CGCTGCTTCTCCTCTATTTGTTTCT	7	-	1271	1302
ENSDARG00000004930	ENSDART00000009920	9	10	10	CGCTGCATCTCCTCTTGTCTTTTCT	7	-	1124	1302
ENSDARG00000004930	ENSDART00000090782	9	2	1	CACTTCCTCTTCTTCGCTGCTGTG	6	-	127	1302
ENSDARG00000004930	ENSDART00000090782	9	3	2	GTCCCAGTCATGCTGGAAGCCGAA	6	-	292	1302
ENSDARG00000004930	ENSDART00000090782	9	6	5	CACAACGGCGTCCTTGGATTGTTG	6	-	631	1302
ENSDARG00000004930	ENSDART00000090782	9	6	5	AACGGCGTCCTTGGATTGTTGGGAT	7	-	627	1302
ENSDARG00000004930	ENSDART00000090782	9	10	9	TTCTGCCACTTCTCCTGTCGCTTGC	7	-	890	1302
ENSDARG00000004930	ENSDART00000090782	9	11	10	TTAAGCTCCTGCTGTGCCTTTTTC	6	-	978	1302
ENSDARG00000004930	ENSDART00000090782	9	12	11	TTCTCCTCCTCAAGACGCTGTTGTT	7	-	1220	1302
ENSDARG00000004930	ENSDART00000090782	9	12	11	CTCTTCTCCTCCTCAAGACGCTGTT	7	-	1223	1302
ENSDARG00000004930	ENSDART00000090782	9	12	11	CTCTTCCTCTAAACGCTGCATCT	5	-	1139	1302
ENSDARG00000004930	ENSDART00000090782	9	12	11	CTCTTCCCATGAAACAGTAGGTTGT	7	-	1059	1302
ENSDARG00000004930	ENSDART00000090782	9	12	11	CTCTCCTCCTCTAAACGCTGCTTCT	7	-	1286	1302
ENSDARG00000004930	ENSDART00000090782	9	12	11	CTCCTCCTCTAAACGCTGCTTCT	5	-	1286	1302
ENSDARG00000004930	ENSDART00000090782	9	12	11	CGCTGCTTCTCCTCTATTTGTTTCT	7	-	1271	1302
ENSDARG00000004930	ENSDART00000090782	9	12	11	CGCTGCATCTCCTCTTGTCTTTTCT	7	-	1124	1302
ENSDARG00000004930	ENSDART00000090782	9	12	11	CTCCTCCTCAAGACGCTGTTGTT	5	-	1220	1302
ENSDARG00000005049	ENSDART00000012974	9	1	1	TCCTCCACAGATACACGGAGAGGAA	7	+	89	726
ENSDARG00000005049	ENSDART00000012974	9	1	1	CTCCACAGATACACGGAGAGGAA	5	+	91	726
ENSDARG00000005049	ENSDART00000012974	9	1	1	AGCACCGTCGGAGGGGCGTTTTTC	6	+	130	726
ENSDARG00000005049	ENSDART00000012974	9	1	1	AGCACCGTCGGAGGGGCGTTTTT	5	+	130	726
ENSDARG00000005049	ENSDART00000012974	9	2	2	TGCATCTTCGCCCTTGTGGGGAA	5	+	343	726
ENSDARG00000005049	ENSDART00000012974	9	2	2	TGCATCTTCGCCCTTGTGGGGAAC	6	+	343	726
ENSDARG00000005049	ENSDART00000102556	9	1	1	TCCTCCACAGATACACGGAGAGGAA	7	+	89	297
ENSDARG00000005049	ENSDART00000102556	9	1	1	CTCCACAGATACACGGAGAGGAA	5	+	91	297
ENSDARG00000005049	ENSDART00000102556	9	1	1	AGCACCGTCGGAGGGGCGTTTTTC	6	+	130	297
ENSDARG00000005049	ENSDART00000102556	9	1	1	AGCACCGTCGGAGGGGCGTTTTT	5	+	130	297
ENSDARG00000005128	ENSDART00000015377	9	5	2	GTTCCAGTCGGTGAAGCAGATGGT	6	+	66	648
ENSDARG00000005128	ENSDART00000015377	9	5	2	CCCTTCATCATGTGGCTGATGAG	5	+	149	648
ENSDARG00000005128	ENSDART00000015377	9	7	4	AGAGTCAAACATGAAGATGCTTCT	6	+	316	648
ENSDARG00000005128	ENSDART00000015377	9	9	6	AGAGCCGCCTTCTAAGGTGAATCT	6	+	456	648
ENSDARG00000005128	ENSDART00000015377	9	11	8	TTCAGCCACCAAAGAAGATGACTGC	7	+	545	648
ENSDARG00000005251	ENSDART00000021218	9	3	3	ACCCACTGCTCTGGTCTGGATAC	5	-	226	684
ENSDARG00000005251	ENSDART00000021218	9	5	5	TACCTCAGCACATCTGTGGATGCT	6	-	553	684
ENSDARG00000005251	ENSDART00000021218	9	5	5	TACCTCAGCACATCTGTGGATGC	5	-	554	684
ENSDARG00000005251	ENSDART00000021218	9	5	5	CTCAGCACATCTGTGGATGCTGTC	6	-	550	684
ENSDARG00000005251	ENSDART00000021218	9	5	5	ACCTCAGCACATCTGTGGATGCT	5	-	553	684
ENSDARG00000005251	ENSDART00000021218	9	6	6	GTCCAAAGAACGTTTCTGGATAG	5	-	668	684
ENSDARG00000005318	ENSDART00000022574	9	2	2	AACCAACACAGTGGAGGACTGGGGC	7	+	66	1545
ENSDARG00000005318	ENSDART00000022574	9	2	2	ACCAACACAGTGGAGGACTGGGGC	6	+	67	1545
ENSDARG00000005318	ENSDART00000022574	9	4	4	GAAATCTGCTCACGGGAGTTTGCA	6	+	256	1545
ENSDARG00000005318	ENSDART00000022574	9	4	4	GAAATCTGCTCACGGGAGTTTGC	5	+	256	1545
ENSDARG00000005318	ENSDART00000022574	9	5	5	GGCTCACCCAAAGGTTAATGAGAA	6	+	306	1545
ENSDARG00000005318	ENSDART00000022574	9	7	7	ACCAGCAGAGCTTCTGCTGATGAT	6	+	505	1545
ENSDARG00000005318	ENSDART00000022574	9	7	7	GCCACCAGCAGAGCTTCTGCTGAT	6	+	502	1545
ENSDARG00000005318	ENSDART00000022574	9	13	13	GCATACTCCAAAATGCAGTCGCT	5	+	1147	1545
ENSDARG00000005318	ENSDART00000022574	9	15	15	TTACCCGCCACAGATGGGTGTGGCT	7	+	1407	1545
ENSDARG00000005318	ENSDART00000022574	9	15	15	CCCTCAGCAGCAACAAGCGGCTTTC	7	+	1512	1545
ENSDARG00000005318	ENSDART00000022574	9	15	15	ACCCGCCACAGATGGGTGTGGCT	5	+	1409	1545
ENSDARG00000005318	ENSDART00000022574	9	15	15	CTCAGCAGCAACAAGCGGCTTTC	5	+	1514	1545
ENSDARG00000005318	ENSDART00000100574	9	2	2	AACCAACACAGTGGAGGACTGGGGC	7	+	66	1008
ENSDARG00000005318	ENSDART00000100574	9	2	2	ACCAACACAGTGGAGGACTGGGGC	6	+	67	1008
ENSDARG00000005318	ENSDART00000100574	9	4	4	GAAATCTGCTCACGGGAGTTTGC	5	+	256	1008
ENSDARG00000005318	ENSDART00000100574	9	4	4	GAAATCTGCTCACGGGAGTTTGCA	6	+	256	1008
ENSDARG00000005318	ENSDART00000100574	9	5	5	GGCTCACCCAAAGGTTAATGAGAA	6	+	306	1008
ENSDARG00000005318	ENSDART00000100574	9	6	6	GCCACCAGCAGAGCTTCTGCTGAT	6	+	484	1008
ENSDARG00000005318	ENSDART00000100574	9	6	6	ACCAGCAGAGCTTCTGCTGATGAT	6	+	487	1008
ENSDARG00000005377	ENSDART00000021137	9	1	1	ATCCTCTGCACGTCGGGCTGGGTGC	7	+	43	699
ENSDARG00000005377	ENSDART00000021137	9	1	1	ATCCTCTGCACGTCGGGCTGGGTG	6	+	43	699
ENSDARG00000005377	ENSDART00000021137	9	1	1	ACCCACAGACTACTGGAAGGTGTC	6	+	84	699
ENSDARG00000005377	ENSDART00000021137	9	1	1	ACAGACTACTGGAAGGTGTCTTC	5	+	88	699
ENSDARG00000005377	ENSDART00000021137	9	2	2	AGAGTCGTCTGCTTTGCTGGATTC	6	+	352	699
ENSDARG00000005377	ENSDART00000021137	9	2	2	AAAGCCAGAGTCGTCTGCTTTGCT	6	+	346	699
ENSDARG00000005377	ENSDART00000021137	9	2	2	TTCAAAGCCAGAGTCGTCTGCTTTG	7	+	343	699
ENSDARG00000005377	ENSDART00000021137	9	5	5	GACGTCCCACACCAGGAGGACTCT	6	+	636	699
ENSDARG00000005377	ENSDART00000065499	9	1	1	CTCTTCACAGGCTGGAGAATGAGGA	7	+	4	582
ENSDARG00000005377	ENSDART00000065499	9	1	1	ATCCTCTGCACGTCGGGCTGGGTGC	7	+	55	582
ENSDARG00000005377	ENSDART00000065499	9	1	1	ATCCTCTGCACGTCGGGCTGGGTG	6	+	55	582
ENSDARG00000005377	ENSDART00000065499	9	1	1	ACCCACAGACTACTGGAAGGTGTC	6	+	96	582
ENSDARG00000005377	ENSDART00000065499	9	1	1	ACAGACTACTGGAAGGTGTCTTC	5	+	100	582
ENSDARG00000005470	ENSDART00000044227	9	1	1	TTCAGCGGCCGAAAGCGGCAGAG	5	-	46	1047
ENSDARG00000005470	ENSDART00000044227	9	2	2	ACCTGCTCCTGAGTGGTGTTGGT	5	-	172	1047
ENSDARG00000005470	ENSDART00000044227	9	2	2	ACCTGCTCCTGAGTGGTGTTGGTG	6	-	171	1047
ENSDARG00000005470	ENSDART00000044227	9	4	4	ATCTGCTGCGGGTCGTGAAGGTTTC	7	-	302	1047
ENSDARG00000005470	ENSDART00000044227	9	4	4	GTTTTCATCCATGGAGAAGATGTG	6	-	364	1047
ENSDARG00000005470	ENSDART00000044227	9	6	6	TCCTCATGCACAGACAGGTTGGTCT	7	-	461	1047
ENSDARG00000005470	ENSDART00000044227	9	7	7	CACCTCCTCAGGACTGGAGACGAA	6	-	526	1047
ENSDARG00000005470	ENSDART00000044227	9	11	11	CTCAGCGTCATTGTAGCTGGAGGG	6	-	925	1047
ENSDARG00000005470	ENSDART00000084802	9	1	1	TTCAGCGGCCGAAAGCGGCAGAG	5	-	46	1047
ENSDARG00000005470	ENSDART00000084802	9	2	2	ACCTGCTCCTGAGTGGTGTTGGT	5	-	172	1047
ENSDARG00000005470	ENSDART00000084802	9	2	2	ACCTGCTCCTGAGTGGTGTTGGTG	6	-	171	1047
ENSDARG00000005470	ENSDART00000084802	9	4	4	ATCTGCTGCGGGTCGTGAAGGTTTC	7	-	302	1047
ENSDARG00000005470	ENSDART00000084802	9	4	4	GTTTTCATCCATGGAGAAGATGTG	6	-	364	1047
ENSDARG00000005470	ENSDART00000084802	9	6	6	TCCTCATGCACAGACAGGTTGGTCT	7	-	461	1047
ENSDARG00000005470	ENSDART00000084802	9	7	7	CACCTCCTCAGGACTGGAGACGAA	6	-	526	1047
ENSDARG00000005470	ENSDART00000084802	9	10	10	CTCAGCGTCATTGTAGCTGGAGGG	6	-	925	1047
ENSDARG00000005576	ENSDART00000011463	9	2	2	AGCAGCACCTCCTTGCAGTCGTC	5	-	184	813
ENSDARG00000005576	ENSDART00000011463	9	3	3	GACTCAGGCGCAGGCAGAGGCTTGT	7	-	440	813
ENSDARG00000005576	ENSDART00000011463	9	3	3	CTCTTCATCAGACTCAGGCGCAGGC	7	-	450	813
ENSDARG00000005576	ENSDART00000011463	9	3	3	AGCTTCTTCTGTTTCTTAGGAGTA	6	-	558	813
ENSDARG00000005576	ENSDART00000056491	9	2	2	AGCAGCACCTCCTTGCAGTCGTC	5	-	184	888
ENSDARG00000005576	ENSDART00000056491	9	3	3	GACTCAGGCGCAGGCAGAGGCTTGT	7	-	440	888
ENSDARG00000005576	ENSDART00000056491	9	3	3	CTCTTCATCAGACTCAGGCGCAGGC	7	-	450	888
ENSDARG00000005576	ENSDART00000056491	9	3	3	AGCTTCTTCTGTTTCTTAGGAGTA	6	-	558	888
ENSDARG00000005576	ENSDART00000056491	9	4	4	CAATTCCTCCTTAGATTTGAAGTT	6	-	685	888
ENSDARG00000005640	ENSDART00000008275	9	2	1	TCCCAACTCCCGACCTGATTTTGCA	7	-	546	1008
ENSDARG00000005640	ENSDART00000008275	9	2	1	GTCACCTAAACCATTGGAGTTGAA	6	-	340	1008
ENSDARG00000005640	ENSDART00000008275	9	2	1	GACCTCTAAGGGATGAGGGCTGT	5	-	239	1008
ENSDARG00000005640	ENSDART00000008275	9	2	1	CTCCCAAAAGCCCCGTCTGCAGTG	6	-	900	1008
ENSDARG00000005640	ENSDART00000008275	9	2	1	CCCAACTCCCGACCTGATTTTGCA	6	-	546	1008
ENSDARG00000005640	ENSDART00000008275	9	2	1	CCCAAAAGCCCCGTCTGCAGTGGAT	7	-	897	1008
ENSDARG00000005640	ENSDART00000008275	9	2	1	CACCTAAACCATTGGAGTTGAAGCA	7	-	337	1008
ENSDARG00000005640	ENSDART00000008275	9	2	1	ACATCACACAGGGCTCTCTGGTGAC	7	-	823	1008
ENSDARG00000005640	ENSDART00000008275	9	2	1	AAAAGCCCCGTCTGCAGTGGATGCT	7	-	894	1008
ENSDARG00000005756	ENSDART00000007756	9	4	1	TCCTTCTGCTCGGTCATGGTGGGCG	7	-	2	1413
ENSDARG00000005756	ENSDART00000007756	9	5	2	CTCAGCTTCTGGCTGTGCTGCTGGA	7	-	51	1413
ENSDARG00000005756	ENSDART00000007756	9	6	3	GAACTCCTCCGAGTGCAGAATCT	5	-	152	1413
ENSDARG00000005756	ENSDART00000007756	9	6	3	CTCGGCCGCTGTAGTCGAAGAAAAC	7	-	235	1413
ENSDARG00000005756	ENSDART00000007756	9	8	5	CACTCCGTCAGGCTCATGCGGAGCT	7	-	420	1413
ENSDARG00000005756	ENSDART00000007756	9	8	5	AGAGGCAACCAGCAACTCTGGATAC	7	-	378	1413
ENSDARG00000005756	ENSDART00000007756	9	9	6	TGCTGCAGACATGACTGCAGACTAG	7	-	501	1413
ENSDARG00000005756	ENSDART00000007756	9	9	6	ACCGACAACCAGATTAGGATGAAAC	7	-	534	1413
ENSDARG00000005756	ENSDART00000007756	9	9	6	GCCACCGACAACCAGATTAGGAT	5	-	539	1413
ENSDARG00000005756	ENSDART00000007756	9	12	9	GAAATCCACTGGTCCAGCCGCTGTG	7	-	963	1413
ENSDARG00000005756	ENSDART00000007756	9	14	11	GCCATCTACAGCCACGCTGGCGGT	6	-	1192	1413
ENSDARG00000005756	ENSDART00000007756	9	14	11	ATCTACAGCCACGCTGGCGGTGGG	6	-	1189	1413
ENSDARG00000005756	ENSDART00000007756	9	14	11	ATCTACAGCCACGCTGGCGGTGGGC	7	-	1188	1413
ENSDARG00000005756	ENSDART00000061835	9	1	1	CTCAGCTTCTGGCTGTGCTGCTGGA	7	-	33	1395
ENSDARG00000005756	ENSDART00000061835	9	2	2	GAACTCCTCCGAGTGCAGAATCT	5	-	134	1395
ENSDARG00000005756	ENSDART00000061835	9	2	2	CTCGGCCGCTGTAGTCGAAGAAAAC	7	-	217	1395
ENSDARG00000005756	ENSDART00000061835	9	4	4	CACTCCGTCAGGCTCATGCGGAGCT	7	-	402	1395
ENSDARG00000005756	ENSDART00000061835	9	4	4	AGAGGCAACCAGCAACTCTGGATAC	7	-	360	1395
ENSDARG00000005756	ENSDART00000061835	9	5	5	GCCACCGACAACCAGATTAGGAT	5	-	521	1395
ENSDARG00000005756	ENSDART00000061835	9	5	5	TGCTGCAGACATGACTGCAGACTAG	7	-	483	1395
ENSDARG00000005756	ENSDART00000061835	9	5	5	ACCGACAACCAGATTAGGATGAAAC	7	-	516	1395
ENSDARG00000005756	ENSDART00000061835	9	11	11	GAAATCCACTGGTCCAGCCGCTGTG	7	-	945	1395
ENSDARG00000005756	ENSDART00000061835	9	13	13	GCCATCTACAGCCACGCTGGCGGT	6	-	1174	1395
ENSDARG00000005756	ENSDART00000061835	9	13	13	ATCTACAGCCACGCTGGCGGTGGGC	7	-	1170	1395
ENSDARG00000005756	ENSDART00000061835	9	13	13	ATCTACAGCCACGCTGGCGGTGGG	6	-	1171	1395
ENSDARG00000005756	ENSDART00000061840	9	3	3	GAATCATCCTGCAGTGGGACGGC	5	-	139	1956
ENSDARG00000005756	ENSDART00000061840	9	3	3	AGCATCAGCCTCTCTGCGCTTCT	5	-	173	1956
ENSDARG00000005756	ENSDART00000061840	9	5	5	GCCCACAGATTTGGCAGTGGGAGAC	7	-	315	1956
ENSDARG00000005756	ENSDART00000061840	9	7	7	TCCTTCTGCTCGGTCATGGTGGGCG	7	-	536	1956
ENSDARG00000005756	ENSDART00000061840	9	8	8	CTCAGCTTCTGGCTGTGCTGCTGGA	7	-	585	1956
ENSDARG00000005756	ENSDART00000061840	9	9	9	GAACTCCTCCGAGTGCAGAATCT	5	-	695	1956
ENSDARG00000005756	ENSDART00000061840	9	9	9	CTCGGCCGCTGTAGTCGAAGAAAAC	7	-	778	1956
ENSDARG00000005756	ENSDART00000061840	9	11	11	AGAGGCAACCAGCAACTCTGGATAC	7	-	921	1956
ENSDARG00000005756	ENSDART00000061840	9	11	11	CACTCCGTCAGGCTCATGCGGAGCT	7	-	963	1956
ENSDARG00000005756	ENSDART00000061840	9	12	12	TGCTGCAGACATGACTGCAGACTAG	7	-	1044	1956
ENSDARG00000005756	ENSDART00000061840	9	12	12	GCCACCGACAACCAGATTAGGAT	5	-	1082	1956
ENSDARG00000005756	ENSDART00000061840	9	12	12	ACCGACAACCAGATTAGGATGAAAC	7	-	1077	1956
ENSDARG00000005756	ENSDART00000061840	9	15	15	GAAATCCACTGGTCCAGCCGCTGTG	7	-	1506	1956
ENSDARG00000005756	ENSDART00000061840	9	17	17	ATCTACAGCCACGCTGGCGGTGGG	6	-	1732	1956
ENSDARG00000005756	ENSDART00000061840	9	17	17	GCCATCTACAGCCACGCTGGCGGT	6	-	1735	1956
ENSDARG00000005756	ENSDART00000061840	9	17	17	ATCTACAGCCACGCTGGCGGTGGGC	7	-	1731	1956
ENSDARG00000005823	ENSDART00000037025	9	2	1	TGCTCAGCAGCAGAGAGGCAGGA	5	+	1083	2547
ENSDARG00000005823	ENSDART00000037025	9	2	1	CCCCACCCAGTGTATCTGAGGAA	5	+	563	2547
ENSDARG00000005823	ENSDART00000037025	9	2	1	CTCAGCAGCAGAGAGGCAGGAGAG	6	+	1085	2547
ENSDARG00000005823	ENSDART00000037025	9	2	1	GCACACTTAGATATTCTGGAGGT	5	+	385	2547
ENSDARG00000005823	ENSDART00000037025	9	2	1	TGCAGCCACTGCCATGAAGGAGGG	6	+	76	2547
ENSDARG00000005823	ENSDART00000037025	9	2	1	TACATCCACCAGCTGTTCTGTCGAT	7	+	244	2547
ENSDARG00000005823	ENSDART00000037025	9	2	1	CACCCCACCCAGTGTATCTGAGGAA	7	+	561	2547
ENSDARG00000005823	ENSDART00000037025	9	2	1	TTCAAAGGCTTCCAGAGTTTGCT	5	+	292	2547
ENSDARG00000005823	ENSDART00000037025	9	2	1	ACCCCACCCAGTGTATCTGAGGAA	6	+	562	2547
ENSDARG00000005823	ENSDART00000037025	9	2	1	TTCACCAACATGAAGAGGTGAGTCT	7	+	1139	2547
ENSDARG00000005823	ENSDART00000037025	9	2	1	ACATCCACCAGCTGTTCTGTCGAT	6	+	245	2547
ENSDARG00000005823	ENSDART00000037025	9	2	1	ACATCCACAGTGACCTGCAGATTTC	7	+	140	2547
ENSDARG00000005823	ENSDART00000037025	9	2	1	AAAGGCTTCCAGAGTTTGCTGCT	5	+	295	2547
ENSDARG00000005823	ENSDART00000037025	9	2	1	TTCTTCACCAACATGAAGAGGTG	5	+	1136	2547
ENSDARG00000005823	ENSDART00000037025	9	3	2	TGCTTCACCAGTACGGCCTGAGCT	6	+	1175	2547
ENSDARG00000005823	ENSDART00000037025	9	3	2	TACCACCACGTTGAAGCAGAGGAA	6	+	1285	2547
ENSDARG00000005823	ENSDART00000037025	9	4	3	ATCACCATCATCAGTCTGCTGTC	5	+	1357	2547
ENSDARG00000005823	ENSDART00000037025	9	4	3	ACCATCATCAGTCTGCTGTCTCT	5	+	1360	2547
ENSDARG00000005823	ENSDART00000037025	9	5	4	CACTACAGCGACCAAAGGGTGAGAG	7	+	1660	2547
ENSDARG00000005823	ENSDART00000037025	9	6	5	GGCCTCTGCCATAAGAAGAAGAA	5	+	1681	2547
ENSDARG00000005823	ENSDART00000037025	9	6	5	GCAGGCAAAGATCGGAAGGAAAC	5	+	1710	2547
ENSDARG00000005823	ENSDART00000037025	9	7	6	GTCAAAAAAGCATGGGCATGGGCA	6	+	1956	2547
ENSDARG00000005823	ENSDART00000037025	9	7	6	AGCCAAGTCAAAAAAGCATGGGCA	6	+	1950	2547
ENSDARG00000005823	ENSDART00000037025	9	9	8	GTCACCAGCTGGATCTTTGCTGTT	6	+	2344	2547
ENSDARG00000005828	ENSDART00000019053	9	5	4	TGCATCAAAGCTGTGAGCAGCGGCA	7	+	460	537
ENSDARG00000005828	ENSDART00000019053	9	5	4	GCATCATTCACACACTGCTGGTGGA	7	+	497	537
ENSDARG00000005853	ENSDART00000026378	9	3	3	AAATCCAGCGGGTAGACGAAGCA	5	-	481	981
ENSDARG00000005853	ENSDART00000026378	9	3	3	ACACCACCCAAGAAGATCTGTTTGT	7	-	380	981
ENSDARG00000005853	ENSDART00000026378	9	3	3	GGCAAAATCCAGCGGGTAGACGAA	6	-	484	981
ENSDARG00000005853	ENSDART00000026378	9	3	3	CACCACCCAAGAAGATCTGTTTGT	6	-	380	981
ENSDARG00000005853	ENSDART00000026378	9	3	3	CACCCAAGAAGATCTGTTTGTATTT	7	-	376	981
ENSDARG00000005853	ENSDART00000026378	9	3	3	GACATCTGCAGCCAGCCGAGTAC	5	-	509	981
ENSDARG00000005853	ENSDART00000026378	9	3	3	GCAAAATCCAGCGGGTAGACGAA	5	-	484	981
ENSDARG00000005853	ENSDART00000026378	9	4	4	GACTGCATCATCATGCGACGACGCA	7	-	797	981
ENSDARG00000005853	ENSDART00000026378	9	4	4	GACGACGCACAGTGTCGAATGGGTA	7	-	781	981
ENSDARG00000005853	ENSDART00000026378	9	5	5	AGCGCCCCCCATTCCTCTGAGTAC	6	-	928	981
ENSDARG00000005853	ENSDART00000026378	9	5	5	TTAGACAGAGCCCCTTTGAAGAA	5	-	904	981
ENSDARG00000005870	ENSDART00000012478	9	4	3	TTCAGCACCAAGGACTGTGTGGCC	6	+	153	891
ENSDARG00000005870	ENSDART00000012478	9	6	5	TCCCTCAACTGGCATGATGGTGGT	6	+	510	891
ENSDARG00000005870	ENSDART00000030716	9	3	3	TTCAGCACCAAGGACTGTGTGGCC	6	+	153	564
ENSDARG00000005870	ENSDART00000030716	9	5	5	TCCCTCAACTGGCATGATGGTGGT	6	+	510	564
ENSDARG00000006065	ENSDART00000059446	9	1	1	GCCTCCAGCATGGTTTTGTGCTTTG	7	-	20	519
ENSDARG00000006065	ENSDART00000059446	9	2	2	GCCGCCTGCTGGAGATGTGCTGCG	6	-	212	519
ENSDARG00000006065	ENSDART00000059446	9	3	3	GGCTTCACCAAGTCATTCTGCAGGG	7	-	329	519
ENSDARG00000006065	ENSDART00000059446	9	3	3	GAAGCCGTCTGGAAGATGGAGGT	5	-	430	519
ENSDARG00000006089	ENSDART00000019060	9	1	1	AGCTGCGACTGTATCGTGGTTTTT	6	-	505	822
ENSDARG00000006089	ENSDART00000019060	9	3	3	GTCCTCCACTGTTTTCTGCGCAGAA	7	-	651	822
ENSDARG00000006089	ENSDART00000082015	9	1	1	AGCTGCGACTGTATCGTGGTTTTT	6	-	505	1005
ENSDARG00000006089	ENSDART00000082015	9	4	4	GTCCTCCACTGTTTTCTGCGCAGAA	7	-	654	1005
ENSDARG00000006089	ENSDART00000082015	9	7	7	AAAGGCTGCATAGAGCTGAAGTT	5	-	934	1005
ENSDARG00000006206	ENSDART00000009148	9	2	2	GCACGCTGCTCATGGTATGGTAG	5	-	222	993
ENSDARG00000006206	ENSDART00000009148	9	2	2	GGCGGCGCCCCCATGCCGCTGAC	5	-	376	993
ENSDARG00000006206	ENSDART00000009148	9	2	2	GTCCCCCTCCAGGGTCTGGTGGC	5	-	323	993
ENSDARG00000006206	ENSDART00000009148	9	3	3	TCCGACGACGGTCGCGGCTGGATTG	7	-	869	993
ENSDARG00000006206	ENSDART00000009148	9	3	3	TACTTCATCCTTTTCTGTTTTTGCC	7	-	965	993
ENSDARG00000006206	ENSDART00000009148	9	3	3	GTTGACGCACGCCATGCCGTTGTG	6	-	499	993
ENSDARG00000006206	ENSDART00000009148	9	3	3	GAATACTTCATCCTTTTCTGTTTTT	7	-	968	993
ENSDARG00000006206	ENSDART00000009148	9	3	3	CGCTTCTCCGGAGCTGCGATGGA	5	-	826	993
ENSDARG00000006220	ENSDART00000010246	9	1	1	AGAGTCTAAGAGAAATGGGATTTG	6	+	416	1575
ENSDARG00000006220	ENSDART00000010246	9	1	1	AGATACAGAACAGTGCATTGGAG	5	+	284	1575
ENSDARG00000006220	ENSDART00000010246	9	1	1	TACCTACGCAGAGCTGTTAGGTC	5	+	729	1575
ENSDARG00000006220	ENSDART00000010246	9	1	1	GGCCTCTAAATATTTGCAGAAGGA	6	+	702	1575
ENSDARG00000006220	ENSDART00000010246	9	2	2	AAAGCCAGAGAGTTCTTTGAGGCA	6	+	955	1575
ENSDARG00000006220	ENSDART00000010246	9	3	3	TGCCACAGAATGACCTCTTGGGTA	6	+	1067	1575
ENSDARG00000006220	ENSDART00000010246	9	5	5	ATCAACAGCTACAAGGAGAAGAT	5	+	1300	1575
ENSDARG00000006220	ENSDART00000010246	9	5	5	AACAGCTACAAGGAGAAGATGAT	5	+	1303	1575
ENSDARG00000006220	ENSDART00000014518	9	1	1	CTCTGCTCCACAAGTTTTGGAGGG	6	+	16	1608
ENSDARG00000006220	ENSDART00000014518	9	1	1	ACCTCATACGCAGAGCTGTTAGGTC	7	+	760	1608
ENSDARG00000006220	ENSDART00000014518	9	2	2	AAAGCCAGAGAGTTCTTTGAGGCA	6	+	988	1608
ENSDARG00000006220	ENSDART00000014518	9	3	3	TGCCACAGAATGACCTCTTGGGTA	6	+	1100	1608
ENSDARG00000006220	ENSDART00000014518	9	5	5	AACAGCTACAAGGAGAAGATGAT	5	+	1336	1608
ENSDARG00000006220	ENSDART00000014518	9	5	5	ATCAACAGCTACAAGGAGAAGAT	5	+	1333	1608
ENSDARG00000006220	ENSDART00000081463	9	1	1	GGCAACTTAACTGAGATTTTGAGTA	7	+	262	1560
ENSDARG00000006220	ENSDART00000081463	9	1	1	GGCAACTTAACTGAGATTTTGAG	5	+	262	1560
ENSDARG00000006220	ENSDART00000081463	9	1	1	AGAAGCTTCAAGACTGCAGATTTG	6	+	401	1560
ENSDARG00000006220	ENSDART00000081463	9	1	1	CTCTTCTTCAGCACATGGCTTGTAG	7	+	635	1560
ENSDARG00000006220	ENSDART00000081463	9	2	2	AAAGCCAGAGAGTTCTTTGAGGCA	6	+	940	1560
ENSDARG00000006220	ENSDART00000081463	9	3	3	TGCCACAGAATGACCTCTTGGGTA	6	+	1052	1560
ENSDARG00000006220	ENSDART00000081463	9	5	5	ATCAACAGCTACAAGGAGAAGAT	5	+	1285	1560
ENSDARG00000006220	ENSDART00000081463	9	5	5	AACAGCTACAAGGAGAAGATGAT	5	+	1288	1560
ENSDARG00000006220	ENSDART00000102448	9	2	2	TACCTACGCAGAGCTGTTAGGTC	5	+	723	1563
ENSDARG00000006220	ENSDART00000102448	9	2	2	AGATACAGAACAGTGCATTGGAG	5	+	278	1563
ENSDARG00000006220	ENSDART00000102448	9	2	2	AGAGTCTAAGAGAAATGGGATTTG	6	+	410	1563
ENSDARG00000006220	ENSDART00000102448	9	2	2	GGCCTCTAAATATTTGCAGAAGGA	6	+	696	1563
ENSDARG00000006220	ENSDART00000102448	9	3	3	AAAGCCAGAGAGTTCTTTGAGGCA	6	+	949	1563
ENSDARG00000006220	ENSDART00000102448	9	4	4	TGCCACAGAATGACCTCTTGGGTA	6	+	1061	1563
ENSDARG00000006220	ENSDART00000102448	9	6	6	ATCAACAGCTACAAGGAGAAGAT	5	+	1294	1563
ENSDARG00000006220	ENSDART00000102448	9	6	6	AACAGCTACAAGGAGAAGATGAT	5	+	1297	1563
ENSDARG00000006292	ENSDART00000045552	9	4	4	CCCTGCTAATGTGACAGGAGTGGAC	7	+	318	948
ENSDARG00000006292	ENSDART00000045552	9	5	5	AGATTCCTCCCGATGTTGTGTTT	5	+	386	948
ENSDARG00000006292	ENSDART00000045552	9	5	5	AGATTCCTCCCGATGTTGTGTTTGC	7	+	386	948
ENSDARG00000006292	ENSDART00000045552	9	6	6	CTACTCTCCGAGCTATCTGCTGCG	6	+	528	948
ENSDARG00000006292	ENSDART00000045552	9	8	8	CCCAGCGCCAGAATGAGAAGGAGGC	7	+	878	948
ENSDARG00000006292	ENSDART00000045552	9	8	8	AGACTCGACTGACCCTGCTGTTGCA	7	+	788	948
ENSDARG00000006292	ENSDART00000045552	9	8	8	TTCTGCGTCAAAGGGAGGAAGAG	5	+	815	948
ENSDARG00000006292	ENSDART00000061539	9	4	4	CCCTGCTAATGTGACAGGAGTGGAC	7	+	372	1620
ENSDARG00000006292	ENSDART00000061539	9	5	5	AGATTCCTCCCGATGTTGTGTTT	5	+	440	1620
ENSDARG00000006292	ENSDART00000061539	9	5	5	AGATTCCTCCCGATGTTGTGTTTGC	7	+	440	1620
ENSDARG00000006292	ENSDART00000061539	9	8	8	CTACTCTCCGAGCTATCTGCTGCG	6	+	588	1620
ENSDARG00000006292	ENSDART00000061539	9	10	10	AGACTCGACTGACCCTGCTGTTGCA	7	+	848	1620
ENSDARG00000006292	ENSDART00000061539	9	10	10	TTCTGCGTCAAAGGGAGGAAGAG	5	+	875	1620
ENSDARG00000006292	ENSDART00000061539	9	10	10	CCCAGCGCCAGAATGAGAAGGAGGC	7	+	938	1620
ENSDARG00000006292	ENSDART00000061539	9	12	12	TACCCACGCTTTACAGAAGGAGGA	6	+	1071	1620
ENSDARG00000006292	ENSDART00000061539	9	13	13	GCCTTCACCCTGCTGGCTGAGAG	5	+	1279	1620
ENSDARG00000006292	ENSDART00000061539	9	13	13	GAAGACGCAGAGAGGAGGACGAA	5	+	1355	1620
ENSDARG00000006292	ENSDART00000061539	9	13	13	TACTGCTGCTCTGTCTGGGGGAGTG	7	+	1188	1620
ENSDARG00000006292	ENSDART00000061539	9	14	14	TTCACCGCAAGGCAGAGGAGCTGAA	7	+	1487	1620
ENSDARG00000006292	ENSDART00000061539	9	14	14	AGATTCACCGCAAGGCAGAGGAG	5	+	1484	1620
ENSDARG00000006292	ENSDART00000061539	9	14	14	CACCTATGCCATGGAGGAGACGTA	6	+	1518	1620
ENSDARG00000006292	ENSDART00000081859	9	4	4	CCCTGCTAATGTGACAGGAGTGGAC	7	+	372	2100
ENSDARG00000006292	ENSDART00000081859	9	5	5	AGATTCCTCCCGATGTTGTGTTT	5	+	440	2100
ENSDARG00000006292	ENSDART00000081859	9	5	5	AGATTCCTCCCGATGTTGTGTTTGC	7	+	440	2100
ENSDARG00000006292	ENSDART00000081859	9	8	8	CTACTCTCCGAGCTATCTGCTGCG	6	+	588	2100
ENSDARG00000006292	ENSDART00000081859	9	10	10	TTCTGCGTCAAAGGGAGGAAGAG	5	+	875	2100
ENSDARG00000006292	ENSDART00000081859	9	10	10	CCCAGCGCCAGAATGAGAAGGAGGC	7	+	938	2100
ENSDARG00000006292	ENSDART00000081859	9	10	10	AGACTCGACTGACCCTGCTGTTGCA	7	+	848	2100
ENSDARG00000006292	ENSDART00000081859	9	15	15	TACCCACGCTTTACAGAAGGAGGA	6	+	1551	2100
ENSDARG00000006292	ENSDART00000081859	9	16	16	TACTGCTGCTCTGTCTGGGGGAGTG	7	+	1668	2100
ENSDARG00000006292	ENSDART00000081859	9	16	16	GCCTTCACCCTGCTGGCTGAGAG	5	+	1759	2100
ENSDARG00000006292	ENSDART00000081859	9	16	16	GAAGACGCAGAGAGGAGGACGAA	5	+	1835	2100
ENSDARG00000006292	ENSDART00000081859	9	17	17	AGATTCACCGCAAGGCAGAGGAG	5	+	1964	2100
ENSDARG00000006292	ENSDART00000081859	9	17	17	TTCACCGCAAGGCAGAGGAGCTGAA	7	+	1967	2100
ENSDARG00000006292	ENSDART00000081859	9	17	17	CACCTATGCCATGGAGGAGACGTA	6	+	1998	2100
ENSDARG00000006292	ENSDART00000081869	9	4	4	CCCTGCTAATGTGACAGGAGTGGAC	7	+	372	1626
ENSDARG00000006292	ENSDART00000081869	9	5	5	AGATTCCTCCCGATGTTGTGTTTGC	7	+	440	1626
ENSDARG00000006292	ENSDART00000081869	9	5	5	AGATTCCTCCCGATGTTGTGTTT	5	+	440	1626
ENSDARG00000006292	ENSDART00000081869	9	8	8	CTACTCTCCGAGCTATCTGCTGCG	6	+	588	1626
ENSDARG00000006292	ENSDART00000081869	9	10	10	TTCTGCGTCAAAGGGAGGAAGAG	5	+	875	1626
ENSDARG00000006292	ENSDART00000081869	9	10	10	AGACTCGACTGACCCTGCTGTTGCA	7	+	848	1626
ENSDARG00000006292	ENSDART00000081869	9	13	13	TACCCACGCTTTACAGAAGGAGGA	6	+	1077	1626
ENSDARG00000006292	ENSDART00000081869	9	14	14	GAAGACGCAGAGAGGAGGACGAA	5	+	1361	1626
ENSDARG00000006292	ENSDART00000081869	9	14	14	GCCTTCACCCTGCTGGCTGAGAG	5	+	1285	1626
ENSDARG00000006292	ENSDART00000081869	9	14	14	TACTGCTGCTCTGTCTGGGGGAGTG	7	+	1194	1626
ENSDARG00000006292	ENSDART00000081869	9	15	15	TTCACCGCAAGGCAGAGGAGCTGAA	7	+	1493	1626
ENSDARG00000006292	ENSDART00000081869	9	15	15	CACCTATGCCATGGAGGAGACGTA	6	+	1524	1626
ENSDARG00000006292	ENSDART00000081869	9	15	15	AGATTCACCGCAAGGCAGAGGAG	5	+	1490	1626
ENSDARG00000006299	ENSDART00000042086	9	1	1	GCAGGCTTCGCTGAAGGATGGGGT	6	+	102	2406
ENSDARG00000006299	ENSDART00000042086	9	1	1	GCAGGCTTCGCTGAAGGATGGGGTC	7	+	102	2406
ENSDARG00000006299	ENSDART00000042086	9	1	1	GGCTCATTACCCTTGGGGTTTTG	5	+	38	2406
ENSDARG00000006299	ENSDART00000042086	9	1	1	GGCTCATTACCCTTGGGGTTTTGGA	7	+	38	2406
ENSDARG00000006299	ENSDART00000042086	9	5	5	TCCAGCAGACCAATGAGGATGAG	5	+	530	2406
ENSDARG00000006299	ENSDART00000042086	9	5	5	TCCAGCAGACCAATGAGGATGAGCT	7	+	530	2406
ENSDARG00000006299	ENSDART00000042086	9	5	5	CTCAACGGCAAGACGGGCTGGTTTC	7	+	622	2406
ENSDARG00000006299	ENSDART00000042086	9	5	5	CTCAACGGCAAGACGGGCTGGTTT	6	+	622	2406
ENSDARG00000006299	ENSDART00000042086	9	6	6	AAAGCCCTCCCAAAGGTTTTGAT	5	+	713	2406
ENSDARG00000006299	ENSDART00000042086	9	9	9	TGCAGCAGAAGGTGGGAGGCTTCT	6	+	971	2406
ENSDARG00000006299	ENSDART00000042086	9	9	9	TGCAGCAGAAGGTGGGAGGCTTC	5	+	971	2406
ENSDARG00000006299	ENSDART00000042086	9	9	9	ACCTCATGCCTCAGATGAGGTCTCT	7	+	1001	2406
ENSDARG00000006299	ENSDART00000042086	9	9	9	AGCTGCAGCAGAAGGTGGGAGGCT	6	+	968	2406
ENSDARG00000006299	ENSDART00000042086	9	9	9	AGCTGCAGCAGAAGGTGGGAGGC	5	+	968	2406
ENSDARG00000006299	ENSDART00000042086	9	10	10	AGCAAACCCTTTATGAGGCTGGA	5	+	1156	2406
ENSDARG00000006299	ENSDART00000042086	9	10	10	GCCTCAGCAAACCCTTTATGAGGC	6	+	1151	2406
ENSDARG00000006299	ENSDART00000042086	9	10	10	GGCCTCAGCAAACCCTTTATGAGGC	7	+	1150	2406
ENSDARG00000006299	ENSDART00000042086	9	12	12	AGACCATTCGCCTCTGGGAGGGC	5	+	1337	2406
ENSDARG00000006299	ENSDART00000042086	9	12	12	ACAGGCACAATGTCAGGAGGTGCG	6	+	1278	2406
ENSDARG00000006299	ENSDART00000042086	9	14	14	GCAAGCTACCTTTGAGTGGGATGAC	7	+	1517	2406
ENSDARG00000006299	ENSDART00000042086	9	17	17	TGCTGCCCAAGAGAAAGCCTGAGAG	7	+	1991	2406
ENSDARG00000006299	ENSDART00000042086	9	17	17	GAAGCCGTCTGACGAGGAGTTTGC	6	+	2016	2406
ENSDARG00000006299	ENSDART00000042086	9	17	17	GAAGCCGTCTGACGAGGAGTTTGCG	7	+	2016	2406
ENSDARG00000006299	ENSDART00000042086	9	17	17	GCCCTAAGACTATGAAGAAGCTGCT	7	+	1970	2406
ENSDARG00000006299	ENSDART00000045093	9	1	1	GGCTCATTACCCTTGGGGTTTTG	5	+	38	2397
ENSDARG00000006299	ENSDART00000045093	9	1	1	GGCTCATTACCCTTGGGGTTTTGGA	7	+	38	2397
ENSDARG00000006299	ENSDART00000045093	9	1	1	GCAGGCTTCGCTGAAGGATGGGGTC	7	+	102	2397
ENSDARG00000006299	ENSDART00000045093	9	1	1	GCAGGCTTCGCTGAAGGATGGGGT	6	+	102	2397
ENSDARG00000006299	ENSDART00000045093	9	4	4	ACACACACACTGCTATAAGTATAA	6	+	290	2397
ENSDARG00000006299	ENSDART00000045093	9	7	7	TCCAGCAGACCAATGAGGATGAGCT	7	+	596	2397
ENSDARG00000006299	ENSDART00000045093	9	7	7	TCCAGCAGACCAATGAGGATGAG	5	+	596	2397
ENSDARG00000006299	ENSDART00000045093	9	7	7	CTCAACGGCAAGACGGGCTGGTTTC	7	+	688	2397
ENSDARG00000006299	ENSDART00000045093	9	7	7	CTCAACGGCAAGACGGGCTGGTTT	6	+	688	2397
ENSDARG00000006299	ENSDART00000045093	9	8	8	AAAGCCCTCCCAAAGGTTTTGAT	5	+	779	2397
ENSDARG00000006299	ENSDART00000045093	9	11	11	AGCTGCAGCAGAAGGTGGGAGGCT	6	+	1034	2397
ENSDARG00000006299	ENSDART00000045093	9	11	11	TGCAGCAGAAGGTGGGAGGCTTC	5	+	1037	2397
ENSDARG00000006299	ENSDART00000045093	9	11	11	AGCTGCAGCAGAAGGTGGGAGGC	5	+	1034	2397
ENSDARG00000006299	ENSDART00000045093	9	11	11	ACCTCATGCCTCAGATGAGGTCTCT	7	+	1067	2397
ENSDARG00000006299	ENSDART00000045093	9	11	11	TGCAGCAGAAGGTGGGAGGCTTCT	6	+	1037	2397
ENSDARG00000006299	ENSDART00000045093	9	12	12	GCCTCAGCAAACCCTTTATGAGGC	6	+	1217	2397
ENSDARG00000006299	ENSDART00000045093	9	12	12	AGCAAACCCTTTATGAGGCTGGA	5	+	1222	2397
ENSDARG00000006299	ENSDART00000045093	9	12	12	GGCCTCAGCAAACCCTTTATGAGGC	7	+	1216	2397
ENSDARG00000006299	ENSDART00000045093	9	14	14	AGACCATTCGCCTCTGGGAGGGC	5	+	1403	2397
ENSDARG00000006299	ENSDART00000045093	9	14	14	ACAGGCACAATGTCAGGAGGTGCG	6	+	1344	2397
ENSDARG00000006299	ENSDART00000045093	9	16	16	GCAAGCTACCTTTGAGTGGGATGAC	7	+	1583	2397
ENSDARG00000006299	ENSDART00000045093	9	19	19	GAAGCCGTCTGACGAGGAGTTTGC	6	+	2082	2397
ENSDARG00000006299	ENSDART00000045093	9	19	19	GCCCTAAGACTATGAAGAAGCTGCT	7	+	2036	2397
ENSDARG00000006299	ENSDART00000045093	9	19	19	GAAGCCGTCTGACGAGGAGTTTGCG	7	+	2082	2397
ENSDARG00000006299	ENSDART00000045093	9	19	19	TGCTGCCCAAGAGAAAGCCTGAGAG	7	+	2057	2397
ENSDARG00000006301	ENSDART00000061156	9	4	4	GCCCCAGCAAATAGTTCTGAGGAA	6	-	362	1500
ENSDARG00000006301	ENSDART00000061156	9	4	4	CGCCCCAGCAAATAGTTCTGAGGAA	7	-	362	1500
ENSDARG00000006301	ENSDART00000061156	9	6	6	GAAAGCAAACCAGGTCTCTGGAGGC	7	-	580	1500
ENSDARG00000006301	ENSDART00000061156	9	7	7	GTTGACCCACTGATGCAGCATTC	5	-	749	1500
ENSDARG00000006301	ENSDART00000061156	9	8	8	CAAGACTTAATACTGGAGCTGGA	5	-	865	1500
ENSDARG00000006301	ENSDART00000061156	9	11	11	GTCTTCCTCTGGAGGTGGAGGGGGA	7	-	1119	1500
ENSDARG00000006301	ENSDART00000061156	9	11	11	GTCTTCCTCTGGAGGTGGAGGGG	5	-	1121	1500
ENSDARG00000006301	ENSDART00000061156	9	12	12	AACCCACCAGTAAATGTTTTAGGAG	7	-	1271	1500
ENSDARG00000006301	ENSDART00000061156	9	14	14	GTACTCAACAGAAGAAGTGGCCTTC	7	-	1437	1500
ENSDARG00000006301	ENSDART00000061156	9	14	14	TACTCAACAGAAGAAGTGGCCTTC	6	-	1437	1500
ENSDARG00000006314	ENSDART00000044314	9	1	1	TTCGTCCGCTATTGGCTTTGGGC	5	+	22	3144
ENSDARG00000006314	ENSDART00000044314	9	1	1	CACTTCGTCCGCTATTGGCTTTGGG	7	+	19	3144
ENSDARG00000006314	ENSDART00000044314	9	2	2	GCAGTCACAGAGAGGGGGGCTGT	5	+	232	3144
ENSDARG00000006314	ENSDART00000044314	9	2	2	GCAGTCACAGAGAGGGGGGCTGTC	6	+	232	3144
ENSDARG00000006314	ENSDART00000044314	9	5	5	GCAGGCTTCAGTGCTGACTTTGTA	6	+	562	3144
ENSDARG00000006314	ENSDART00000044314	9	7	7	GTTATCAACCAAGCCAGCCGGGGCT	7	+	711	3144
ENSDARG00000006314	ENSDART00000044314	9	7	7	TTATCAACCAAGCCAGCCGGGGCT	6	+	712	3144
ENSDARG00000006314	ENSDART00000044314	9	12	12	AGCTCAGTCTGCAGCGTGGGAGAC	6	+	1117	3144
ENSDARG00000006314	ENSDART00000044314	9	13	13	TGCTGCTCCATATGGTGGGCCGTT	6	+	1173	3144
ENSDARG00000006314	ENSDART00000044314	9	15	15	AGCTACTAAAGTTTCCTGGTGAGTG	7	+	1491	3144
ENSDARG00000006314	ENSDART00000044314	9	17	17	GTCAACAACAACCAGGGGCTGGC	5	+	1669	3144
ENSDARG00000006314	ENSDART00000044314	9	20	20	CACAGCAGAAAATGGAGGAGAAGGG	7	+	1980	3144
ENSDARG00000006314	ENSDART00000044314	9	21	21	ACAATCAGACCAGGGTGGTCGTG	5	+	2111	3144
ENSDARG00000006314	ENSDART00000044314	9	21	21	CAATCAGACCAGGGTGGTCGTGTGT	7	+	2112	3144
ENSDARG00000006314	ENSDART00000044314	9	23	23	CAACAATACCAGCAATCTGGTGTC	6	+	2262	3144
ENSDARG00000006314	ENSDART00000044314	9	24	24	TTCTGCGCCAGAGCAGGTGTTTTT	6	+	2334	3144
ENSDARG00000006314	ENSDART00000044314	9	24	24	TACAGCACATCTATGAGGTAGAA	5	+	2420	3144
ENSDARG00000006314	ENSDART00000044314	9	26	26	CACCTCTGCAAGTGGAGCAGAGGGA	7	+	2622	3144
ENSDARG00000006314	ENSDART00000044314	9	28	28	CTCGGCTTCCTTTAGTGTGATAG	5	+	2865	3144
ENSDARG00000006314	ENSDART00000044314	9	29	29	CCCTCAGCCTGTCCCGGGATGGGTT	7	+	2970	3144
ENSDARG00000006314	ENSDART00000102513	9	1	1	CACTTCGTCCGCTATTGGCTTTGGG	7	+	19	3123
ENSDARG00000006314	ENSDART00000102513	9	1	1	TTCGTCCGCTATTGGCTTTGGGC	5	+	22	3123
ENSDARG00000006314	ENSDART00000102513	9	2	2	GCAGTCACAGAGAGGGGGGCTGTC	6	+	232	3123
ENSDARG00000006314	ENSDART00000102513	9	2	2	GCAGTCACAGAGAGGGGGGCTGT	5	+	232	3123
ENSDARG00000006314	ENSDART00000102513	9	5	5	GCAGGCTTCAGTGCTGACTTTGTA	6	+	580	3123
ENSDARG00000006314	ENSDART00000102513	9	7	7	TTATCAACCAAGCCAGCCGGGGCT	6	+	730	3123
ENSDARG00000006314	ENSDART00000102513	9	7	7	GTTATCAACCAAGCCAGCCGGGGCT	7	+	729	3123
ENSDARG00000006314	ENSDART00000102513	9	12	12	AGCTCAGTCTGCAGCGTGGGAGAC	6	+	1135	3123
ENSDARG00000006314	ENSDART00000102513	9	13	13	TGCTGCTCCATATGGTGGGCCGTT	6	+	1191	3123
ENSDARG00000006314	ENSDART00000102513	9	15	15	AGCTACTAAAGTTTCCTGGTGAGTG	7	+	1509	3123
ENSDARG00000006314	ENSDART00000102513	9	17	17	GTCAACAACAACCAGGGGCTGGC	5	+	1687	3123
ENSDARG00000006314	ENSDART00000102513	9	21	21	CACAGCAGAAAATGGAGGAGAAGGG	7	+	1971	3123
ENSDARG00000006314	ENSDART00000102513	9	22	22	CAATCAGACCAGGGTGGTCGTGTGT	7	+	2103	3123
ENSDARG00000006314	ENSDART00000102513	9	22	22	ACAATCAGACCAGGGTGGTCGTG	5	+	2102	3123
ENSDARG00000006314	ENSDART00000102513	9	24	24	CAACAATACCAGCAATCTGGTGTC	6	+	2253	3123
ENSDARG00000006314	ENSDART00000102513	9	25	25	TTCTGCGCCAGAGCAGGTGTTTTT	6	+	2325	3123
ENSDARG00000006314	ENSDART00000102513	9	25	25	TACAGCACATCTATGAGGTAGAA	5	+	2411	3123
ENSDARG00000006314	ENSDART00000102513	9	28	28	CACCTCTGCAAGTGGAGCAGAGGGA	7	+	2604	3123
ENSDARG00000006314	ENSDART00000102513	9	30	30	ACCTGCACAGGATTGTGGGAATGC	6	+	2700	3123
ENSDARG00000006314	ENSDART00000102513	9	31	31	CTCGGCTTCCTTTAGTGTGATAG	5	+	2859	3123
ENSDARG00000006314	ENSDART00000102513	9	32	32	CCCTCAGCCTGTCCCGGGATGGGTT	7	+	2964	3123
ENSDARG00000006383	ENSDART00000017292	9	2	2	ATCATCCGCACAGGCTGTGACTAG	6	-	97	3195
ENSDARG00000006383	ENSDART00000017292	9	6	6	TACTCACCATGGGGGAAGGTGAC	5	-	583	3195
ENSDARG00000006383	ENSDART00000017292	9	6	6	TTACTCACCATGGGGGAAGGTGAC	6	-	583	3195
ENSDARG00000006383	ENSDART00000017292	9	7	7	GTATTCTACCTTGAGAATAGGTT	5	-	635	3195
ENSDARG00000006383	ENSDART00000017292	9	8	8	TTACCATGCATGATGGTTAGGGT	5	-	736	3195
ENSDARG00000006383	ENSDART00000017292	9	8	8	TTACCATGCATGATGGTTAGGGTTG	7	-	734	3195
ENSDARG00000006383	ENSDART00000017292	9	13	13	TTCAGCTTATACAGCATCTGAAGTG	7	-	1166	3195
ENSDARG00000006383	ENSDART00000017292	9	13	13	CACAAAAGATACGGCTCTGTGGGC	6	-	1289	3195
ENSDARG00000006383	ENSDART00000017292	9	13	13	TTCTCAAACACCTTTGACGTCTTC	6	-	1188	3195
ENSDARG00000006383	ENSDART00000017292	9	14	14	TCCTCCATCTCACACTGCAGCCGCA	7	-	1391	3195
ENSDARG00000006383	ENSDART00000017292	9	16	16	CACAGCAGAATGGTTTTCTGCAGGT	7	-	1715	3195
ENSDARG00000006383	ENSDART00000017292	9	16	16	TGCTCATACACAGCAGAATGGTTT	6	-	1724	3195
ENSDARG00000006383	ENSDART00000017292	9	18	18	GCACACACCTTCGGTGAGGGAGGA	6	-	2059	3195
ENSDARG00000006383	ENSDART00000017292	9	18	18	CTCCCAGACGGACAGGGCTGGGAG	6	-	1923	3195
ENSDARG00000006383	ENSDART00000017292	9	18	18	AGAGACCTCCATGCATGCGGCGGAC	7	-	2025	3195
ENSDARG00000006383	ENSDART00000017292	9	18	18	AGAGACCTCCATGCATGCGGCGGA	6	-	2026	3195
ENSDARG00000006383	ENSDART00000017292	9	18	18	GCCCTCTGCGGGCGAGGCGTGGCC	6	-	1973	3195
ENSDARG00000006383	ENSDART00000017292	9	19	19	CCCACCCACAGACACGGTGTAGGCA	7	-	2198	3195
ENSDARG00000006383	ENSDART00000017292	9	19	19	GCCCACCCACAGACACGGTGTAGGC	7	-	2199	3195
ENSDARG00000006383	ENSDART00000017292	9	19	19	CCCACCCACAGACACGGTGTAGGC	6	-	2199	3195
ENSDARG00000006383	ENSDART00000017292	9	20	20	ACCATCTCCACAGGCCTCTTGAGAA	7	-	2475	3195
ENSDARG00000006383	ENSDART00000017292	9	20	20	GCCCGCAGCACGAAGGACGACTCT	6	-	2583	3195
ENSDARG00000006383	ENSDART00000017292	9	20	20	ACAGGCCTCTTGAGAAGAAGACGGT	7	-	2466	3195
ENSDARG00000006383	ENSDART00000017292	9	21	21	AGCGCCTGCCCTCCGTTGGTGAA	5	-	2755	3195
ENSDARG00000006383	ENSDART00000017292	9	23	23	AACCACTCCGCCTGCTGCCGCCTTC	7	-	3021	3195
ENSDARG00000006383	ENSDART00000017292	9	23	23	CAACCACTCCGCCTGCTGCCGCC	5	-	3024	3195
ENSDARG00000006383	ENSDART00000017292	9	23	23	CCCAACCACTCCGCCTGCTGCCGCC	7	-	3024	3195
ENSDARG00000006383	ENSDART00000017292	9	23	23	CTATACCACCTTGTCCTGGGATGTG	7	-	2989	3195
ENSDARG00000006383	ENSDART00000017292	9	24	24	TACCACTTCTTGTCTTTGCATTT	5	-	3175	3195
ENSDARG00000006383	ENSDART00000041440	9	2	2	TCCTCCAGAACGAGAGCCGATGGC	6	-	244	2355
ENSDARG00000006383	ENSDART00000041440	9	4	4	ATCATCCGCACAGGCTGTGACTAG	6	-	388	2355
ENSDARG00000006383	ENSDART00000041440	9	8	8	TTACTCACCATGGGGGAAGGTGAC	6	-	874	2355
ENSDARG00000006383	ENSDART00000041440	9	8	8	TACTCACCATGGGGGAAGGTGAC	5	-	874	2355
ENSDARG00000006383	ENSDART00000041440	9	9	9	GTATTCTACCTTGAGAATAGGTT	5	-	926	2355
ENSDARG00000006383	ENSDART00000041440	9	10	10	TTACCATGCATGATGGTTAGGGTTG	7	-	1025	2355
ENSDARG00000006383	ENSDART00000041440	9	10	10	TTACCATGCATGATGGTTAGGGT	5	-	1027	2355
ENSDARG00000006383	ENSDART00000041440	9	15	15	TTCAGCTTATACAGCATCTGAAGTG	7	-	1457	2355
ENSDARG00000006383	ENSDART00000041440	9	15	15	TTCTCAAACACCTTTGACGTCTTC	6	-	1479	2355
ENSDARG00000006383	ENSDART00000041440	9	15	15	CACAAAAGATACGGCTCTGTGGGC	6	-	1580	2355
ENSDARG00000006383	ENSDART00000041440	9	16	16	TCCTCCATCTCACACTGCAGCCGCA	7	-	1682	2355
ENSDARG00000006383	ENSDART00000041440	9	18	18	TGCTCATACACAGCAGAATGGTTT	6	-	2015	2355
ENSDARG00000006383	ENSDART00000041440	9	18	18	CACAGCAGAATGGTTTTCTGCAGGT	7	-	2006	2355
ENSDARG00000006383	ENSDART00000041440	9	20	20	AGAGACCTCCATGCATGCGGCGGA	6	-	2317	2355
ENSDARG00000006383	ENSDART00000041440	9	20	20	AGAGACCTCCATGCATGCGGCGGAC	7	-	2316	2355
ENSDARG00000006383	ENSDART00000041440	9	20	20	GCCCTCTGCGGGCGAGGCGTGGCC	6	-	2264	2355
ENSDARG00000006383	ENSDART00000041440	9	20	20	CTCCCAGACGGACAGGGCTGGGAG	6	-	2214	2355
ENSDARG00000006383	ENSDART00000041440	9	20	20	GCACACACCTTCGGTGAGGGAGGA	6	-	2350	2355
ENSDARG00000006383	ENSDART00000101386	9	1	1	GCCCACCCACAGACACGGTGTAGGC	7	-	135	1143
ENSDARG00000006383	ENSDART00000101386	9	1	1	CCCACCCACAGACACGGTGTAGGCA	7	-	134	1143
ENSDARG00000006383	ENSDART00000101386	9	1	1	CCCACCCACAGACACGGTGTAGGC	6	-	135	1143
ENSDARG00000006383	ENSDART00000101386	9	2	2	GCCCGCAGCACGAAGGACGACTCT	6	-	519	1143
ENSDARG00000006383	ENSDART00000101386	9	2	2	ACAGGCCTCTTGAGAAGAAGACGGT	7	-	402	1143
ENSDARG00000006383	ENSDART00000101386	9	2	2	ACCATCTCCACAGGCCTCTTGAGAA	7	-	411	1143
ENSDARG00000006383	ENSDART00000101386	9	3	3	AGCGCCTGCCCTCCGTTGGTGAA	5	-	691	1143
ENSDARG00000006383	ENSDART00000101386	9	6	6	CCCAACCACTCCGCCTGCTGCCGCC	7	-	972	1143
ENSDARG00000006383	ENSDART00000101386	9	6	6	CAACCACTCCGCCTGCTGCCGCC	5	-	972	1143
ENSDARG00000006383	ENSDART00000101386	9	6	6	CTATACCACCTTGTCCTGGGATGTG	7	-	937	1143
ENSDARG00000006383	ENSDART00000101386	9	6	6	AACCACTCCGCCTGCTGCCGCCTTC	7	-	969	1143
ENSDARG00000006383	ENSDART00000101386	9	7	7	TACCACTTCTTGTCTTTGCATTT	5	-	1123	1143
ENSDARG00000006422	ENSDART00000027443	9	1	1	GTCAAATACACGGGGTAGCAGAT	5	-	127	1410
ENSDARG00000006422	ENSDART00000027443	9	1	1	AGCACCCACCCAAGGTGGCATGT	5	-	308	1410
ENSDARG00000006422	ENSDART00000027443	9	1	1	CCCGTCAAATACACGGGGTAGCA	5	-	130	1410
ENSDARG00000006422	ENSDART00000027443	9	9	9	TTACTAGTCCCATCATGTGTGAGTC	7	-	961	1410
ENSDARG00000006422	ENSDART00000027443	9	10	10	CAAAAAGTCATCAGCGTCTTTGTC	6	-	1144	1410
ENSDARG00000006422	ENSDART00000027443	9	10	10	AAAGTCATCAGCGTCTTTGTCTTC	6	-	1141	1410
ENSDARG00000006422	ENSDART00000027443	9	12	12	ACCTCCTTCAGCAGTTCTGGGTTT	6	-	1290	1410
ENSDARG00000006422	ENSDART00000027443	9	12	12	TCCTTCAGCAGTTCTGGGTTTGAG	6	-	1287	1410
ENSDARG00000006678	ENSDART00000014047	9	4	3	GTCAGCGTCCCAGGGAAGCCTTG	5	-	322	1026
ENSDARG00000006678	ENSDART00000014047	9	7	6	TCCTTCACAAAGATGCTGGCGGC	5	-	664	1026
ENSDARG00000006678	ENSDART00000014047	9	7	6	CACATCCACAGCATTGGTGAAGTT	6	-	742	1026
ENSDARG00000006678	ENSDART00000014047	9	7	6	ACATCCACAGCATTGGTGAAGTT	5	-	742	1026
ENSDARG00000006678	ENSDART00000014047	9	8	7	GAAACCCCACAGGTATTTGGAGTC	6	-	904	1026
ENSDARG00000006678	ENSDART00000014047	9	8	7	AAACCCCACAGGTATTTGGAGTC	5	-	904	1026
ENSDARG00000006816	ENSDART00000006514	9	2	2	GGCAAAAGCATCTGGGCGAGGAG	5	+	105	768
ENSDARG00000006816	ENSDART00000006514	9	2	2	AAAAGCATCTGGGCGAGGAGAAGTA	7	+	108	768
ENSDARG00000006816	ENSDART00000006514	9	12	12	TCCTGCAGATTTATCTGAAGGAGAT	7	+	632	768
ENSDARG00000006848	ENSDART00000027212	9	3	1	GTTCTCAAACTGCAAGCTTTGGCT	6	-	832	1374
ENSDARG00000006848	ENSDART00000027212	9	3	1	TTCTCAAACTGCAAGCTTTGGCT	5	-	832	1374
ENSDARG00000006848	ENSDART00000027212	9	3	1	GACCTCCTCCATGCTGTAGTTTCT	6	-	287	1374
ENSDARG00000006848	ENSDART00000027212	9	3	1	CTCTGCAGCCAGAGGTAGCAGAC	5	-	29	1374
ENSDARG00000006848	ENSDART00000027212	9	3	1	CACTCCATCGCTGGATCTGTGGTC	6	-	338	1374
ENSDARG00000006848	ENSDART00000027212	9	3	1	TTCTCAAACTGCAAGCTTTGGCTTG	7	-	830	1374
ENSDARG00000006848	ENSDART00000027212	9	3	1	CAAGACCTCCTCCATGCTGTAGTT	6	-	290	1374
ENSDARG00000006848	ENSDART00000027212	9	3	1	AGCTTCGACCTTATGCTGTGTAA	5	-	245	1374
ENSDARG00000006848	ENSDART00000027212	9	3	1	ACCTCCTCCATGCTGTAGTTTCT	5	-	287	1374
ENSDARG00000006848	ENSDART00000027212	9	5	3	GGCAACCTCCCATTTTTTGAAGTC	6	-	1222	1374
ENSDARG00000006848	ENSDART00000027212	9	5	3	GCATCCATCATGATTTTGGCAAC	5	-	1240	1374
ENSDARG00000006848	ENSDART00000027212	9	5	3	GCAACCTCCCATTTTTTGAAGTC	5	-	1222	1374
ENSDARG00000006848	ENSDART00000027212	9	5	3	GACTCATAATCCTCAGCAGCTTTC	6	-	1164	1374
ENSDARG00000006848	ENSDART00000027212	9	5	3	CACAGCATCCATCATGATTTTGGC	6	-	1243	1374
ENSDARG00000006863	ENSDART00000023228	9	1	1	CACTCCAGCTGTGTTGCATGGAAC	6	-	51	3519
ENSDARG00000006863	ENSDART00000023228	9	3	3	GCACCAGACCACTGGGTGGCAGTA	6	-	335	3519
ENSDARG00000006863	ENSDART00000023228	9	3	3	GGCACCAGACCACTGGGTGGCAGTA	7	-	335	3519
ENSDARG00000006863	ENSDART00000023228	9	5	5	TACATCATCTCTTCCTTTGGAGTG	6	-	708	3519
ENSDARG00000006863	ENSDART00000023228	9	6	6	TTCCTACCCTGAGGATCTTGAGTC	6	-	987	3519
ENSDARG00000006863	ENSDART00000023228	9	8	8	CTCTGCGCAGATTACTGTTGAGTGT	7	-	1279	3519
ENSDARG00000006863	ENSDART00000023228	9	8	8	TCCATCACCTCCAGGGAGGGATAC	6	-	1188	3519
ENSDARG00000006863	ENSDART00000023228	9	8	8	CTCTGCGCAGATTACTGTTGAGTG	6	-	1280	3519
ENSDARG00000006863	ENSDART00000023228	9	8	8	AGAGACGCCACAGCTGAAGTTTAC	6	-	1244	3519
ENSDARG00000006863	ENSDART00000023228	9	9	9	AGAAGCAGAACACTGGAGGGTTC	5	-	1423	3519
ENSDARG00000006863	ENSDART00000023228	9	9	9	CTAAAATCCACTATGGCTGAGGT	5	-	1375	3519
ENSDARG00000006863	ENSDART00000023228	9	9	9	CTAAAATCCACTATGGCTGAGGTG	6	-	1374	3519
ENSDARG00000006863	ENSDART00000023228	9	9	9	AGAAGCAGAACACTGGAGGGTTCT	6	-	1422	3519
ENSDARG00000006863	ENSDART00000023228	9	13	13	TCCATCAGCTCCTCCAGTGGAGTAG	7	-	1886	3519
ENSDARG00000006863	ENSDART00000023228	9	13	13	ATCAGCTCCTCCAGTGGAGTAGTG	6	-	1884	3519
ENSDARG00000006863	ENSDART00000023228	9	13	13	ATCAGCTCCTCCAGTGGAGTAGTGT	7	-	1883	3519
ENSDARG00000006863	ENSDART00000023228	9	14	14	CCCTTCCACCACATGAATTGGTA	5	-	2033	3519
ENSDARG00000006863	ENSDART00000023228	9	14	14	CCCCCATTCTGTATTTGAATGGGTT	7	-	2108	3519
ENSDARG00000006863	ENSDART00000023228	9	15	15	TTATACAAAACTTCATCTGTGTTT	6	-	2265	3519
ENSDARG00000006863	ENSDART00000023228	9	17	17	CTCCTCTTCCCACTGTCGCAGGT	5	-	2474	3519
ENSDARG00000006863	ENSDART00000023228	9	19	19	CACTACTACGAATGGGTGGAAGGG	6	-	2603	3519
ENSDARG00000006863	ENSDART00000023228	9	21	21	TGCTCATAATCAGTTTTGGGTCTGT	7	-	3173	3519
ENSDARG00000006863	ENSDART00000023228	9	21	21	TGCTCATAATCAGTTTTGGGTCT	5	-	3175	3519
ENSDARG00000006863	ENSDART00000023228	9	25	25	GCCTCCATCATTAGGTTCTGAAGGG	7	-	3449	3519
ENSDARG00000006863	ENSDART00000023228	9	25	25	GAAAGCCTCCATCATTAGGTTCT	5	-	3455	3519
ENSDARG00000006863	ENSDART00000041802	9	2	2	CACCAAAGAAGCAGTTCTGGGGTC	6	-	47	5310
ENSDARG00000006863	ENSDART00000041802	9	4	4	GTAGACACACCTGGAATGTGCCTTC	7	-	319	5310
ENSDARG00000006863	ENSDART00000041802	9	5	5	TACTCACACAGCCCACGGAGAAGCA	7	-	632	5310
ENSDARG00000006863	ENSDART00000041802	9	8	8	ACAGACTCCATGAGAGTGGGTCGTC	7	-	839	5310
ENSDARG00000006863	ENSDART00000041802	9	9	9	AGCCAATACTGCAGAGGAGTTGAT	6	-	1114	5310
ENSDARG00000006863	ENSDART00000041802	9	10	10	GCACTCAGATGTCCGGGGTTTAA	5	-	1360	5310
ENSDARG00000006863	ENSDART00000041802	9	11	11	CACTCCAGCTGTGTTGCATGGAAC	6	-	1839	5310
ENSDARG00000006863	ENSDART00000041802	9	11	11	GACCACATCACACAGATTTTGCC	5	-	1711	5310
ENSDARG00000006863	ENSDART00000041802	9	13	13	GCACCAGACCACTGGGTGGCAGTA	6	-	2123	5310
ENSDARG00000006863	ENSDART00000041802	9	13	13	GGCACCAGACCACTGGGTGGCAGTA	7	-	2123	5310
ENSDARG00000006863	ENSDART00000041802	9	15	15	TACATCATCTCTTCCTTTGGAGTG	6	-	2496	5310
ENSDARG00000006863	ENSDART00000041802	9	16	16	TTCCTACCCTGAGGATCTTGAGTC	6	-	2775	5310
ENSDARG00000006863	ENSDART00000041802	9	19	19	CTCTGCGCAGATTACTGTTGAGTGT	7	-	3076	5310
ENSDARG00000006863	ENSDART00000041802	9	19	19	TCCATCACCTCCAGGGAGGGATAC	6	-	2985	5310
ENSDARG00000006863	ENSDART00000041802	9	19	19	CTCTGCGCAGATTACTGTTGAGTG	6	-	3077	5310
ENSDARG00000006863	ENSDART00000041802	9	19	19	AGAGACGCCACAGCTGAAGTTTAC	6	-	3041	5310
ENSDARG00000006863	ENSDART00000041802	9	20	20	AGAAGCAGAACACTGGAGGGTTCT	6	-	3219	5310
ENSDARG00000006863	ENSDART00000041802	9	20	20	CTAAAATCCACTATGGCTGAGGTG	6	-	3171	5310
ENSDARG00000006863	ENSDART00000041802	9	20	20	AGAAGCAGAACACTGGAGGGTTC	5	-	3220	5310
ENSDARG00000006863	ENSDART00000041802	9	20	20	CTAAAATCCACTATGGCTGAGGT	5	-	3172	5310
ENSDARG00000006863	ENSDART00000041802	9	24	24	ATCAGCTCCTCCAGTGGAGTAGTG	6	-	3681	5310
ENSDARG00000006863	ENSDART00000041802	9	24	24	ATCAGCTCCTCCAGTGGAGTAGTGT	7	-	3680	5310
ENSDARG00000006863	ENSDART00000041802	9	24	24	TCCATCAGCTCCTCCAGTGGAGTAG	7	-	3683	5310
ENSDARG00000006863	ENSDART00000041802	9	25	25	CCCCCATTCTGTATTTGAATGGGTT	7	-	3905	5310
ENSDARG00000006863	ENSDART00000041802	9	25	25	CCCTTCCACCACATGAATTGGTA	5	-	3830	5310
ENSDARG00000006863	ENSDART00000041802	9	26	26	TTATACAAAACTTCATCTGTGTTT	6	-	4062	5310
ENSDARG00000006863	ENSDART00000041802	9	28	28	CTCCTCTTCCCACTGTCGCAGGT	5	-	4271	5310
ENSDARG00000006863	ENSDART00000041802	9	30	30	CACTACTACGAATGGGTGGAAGGG	6	-	4400	5310
ENSDARG00000006863	ENSDART00000041802	9	32	32	TGCTCATAATCAGTTTTGGGTCTGT	7	-	4958	5310
ENSDARG00000006863	ENSDART00000041802	9	32	32	TGCTCATAATCAGTTTTGGGTCT	5	-	4960	5310
ENSDARG00000006863	ENSDART00000041802	9	36	36	GCCTCCATCATTAGGTTCTGAAGGG	7	-	5234	5310
ENSDARG00000006863	ENSDART00000041802	9	36	36	GAAAGCCTCCATCATTAGGTTCT	5	-	5240	5310
ENSDARG00000006892	ENSDART00000010378	9	1	1	CTACAAGTCAAGCATGATTGGTCT	6	+	36	3939
ENSDARG00000006892	ENSDART00000010378	9	3	3	CAACCATCCCAATGTTGTGAAGTT	6	+	267	3939
ENSDARG00000006892	ENSDART00000010378	9	4	4	ATCATCTCCTACATCCTGTGTGGAG	7	+	424	3939
ENSDARG00000006892	ENSDART00000010378	9	4	4	ATCTCCTACATCCTGTGTGGAGCG	6	+	427	3939
ENSDARG00000006892	ENSDART00000010378	9	5	5	ATCCTCCTCACCACTGACGGTGGA	6	+	514	3939
ENSDARG00000006892	ENSDART00000010378	9	5	5	TCCTCACCACTGACGGTGGAGTC	5	+	518	3939
ENSDARG00000006892	ENSDART00000010378	9	5	5	ATCATCCACCGTGATGTGAAGGG	5	+	484	3939
ENSDARG00000006892	ENSDART00000010378	9	5	5	GAATCATCCACCGTGATGTGAAGGG	7	+	482	3939
ENSDARG00000006892	ENSDART00000010378	9	5	5	CTCCTCACCACTGACGGTGGAGTC	6	+	517	3939
ENSDARG00000006892	ENSDART00000010378	9	7	7	GACGCCCGCTGTGATGTGTGGTC	5	+	670	3939
ENSDARG00000006892	ENSDART00000010378	9	9	9	AGACTCGTCCTTCAGTGACGCATCT	7	+	866	3939
ENSDARG00000006892	ENSDART00000010378	9	12	12	CTCTGCAAAGACCAGGTGCTGCT	5	+	1294	3939
ENSDARG00000006892	ENSDART00000010378	9	17	17	GCCCAACTCTGAGGCCTTAGATAAC	7	+	1911	3939
ENSDARG00000006892	ENSDART00000010378	9	19	19	ATCAGCACATCTTTGCCTTGGAA	5	+	2270	3939
ENSDARG00000006892	ENSDART00000010378	9	20	20	TTCTTCAGAAGCCCATGGGTTTAC	6	+	2369	3939
ENSDARG00000006892	ENSDART00000010378	9	22	22	GCAGACATCGTGGTGGTTTTGAG	5	+	2590	3939
ENSDARG00000006892	ENSDART00000010378	9	22	22	GCAGACATCGTGGTGGTTTTGAGGA	7	+	2590	3939
ENSDARG00000006892	ENSDART00000010378	9	22	22	TCCTGCAGACATCGTGGTGGTTTTG	7	+	2586	3939
ENSDARG00000006892	ENSDART00000010378	9	22	22	TCCTGCAGACATCGTGGTGGTTTT	6	+	2586	3939
ENSDARG00000006892	ENSDART00000010378	9	22	22	ACAGACTTCTGCAGCAGCTGTTTTC	7	+	2624	3939
ENSDARG00000006892	ENSDART00000010378	9	23	23	CTCCGCAACTCAACAGCGGAAGAA	6	+	2720	3939
ENSDARG00000006892	ENSDART00000010378	9	25	25	GGCGTCTTATTTCAGGGTGAGTC	5	+	2832	3939
ENSDARG00000006892	ENSDART00000010378	9	27	27	AAACTAGACTACTGGGTAGTGGGC	6	+	3133	3939
ENSDARG00000006892	ENSDART00000010378	9	27	27	CTAGACTACTGGGTAGTGGGCAAC	6	+	3136	3939
ENSDARG00000006892	ENSDART00000010378	9	28	28	AAACGCCGCAATGGGGCAGTCGTC	6	+	3295	3939
ENSDARG00000006892	ENSDART00000010378	9	28	28	AACGCCGCAATGGGGCAGTCGTC	5	+	3296	3939
ENSDARG00000006892	ENSDART00000010378	9	28	28	GCCTACACCAAGGGCTGGCTGGGCG	7	+	3244	3939
ENSDARG00000006892	ENSDART00000010378	9	28	28	AGAAACGCCGCAATGGGGCAGTC	5	+	3293	3939
ENSDARG00000006892	ENSDART00000010378	9	41	41	AAATCAAGCTTCTGGACGGAGAG	5	+	3845	3939
ENSDARG00000006978	ENSDART00000016365	9	2	2	TGCGACAGCTTTGGCTCTGATGGA	6	+	121	1221
ENSDARG00000006978	ENSDART00000016365	9	3	3	AGAAGCTCCACTCAGATGGAGAA	5	+	178	1221
ENSDARG00000006978	ENSDART00000016365	9	4	4	GTTCCCGACTAAACGCAGCAGTC	5	+	363	1221
ENSDARG00000006978	ENSDART00000016365	9	4	4	ATCCAAACCAGTGAAGCCTGAGCC	6	+	387	1221
ENSDARG00000006978	ENSDART00000016365	9	4	4	TCCAAACCAGTGAAGCCTGAGCC	5	+	388	1221
ENSDARG00000006978	ENSDART00000016365	9	5	5	CTAAACTAATGGCGGAGCTGGATAA	7	+	512	1221
ENSDARG00000006978	ENSDART00000016365	9	6	6	AGAAGCAGAGGTTATGAGGATGAC	6	+	745	1221
ENSDARG00000006978	ENSDART00000016365	9	6	6	ACCTCCAGAAGACGAAGAGGAGGAC	7	+	702	1221
ENSDARG00000006978	ENSDART00000016365	9	6	6	GCCACCTCCAGAAGACGAAGAGGAG	7	+	699	1221
ENSDARG00000006978	ENSDART00000016365	9	6	6	AAATACAGCCTGGTGCGCAGAAGCA	7	+	727	1221
ENSDARG00000006978	ENSDART00000016365	9	6	6	GACAAATACAGCCTGGTGCGCAGAA	7	+	724	1221
ENSDARG00000006978	ENSDART00000016365	9	6	6	CGCCACCTCCAGAAGACGAAGAG	5	+	698	1221
ENSDARG00000006978	ENSDART00000016365	9	6	6	ATCGCCACCTCCAGAAGACGAAGAG	7	+	696	1221
ENSDARG00000006978	ENSDART00000016365	9	6	6	TCCATCGCCACCTCCAGAAGACGAA	7	+	693	1221
ENSDARG00000006978	ENSDART00000016365	9	8	8	TGCCGCAACTCGGAGTGTGTGGGCG	7	+	967	1221
ENSDARG00000006978	ENSDART00000016365	9	8	8	TGCCGCAACTCGGAGTGTGTGGGC	6	+	967	1221
ENSDARG00000006978	ENSDART00000016365	9	8	8	AACTGCCGCAACTCGGAGTGTGT	5	+	964	1221
ENSDARG00000006978	ENSDART00000016365	9	8	8	GGCGTCCGCGGTCAATTCTGTGGGC	7	+	988	1221
ENSDARG00000006978	ENSDART00000016365	9	10	10	GCAGTCTAAAGAAGGAGCTGGAGGA	7	+	1199	1221
ENSDARG00000006978	ENSDART00000082117	9	1	1	GGCGGCGGCAGCTTCGGGAGTGTGT	7	+	91	1041
ENSDARG00000006978	ENSDART00000082117	9	6	6	ACACCACACACATGTCTCTGGTGGG	7	+	503	1041
ENSDARG00000006978	ENSDART00000082117	9	6	6	ACCTTCTCCTACGGCGTGGTGAGAA	7	+	589	1041
ENSDARG00000006978	ENSDART00000082117	9	6	6	TTCTCCTACGGCGTGGTGAGAAC	5	+	592	1041
ENSDARG00000006978	ENSDART00000082117	9	6	6	CACCACACACATGTCTCTGGTGGG	6	+	504	1041
ENSDARG00000006978	ENSDART00000082117	9	6	6	GACACCTTCTCCTACGGCGTGGTG	6	+	586	1041
ENSDARG00000006978	ENSDART00000082117	9	7	7	CCCTTCAAAGGTCTGGAGGGGCT	5	+	637	1041
ENSDARG00000006978	ENSDART00000082117	9	10	10	CACCAAAGAACAAGCGCTGAAGGA	6	+	930	1041
ENSDARG00000006978	ENSDART00000102823	9	1	1	GGCGGCGGCAGCTTCGGGAGTGTGT	7	+	58	2337
ENSDARG00000006978	ENSDART00000102823	9	7	7	GACACCTTCTCCTACGGCGTGGTG	6	+	547	2337
ENSDARG00000006978	ENSDART00000102823	9	7	7	CACCACACACATGTCTCTGGTGGG	6	+	465	2337
ENSDARG00000006978	ENSDART00000102823	9	7	7	ACCTTCTCCTACGGCGTGGTGAGAA	7	+	550	2337
ENSDARG00000006978	ENSDART00000102823	9	7	7	TTCTCCTACGGCGTGGTGAGAAC	5	+	553	2337
ENSDARG00000006978	ENSDART00000102823	9	7	7	ACACCACACACATGTCTCTGGTGGG	7	+	464	2337
ENSDARG00000006978	ENSDART00000102823	9	8	8	CCCTTCAAAGGTCTGGAGGGGCT	5	+	598	2337
ENSDARG00000006978	ENSDART00000102823	9	11	11	CACCAAAGAACAAGCGCTGAAGGA	6	+	891	2337
ENSDARG00000006978	ENSDART00000102823	9	14	14	GTTTTCTGCACAGGTGACGGAGAG	6	+	1036	2337
ENSDARG00000006978	ENSDART00000102823	9	16	16	TTCGGCCTCTGAGGAAGCAGACGAG	7	+	1242	2337
ENSDARG00000006978	ENSDART00000102823	9	17	17	AACGCCAACAGACCAGATGTAGAT	6	+	1411	2337
ENSDARG00000006978	ENSDART00000102823	9	17	17	GCCAACAGACCAGATGTAGATGTT	6	+	1414	2337
ENSDARG00000006978	ENSDART00000102823	9	18	18	TTCAGCCTCCTTTCGTGATGGATAA	7	+	1448	2337
ENSDARG00000006978	ENSDART00000102823	9	19	19	GTTCACACAGTGCAGTGGAGTGC	5	+	1561	2337
ENSDARG00000006978	ENSDART00000102823	9	20	20	AAAGACAAACAAACAGGAGTGTAA	6	+	2271	2337
ENSDARG00000006978	ENSDART00000102823	9	20	20	ACCAAAGGCCCATACCGGGGATGTC	7	+	2168	2337
ENSDARG00000006978	ENSDART00000102823	9	20	20	CAACCAGTCTTCATATGCGGCAGCT	7	+	1806	2337
ENSDARG00000006978	ENSDART00000102823	9	20	20	AGCGGCCCCCGAGCGCTGGAGCC	5	+	1982	2337
ENSDARG00000007077	ENSDART00000020798	9	1	1	TTAGGCAAAGTCCGCCTTTGGGGTA	7	+	1367	1611
ENSDARG00000007077	ENSDART00000020798	9	1	1	TGCCACAGCACTAAGTGTTGCTGCT	7	+	552	1611
ENSDARG00000007077	ENSDART00000020798	9	1	1	GCCTCAAACAAACTGGAGGAATTG	6	+	1268	1611
ENSDARG00000007077	ENSDART00000020798	9	1	1	GAAGACCTCTCCTTTATTTGCTGGT	7	+	245	1611
ENSDARG00000007077	ENSDART00000020798	9	1	1	CGCACCCCAGTGAAGGTAGCAGGA	6	+	652	1611
ENSDARG00000007077	ENSDART00000020798	9	1	1	CACTTCCTCGTTCCCGTAGTCGGC	6	+	1019	1611
ENSDARG00000007077	ENSDART00000020798	9	1	1	ATCTCAAACAAGCAATTAAGCTGCA	7	+	1547	1611
ENSDARG00000007077	ENSDART00000020798	9	1	1	AGCCTCAAACAAACTGGAGGAATTG	7	+	1267	1611
ENSDARG00000007077	ENSDART00000020798	9	1	1	ACACTCTGCACTTAGTGCGGCTGCT	7	+	147	1611
ENSDARG00000007077	ENSDART00000020798	9	1	1	ACACTCTGCACTTAGTGCGGCTGC	6	+	147	1611
ENSDARG00000007099	ENSDART00000009790	9	2	1	GGCCAAATCTAAATGTTGCTGAGCC	7	-	996	1140
ENSDARG00000007099	ENSDART00000009790	9	2	1	GTCAAAACAATGCGGAAGATGAT	5	-	94	1140
ENSDARG00000007099	ENSDART00000009790	9	2	1	GTTCTCACAACCAGGTTGCTGGG	5	-	173	1140
ENSDARG00000007099	ENSDART00000009790	9	2	1	GTTCTCACAACCAGGTTGCTGGGTA	7	-	171	1140
ENSDARG00000007099	ENSDART00000009790	9	2	1	TCCCAAAGACAGCTTGTCTTTTTT	6	-	877	1140
ENSDARG00000007099	ENSDART00000009790	9	2	1	GGCCAAATCTAAATGTTGCTGAG	5	-	998	1140
ENSDARG00000007099	ENSDART00000009790	9	2	1	GCAGACTTCTCTGGAGCCTTTTCT	6	-	450	1140
ENSDARG00000007099	ENSDART00000009790	9	2	1	AAACAATGCGGAAGATGATGAATAA	7	-	88	1140
ENSDARG00000007099	ENSDART00000009790	9	2	1	AACAGCAGACTTCTCTGGAGCCTTT	7	-	453	1140
ENSDARG00000007099	ENSDART00000009790	9	2	1	ACAGTCAAAACAATGCGGAAGAT	5	-	97	1140
ENSDARG00000007099	ENSDART00000009790	9	2	1	ATCCTCGACAGAAGCTGCAGGATGT	7	-	527	1140
ENSDARG00000007099	ENSDART00000009790	9	2	1	CCCAAAGACAGCTTGTCTTTTTT	5	-	877	1140
ENSDARG00000007396	ENSDART00000022392	9	1	1	TACCACAGAGCTGTGATGTGGCC	5	-	11	720
ENSDARG00000007396	ENSDART00000022392	9	3	3	ACCTCAAAACTGGCCGTGTAGTTC	6	-	186	720
ENSDARG00000007396	ENSDART00000022392	9	3	3	CACCTCAAAACTGGCCGTGTAGTTC	7	-	186	720
ENSDARG00000007396	ENSDART00000022392	9	3	3	GTCCACCTCAAAACTGGCCGTGTAG	7	-	189	720
ENSDARG00000007396	ENSDART00000022392	9	5	5	GCATCCAACCAAAAGGATTTTGGT	6	-	397	720
ENSDARG00000007396	ENSDART00000022392	9	6	6	GAAATCACATGACTGTGCAGGTTTT	7	-	712	720
ENSDARG00000007485	ENSDART00000021672	9	2	2	GACTCACGCTGGATGTGGATGAGCT	7	-	305	2253
ENSDARG00000007485	ENSDART00000021672	9	2	2	GACTCACGCTGGATGTGGATGAG	5	-	307	2253
ENSDARG00000007485	ENSDART00000021672	9	2	2	TTATACAGACGGTCGTAATAGGTG	6	-	258	2253
ENSDARG00000007485	ENSDART00000021672	9	3	3	AGCTCCATCTTACGGTTGAGTCT	5	-	388	2253
ENSDARG00000007485	ENSDART00000021672	9	3	3	TTATCCAAACCAAGAGCTGGTGCA	6	-	315	2253
ENSDARG00000007485	ENSDART00000021672	9	4	4	GTCATCTTCATTTAGCAGCAGCT	5	-	491	2253
ENSDARG00000007485	ENSDART00000021672	9	4	4	GTAGTCATCTTCATTTAGCAGCA	5	-	494	2253
[truncated: 11,422 more rows]
