# Supplementary material for: Rapid Mutation of Endogenous Zebrafish Genes Using Zinc Finger Nucleases Made by Oligomerized Pool ENgineering (OPEN)
Source: PLoS One. 2009 Feb 9;4(2):e4348. doi: 10.1371/journal.pone.0004348 (PMC2634973; doi:10.1371/journal.pone.0004348)
Supplement: Table S10 — Potential OPEN ZFN target sites in gene transcripts encoded on zebrafish chromosome 10. Data presented as described in the legend to Table S1. (1.78 MB XLS) [file pone.0004348.s010.xls]

## Sheet: Chromosome10
Gene ID	Transcript ID	Chromosome Number	Exon Number	Coding Exon Number	TargetSite	ZFN Spacer Length	Strand	ZFN Cleavage Site	Coding Sequence Length
ENSDARG00000000102	ENSDART00000000102	10	1	1	TACGACACACATCACCTCTGTATGT	7	-	40	1659
ENSDARG00000000102	ENSDART00000000102	10	1	1	AACACCAGAGCATCTCGCCGAAGCA	7	-	68	1659
ENSDARG00000000102	ENSDART00000000102	10	1	1	ACCTGCAGACAGGTTTAGGCGCT	5	-	252	1659
ENSDARG00000000102	ENSDART00000000102	10	1	1	CACATCACCTCTGTATGTGCTGCA	6	-	34	1659
ENSDARG00000000102	ENSDART00000000102	10	4	4	ATCTACAGAGAGTCTGTGTTGAT	5	-	530	1659
ENSDARG00000000102	ENSDART00000000102	10	4	4	CACATCTACAGAGAGTCTGTGTTG	6	-	532	1659
ENSDARG00000000102	ENSDART00000000102	10	6	6	GTTGGCAAAAGACCTGGGGCTCT	5	-	835	1659
ENSDARG00000000102	ENSDART00000000102	10	6	6	AACTCAGACATGAGTGCAGCTTCT	6	-	933	1659
ENSDARG00000000102	ENSDART00000000102	10	6	6	AAACTCAGACATGAGTGCAGCTTCT	7	-	933	1659
ENSDARG00000000102	ENSDART00000000102	10	7	7	CCCGACTTAGACTGGGCTGCTGGG	6	-	1076	1659
ENSDARG00000000102	ENSDART00000000102	10	7	7	CGCTCCAACACAAACGCATGAGGT	6	-	1559	1659
ENSDARG00000000102	ENSDART00000000102	10	7	7	AAACTAGGCCGGTCAGTGGGGTGAC	7	-	1583	1659
ENSDARG00000000102	ENSDART00000001253	10	1	1	TACCGCCTCCTCCAGAGGCTGGT	5	-	71	432
ENSDARG00000000102	ENSDART00000001253	10	1	1	AGAAAAGACACCAAGAGAAGCAGGT	7	-	20	432
ENSDARG00000000102	ENSDART00000001253	10	2	2	TACAGCTTCTTTCGCTGCGTCTTG	6	-	160	432
ENSDARG00000000102	ENSDART00000001253	10	2	2	CTCTACAGCTTCTTTCGCTGCGTCT	7	-	162	432
ENSDARG00000000102	ENSDART00000001253	10	2	2	AACATCTTCTCTGTCCGGATTGGCA	7	-	135	432
ENSDARG00000000102	ENSDART00000001253	10	3	3	GTTTACACCTTCCGATTTGTGGCA	6	-	307	432
ENSDARG00000000102	ENSDART00000001253	10	3	3	TACACCTTCCGATTTGTGGCATTT	6	-	304	432
ENSDARG00000000102	ENSDART00000038772	10	1	1	AAAAACTACCAGAGGAGTGTTTTTC	7	-	21	2823
ENSDARG00000000102	ENSDART00000038772	10	2	2	GTCTCAAGCAATGTTGTGATTCT	5	-	88	2823
ENSDARG00000000102	ENSDART00000038772	10	5	5	AGCATCTTCTTTCTTGATGTTGGT	6	-	532	2823
ENSDARG00000000102	ENSDART00000038772	10	7	7	AGATGCTCCGGAAATCTGCAGGT	5	-	746	2823
ENSDARG00000000102	ENSDART00000038772	10	7	7	CTCCTCCACTGTGCCGATTAGTAG	6	-	851	2823
ENSDARG00000000102	ENSDART00000038772	10	7	7	TTCTCCTCCACTGTGCCGATTAG	5	-	854	2823
ENSDARG00000000102	ENSDART00000038772	10	7	7	GTTTTCTCCTCCACTGTGCCGAT	5	-	857	2823
ENSDARG00000000102	ENSDART00000038772	10	8	8	TACGACACACATCACCTCTGTATGT	7	-	952	2823
ENSDARG00000000102	ENSDART00000038772	10	8	8	CACATCACCTCTGTATGTGCTGCA	6	-	946	2823
ENSDARG00000000102	ENSDART00000038772	10	8	8	ACCTGCAGACAGGTTTAGGCGCT	5	-	1164	2823
ENSDARG00000000102	ENSDART00000038772	10	8	8	AACACCAGAGCATCTCGCCGAAGCA	7	-	980	2823
ENSDARG00000000102	ENSDART00000038772	10	12	12	ATCTACAGAGAGTCTGTGTTGAT	5	-	1466	2823
ENSDARG00000000102	ENSDART00000038772	10	12	12	CACATCTACAGAGAGTCTGTGTTG	6	-	1468	2823
ENSDARG00000000102	ENSDART00000038772	10	13	13	GTAGACACAGAAGGAGGAGGGTAG	6	-	1665	2823
ENSDARG00000000102	ENSDART00000038772	10	15	15	AAACTCAGACATGAGTGCAGCTTCT	7	-	2097	2823
ENSDARG00000000102	ENSDART00000038772	10	15	15	GTTGGCAAAAGACCTGGGGCTCT	5	-	1999	2823
ENSDARG00000000102	ENSDART00000038772	10	15	15	AACTCAGACATGAGTGCAGCTTCT	6	-	2097	2823
ENSDARG00000000102	ENSDART00000038772	10	16	16	CGCTCCAACACAAACGCATGAGGT	6	-	2723	2823
ENSDARG00000000102	ENSDART00000038772	10	16	16	AAACTAGGCCGGTCAGTGGGGTGAC	7	-	2747	2823
ENSDARG00000000102	ENSDART00000038772	10	16	16	CCCGACTTAGACTGGGCTGCTGGG	6	-	2240	2823
ENSDARG00000000102	ENSDART00000064922	10	2	2	GTCTCAAGCAATGTTGTGATTCT	5	-	88	2823
ENSDARG00000000102	ENSDART00000064922	10	5	5	AGCATCTTCTTTCTTGATGTTGGT	6	-	532	2823
ENSDARG00000000102	ENSDART00000064922	10	7	7	TTCTCCTCCACTGTGCCGATTAG	5	-	854	2823
ENSDARG00000000102	ENSDART00000064922	10	7	7	GTTTTCTCCTCCACTGTGCCGAT	5	-	857	2823
ENSDARG00000000102	ENSDART00000064922	10	7	7	AGATGCTCCGGAAATCTGCAGGT	5	-	746	2823
ENSDARG00000000102	ENSDART00000064922	10	7	7	CTCCTCCACTGTGCCGATTAGTAG	6	-	851	2823
ENSDARG00000000102	ENSDART00000064922	10	9	9	TACGACACACATCACCTCTGTATGT	7	-	952	2823
ENSDARG00000000102	ENSDART00000064922	10	9	9	ACCTGCAGACAGGTTTAGGCGCT	5	-	1164	2823
ENSDARG00000000102	ENSDART00000064922	10	9	9	AACACCAGAGCATCTCGCCGAAGCA	7	-	980	2823
ENSDARG00000000102	ENSDART00000064922	10	9	9	CACATCACCTCTGTATGTGCTGCA	6	-	946	2823
ENSDARG00000000102	ENSDART00000064922	10	13	13	CACATCTACAGAGAGTCTGTGTTG	6	-	1468	2823
ENSDARG00000000102	ENSDART00000064922	10	13	13	ATCTACAGAGAGTCTGTGTTGAT	5	-	1466	2823
ENSDARG00000000102	ENSDART00000064922	10	14	14	GTAGACACAGAAGGAGGAGGGTAG	6	-	1665	2823
ENSDARG00000000102	ENSDART00000064922	10	16	16	AACTCAGACATGAGTGCAGCTTCT	6	-	2097	2823
ENSDARG00000000102	ENSDART00000064922	10	16	16	AAACTCAGACATGAGTGCAGCTTCT	7	-	2097	2823
ENSDARG00000000102	ENSDART00000064922	10	16	16	GTTGGCAAAAGACCTGGGGCTCT	5	-	1999	2823
ENSDARG00000000102	ENSDART00000064922	10	17	17	CGCTCCAACACAAACGCATGAGGT	6	-	2723	2823
ENSDARG00000000102	ENSDART00000064922	10	17	17	CCCGACTTAGACTGGGCTGCTGGG	6	-	2240	2823
ENSDARG00000000102	ENSDART00000064922	10	17	17	AAACTAGGCCGGTCAGTGGGGTGAC	7	-	2747	2823
ENSDARG00000000142	ENSDART00000000151	10	2	1	CACGCCATCATTGGTCTGTGGTC	5	+	238	705
ENSDARG00000000142	ENSDART00000000151	10	2	1	GCCAGCGCAGGCCTAGGCGCTTTC	6	+	133	705
ENSDARG00000000142	ENSDART00000000151	10	3	2	CGCACCACATCCGGGACGGGGTT	5	+	530	705
ENSDARG00000000142	ENSDART00000000151	10	3	2	GTTCGCCACGGCCTCTGGGTCTGT	6	+	550	705
ENSDARG00000000142	ENSDART00000000151	10	3	2	TGCGCCTCCTCATGTGGGCCTGC	5	+	452	705
ENSDARG00000000804	ENSDART00000000887	10	4	3	AGAAACAGACATGTTCTAATGAGTC	7	+	239	1023
ENSDARG00000000804	ENSDART00000000887	10	7	6	GTTTTCACACCATCATTTGGAGCA	6	+	595	1023
ENSDARG00000000804	ENSDART00000000887	10	8	7	GCATTCATCAAACTGGAGGTATGT	6	+	725	1023
ENSDARG00000001777	ENSDART00000010626	10	1	1	GGCTCCAGCAGTCCAGCAGCAGTC	6	+	25	4107
ENSDARG00000001777	ENSDART00000010626	10	2	2	GCCTCCAGAGCTCGTGGAGCAGTT	6	+	261	4107
ENSDARG00000001777	ENSDART00000010626	10	2	2	GAACTCAGCTCCATCCGCAGGGTTC	7	+	232	4107
ENSDARG00000001777	ENSDART00000010626	10	4	4	GTCAAACCAAAGCCAGGTTAGTTT	6	+	442	4107
ENSDARG00000001777	ENSDART00000010626	10	5	5	GTTGTCCACACCGGTGGATGTGGTG	7	+	492	4107
ENSDARG00000001777	ENSDART00000010626	10	6	6	TTCTCCTTCTCTGAGGACGGTGAG	6	+	796	4107
ENSDARG00000001777	ENSDART00000010626	10	6	6	CTCCACAGACACGGGCCGCATCT	5	+	642	4107
ENSDARG00000001777	ENSDART00000010626	10	6	6	GTATCAGGCAGAGGCCGGCTGGTTT	7	+	702	4107
ENSDARG00000001777	ENSDART00000010626	10	6	6	CAACCACTCCAAGAGCAGCCTGT	5	+	747	4107
ENSDARG00000001777	ENSDART00000010626	10	6	6	TCCTCATCCCGTCACTGCTGCAGTT	7	+	773	4107
ENSDARG00000001777	ENSDART00000010626	10	6	6	ACCTCCACAGACACGGGCCGCATCT	7	+	640	4107
ENSDARG00000001777	ENSDART00000010626	10	8	8	AGCTCCATCGTCTCTGCTGCAGGA	6	+	949	4107
ENSDARG00000001777	ENSDART00000010626	10	8	8	TCCATCGTCTCTGCTGCAGGAAAC	6	+	952	4107
ENSDARG00000001777	ENSDART00000010626	10	9	9	GTCTTCAGACTGTCAGCTGCTGGC	6	+	1044	4107
ENSDARG00000001777	ENSDART00000010626	10	10	10	TGCGCCACCCAACGCTAAGCATGT	6	+	1113	4107
ENSDARG00000001777	ENSDART00000010626	10	10	10	GACCCAGCATCCTGGCGCTGGTGCA	7	+	1145	4107
ENSDARG00000001777	ENSDART00000010626	10	10	10	CTCGACCCAGCATCCTGGCGCTGGT	7	+	1142	4107
ENSDARG00000001777	ENSDART00000010626	10	10	10	ACCCAACGCTAAGCATGTGTCGGC	6	+	1119	4107
ENSDARG00000001777	ENSDART00000010626	10	10	10	CCCAGCATCCTGGCGCTGGTGCA	5	+	1147	4107
ENSDARG00000001777	ENSDART00000010626	10	11	11	AGAATCCTCACTCCTCTGAATAA	5	+	1414	4107
ENSDARG00000001777	ENSDART00000010626	10	11	11	GACGGCCACTCGTGGGCTTTGTG	5	+	1366	4107
ENSDARG00000001777	ENSDART00000010626	10	11	11	GACGGCCACTCGTGGGCTTTGTGT	6	+	1366	4107
ENSDARG00000001777	ENSDART00000010626	10	11	11	AACGTCCCACCACAGAAGTTTGT	5	+	1483	4107
ENSDARG00000001777	ENSDART00000010626	10	13	13	GCCACCTGCGATCGAGAGGTGTCT	6	+	1678	4107
ENSDARG00000001777	ENSDART00000010626	10	17	17	AACAAAGGCACTCAGACGGTGAT	5	+	2068	4107
ENSDARG00000001777	ENSDART00000010626	10	19	19	CTCCTCAGACTTACCAGCAGGGTTT	7	+	2265	4107
ENSDARG00000001777	ENSDART00000010626	10	19	19	TCCTCAGACTTACCAGCAGGGTTT	6	+	2266	4107
ENSDARG00000001777	ENSDART00000010626	10	21	21	AGCACCAGATTCAGGGTGCTTCT	5	+	2417	4107
ENSDARG00000001777	ENSDART00000010626	10	27	27	GGCTCATTCAGGCCGATCTGACGGA	7	+	3068	4107
ENSDARG00000001777	ENSDART00000010626	10	28	28	GAAAGCGGCTCACGTTCTGGCGCG	6	+	3219	4107
ENSDARG00000001777	ENSDART00000010626	10	31	31	TTCTGCAGCTCTACGGAGAGTTT	5	+	3497	4107
ENSDARG00000001777	ENSDART00000010626	10	33	33	TTCAGCTGCCGAGACTGCTGGAGGT	7	+	3824	4107
ENSDARG00000001777	ENSDART00000010626	10	34	34	AGAAGCCTCTTCATCTGGTGGAGTG	7	+	3896	4107
ENSDARG00000001777	ENSDART00000010626	10	34	34	AGCCTCTTCATCTGGTGGAGTGT	5	+	3899	4107
ENSDARG00000001777	ENSDART00000010626	10	34	34	GTTGGCAGCGTCTAAAGAAGCCTCT	7	+	3881	4107
ENSDARG00000001777	ENSDART00000092605	10	1	1	GGCTCCAGCAGTCCAGCAGCAGTC	6	+	25	4173
ENSDARG00000001777	ENSDART00000092605	10	2	2	GAACTCAGCTCCATCCGCAGGGTTC	7	+	232	4173
ENSDARG00000001777	ENSDART00000092605	10	2	2	GCCTCCAGAGCTCGTGGAGCAGTT	6	+	261	4173
ENSDARG00000001777	ENSDART00000092605	10	4	4	GTCAAACCAAAGCCAGGTTAGTTT	6	+	442	4173
ENSDARG00000001777	ENSDART00000092605	10	5	5	GTTGTCCACACCGGTGGATGTGGTG	7	+	492	4173
ENSDARG00000001777	ENSDART00000092605	10	6	6	CAACCACTCCAAGAGCAGCCTGT	5	+	747	4173
ENSDARG00000001777	ENSDART00000092605	10	6	6	TTCTCCTTCTCTGAGGACGGTGAG	6	+	796	4173
ENSDARG00000001777	ENSDART00000092605	10	6	6	GTATCAGGCAGAGGCCGGCTGGTTT	7	+	702	4173
ENSDARG00000001777	ENSDART00000092605	10	6	6	TCCTCATCCCGTCACTGCTGCAGTT	7	+	773	4173
ENSDARG00000001777	ENSDART00000092605	10	6	6	CTCCACAGACACGGGCCGCATCT	5	+	642	4173
ENSDARG00000001777	ENSDART00000092605	10	6	6	ACCTCCACAGACACGGGCCGCATCT	7	+	640	4173
ENSDARG00000001777	ENSDART00000092605	10	8	8	AGCTCCATCGTCTCTGCTGCAGGA	6	+	946	4173
ENSDARG00000001777	ENSDART00000092605	10	8	8	TCCATCGTCTCTGCTGCAGGAAAC	6	+	949	4173
ENSDARG00000001777	ENSDART00000092605	10	9	9	GTCTTCAGACTGTCAGCTGCTGGC	6	+	1041	4173
ENSDARG00000001777	ENSDART00000092605	10	10	10	GACCCAGCATCCTGGCGCTGGTGCA	7	+	1142	4173
ENSDARG00000001777	ENSDART00000092605	10	10	10	CTCGACCCAGCATCCTGGCGCTGGT	7	+	1139	4173
ENSDARG00000001777	ENSDART00000092605	10	10	10	ACCCAACGCTAAGCATGTGTCGGC	6	+	1116	4173
ENSDARG00000001777	ENSDART00000092605	10	10	10	CCCAGCATCCTGGCGCTGGTGCA	5	+	1144	4173
ENSDARG00000001777	ENSDART00000092605	10	10	10	TGCGCCACCCAACGCTAAGCATGT	6	+	1110	4173
ENSDARG00000001777	ENSDART00000092605	10	11	11	GACGGCCACTCGTGGGCTTTGTG	5	+	1363	4173
ENSDARG00000001777	ENSDART00000092605	10	11	11	GACGGCCACTCGTGGGCTTTGTGT	6	+	1363	4173
ENSDARG00000001777	ENSDART00000092605	10	11	11	AGAATCCTCACTCCTCTGAATAA	5	+	1411	4173
ENSDARG00000001777	ENSDART00000092605	10	11	11	AACGTCCCACCACAGAAGTTTGT	5	+	1480	4173
ENSDARG00000001777	ENSDART00000092605	10	13	13	GCCACCTGCGATCGAGAGGTGTCT	6	+	1675	4173
ENSDARG00000001777	ENSDART00000092605	10	17	17	AACAAAGGCACTCAGACGGTGAT	5	+	2065	4173
ENSDARG00000001777	ENSDART00000092605	10	19	19	TCCTCAGACTTACCAGCAGGGTTT	6	+	2201	4173
ENSDARG00000001777	ENSDART00000092605	10	19	19	CTCCTCAGACTTACCAGCAGGGTTT	7	+	2200	4173
ENSDARG00000001777	ENSDART00000092605	10	21	21	AGCACCAGATTCAGGGTGCTTCT	5	+	2266	4173
ENSDARG00000001777	ENSDART00000092605	10	30	30	GGCTCATTCAGGCCGATCTGACGGA	7	+	3134	4173
ENSDARG00000001777	ENSDART00000092605	10	31	31	GAAAGCGGCTCACGTTCTGGCGCG	6	+	3285	4173
ENSDARG00000001777	ENSDART00000092605	10	34	34	TTCTGCAGCTCTACGGAGAGTTT	5	+	3563	4173
ENSDARG00000001777	ENSDART00000092605	10	36	36	TTCAGCTGCCGAGACTGCTGGAGGT	7	+	3890	4173
ENSDARG00000001777	ENSDART00000092605	10	37	37	GTTGGCAGCGTCTAAAGAAGCCTCT	7	+	3947	4173
ENSDARG00000001777	ENSDART00000092605	10	37	37	AGAAGCCTCTTCATCTGGTGGAGTG	7	+	3962	4173
ENSDARG00000001777	ENSDART00000092605	10	37	37	AGCCTCTTCATCTGGTGGAGTGT	5	+	3965	4173
ENSDARG00000001972	ENSDART00000014669	10	2	2	CACGTCTGCCTCATCATCTGATGCA	7	-	101	1218
ENSDARG00000001972	ENSDART00000014669	10	2	2	GTCTGCCTCATCATCTGATGCAGCT	7	-	98	1218
ENSDARG00000001972	ENSDART00000014669	10	4	4	TTCTCCCCCGTGGTGAAGGGTGT	5	-	412	1218
ENSDARG00000001972	ENSDART00000014669	10	5	5	TCCTGCTGCGCTAATGTCGACGCC	6	-	486	1218
ENSDARG00000001972	ENSDART00000014669	10	7	7	AGCGGCACAGTCCAGAGCTGCCTGT	7	-	840	1218
ENSDARG00000001972	ENSDART00000014669	10	7	7	GCCGCCCGCTGTCCAGAGTTTGCT	6	-	785	1218
ENSDARG00000001972	ENSDART00000015395	10	2	1	GCCCACAAACACGATCGGTGTGTTC	7	-	174	1071
ENSDARG00000001972	ENSDART00000015395	10	2	1	CCCCGCAGCGGATCAGCGGGTGTG	6	-	245	1071
ENSDARG00000001972	ENSDART00000015395	10	2	1	ACCTCCAGCAGGAATGCGGTTGTC	6	-	357	1071
ENSDARG00000001972	ENSDART00000015395	10	2	1	ACCTCCAGCAGGAATGCGGTTGT	5	-	358	1071
ENSDARG00000001972	ENSDART00000015395	10	3	2	TTAGTCAGACAGTCTCTGTAGCT	5	-	565	1071
ENSDARG00000001972	ENSDART00000015395	10	4	3	AGCCCAGCCGGCGCAGCATGGGTG	6	-	902	1071
ENSDARG00000001972	ENSDART00000015395	10	4	3	CACGTCTGCTGGGATGTGGCCGAC	6	-	856	1071
ENSDARG00000001972	ENSDART00000099105	10	3	3	GCATACCACCTCTCAGACGCAGCA	6	-	1196	1665
ENSDARG00000001972	ENSDART00000099105	10	3	3	GCATACCACCCCTGAGGCGGAGCA	6	-	968	1665
ENSDARG00000001972	ENSDART00000099105	10	3	3	GACTCCTTCTGGATGTTGTAGTC	5	-	1387	1665
ENSDARG00000001972	ENSDART00000099105	10	3	3	GACTCCTTCTGGATGTTGTAGTC	5	-	1615	1665
ENSDARG00000001972	ENSDART00000099105	10	3	3	GAAGACGCAGCACCAGGTGGAGGGT	7	-	1639	1665
ENSDARG00000001972	ENSDART00000099105	10	3	3	GAAGACGCAGCACCAGGTGGAGGG	6	-	1640	1665
ENSDARG00000001972	ENSDART00000099105	10	3	3	GCATACCGCCTCTCAGACGCAGCA	6	-	512	1665
ENSDARG00000001972	ENSDART00000099105	10	3	3	GCATGCCACCCCTGAGGCGGAGCA	6	-	284	1665
ENSDARG00000001972	ENSDART00000099105	10	3	3	GCATGCCGCCCCTGAGGCGGAGAA	6	-	740	1665
ENSDARG00000001972	ENSDART00000099105	10	3	3	GCATGCCGCCCCTGAGGCGGAGAAC	7	-	739	1665
ENSDARG00000001972	ENSDART00000099105	10	3	3	GCATGCCGCCCCTGAGGCGGAGCA	6	-	1424	1665
ENSDARG00000001972	ENSDART00000099105	10	3	3	GCCAGCAAAGATCAGACGCTGCT	5	-	650	1665
ENSDARG00000001972	ENSDART00000099105	10	3	3	GCCAGCAAAGATCAGACGCTGCT	5	-	422	1665
ENSDARG00000001972	ENSDART00000099105	10	3	3	GCCGGCAAAGATAAGACGCTGCT	5	-	878	1665
ENSDARG00000001972	ENSDART00000099105	10	3	3	GCCGGCAAAGATCAGACGCTGCT	5	-	1106	1665
ENSDARG00000001972	ENSDART00000099105	10	3	3	CTCGACCTCCAAAGTGATGGTTTT	6	-	790	1665
ENSDARG00000001972	ENSDART00000099105	10	3	3	CTCGACCTCAAGAGTGATGGTTTT	6	-	562	1665
ENSDARG00000001972	ENSDART00000099105	10	3	3	AGACGCAGCACCAGGTGGAGGGT	5	-	1639	1665
ENSDARG00000001972	ENSDART00000099105	10	3	3	AGACGCAGCACCAGGTGGAGGGT	5	-	499	1665
ENSDARG00000001972	ENSDART00000099105	10	3	3	AGACGCTGCTGGTCAGGAGGAATGC	7	-	179	1665
ENSDARG00000001972	ENSDART00000099105	10	3	3	AGACGCTGCTGGTCAGGTGGGATGC	7	-	1547	1665
ENSDARG00000001972	ENSDART00000099105	10	3	3	AGACGCTGCTGGTCAGGTGGGATGC	7	-	1319	1665
ENSDARG00000001972	ENSDART00000099105	10	3	3	AGACGCTGCTGGTCAGGTGGGATGC	7	-	1091	1665
ENSDARG00000001972	ENSDART00000099105	10	3	3	AGACGCTGCTGGTCAGGTGGGATGC	7	-	863	1665
ENSDARG00000001972	ENSDART00000099105	10	3	3	AGACGCTGCTGGTCAGGTGGGATGC	7	-	635	1665
ENSDARG00000001972	ENSDART00000099105	10	3	3	AGACGCTGCTGGTCAGGTGGGATGC	7	-	407	1665
ENSDARG00000001972	ENSDART00000099105	10	3	3	CGCAGCACAAGATGGAGGGTGGA	5	-	1180	1665
ENSDARG00000001972	ENSDART00000099105	10	3	3	CCCTCCTTATCCTGGATTTTGGC	5	-	1525	1665
ENSDARG00000001972	ENSDART00000099105	10	3	3	AGCGTCTTCACGAAGATCTGCATGC	7	-	758	1665
ENSDARG00000001972	ENSDART00000099105	10	3	3	AGCGTCTTCACGAAGATCTGCATAC	7	-	986	1665
ENSDARG00000001972	ENSDART00000099105	10	3	3	AGCGTCTTCACAAAGATCTGCATGC	7	-	302	1665
ENSDARG00000001972	ENSDART00000099105	10	3	3	AGCGTCTTCACAAAGATCTGCATCT	7	-	74	1665
ENSDARG00000002196	ENSDART00000047541	10	2	1	GTCATCAACCTTCCTGATGAGGTA	6	+	229	486
ENSDARG00000002271	ENSDART00000024450	10	2	1	TGCGGCAAAACAACGGTGGAGTC	5	+	125	636
ENSDARG00000002271	ENSDART00000024450	10	2	1	GTCCTATTAGCACAATGGGTATGT	6	+	149	636
ENSDARG00000002271	ENSDART00000024450	10	3	2	CCCTGCGCAGCCGCCGCCGCTGCC	6	+	265	636
ENSDARG00000002271	ENSDART00000024450	10	4	3	CTCCAAGCACAGCTGAAGAGGAG	5	+	404	636
ENSDARG00000002271	ENSDART00000024450	10	4	3	CGCACCTCCAAGCACAGCTGAAGAG	7	+	399	636
ENSDARG00000002271	ENSDART00000024450	10	5	4	TACGACTACAAGGCCGAAGCCGCC	6	+	568	636
ENSDARG00000002271	ENSDART00000024450	10	5	4	TTCGACTGCCGCTGTGGGAATCT	5	+	502	636
ENSDARG00000002394	ENSDART00000003987	10	2	2	TACCTCAGAAAGTCATCTGGAGGC	6	+	1007	1590
ENSDARG00000002394	ENSDART00000003987	10	2	2	TCCTCCAGAACAGATTTGTGGTG	5	+	677	1590
ENSDARG00000002394	ENSDART00000003987	10	2	2	TCCTCCAGAACAGATTTGTGGTGGG	7	+	677	1590
ENSDARG00000002394	ENSDART00000003987	10	2	2	TGCTACAAAATATGCTGTAGGAGAA	7	+	1561	1590
ENSDARG00000002394	ENSDART00000003987	10	2	2	GTACCATTCTGTGGACGTGTTTTTG	7	+	1476	1590
ENSDARG00000002394	ENSDART00000003987	10	2	2	GAACAAGCCCTTCAGGAGTTGCT	5	+	1291	1590
ENSDARG00000002394	ENSDART00000003987	10	2	2	CTCCCAGCCGACATGGCGAATGC	5	+	961	1590
ENSDARG00000002394	ENSDART00000003987	10	2	2	CACACCTGCGCTCAGAGTTTTAC	5	+	1436	1590
ENSDARG00000002394	ENSDART00000003987	10	2	2	CAATGCAAACCTTCTAAGCCTCT	5	+	856	1590
ENSDARG00000002394	ENSDART00000003987	10	2	2	ACCAGCAGACCTGGAAGCATTTGCA	7	+	879	1590
ENSDARG00000002394	ENSDART00000003987	10	2	2	ACATTCAAAGATCAAAGCGTTTGTG	7	+	1107	1590
ENSDARG00000002394	ENSDART00000100402	10	2	2	TACCTCAGAAAGTCATCTGGAGGC	6	+	1019	1602
ENSDARG00000002394	ENSDART00000100402	10	2	2	TCCTCCAGAACAGATTTGTGGTG	5	+	689	1602
ENSDARG00000002394	ENSDART00000100402	10	2	2	TCCTCCAGAACAGATTTGTGGTGGG	7	+	689	1602
ENSDARG00000002394	ENSDART00000100402	10	2	2	TGCTACAAAATATGCTGTAGGAGAA	7	+	1573	1602
ENSDARG00000002394	ENSDART00000100402	10	2	2	GTACCATTCTGTGGACGTGTTTTTG	7	+	1488	1602
ENSDARG00000002394	ENSDART00000100402	10	2	2	GAACAAGCCCTTCAGGAGTTGCT	5	+	1303	1602
ENSDARG00000002394	ENSDART00000100402	10	2	2	CTCCCAGCCGACATGGCGAATGC	5	+	973	1602
ENSDARG00000002394	ENSDART00000100402	10	2	2	CACACCTGCGCTCAGAGTTTTAC	5	+	1448	1602
ENSDARG00000002394	ENSDART00000100402	10	2	2	CAATGCAAACCTTCTAAGCCTCT	5	+	868	1602
ENSDARG00000002394	ENSDART00000100402	10	2	2	ACCAGCAGACCTGGAAGCATTTGCA	7	+	891	1602
ENSDARG00000002394	ENSDART00000100402	10	2	2	ACATTCAAAGATCAAAGCGTTTGTG	7	+	1119	1602
ENSDARG00000002394	ENSDART00000100404	10	3	3	TACCTCAGAAAGTCATCTGGAGGC	6	+	1073	1656
ENSDARG00000002394	ENSDART00000100404	10	3	3	TCCTCCAGAACAGATTTGTGGTG	5	+	743	1656
ENSDARG00000002394	ENSDART00000100404	10	3	3	TCCTCCAGAACAGATTTGTGGTGGG	7	+	743	1656
ENSDARG00000002394	ENSDART00000100404	10	3	3	TGCTACAAAATATGCTGTAGGAGAA	7	+	1627	1656
ENSDARG00000002394	ENSDART00000100404	10	3	3	GTACCATTCTGTGGACGTGTTTTTG	7	+	1542	1656
ENSDARG00000002394	ENSDART00000100404	10	3	3	GAACAAGCCCTTCAGGAGTTGCT	5	+	1357	1656
ENSDARG00000002394	ENSDART00000100404	10	3	3	CTCCCAGCCGACATGGCGAATGC	5	+	1027	1656
ENSDARG00000002394	ENSDART00000100404	10	3	3	CACACCTGCGCTCAGAGTTTTAC	5	+	1502	1656
ENSDARG00000002394	ENSDART00000100404	10	3	3	CAATGCAAACCTTCTAAGCCTCT	5	+	922	1656
ENSDARG00000002394	ENSDART00000100404	10	3	3	ACCAGCAGACCTGGAAGCATTTGCA	7	+	945	1656
ENSDARG00000002394	ENSDART00000100404	10	3	3	ACATTCAAAGATCAAAGCGTTTGTG	7	+	1173	1656
ENSDARG00000002480	ENSDART00000026292	10	2	2	GACCACACCACCTCCGGCGGAGAC	6	+	124	1350
ENSDARG00000002480	ENSDART00000026292	10	2	2	TTCTTCAGCGAGACCGGTGCTGGG	6	+	163	1350
ENSDARG00000002480	ENSDART00000026292	10	5	5	GTCAACGCCGCCATCGGAAGCATAA	7	+	991	1350
ENSDARG00000002480	ENSDART00000026292	10	5	5	GGCCTACCACGAGCAGCTGTCTGT	6	+	849	1350
ENSDARG00000002480	ENSDART00000026292	10	5	5	GCCTACCACGAGCAGCTGTCTGT	5	+	850	1350
ENSDARG00000002480	ENSDART00000026292	10	5	5	GCCATCTACGACATCTGCAGACGAA	7	+	631	1350
ENSDARG00000002480	ENSDART00000026292	10	5	5	CAACGCCGCCATCGGAAGCATAA	5	+	993	1350
ENSDARG00000002480	ENSDART00000026292	10	5	5	GACTGCGCCTTCATGGTGGACAAC	6	+	604	1350
ENSDARG00000002480	ENSDART00000026292	10	5	5	CCCGCCAACCAGATGGTGAAGTG	5	+	901	1350
ENSDARG00000002480	ENSDART00000026292	10	5	5	CACTGCCTCCCTGCGCTTTGATGGA	7	+	723	1350
ENSDARG00000002480	ENSDART00000026292	10	6	6	GCCAAAGTCCAGAGAGCAGTGTGC	6	+	1114	1350
ENSDARG00000002498	ENSDART00000013930	10	1	1	GCCCTCCTCAGGCACAGGGTTGGGG	7	-	102	1311
ENSDARG00000002498	ENSDART00000013930	10	1	1	TCCTCAGGCACAGGGTTGGGGAA	5	-	100	1311
ENSDARG00000002498	ENSDART00000013930	10	2	2	TTCCACGTCCGTCACGGGTGTTGGG	7	-	298	1311
ENSDARG00000002498	ENSDART00000013930	10	2	2	GCCCACAGCTCCACGATGCTGCA	5	-	245	1311
ENSDARG00000002498	ENSDART00000013930	10	4	4	CACAGCCTCTCTCAGCAGCTTTT	5	-	500	1311
ENSDARG00000002498	ENSDART00000013930	10	5	5	AGACTCGCCCCTGTACTTTGAGGTC	7	-	681	1311
ENSDARG00000002498	ENSDART00000013930	10	6	6	ATCTGCACCAGTAACTCTGACTTG	6	-	834	1311
ENSDARG00000002498	ENSDART00000013930	10	7	7	ACCATCACCATTTTAGAGGGGTCT	6	-	888	1311
ENSDARG00000002498	ENSDART00000013930	10	9	9	CGCATCGCCATCATCGACGCATCT	6	-	1125	1311
ENSDARG00000002498	ENSDART00000013930	10	9	9	GTCGGCCGCTGAGACGGATTTGGAG	7	-	1254	1311
ENSDARG00000002498	ENSDART00000013930	10	9	9	GTCGGCCGCTGAGACGGATTTGGA	6	-	1255	1311
ENSDARG00000002498	ENSDART00000099386	10	1	1	TCCTCAGGCACAGGGTTGGGGAA	5	-	100	1332
ENSDARG00000002498	ENSDART00000099386	10	1	1	GCCCTCCTCAGGCACAGGGTTGGGG	7	-	102	1332
ENSDARG00000002498	ENSDART00000099386	10	2	2	TTCCACGTCCGTCACGGGTGTTGGG	7	-	298	1332
ENSDARG00000002498	ENSDART00000099386	10	2	2	GCCCACAGCTCCACGATGCTGCA	5	-	245	1332
ENSDARG00000002498	ENSDART00000099386	10	6	6	CACAGCCTCTCTCAGCAGCTTTT	5	-	521	1332
ENSDARG00000002498	ENSDART00000099386	10	7	7	AGACTCGCCCCTGTACTTTGAGGTC	7	-	702	1332
ENSDARG00000002498	ENSDART00000099386	10	8	8	ATCTGCACCAGTAACTCTGACTTG	6	-	855	1332
ENSDARG00000002498	ENSDART00000099386	10	9	9	ACCATCACCATTTTAGAGGGGTCT	6	-	909	1332
ENSDARG00000002498	ENSDART00000099386	10	11	11	GTCGGCCGCTGAGACGGATTTGGA	6	-	1276	1332
ENSDARG00000002498	ENSDART00000099386	10	11	11	GTCGGCCGCTGAGACGGATTTGGAG	7	-	1275	1332
ENSDARG00000002498	ENSDART00000099386	10	11	11	CGCATCGCCATCATCGACGCATCT	6	-	1146	1332
ENSDARG00000002523	ENSDART00000038888	10	1	1	TGCTGCAGAACACAGGGTGAGTTT	6	+	11	1245
ENSDARG00000002523	ENSDART00000038888	10	1	1	TGCTGCAGAACACAGGGTGAGTT	5	+	11	1245
ENSDARG00000002523	ENSDART00000038888	10	2	2	TTCATCACCGGAGCAAGTCGAGGTA	7	+	49	1245
ENSDARG00000002523	ENSDART00000038888	10	2	2	GGCACCATCTACACAGCTGCAGCA	6	+	163	1245
ENSDARG00000002523	ENSDART00000038888	10	2	2	CACAGCTGCAGCAGAGAGTGAGAG	6	+	174	1245
ENSDARG00000002523	ENSDART00000038888	10	2	2	ACCATCTACACAGCTGCAGCAGAG	6	+	166	1245
ENSDARG00000002523	ENSDART00000038888	10	5	5	TTCAAAAACCACACGGGTGAGTG	5	+	493	1245
ENSDARG00000002523	ENSDART00000038888	10	9	9	TGCAAAAGCAGATCCCGTTGCCGCA	7	+	897	1245
ENSDARG00000002523	ENSDART00000038888	10	9	9	TTATCAGTCCAGAGATGGTGAAAAC	7	+	959	1245
ENSDARG00000002523	ENSDART00000038888	10	11	11	GCCATCAAACTGGAGAAGATGAT	5	+	1210	1245
ENSDARG00000002666	ENSDART00000019267	10	1	1	CAACTCAAAGTCCTGGAGCTGAA	5	-	797	1116
ENSDARG00000002666	ENSDART00000019267	10	1	1	CTCAAAGTCCTGGAGCTGAAGGT	5	-	794	1116
ENSDARG00000002666	ENSDART00000019267	10	1	1	GTCCACACATAAAGCAGTTGATGAT	7	-	445	1116
ENSDARG00000003145	ENSDART00000009857	10	1	1	GCAAACGGCCAGACGGAGATGAA	5	+	16	1077
ENSDARG00000003145	ENSDART00000009857	10	1	1	CCCTGCCACCATCAGCTGTGGCA	5	+	67	1077
ENSDARG00000003145	ENSDART00000009857	10	4	4	GCCATCAAAACCCCGCTGTTGGA	5	+	357	1077
ENSDARG00000003145	ENSDART00000009857	10	4	4	CCCATCAGCTACAAGTGGGAGAG	5	+	445	1077
ENSDARG00000003145	ENSDART00000009857	10	4	4	CAAAACCCCGCTGTTGGATGGAGGG	7	+	362	1077
ENSDARG00000003145	ENSDART00000009857	10	4	4	AAACCCCGCTGTTGGATGGAGGG	5	+	364	1077
ENSDARG00000003145	ENSDART00000009857	10	5	5	TGCACCGCCAGCAATGATGTCGGA	6	+	586	1077
ENSDARG00000003145	ENSDART00000009857	10	5	5	ACCGCCAGCAATGATGTCGGAGAG	6	+	589	1077
ENSDARG00000003145	ENSDART00000009857	10	7	7	TTATCCTTATCGTCTGGCTTGTTT	6	+	716	1077
ENSDARG00000003145	ENSDART00000009857	10	8	8	CCCAAAGCCAAACTGGTGAAGCC	5	+	811	1077
ENSDARG00000003145	ENSDART00000009857	10	8	8	TCCCAAAGCCAAACTGGTGAAGCC	6	+	810	1077
ENSDARG00000003145	ENSDART00000009857	10	8	8	GGCCTCGACTGCCCGTGGTGGCTGC	7	+	926	1077
ENSDARG00000003145	ENSDART00000009857	10	8	8	GGCCTCGACTGCCCGTGGTGGCT	5	+	926	1077
ENSDARG00000003145	ENSDART00000009857	10	8	8	AAAGCCAAACTGGTGAAGCCGAA	5	+	814	1077
ENSDARG00000003145	ENSDART00000009857	10	8	8	CTCGACTGCCCGTGGTGGCTGCG	5	+	929	1077
ENSDARG00000003157	ENSDART00000049525	10	1	1	CGCTTCTTCCCTTTGGTGAAGTT	5	-	103	1086
ENSDARG00000003157	ENSDART00000049525	10	1	1	CACAGCCACATGTAACGGCGTGTCT	7	-	225	1086
ENSDARG00000003157	ENSDART00000049525	10	1	1	TTCAGCTCCAGATCCTTGTGTTTAC	7	-	80	1086
ENSDARG00000003157	ENSDART00000049525	10	1	1	ACAGCCACATGTAACGGCGTGTCT	6	-	225	1086
ENSDARG00000003157	ENSDART00000049525	10	2	2	GGCTTCTTCATCCACTGGAGCAGGT	7	-	362	1086
ENSDARG00000003157	ENSDART00000049525	10	4	4	TTCCTATCCGAATCCAGCAGTCGAC	7	-	1007	1086
ENSDARG00000003157	ENSDART00000049525	10	4	4	TCCAACGACCCCCGAGGTGCAGGC	6	-	864	1086
ENSDARG00000003157	ENSDART00000049525	10	4	4	GTCTCCTTCGGCCTTTTGGATTT	5	-	640	1086
ENSDARG00000003157	ENSDART00000049525	10	4	4	GACCTCCACAGCGCTGGGCAAAC	5	-	987	1086
ENSDARG00000003157	ENSDART00000049525	10	4	4	CGCCTCTTCCTTCCCTGCCGCGTCT	7	-	755	1086
ENSDARG00000003157	ENSDART00000049525	10	4	4	ATCCCATAAGTGGTCATCTGGGGAG	7	-	507	1086
ENSDARG00000003157	ENSDART00000049525	10	4	4	AGCGCCTGCTGTCGACGGAGAATCT	7	-	947	1086
ENSDARG00000003157	ENSDART00000059017	10	1	1	TTCAGCTCCAGATCCTTGTGTTTAC	7	-	80	1044
ENSDARG00000003157	ENSDART00000059017	10	1	1	CGCTTCTTCCCTTTGGTGAAGTT	5	-	103	1044
ENSDARG00000003157	ENSDART00000059017	10	1	1	CACAGCCACATGTAACGGCGTGTCT	7	-	225	1044
ENSDARG00000003157	ENSDART00000059017	10	1	1	ACAGCCACATGTAACGGCGTGTCT	6	-	225	1044
ENSDARG00000003157	ENSDART00000059017	10	2	2	GGCTTCTTCATCCACTGGAGCAGGT	7	-	362	1044
ENSDARG00000003157	ENSDART00000059017	10	4	4	ATCCCATAAGTGGTCATCTGGGGAG	7	-	507	1044
ENSDARG00000003157	ENSDART00000059017	10	4	4	GTCTCCTTCGGCCTTTTGGATTT	5	-	640	1044
ENSDARG00000003157	ENSDART00000059017	10	5	5	GACCTCCACAGCGCTGGGCAAAC	5	-	945	1044
ENSDARG00000003157	ENSDART00000059017	10	5	5	AGCGCCTGCTGTCGACGGAGAATCT	7	-	905	1044
ENSDARG00000003157	ENSDART00000059017	10	5	5	TCCAACGACCCCCGAGGTGCAGGC	6	-	822	1044
ENSDARG00000003157	ENSDART00000059017	10	5	5	CGCCTCTTCCTTCCCTGCCGCGTCT	7	-	713	1044
ENSDARG00000003157	ENSDART00000059017	10	5	5	TTCCTATCCGAATCCAGCAGTCGAC	7	-	965	1044
ENSDARG00000003259	ENSDART00000016317	10	1	1	TGCTGCATCATCATTGCGGACGAT	6	-	250	1134
ENSDARG00000003259	ENSDART00000016317	10	1	1	TGCATCATCATTGCGGACGATGGC	6	-	247	1134
ENSDARG00000003259	ENSDART00000016317	10	1	1	CGCAAATGCGTAAATGAAGGTGTC	6	-	28	1134
ENSDARG00000003259	ENSDART00000016317	10	2	2	ATCATCGCCCGCGGGTCTGTCGGT	6	-	358	1134
ENSDARG00000003259	ENSDART00000016317	10	3	3	CTCAGCGGCACATCTGAGGTTGTA	6	-	592	1134
ENSDARG00000003259	ENSDART00000016317	10	3	3	TTCCTCAGCGGCACATCTGAGGTT	6	-	595	1134
ENSDARG00000003259	ENSDART00000016317	10	5	5	CTACTCTTCTGTGAGTGGTTGCG	5	-	816	1134
ENSDARG00000003259	ENSDART00000016317	10	5	5	GAACTCGTCCATGCTGTGGTAGTG	6	-	772	1134
ENSDARG00000003259	ENSDART00000016317	10	7	7	GCATCCAGAAACATACGCGTAGTTT	7	-	1104	1134
ENSDARG00000003317	ENSDART00000003775	10	1	1	AGAGGCAGCAGTCATGTCTGAGCA	6	-	128	783
ENSDARG00000003317	ENSDART00000003775	10	1	1	AGCCCCTGCACGCGGGACGTGGAG	6	-	47	783
ENSDARG00000003317	ENSDART00000003775	10	2	2	GTTGCCAGAAACAGGGCAGCATCT	6	-	262	783
ENSDARG00000003317	ENSDART00000003775	10	4	4	AGCAAACCAAGGCATTCTGGGTTC	6	-	432	783
ENSDARG00000003317	ENSDART00000003775	10	4	4	TACTGCACCCATGAGTCTTTGCT	5	-	472	783
ENSDARG00000003317	ENSDART00000003775	10	5	5	CTCATCAGACGGAGGCCTGAGCT	5	-	626	783
ENSDARG00000003317	ENSDART00000003775	10	5	5	TTCGGCACAGAGGTAGAAGACTTT	6	-	652	783
ENSDARG00000003317	ENSDART00000075811	10	2	2	TTCCTCTGCTGGTCCATCTGAAGCA	7	-	69	768
ENSDARG00000003317	ENSDART00000075811	10	3	3	AGCCCCTGCACGCGGGACGTGGAG	6	-	242	768
ENSDARG00000003317	ENSDART00000075811	10	3	3	AGAGGCAGCAGTCATGTCTGAGCA	6	-	323	768
ENSDARG00000003317	ENSDART00000075811	10	4	4	GTTGCCAGAAACAGGGCAGCATCT	6	-	457	768
ENSDARG00000003317	ENSDART00000075811	10	6	6	AGCAAACCAAGGCATTCTGGGTTC	6	-	627	768
ENSDARG00000003317	ENSDART00000075811	10	6	6	TACTGCACCCATGAGTCTTTGCT	5	-	667	768
ENSDARG00000003317	ENSDART00000075811	10	7	7	GGCTACAAACAAAATGCTGTTGTC	6	-	759	768
ENSDARG00000003317	ENSDART00000075811	10	7	7	ACAAACAAAATGCTGTTGTCTAA	5	-	756	768
ENSDARG00000003429	ENSDART00000020631	10	1	1	CCCGTCATCCTCCTGGTTTTTAC	5	-	77	891
ENSDARG00000003429	ENSDART00000020631	10	2	2	TCCAAAGCCCCTGGAGCGGCCGGT	6	-	208	891
ENSDARG00000003429	ENSDART00000020631	10	2	2	GAATCCAAAGCCCCTGGAGCGGCC	6	-	211	891
ENSDARG00000003429	ENSDART00000020631	10	2	2	ATCCAAAGCCCCTGGAGCGGCCGGT	7	-	208	891
ENSDARG00000003429	ENSDART00000020631	10	3	3	TCCCCATAAACTCCGAAGTATTC	5	-	406	891
ENSDARG00000003429	ENSDART00000020631	10	4	4	CGCTCATTCGTCTTGGTGTCTGT	5	-	454	891
ENSDARG00000003429	ENSDART00000020631	10	5	5	TTCTGCTGCTGTCTGTAGACTTC	5	-	592	891
ENSDARG00000003934	ENSDART00000016103	10	1	1	CGCTCCGCAATAAGGTGGTGGGT	5	+	77	468
ENSDARG00000003934	ENSDART00000016103	10	1	1	CGCTCCGCAATAAGGTGGTGGGTC	6	+	77	468
ENSDARG00000003934	ENSDART00000016103	10	1	1	CGCTCCGCAATAAGGTGGTGGGTCT	7	+	77	468
ENSDARG00000003934	ENSDART00000016103	10	1	1	CTCCGCTGCTCTGCGACTTTTAC	5	+	143	468
ENSDARG00000003934	ENSDART00000016103	10	2	2	TCCCAAAGCTGGTGATTGTGAAGGA	7	+	344	468
ENSDARG00000003934	ENSDART00000016103	10	2	2	GCCGTCCCAAAGCTGGTGATTGT	5	+	340	468
ENSDARG00000003934	ENSDART00000016103	10	2	2	ACAGCCGTCCCAAAGCTGGTGAT	5	+	337	468
ENSDARG00000003984	ENSDART00000022170	10	1	1	TTCCACCACAGAAGAGCTGCTGGA	6	+	48	996
ENSDARG00000003984	ENSDART00000022170	10	1	1	CACCACAGAAGAGCTGCTGGAGAA	6	+	51	996
ENSDARG00000003984	ENSDART00000022170	10	1	1	TCCACCACAGAAGAGCTGCTGGA	5	+	49	996
ENSDARG00000003984	ENSDART00000022170	10	2	2	TTCTTCACCGAGAGTTTGTCTCT	5	+	328	996
ENSDARG00000003984	ENSDART00000022170	10	2	2	TGCTCCATCTGTTTCGTCTGATGCC	7	+	260	996
ENSDARG00000003984	ENSDART00000022170	10	2	2	TGCTCCATCTGTTTCGTCTGATGC	6	+	260	996
ENSDARG00000003984	ENSDART00000022170	10	2	2	ACCTTCTTCACCGAGAGTTTGTC	5	+	325	996
ENSDARG00000003984	ENSDART00000022170	10	3	3	TCCAGCACCGTGACCTTTGAGAAC	6	+	553	996
ENSDARG00000003984	ENSDART00000022170	10	3	3	TACGTCAGCGGCATTTTGTCTGC	5	+	508	996
ENSDARG00000003984	ENSDART00000022170	10	3	3	AAAATCTACAGTTTGAGGTTTCT	5	+	368	996
ENSDARG00000003984	ENSDART00000022170	10	4	4	TCCATCTTAGTGGACAGTGGGCGGA	7	+	685	996
ENSDARG00000004154	ENSDART00000009227	10	1	1	AGACTCACCATTGCGAAGCCGGA	5	-	115	666
ENSDARG00000004154	ENSDART00000009227	10	1	1	AAAAGCGCAGACGTGCGGCTGGA	5	-	91	666
ENSDARG00000004154	ENSDART00000009227	10	1	1	GACTCACCATTGCGAAGCCGGATAA	7	-	112	666
ENSDARG00000004154	ENSDART00000009227	10	2	2	TCCGGCAGACACAGTGCCGTTTTT	6	-	448	666
ENSDARG00000004154	ENSDART00000009227	10	2	2	TACAGCCTCGATGTTGGGCAGGA	5	-	257	666
ENSDARG00000004154	ENSDART00000009227	10	2	2	GCCACCAGCACCGTGGTGCAGGC	5	-	199	666
ENSDARG00000004154	ENSDART00000009227	10	2	2	AGCAGCGTCCCGATGACGGTGGA	5	-	361	666
ENSDARG00000004154	ENSDART00000009227	10	2	2	ACCAGCACCGTGGTGCAGGCGCT	5	-	196	666
ENSDARG00000004154	ENSDART00000009227	10	2	2	AAAGGCACCATGATGGAGGTAGAG	6	-	489	666
ENSDARG00000004184	ENSDART00000021631	10	4	4	TTCAACGCCGTCTTCAGCCGCATCT	7	+	457	8241
ENSDARG00000004184	ENSDART00000021631	10	4	4	GCATGCGTCTAGACGAGACGATGCT	7	+	311	8241
ENSDARG00000004184	ENSDART00000021631	10	4	4	AGCCGCATCTCCACCAGGTGCAGAT	7	+	472	8241
ENSDARG00000004184	ENSDART00000021631	10	7	7	GGCCTCAAACAGACATGGCTGGTGT	7	+	719	8241
ENSDARG00000004184	ENSDART00000021631	10	7	7	GCCTCAAACAGACATGGCTGGTGT	6	+	720	8241
ENSDARG00000004184	ENSDART00000021631	10	7	7	GCCTCAAACAGACATGGCTGGTGTG	7	+	720	8241
ENSDARG00000004184	ENSDART00000021631	10	9	9	GTTATCTTCCTGCTGGTGCAGTC	5	+	1015	8241
ENSDARG00000004184	ENSDART00000021631	10	10	10	ACCCACACAACAATCAGCAGTTTAA	7	+	1160	8241
ENSDARG00000004184	ENSDART00000021631	10	12	12	AGCTACGGCTCATGTTTGCGGAGAC	7	+	1313	8241
ENSDARG00000004184	ENSDART00000021631	10	12	12	AGCTACGGCTCATGTTTGCGGAG	5	+	1313	8241
ENSDARG00000004184	ENSDART00000021631	10	17	17	CTACAACACCTTCATGGAGTTTGC	6	+	2046	8241
ENSDARG00000004184	ENSDART00000021631	10	17	17	CTACAACACCTTCATGGAGTTTGCC	7	+	2046	8241
ENSDARG00000004184	ENSDART00000021631	10	17	17	GAAGACATCCCAGTGCAGTCTCT	5	+	2014	8241
ENSDARG00000004184	ENSDART00000021631	10	17	17	TACAACACCTTCATGGAGTTTGC	5	+	2047	8241
ENSDARG00000004184	ENSDART00000021631	10	17	17	GGCTCAGACCAAGCTGGAGGTCTGT	7	+	1890	8241
ENSDARG00000004184	ENSDART00000021631	10	17	17	TACAACACCTTCATGGAGTTTGCC	6	+	2047	8241
ENSDARG00000004184	ENSDART00000021631	10	17	17	AGACCAAGCTGGAGGTCTGTCTCT	6	+	1895	8241
ENSDARG00000004184	ENSDART00000021631	10	17	17	AACACCTTCATGGAGTTTGCCTCT	6	+	2050	8241
ENSDARG00000004184	ENSDART00000021631	10	20	20	AGAGACACCTCTCGGCCGCTTTC	5	+	2409	8241
ENSDARG00000004184	ENSDART00000021631	10	20	20	ACAGGCTTCTTGTGTGCGTTGGG	5	+	2269	8241
ENSDARG00000004184	ENSDART00000021631	10	20	20	ACAGGCTTCTTGTGTGCGTTGGGC	6	+	2269	8241
ENSDARG00000004184	ENSDART00000021631	10	20	20	GTCAAAGACCTGGTGGGGCTGGA	5	+	2494	8241
ENSDARG00000004184	ENSDART00000021631	10	20	20	ACCGTCTTCTGTCCCTGATGGTGTG	7	+	2435	8241
ENSDARG00000004184	ENSDART00000021631	10	20	20	AGCATCAGCAGATTCTTTGATGCC	6	+	2563	8241
ENSDARG00000004184	ENSDART00000021631	10	21	21	ACCAACACACAGTTTGTGGAGCA	5	+	2611	8241
ENSDARG00000004184	ENSDART00000021631	10	21	21	GACCAACACACAGTTTGTGGAGCA	6	+	2610	8241
ENSDARG00000004184	ENSDART00000021631	10	21	21	CAACACACAGTTTGTGGAGCAGAC	6	+	2613	8241
ENSDARG00000004184	ENSDART00000021631	10	22	22	TCCTTCTGCCAGGAGATGAAGTT	5	+	2833	8241
ENSDARG00000004184	ENSDART00000021631	10	23	23	ACCTCCAACCAGGCTGCTGATGAT	6	+	2899	8241
ENSDARG00000004184	ENSDART00000021631	10	24	24	CTCTTCAGCCAGAGGAAGGTGAC	5	+	2996	8241
ENSDARG00000004184	ENSDART00000021631	10	24	24	TGCCTCTTCAGCCAGAGGAAGGT	5	+	2993	8241
ENSDARG00000004184	ENSDART00000021631	10	25	25	AACGACTGCAGCGAGGTGGAGGAC	6	+	3088	8241
ENSDARG00000004184	ENSDART00000021631	10	25	25	AACGACTGCAGCGAGGTGGAGGA	5	+	3088	8241
ENSDARG00000004184	ENSDART00000021631	10	25	25	GACTGCAGCGAGGTGGAGGACGAG	6	+	3091	8241
ENSDARG00000004184	ENSDART00000021631	10	26	26	GACCGCTTCGAGAGGCTGGTGGA	5	+	3352	8241
ENSDARG00000004184	ENSDART00000021631	10	26	26	AGAGCCACCTTTATGGAGGTGCT	5	+	3271	8241
ENSDARG00000004184	ENSDART00000021631	10	27	27	GTTCTCTAAAGAGGTGGAGTTGGC	6	+	3525	8241
ENSDARG00000004184	ENSDART00000021631	10	27	27	GTTCTCTAAAGAGGTGGAGTTGGCG	7	+	3525	8241
ENSDARG00000004184	ENSDART00000021631	10	28	28	AAAAGCTGCTGGAGCCGCTGTTGAG	7	+	3638	8241
ENSDARG00000004184	ENSDART00000021631	10	28	28	TGCAAAAGCTGCTGGAGCCGCTGTT	7	+	3635	8241
ENSDARG00000004184	ENSDART00000021631	10	28	28	ATCTGCAAAAGCTGCTGGAGCCGCT	7	+	3632	8241
ENSDARG00000004184	ENSDART00000021631	10	29	29	TTCCTCCTCAGCTGCGCAGCGTCT	6	+	3815	8241
ENSDARG00000004184	ENSDART00000021631	10	29	29	GTTTCCTCCTCAGCTGCGCAGCG	5	+	3813	8241
ENSDARG00000004184	ENSDART00000021631	10	31	31	GTTTTCCTCAGAACAGCATTGGAG	6	+	3932	8241
ENSDARG00000004184	ENSDART00000021631	10	31	31	GACAAAAAACCTCAGCCTAGGAT	5	+	4027	8241
ENSDARG00000004184	ENSDART00000021631	10	34	34	ACCAGCTCCAAATTTGAGGAGTTC	6	+	4438	8241
ENSDARG00000004184	ENSDART00000021631	10	35	35	CACATCTTCTACCAGGCTGGAAC	5	+	4516	8241
ENSDARG00000004184	ENSDART00000021631	10	36	36	GACTTCCTCTCCAAGTGGTTTGTC	6	+	4714	8241
ENSDARG00000004184	ENSDART00000021631	10	36	36	GACTTCCTCTCCAAGTGGTTTGT	5	+	4714	8241
ENSDARG00000004184	ENSDART00000021631	10	36	36	TTCCTCTCCAAGTGGTTTGTCGTC	6	+	4717	8241
ENSDARG00000004184	ENSDART00000021631	10	37	37	ACATCCGCACGCGCTGGGAGCTTTC	7	+	5222	8241
ENSDARG00000004184	ENSDART00000021631	10	37	37	TGCTTCAGAGATCGAGGAGATTTG	6	+	5097	8241
ENSDARG00000004184	ENSDART00000021631	10	39	39	ACCATCAACGAAAAGCAGATGTA	5	+	5689	8241
ENSDARG00000004184	ENSDART00000021631	10	41	41	TTCAACAACTCTCTGGATGTAGCC	6	+	6013	8241
ENSDARG00000004184	ENSDART00000021631	10	41	41	CAACAACTCTCTGGATGTAGCCGCA	7	+	6015	8241
ENSDARG00000004184	ENSDART00000021631	10	41	41	AGCAGCACCTGATGTGGGATGAT	5	+	5954	8241
ENSDARG00000004184	ENSDART00000021631	10	41	41	AAAATCATCGATAAGACGTGTCT	5	+	5911	8241
ENSDARG00000004184	ENSDART00000021631	10	41	41	GCCCACACCAACACTGGAGCAGCA	6	+	5937	8241
ENSDARG00000004184	ENSDART00000021631	10	41	41	TGCAAAATCATCGATAAGACGTG	5	+	5908	8241
ENSDARG00000004184	ENSDART00000021631	10	41	41	CGCCCACACCAACACTGGAGCAGCA	7	+	5936	8241
ENSDARG00000004184	ENSDART00000021631	10	41	41	TCCTTCAACAACTCTCTGGATGT	5	+	6010	8241
ENSDARG00000004184	ENSDART00000021631	10	46	46	CTACACACACTCGATAGCCTGAGAG	7	+	6769	8241
ENSDARG00000004184	ENSDART00000021631	10	46	46	GCACAAAGCTCTGTTCTGGGTCGCT	7	+	6678	8241
ENSDARG00000004184	ENSDART00000021631	10	47	47	TCCAACTTCAATTTTGCTTTGGT	5	+	6895	8241
ENSDARG00000004184	ENSDART00000021631	10	47	47	TCCAACTTCAATTTTGCTTTGGTC	6	+	6895	8241
ENSDARG00000004184	ENSDART00000021631	10	47	47	AACTCCAACTTCAATTTTGCTTTG	6	+	6892	8241
ENSDARG00000004184	ENSDART00000021631	10	48	48	GCATCCTGCACATGCTGTTGGCGTT	7	+	6977	8241
ENSDARG00000004184	ENSDART00000021631	10	48	48	GAACACACAGAGTGTGGCGTATCT	6	+	7038	8241
ENSDARG00000004184	ENSDART00000021631	10	49	49	AAACACAGAAAATTGTTGCTTTT	5	+	7111	8241
ENSDARG00000004184	ENSDART00000021631	10	50	50	CAAGTCAACACCAAGAAGCTTCT	5	+	7336	8241
ENSDARG00000004184	ENSDART00000021631	10	51	51	CACAACGCCACCCAAGATGAGGAG	6	+	7434	8241
ENSDARG00000004184	ENSDART00000021631	10	52	52	CCCATCACCACTTGCGGAAGGTTTC	7	+	7499	8241
ENSDARG00000004184	ENSDART00000021631	10	52	52	ATCCAAGCACTGCTTCTGACTGT	5	+	7576	8241
ENSDARG00000004184	ENSDART00000021631	10	53	53	GAAAAACACTTCAGATGAATTTGAG	7	+	7614	8241
ENSDARG00000004184	ENSDART00000021631	10	57	57	CCCCACCACGGGTTTGGCAGCCGGC	7	+	8139	8241
ENSDARG00000004184	ENSDART00000021631	10	57	57	CTATCCCCCACCACGGGTTTGGC	5	+	8134	8241
ENSDARG00000004184	ENSDART00000021631	10	57	57	CTATCCCCCACCACGGGTTTGGCA	6	+	8134	8241
ENSDARG00000004191	ENSDART00000099957	10	1	1	GTCGACGTCGAAGCTGGCGGATGTG	7	-	87	1203
ENSDARG00000004191	ENSDART00000099957	10	1	1	GTCGACGTCGAAGCTGGCGGATGT	6	-	88	1203
ENSDARG00000004191	ENSDART00000099957	10	2	2	ACCTGCTGCAGGCCGAGGCTGGT	5	-	352	1203
ENSDARG00000004191	ENSDART00000099957	10	2	2	GGCACCTGCTGCAGGCCGAGGCT	5	-	355	1203
ENSDARG00000004191	ENSDART00000099957	10	2	2	ACCTGCTGCAGGCCGAGGCTGGTCT	7	-	350	1203
ENSDARG00000004191	ENSDART00000099957	10	4	4	GTTAACACCTGCCCCTGTGAGGTA	6	-	540	1203
ENSDARG00000004191	ENSDART00000099957	10	5	5	GTCATCGCCATCCAAGAGTGAGGA	6	-	622	1203
ENSDARG00000004191	ENSDART00000099957	10	6	6	CTCATCTTCTGTTGGATAAGGGTGC	7	-	726	1203
ENSDARG00000004191	ENSDART00000099957	10	7	7	GCATCCAGCATGGGCTGCAGAATAC	7	-	824	1203
ENSDARG00000004191	ENSDART00000099957	10	8	8	CTCGTCCTCCTCCTCTGTGCCGTC	6	-	1069	1203
ENSDARG00000004191	ENSDART00000099957	10	8	8	TTCGTCGTCCTCTTCGTCGTCGTC	6	-	1123	1203
ENSDARG00000004296	ENSDART00000027026	10	5	5	GAAGACTTCAAGACTCTGGTGGC	5	+	484	1038
ENSDARG00000004296	ENSDART00000027026	10	5	5	GGCCCACACTTATTGAAGACTTC	5	+	470	1038
ENSDARG00000004296	ENSDART00000027026	10	8	8	AGCTGCCGCACTGAGGGTGAGTC	5	+	829	1038
ENSDARG00000004296	ENSDART00000027026	10	8	8	AGCTGCCGCACTGAGGGTGAGTCT	6	+	829	1038
ENSDARG00000004296	ENSDART00000027026	10	9	9	GTAGGCTGCCTATGGACGCCGGC	5	+	851	1038
ENSDARG00000004296	ENSDART00000027026	10	9	9	GCCGGCCCCTGTAAAGCATTTGTA	6	+	868	1038
ENSDARG00000004296	ENSDART00000027026	10	9	9	CTATCCAGCTGCCTGTAGGCTGC	5	+	837	1038
ENSDARG00000004296	ENSDART00000080938	10	2	2	GAAGACTTCAAGACTCTGGTGGC	5	+	94	648
ENSDARG00000004296	ENSDART00000080938	10	2	2	GGCCCACACTTATTGAAGACTTC	5	+	80	648
ENSDARG00000004296	ENSDART00000080938	10	6	6	AGCTGCCGCACTGAGGGTGAGTC	5	+	439	648
ENSDARG00000004296	ENSDART00000080938	10	6	6	AGCTGCCGCACTGAGGGTGAGTCT	6	+	439	648
ENSDARG00000004296	ENSDART00000080938	10	7	7	GTAGGCTGCCTATGGACGCCGGC	5	+	461	648
ENSDARG00000004296	ENSDART00000080938	10	7	7	GCCGGCCCCTGTAAAGCATTTGTA	6	+	478	648
ENSDARG00000004296	ENSDART00000080938	10	7	7	CTATCCAGCTGCCTGTAGGCTGC	5	+	447	648
ENSDARG00000004363	ENSDART00000019416	10	2	1	TGCTGCTACATCTTGTGTTGGCTTC	7	+	66	600
ENSDARG00000004363	ENSDART00000019416	10	2	1	TGCTGCTACATCTTGTGTTGGCT	5	+	66	600
ENSDARG00000004363	ENSDART00000019416	10	2	1	TCCCAAGTCTGGAGTGGAGAATCT	6	+	239	600
ENSDARG00000004363	ENSDART00000019416	10	2	1	GGCATCCCAAGTCTGGAGTGGAG	5	+	235	600
ENSDARG00000004363	ENSDART00000019416	10	2	1	GCATCCAGCCTTACATGTGCAGGT	6	+	13	600
ENSDARG00000004363	ENSDART00000019416	10	4	3	TACTGCACCGGGGCTGGAGCAGCG	6	+	520	600
ENSDARG00000004363	ENSDART00000019416	10	4	3	AGCAGCGGCGGCCATGGTTTTGTGC	7	+	537	600
ENSDARG00000004363	ENSDART00000019416	10	4	3	AGCAGCGGCGGCCATGGTTTTGTG	6	+	537	600
ENSDARG00000004445	ENSDART00000042767	10	5	5	GCATTCTGCCGTGGCTCTGGAGCA	6	+	366	2856
ENSDARG00000004445	ENSDART00000042767	10	5	5	GTCCTACCCGGATTTTAGCCGAG	5	+	101	2856
ENSDARG00000004445	ENSDART00000042767	10	5	5	GACTCCTGCTGGCATTCTGCCGTG	6	+	355	2856
ENSDARG00000004445	ENSDART00000042767	10	5	5	GTCTCAGCCGAGGAGGAGGAAGGC	6	+	418	2856
ENSDARG00000004445	ENSDART00000042767	10	6	6	GACGTCGCCACCTGGTTGGAGAG	5	+	941	2856
ENSDARG00000004445	ENSDART00000042767	10	6	6	GCCCAAAGCTCGTGTGGTGGCATGT	7	+	873	2856
ENSDARG00000004445	ENSDART00000042767	10	7	7	GTCTGCTTATGTCACGTGGTTTGAT	7	+	1059	2856
ENSDARG00000004445	ENSDART00000042767	10	8	8	AGCGGCGTCTCGGGCGAAGTGGTG	6	+	1408	2856
ENSDARG00000004445	ENSDART00000042767	10	8	8	TTCAGCGGCGTCTCGGGCGAAGTG	6	+	1405	2856
ENSDARG00000004445	ENSDART00000042767	10	8	8	GGCCTCCACGCCATGCAGAAGTC	5	+	1297	2856
ENSDARG00000004445	ENSDART00000042767	10	9	9	GACAACAGAGGGCTGAAGATGGA	5	+	1531	2856
ENSDARG00000004445	ENSDART00000042767	10	9	9	TACAGCTACATCCACGTGGGCAGCT	7	+	1504	2856
ENSDARG00000004445	ENSDART00000042767	10	9	9	AGCTACATCCACGTGGGCAGCTGGG	7	+	1507	2856
ENSDARG00000004445	ENSDART00000042767	10	9	9	TTAAACAGATGAGTGAAGAGGAC	5	+	1481	2856
ENSDARG00000004445	ENSDART00000042767	10	9	9	GCCATCATCAGATCAGTGTGCAGCG	7	+	1582	2856
ENSDARG00000004445	ENSDART00000042767	10	11	11	AGCGCCACCACAGCGCTGTGCTGCA	7	+	2494	2856
ENSDARG00000004445	ENSDART00000042767	10	11	11	ACATCCACCGTTGTGAGGATGCA	5	+	2584	2856
ENSDARG00000004445	ENSDART00000042767	10	11	11	TACCACAACCCTCGGAGTAGTGGCG	7	+	2271	2856
ENSDARG00000004445	ENSDART00000042767	10	11	11	GCCACCACAGCGCTGTGCTGCATGT	7	+	2497	2856
ENSDARG00000004445	ENSDART00000042767	10	11	11	ACATCATGCTGGCCAAGCCTGAGAG	7	+	2537	2856
ENSDARG00000004445	ENSDART00000042767	10	11	11	CAATACCACAACCCTCGGAGTAGTG	7	+	2268	2856
ENSDARG00000004445	ENSDART00000042767	10	11	11	CACATCCACCGTTGTGAGGATGCA	6	+	2583	2856
ENSDARG00000004445	ENSDART00000042767	10	11	11	CACCACAGCGCTGTGCTGCATGT	5	+	2499	2856
ENSDARG00000004445	ENSDART00000042767	10	11	11	CACCACATCCACCGTTGTGAGGAT	6	+	2580	2856
ENSDARG00000004445	ENSDART00000042767	10	11	11	CACGACACACCGGTGGTGAAGTC	5	+	1882	2856
ENSDARG00000004445	ENSDART00000042767	10	11	11	CGCCACCACAGCGCTGTGCTGCA	5	+	2496	2856
ENSDARG00000004445	ENSDART00000042767	10	13	13	AGCTACAGACCCAACCTTTGGAAAC	7	+	2749	2856
ENSDARG00000004627	ENSDART00000027288	10	1	1	GGCATCAGAGAGAATCGCTTGGGCA	7	-	30	1056
ENSDARG00000004627	ENSDART00000027288	10	1	1	GGCAAATCCAGCTCCAGGTGTCGAA	7	-	86	1056
ENSDARG00000004627	ENSDART00000027288	10	1	1	AAATCCAGCTCCAGGTGTCGAATGC	7	-	83	1056
ENSDARG00000004627	ENSDART00000027288	10	2	2	GTCAAACTCGTGGTGCATGAGCG	5	-	272	1056
ENSDARG00000004627	ENSDART00000027288	10	3	3	AACTGCAGAGCGCTTTCTGAATGC	6	-	510	1056
ENSDARG00000004627	ENSDART00000027288	10	5	5	CCCAGCAAAACAATCGAAGCAGGC	6	-	887	1056
ENSDARG00000005108	ENSDART00000002622	10	2	2	TGCTTCGACGACATTCTGAGGCG	5	-	22	1494
ENSDARG00000005108	ENSDART00000002622	10	3	3	ACCATCAGAGCGATGAAGGTGAT	5	-	439	1494
ENSDARG00000005108	ENSDART00000002622	10	3	3	GACGTCTGCGCCATTGGGTAAAC	5	-	589	1494
ENSDARG00000005108	ENSDART00000002622	10	3	3	GAATCCGGCAGCTCCTGCATTGGTA	7	-	249	1494
ENSDARG00000005108	ENSDART00000002622	10	3	3	CTCATCGTCAGGATAGTAGGAGTA	6	-	109	1494
ENSDARG00000005108	ENSDART00000002622	10	3	3	AGATTCCCACGCAGAAGATGATGGA	7	-	193	1494
ENSDARG00000005108	ENSDART00000002622	10	3	3	AACTGCACCGACCCGGACGTCTGC	6	-	603	1494
ENSDARG00000005108	ENSDART00000002622	10	4	4	TCCTCCACATCTTGCGGGGAGTTC	6	-	867	1494
ENSDARG00000005108	ENSDART00000002622	10	4	4	GTCCTCCACATCTTGCGGGGAGTTC	7	-	867	1494
ENSDARG00000005108	ENSDART00000002622	10	6	6	TTCACCAACCTGAAGAAGTCGTC	5	-	1180	1494
ENSDARG00000005108	ENSDART00000002622	10	6	6	TCCGTCAGCGGTGCGTGGACGTC	5	-	1109	1494
ENSDARG00000005108	ENSDART00000002622	10	7	7	GTCCACCTCTGCCAGGCGCTTGT	5	-	1301	1494
ENSDARG00000005108	ENSDART00000002622	10	9	9	ACCATCTTCTTGATGTGGTTGAGTT	7	-	1457	1494
ENSDARG00000005108	ENSDART00000002622	10	9	9	ACCATCTTCTTGATGTGGTTGAG	5	-	1459	1494
ENSDARG00000005133	ENSDART00000078856	10	2	2	CGCTGCTCCCCCAGGAATGATTT	5	-	143	2034
ENSDARG00000005133	ENSDART00000078856	10	4	4	ACCACCTGCAATACTGAAGCCGAG	6	-	358	2034
ENSDARG00000005133	ENSDART00000078856	10	4	4	TGCAGCACCTCCGTCGATGATTTT	6	-	427	2034
ENSDARG00000005133	ENSDART00000078856	10	5	5	GGCGGCCCATAAGGGTCTGAGAG	5	-	601	2034
ENSDARG00000005133	ENSDART00000078856	10	6	6	CCCCCAGCAAGTGCTTGGGCAGGG	6	-	740	2034
ENSDARG00000005133	ENSDART00000078856	10	6	6	CTCTTCCCCCAGCAAGTGCTTGGGC	7	-	744	2034
ENSDARG00000005133	ENSDART00000078856	10	6	6	TCCCCCAGCAAGTGCTTGGGCAGGG	7	-	740	2034
ENSDARG00000005133	ENSDART00000078856	10	7	7	CCCTCCAGCCAGGATGAAGGAAAC	6	-	865	2034
ENSDARG00000005133	ENSDART00000078856	10	7	7	TTCTCCTCCCACGATGTTGAAGCC	6	-	823	2034
ENSDARG00000005133	ENSDART00000078856	10	7	7	ATCTTCTCCTCCCACGATGTTGAA	6	-	826	2034
ENSDARG00000005133	ENSDART00000078856	10	8	8	CCCTTCAGCGCTGCCGCGGCTTGT	6	-	972	2034
ENSDARG00000005133	ENSDART00000078856	10	8	8	CCCTGCTCCCTTCAGCGCTGCCGCG	7	-	978	2034
ENSDARG00000005133	ENSDART00000078856	10	9	9	CAAAACGCCCGTACTCTGTAAAC	5	-	1032	2034
ENSDARG00000005133	ENSDART00000100124	10	2	2	CGCTGCTCCCCCAGGAATGATTT	5	-	143	1992
ENSDARG00000005133	ENSDART00000100124	10	4	4	ACCACCTGCAATACTGAAGCCGAG	6	-	358	1992
ENSDARG00000005133	ENSDART00000100124	10	4	4	TGCAGCACCTCCGTCGATGATTTT	6	-	427	1992
ENSDARG00000005133	ENSDART00000100124	10	5	5	GGCGGCCCATAAGGGTCTGAGAG	5	-	601	1992
ENSDARG00000005133	ENSDART00000100124	10	6	6	CCCCCAGCAAGTGCTTGGGCAGGG	6	-	740	1992
ENSDARG00000005133	ENSDART00000100124	10	6	6	TCCCCCAGCAAGTGCTTGGGCAGGG	7	-	740	1992
ENSDARG00000005133	ENSDART00000100124	10	6	6	CTCTTCCCCCAGCAAGTGCTTGGGC	7	-	744	1992
ENSDARG00000005133	ENSDART00000100124	10	7	7	TTCTCCTCCCACGATGTTGAAGCC	6	-	823	1992
ENSDARG00000005133	ENSDART00000100124	10	7	7	CCCTCCAGCCAGGATGAAGGAAAC	6	-	865	1992
ENSDARG00000005133	ENSDART00000100124	10	7	7	ATCTTCTCCTCCCACGATGTTGAA	6	-	826	1992
ENSDARG00000005133	ENSDART00000100124	10	8	8	CCCTTCAGCGCTGCCGCGGCTTGT	6	-	972	1992
ENSDARG00000005133	ENSDART00000100124	10	8	8	CCCTGCTCCCTTCAGCGCTGCCGCG	7	-	978	1992
ENSDARG00000005133	ENSDART00000100124	10	9	9	CAAAACGCCCGTACTCTGTAAAC	5	-	1032	1992
ENSDARG00000005133	ENSDART00000100128	10	2	2	CGCTGCTCCCCCAGGAATGATTT	5	-	143	2013
ENSDARG00000005133	ENSDART00000100128	10	4	4	TGCAGCACCTCCGTCGATGATTTT	6	-	427	2013
ENSDARG00000005133	ENSDART00000100128	10	4	4	ACCACCTGCAATACTGAAGCCGAG	6	-	358	2013
ENSDARG00000005133	ENSDART00000100128	10	5	5	GGCGGCCCATAAGGGTCTGAGAG	5	-	601	2013
ENSDARG00000005133	ENSDART00000100128	10	6	6	TCCCCCAGCAAGTGCTTGGGCAGGG	7	-	740	2013
ENSDARG00000005133	ENSDART00000100128	10	6	6	CTCTTCCCCCAGCAAGTGCTTGGGC	7	-	744	2013
ENSDARG00000005133	ENSDART00000100128	10	6	6	CCCCCAGCAAGTGCTTGGGCAGGG	6	-	740	2013
ENSDARG00000005133	ENSDART00000100128	10	7	7	CCCTCCAGCCAGGATGAAGGAAAC	6	-	865	2013
ENSDARG00000005133	ENSDART00000100128	10	7	7	ATCTTCTCCTCCCACGATGTTGAA	6	-	826	2013
ENSDARG00000005133	ENSDART00000100128	10	7	7	TTCTCCTCCCACGATGTTGAAGCC	6	-	823	2013
ENSDARG00000005133	ENSDART00000100128	10	8	8	CCCTTCAGCGCTGCCGCGGCTTGT	6	-	972	2013
ENSDARG00000005133	ENSDART00000100128	10	8	8	CCCTGCTCCCTTCAGCGCTGCCGCG	7	-	978	2013
ENSDARG00000005133	ENSDART00000100128	10	9	9	CAAAACGCCCGTACTCTGTAAAC	5	-	1032	2013
ENSDARG00000005333	ENSDART00000013609	10	2	1	GACTCACGCTGGCCGAGTTGTGC	5	-	124	7614
ENSDARG00000005333	ENSDART00000013609	10	4	3	GTCATCCACCATAACTGTTTTGAC	6	-	298	7614
ENSDARG00000005333	ENSDART00000013609	10	5	4	CTCGTCATCTGTGTGAAGTTTCT	5	-	497	7614
ENSDARG00000005333	ENSDART00000013609	10	5	4	GTACTCATCATAATTTGTGATGCC	6	-	367	7614
ENSDARG00000005333	ENSDART00000013609	10	6	5	GAATCCACATTCTGGTCTGAGTA	5	-	604	7614
ENSDARG00000005333	ENSDART00000013609	10	6	5	GAATCCACATTCTGGTCTGAGTAG	6	-	603	7614
ENSDARG00000005333	ENSDART00000013609	10	6	5	ACCTGCACATACAGCAGGTTGAGCT	7	-	641	7614
ENSDARG00000005333	ENSDART00000013609	10	9	8	GTTTTCAGAGATCTGGCTAGTTT	5	-	907	7614
ENSDARG00000005333	ENSDART00000013609	10	10	9	AGAAGCTGCCCAGCGTTTGATGTT	6	-	1072	7614
ENSDARG00000005333	ENSDART00000013609	10	10	9	AGAAGCTGCCCAGCGTTTGATGT	5	-	1073	7614
ENSDARG00000005333	ENSDART00000013609	10	10	9	AGCTGCCCAGCGTTTGATGTTGGT	6	-	1069	7614
ENSDARG00000005333	ENSDART00000013609	10	12	11	TTCATCTCCCTCCAGGCCGAAGTG	6	-	1219	7614
ENSDARG00000005333	ENSDART00000013609	10	13	12	TCCAGCACCAGATCGGATGATGGC	6	-	1348	7614
ENSDARG00000005333	ENSDART00000013609	10	13	12	CCCATCTTATTAAACTGCTGCTGAA	7	-	1292	7614
ENSDARG00000005333	ENSDART00000013609	10	14	13	AAAGCCTGCTGAGCTGAAGTCTGC	6	-	1458	7614
ENSDARG00000005333	ENSDART00000013609	10	14	13	GTTAAAGCCTGCTGAGCTGAAGTC	6	-	1461	7614
ENSDARG00000005333	ENSDART00000013609	10	14	13	GAATCAGTCCCCAGTGGAGGCAGGG	7	-	1550	7614
ENSDARG00000005333	ENSDART00000013609	10	16	15	GACATCTCCGTCAGGTTGGAGGA	5	-	1738	7614
ENSDARG00000005333	ENSDART00000013609	10	16	15	ATCTCCGTCAGGTTGGAGGAGAT	5	-	1735	7614
ENSDARG00000005333	ENSDART00000013609	10	16	15	TGCAGCACCCAGAAGCTGCTGGC	5	-	1811	7614
ENSDARG00000005333	ENSDART00000013609	10	16	15	GACGGCACAGCCCACAGCAGTGTAA	7	-	1704	7614
ENSDARG00000005333	ENSDART00000013609	10	17	16	GCATCAGACTCCCCGATCTGCTGCA	7	-	1952	7614
ENSDARG00000005333	ENSDART00000013609	10	17	16	AGACTCCCCGATCTGCTGCAGGA	5	-	1949	7614
ENSDARG00000005333	ENSDART00000013609	10	17	16	ACCCGCTGCTTGCAGGAGGTTCT	5	-	1901	7614
ENSDARG00000005333	ENSDART00000013609	10	18	17	GCAGGCCACCAGCTGTGATGTGGAG	7	-	2130	7614
ENSDARG00000005333	ENSDART00000013609	10	18	17	GCCACCAGCTGTGATGTGGAGAG	5	-	2128	7614
ENSDARG00000005333	ENSDART00000013609	10	18	17	GGCAGCAGCGATCACTTTGTTTTG	6	-	2092	7614
ENSDARG00000005333	ENSDART00000013609	10	18	17	AACACCAGAGCCGCTGCTGCATTC	6	-	2025	7614
ENSDARG00000005333	ENSDART00000013609	10	19	18	AGCGGCGCCCACCTGTTTGAGCA	5	-	2288	7614
ENSDARG00000005333	ENSDART00000013609	10	19	18	TGCATCTCCCATGGAGCTGAAGAT	6	-	2434	7614
ENSDARG00000005333	ENSDART00000013609	10	19	18	ACCTGCATCTCCCATGGAGCTGAA	6	-	2437	7614
ENSDARG00000005333	ENSDART00000013609	10	20	19	AGCGTCAGCCAGGAGTTTGGCTGC	6	-	2575	7614
ENSDARG00000005333	ENSDART00000013609	10	20	19	AGCTTCCACCATACGGGCAGTAGCG	7	-	2595	7614
ENSDARG00000005333	ENSDART00000013609	10	21	20	GTCCTCACCTCCAGTTTGTTGAC	5	-	2740	7614
ENSDARG00000005333	ENSDART00000013609	10	21	20	CTCACCTCCAGTTTGTTGACGAG	5	-	2737	7614
ENSDARG00000005333	ENSDART00000013609	10	22	21	TGCTGCGGCTTGTTTCGCTGCATTC	7	-	2754	7614
ENSDARG00000005333	ENSDART00000013609	10	23	22	AGAACCTGCAGGAAGTTCTGGCTAG	7	-	2963	7614
ENSDARG00000005333	ENSDART00000013609	10	25	24	CCCTCAGCAGCTGAAGCTTTGGCC	6	-	3195	7614
ENSDARG00000005333	ENSDART00000013609	10	25	24	GCCCTCAGCAGCTGAAGCTTTGGCC	7	-	3195	7614
ENSDARG00000005333	ENSDART00000013609	10	27	26	GGCTGCCACTCCACGAGCGGCTGAA	7	-	3393	7614
ENSDARG00000005333	ENSDART00000013609	10	27	26	TGCCACTCCACGAGCGGCTGAAGCC	7	-	3390	7614
ENSDARG00000005333	ENSDART00000013609	10	28	27	AGCTTCCCCGACAGTTCTGATGGC	6	-	3631	7614
ENSDARG00000005333	ENSDART00000013609	10	29	28	CACTCCAGCCTGCAGGAATTGGTT	6	-	3832	7614
ENSDARG00000005333	ENSDART00000013609	10	29	28	AAATTCTTCCCACTCGCTGGAAAC	6	-	3678	7614
ENSDARG00000005333	ENSDART00000013609	10	30	29	TTAGCCGCCAGCAGGAGTTTGCT	5	-	3934	7614
ENSDARG00000005333	ENSDART00000013609	10	30	29	TTCTTCAGATTTGGCGAGTTGGGG	6	-	3972	7614
ENSDARG00000005333	ENSDART00000013609	10	30	29	AGCAGCAGCAGCGAGTTGGTTCT	5	-	3992	7614
ENSDARG00000005333	ENSDART00000013609	10	30	29	GCCGCCAGCAGGAGTTTGCTGGA	5	-	3931	7614
ENSDARG00000005333	ENSDART00000013609	10	31	30	CACTCCTTCTGTCCCGGAGCCTGC	6	-	4062	7614
ENSDARG00000005333	ENSDART00000013609	10	32	31	GCATTCCTCCAACCGTCTGCAGAC	6	-	4103	7614
ENSDARG00000005333	ENSDART00000013609	10	33	32	AGACCACACAGCGCTTTAGACGCT	6	-	4281	7614
ENSDARG00000005333	ENSDART00000013609	10	33	32	GACCACACAGCGCTTTAGACGCT	5	-	4281	7614
ENSDARG00000005333	ENSDART00000013609	10	35	34	GCACAAGGCCGAAGTGTGTTTGGC	6	-	4492	7614
ENSDARG00000005333	ENSDART00000013609	10	35	34	GCACAAGGCCGAAGTGTGTTTGGCA	7	-	4491	7614
ENSDARG00000005333	ENSDART00000013609	10	38	37	CACTCCCTCTGACCCGGAGCCTTT	6	-	4956	7614
ENSDARG00000005333	ENSDART00000013609	10	39	38	GGCATCAGCACGGGCTGCGATGGC	6	-	5146	7614
ENSDARG00000005333	ENSDART00000013609	10	40	39	GACTCAGCCAGAGTCTTGGTTTGGT	7	-	5285	7614
ENSDARG00000005333	ENSDART00000013609	10	41	40	GTCTTCACCATGGTGGTCTGATAA	6	-	5550	7614
ENSDARG00000005333	ENSDART00000013609	10	41	40	TCCTCCAGAGCCTCTTGTGTGTGC	6	-	5364	7614
ENSDARG00000005333	ENSDART00000013609	10	41	40	TCCGTCCTCCATCTTGTTGATGGA	6	-	5494	7614
ENSDARG00000005333	ENSDART00000013609	10	42	41	GGCTGCACATTTGGCCTCTGATGCG	7	-	5682	7614
ENSDARG00000005333	ENSDART00000013609	10	43	42	TCCTTCTTAGTGTAGGAGTCGTT	5	-	5818	7614
ENSDARG00000005333	ENSDART00000013609	10	43	42	AGCTCCTTCTTAGTGTAGGAGTC	5	-	5821	7614
ENSDARG00000005333	ENSDART00000013609	10	45	44	AACCACATCGGCCAGTTTGGTGAT	6	-	6157	7614
ENSDARG00000005333	ENSDART00000013609	10	45	44	TCCTCCACCAGAACTTTAGCCGTC	6	-	6057	7614
ENSDARG00000005333	ENSDART00000013609	10	45	44	TCCACCAGAACTTTAGCCGTCTTT	6	-	6054	7614
ENSDARG00000005333	ENSDART00000013609	10	45	44	GTCCTCCACCAGAACTTTAGCCGTC	7	-	6057	7614
ENSDARG00000005333	ENSDART00000013609	10	45	44	CACATCGGCCAGTTTGGTGATGGT	6	-	6154	7614
ENSDARG00000005333	ENSDART00000013609	10	46	45	GCCGGCCGCTGCTTTGGTGGCGCT	6	-	6280	7614
ENSDARG00000005333	ENSDART00000013609	10	47	46	ACAGCCAGCTCTTGTTTGATGTG	5	-	6448	7614
ENSDARG00000005333	ENSDART00000013609	10	47	46	ACCGCCTTCACCGTCTTAAGTAGAG	7	-	6374	7614
ENSDARG00000005333	ENSDART00000013609	10	48	47	TGCGACAGCTCGTCTGCTTAGGTT	6	-	6610	7614
ENSDARG00000005333	ENSDART00000013609	10	48	47	CTCGTCTGCTTAGGTTAGCAGTG	5	-	6603	7614
ENSDARG00000005333	ENSDART00000013609	10	48	47	GAACTCCTCTGGAGTGGCCGTCTTT	7	-	6495	7614
ENSDARG00000005333	ENSDART00000013609	10	48	47	CACGTCCTCCTGACGGCAGGAGTT	6	-	6574	7614
ENSDARG00000005333	ENSDART00000013609	10	48	47	GTCTGCTTAGGTTAGCAGTGGCG	5	-	6600	7614
ENSDARG00000005333	ENSDART00000013609	10	48	47	CCCAGCAGCCACTGCTTTAGCTGTG	7	-	6549	7614
ENSDARG00000005333	ENSDART00000013609	10	48	47	GTCTGCGACAGCTCGTCTGCTTAG	6	-	6613	7614
ENSDARG00000005333	ENSDART00000013609	10	48	47	AGCAGCCACTGCTTTAGCTGTGGCC	7	-	6546	7614
ENSDARG00000005333	ENSDART00000013609	10	49	48	CGCTTCACCTCCGGGTGGTATGC	5	-	6661	7614
ENSDARG00000005333	ENSDART00000013609	10	50	49	GGCCTCCGCAGCCTGGATGAGCT	5	-	6839	7614
ENSDARG00000005333	ENSDART00000013609	10	51	50	GGCAGCTTCAATGGCAGCTGCGGCT	7	-	6927	7614
ENSDARG00000005333	ENSDART00000013609	10	51	50	GTTTTCTGCAATGACGGTGGGGTCT	7	-	6891	7614
ENSDARG00000005333	ENSDART00000013609	10	51	50	GTTTTCTGCAATGACGGTGGGGTC	6	-	6892	7614
ENSDARG00000005333	ENSDART00000013609	10	51	50	CGCGGCAGCTTCAATGGCAGCTGCG	7	-	6930	7614
ENSDARG00000005333	ENSDART00000013609	10	53	52	TCCATCATCCACCGCGTTTGCTGGA	7	-	7131	7614
ENSDARG00000005333	ENSDART00000013609	10	54	53	TGCTGCCACCTGTTTGGCTGAAGAA	7	-	7269	7614
ENSDARG00000005333	ENSDART00000013609	10	54	53	TGCTTCGCACAGGTTGTTAGTAGCT	7	-	7200	7614
ENSDARG00000005333	ENSDART00000013609	10	54	53	ACCAGCAGCTGTGCGGTGGATGCT	6	-	7290	7614
ENSDARG00000005333	ENSDART00000013609	10	54	53	ACAGGCCACCAGCAGCTGTGCGGTG	7	-	7296	7614
ENSDARG00000005333	ENSDART00000013609	10	54	53	ACCAGCAGCTGTGCGGTGGATGC	5	-	7291	7614
ENSDARG00000005333	ENSDART00000013609	10	54	53	GCCACCAGCAGCTGTGCGGTGGAT	6	-	7293	7614
ENSDARG00000005333	ENSDART00000013609	10	54	53	GCCACCAGCAGCTGTGCGGTGGA	5	-	7294	7614
ENSDARG00000005333	ENSDART00000013609	10	55	54	AAACGCAGCCTTCTGTGCCGCCTTC	7	-	7407	7614
ENSDARG00000005333	ENSDART00000013609	10	55	54	CTCAAACGCAGCCTTCTGTGCCGCC	7	-	7410	7614
ENSDARG00000005333	ENSDART00000013609	10	56	55	TCCGTCCTCTCGCAGCTCTGAGGGC	7	-	7590	7614
ENSDARG00000005333	ENSDART00000098857	10	1	1	GACTCACGCTGGCCGAGTTGTGC	5	-	124	969
ENSDARG00000005333	ENSDART00000098857	10	3	3	GTCATCCACCATAACTGTTTTGAC	6	-	298	969
ENSDARG00000005333	ENSDART00000098857	10	4	4	CTCGTCATCTGTGTGAAGTTTCT	5	-	497	969
ENSDARG00000005333	ENSDART00000098857	10	4	4	GTACTCATCATAATTTGTGATGCC	6	-	367	969
ENSDARG00000005333	ENSDART00000098857	10	5	5	GAATCCACATTCTGGTCTGAGTA	5	-	604	969
ENSDARG00000005333	ENSDART00000098857	10	5	5	GAATCCACATTCTGGTCTGAGTAG	6	-	603	969
ENSDARG00000005333	ENSDART00000098857	10	5	5	ACCTGCACATACAGCAGGTTGAGCT	7	-	641	969
ENSDARG00000005333	ENSDART00000098857	10	8	8	GTTTTCAGAGATCTGGCTAGTTT	5	-	907	969
ENSDARG00000005333	ENSDART00000098858	10	2	1	GACTCACGCTGGCCGAGTTGTGC	5	-	124	1215
ENSDARG00000005333	ENSDART00000098858	10	4	3	GTCATCCACCATAACTGTTTTGAC	6	-	298	1215
ENSDARG00000005333	ENSDART00000098858	10	5	4	GTACTCATCATAATTTGTGATGCC	6	-	367	1215
ENSDARG00000005333	ENSDART00000098858	10	5	4	CTCGTCATCTGTGTGAAGTTTCT	5	-	497	1215
ENSDARG00000005333	ENSDART00000098858	10	6	5	GAATCCACATTCTGGTCTGAGTA	5	-	604	1215
ENSDARG00000005333	ENSDART00000098858	10	6	5	GAATCCACATTCTGGTCTGAGTAG	6	-	603	1215
ENSDARG00000005333	ENSDART00000098858	10	6	5	ACCTGCACATACAGCAGGTTGAGCT	7	-	641	1215
ENSDARG00000005333	ENSDART00000098858	10	9	8	GTTTTCAGAGATCTGGCTAGTTT	5	-	907	1215
ENSDARG00000005333	ENSDART00000098858	10	10	9	AGCTGCCCAGCGTTTGATGTTGGT	6	-	1069	1215
ENSDARG00000005333	ENSDART00000098858	10	10	9	AGAAGCTGCCCAGCGTTTGATGTT	6	-	1072	1215
ENSDARG00000005333	ENSDART00000098858	10	10	9	AGAAGCTGCCCAGCGTTTGATGT	5	-	1073	1215
ENSDARG00000005397	ENSDART00000008134	10	3	2	ACAGACTCCAGCACGCTGCAGGC	5	-	310	2244
ENSDARG00000005397	ENSDART00000008134	10	3	2	CTCTGCAGCACCTCCATAAGGTTTG	7	-	260	2244
ENSDARG00000005397	ENSDART00000008134	10	3	2	GCATTCAGAGTCTCTCTGCAGCA	5	-	275	2244
ENSDARG00000005397	ENSDART00000008134	10	4	3	TTCTTCAGCACTGCTTTGTGCTGCT	7	-	488	2244
ENSDARG00000005397	ENSDART00000008134	10	5	4	TTCTTCCTCTCTGTCAGCTGTTTAG	7	-	581	2244
ENSDARG00000005397	ENSDART00000008134	10	5	4	TTCACCATCTCGATGGCGGCTGTT	6	-	549	2244
ENSDARG00000005397	ENSDART00000008134	10	5	4	TTCACCATCTCGATGGCGGCTGT	5	-	550	2244
ENSDARG00000005397	ENSDART00000008134	10	6	5	AACTCATCCTCAATGGGGTTTTC	5	-	1414	2244
ENSDARG00000005397	ENSDART00000008134	10	6	5	CTCACCCGCTCGCTCATCTGCTTCT	7	-	833	2244
ENSDARG00000005397	ENSDART00000008134	10	6	5	CAACTCATCCTCAATGGGGTTTTC	6	-	1414	2244
ENSDARG00000005397	ENSDART00000008134	10	6	5	CAACTCATCCTCAATGGGGTTTT	5	-	1415	2244
ENSDARG00000005397	ENSDART00000008134	10	7	6	CTCTGCCACTGATGGAAGCAGAG	5	-	1497	2244
ENSDARG00000005397	ENSDART00000008134	10	8	7	AACGTCTCCGTTGGTGTCGACTGC	6	-	1639	2244
ENSDARG00000005397	ENSDART00000008134	10	8	7	AACTTCCCATCAGGGGAGAAGAT	5	-	1696	2244
ENSDARG00000005397	ENSDART00000008134	10	8	7	GACTGCCACACCGGTGGGCCTCT	5	-	1622	2244
ENSDARG00000005397	ENSDART00000008134	10	9	8	ACCTGCAAACTGTCTGTCTGAAGTC	7	-	1869	2244
ENSDARG00000005397	ENSDART00000008134	10	10	9	GTTGACAGCAACAAAGTGTGGGCC	6	-	1891	2244
ENSDARG00000005397	ENSDART00000008134	10	11	10	ATCCACTGCGACCCCTGTGGGGGCA	7	-	2031	2244
ENSDARG00000005397	ENSDART00000008134	10	11	10	ATCCACTGCGACCCCTGTGGGGGC	6	-	2032	2244
ENSDARG00000005397	ENSDART00000008134	10	12	11	TACTGCAGATACCGGTAGACTTT	5	-	2233	2244
ENSDARG00000005419	ENSDART00000015991	10	4	3	TTCTCCAAACTCTGTGGATTGGGGT	7	-	234	816
ENSDARG00000005419	ENSDART00000015991	10	4	3	TTCTCCAAACTCTGTGGATTGGGG	6	-	235	816
ENSDARG00000005419	ENSDART00000015991	10	4	3	TCCAAACTCTGTGGATTGGGGTTTG	7	-	231	816
ENSDARG00000005419	ENSDART00000015991	10	4	3	GAAGTCCACATCTCCAGCCTGATGC	7	-	146	816
ENSDARG00000005419	ENSDART00000015991	10	4	3	ACCAACTGCTTCATTTTGTGCTGCG	7	-	170	816
ENSDARG00000005419	ENSDART00000015991	10	6	5	TTCCCAAACACACAGGCTGAGCA	5	-	510	816
ENSDARG00000005419	ENSDART00000015991	10	6	5	AAACACACAGGCTGAGCAGAAGTA	6	-	504	816
ENSDARG00000005419	ENSDART00000015991	10	7	6	TCCATCTCCACCATCTGCGAATCT	6	-	747	816
ENSDARG00000005419	ENSDART00000015991	10	7	6	AAACCAACCGGGACATTTGACGGA	6	-	706	816
ENSDARG00000005540	ENSDART00000027612	10	3	3	GTAACCCCCTTCCTCTGGAGCAGCG	7	+	233	3261
ENSDARG00000005540	ENSDART00000027612	10	4	4	TTCGACTGCCAAAAGGAAGATTAC	6	+	370	3261
ENSDARG00000005540	ENSDART00000027612	10	4	4	AGAATCACCAAACTCGGCTGGTTC	6	+	349	3261
ENSDARG00000005540	ENSDART00000027612	10	6	6	GCAACCTCCTCAAACAGGTGAGGCT	7	+	590	3261
ENSDARG00000005540	ENSDART00000027612	10	6	6	AACCTCCTCAAACAGGTGAGGCT	5	+	592	3261
ENSDARG00000005540	ENSDART00000027612	10	8	8	TTCCTCAACCTTGCAGCTGTTTTT	6	+	783	3261
ENSDARG00000005540	ENSDART00000027612	10	8	8	TCCTCAACCTTGCAGCTGTTTTT	5	+	784	3261
ENSDARG00000005540	ENSDART00000027612	10	9	9	AAATTCCTCTCACATTTAGTAGAT	6	+	913	3261
ENSDARG00000005540	ENSDART00000027612	10	10	10	AACAACTACCATGAGTTCTGTCGAC	7	+	982	3261
ENSDARG00000005540	ENSDART00000027612	10	11	11	TCCACCAGCACTGGGAGTTTGCC	5	+	1106	3261
ENSDARG00000005540	ENSDART00000027612	10	12	12	GGCTCAGTCATACCAGGAGCTGCT	6	+	1413	3261
ENSDARG00000005540	ENSDART00000027612	10	12	12	AACAGCAGCTGGACCAGCTGTCTAC	7	+	1328	3261
ENSDARG00000005540	ENSDART00000027612	10	18	18	GACTTCTTATGGTGGATTTGGGT	5	+	2030	3261
ENSDARG00000005540	ENSDART00000027612	10	18	18	CTACACGGCCCTGGGGAGACTTC	5	+	2013	3261
ENSDARG00000005540	ENSDART00000027612	10	18	18	GACTTCTTATGGTGGATTTGGGTAA	7	+	2030	3261
ENSDARG00000005540	ENSDART00000027612	10	19	19	TTCCTCTTACTGCTGCGTTTGAG	5	+	2084	3261
ENSDARG00000005540	ENSDART00000027612	10	19	19	TTCCTCTTACTGCTGCGTTTGAGGC	7	+	2084	3261
ENSDARG00000005540	ENSDART00000027612	10	19	19	TGCTTCCTCTTACTGCTGCGTTT	5	+	2081	3261
ENSDARG00000005540	ENSDART00000027612	10	19	19	TACTGCTGCGTTTGAGGCCGTCGCT	7	+	2091	3261
ENSDARG00000005540	ENSDART00000027612	10	21	21	GTCCTCAAACTCATGGCTGAGCT	5	+	2320	3261
ENSDARG00000005540	ENSDART00000027612	10	24	24	GTACTACTCTCTTCTGGAGGTGCT	6	+	2676	3261
ENSDARG00000005540	ENSDART00000027612	10	26	26	CACGGCCACTACTTGGCTTGATTC	6	+	3014	3261
ENSDARG00000005560	ENSDART00000020122	10	1	1	GGCCTCCGCGATGAAGCTGGTGGG	6	+	78	738
ENSDARG00000005560	ENSDART00000020122	10	2	2	TACCTCATCAAGAACTGTGACGAA	6	+	328	738
ENSDARG00000005560	ENSDART00000020122	10	2	2	GTCTTCTACTTGAAGATGAAGGG	5	+	370	738
ENSDARG00000005560	ENSDART00000020122	10	2	2	GACGGCAACGAGAAGAAGCTGGA	5	+	226	738
ENSDARG00000005645	ENSDART00000023575	10	1	1	TGCCCAGTCCAGCAGAGACGAGTTG	7	-	123	4257
ENSDARG00000005645	ENSDART00000023575	10	1	1	TCCAGCAGAGACGAGTTGAAGGA	5	-	118	4257
ENSDARG00000005645	ENSDART00000023575	10	2	2	CAACAATCCGGGGTGCAGCATCT	5	-	186	4257
ENSDARG00000005645	ENSDART00000023575	10	2	2	TACCACTCCACCATGGGGGTCGGT	6	-	276	4257
ENSDARG00000005645	ENSDART00000023575	10	2	2	GTACCACTCCACCATGGGGGTCGGT	7	-	276	4257
ENSDARG00000005645	ENSDART00000023575	10	2	2	GAACAATTCGGAGAAAGAAGAGGGA	7	-	370	4257
ENSDARG00000005645	ENSDART00000023575	10	3	3	GCCACCACCACATCACTGGGGGTCT	7	-	515	4257
ENSDARG00000005645	ENSDART00000023575	10	3	3	TTCCTCTTCCAGGAGATGGTGGG	5	-	592	4257
ENSDARG00000005645	ENSDART00000023575	10	3	3	TTCCTCTTCCAGGAGATGGTGGGTT	7	-	590	4257
ENSDARG00000005645	ENSDART00000023575	10	3	3	CACCACCACATCACTGGGGGTCTGT	7	-	513	4257
ENSDARG00000005645	ENSDART00000023575	10	3	3	CACCACCACATCACTGGGGGTCT	5	-	515	4257
ENSDARG00000005645	ENSDART00000023575	10	3	3	ACCACCACATCACTGGGGGTCTGT	6	-	513	4257
ENSDARG00000005645	ENSDART00000023575	10	4	4	CCCGGCATCACTTTTGCGCGTGT	5	-	680	4257
ENSDARG00000005645	ENSDART00000023575	10	4	4	CTCTCCAACCATATTGGTGCCGAC	6	-	715	4257
ENSDARG00000005645	ENSDART00000023575	10	5	5	GTCTGCGCACAAACATGGGCCGCT	6	-	773	4257
ENSDARG00000005645	ENSDART00000023575	10	6	6	GCCTTCACCTGAGTCAGACGCAGGC	7	-	935	4257
ENSDARG00000005645	ENSDART00000023575	10	7	7	GAAAACAGCAGGAGGGGGATTTC	5	-	1121	4257
ENSDARG00000005645	ENSDART00000023575	10	8	8	AAAAACGGCCTGACTGTGAGGGC	5	-	1188	4257
ENSDARG00000005645	ENSDART00000023575	10	8	8	TTCCACCTCCAGCAGTGCTTTGGT	6	-	1309	4257
ENSDARG00000005645	ENSDART00000023575	10	8	8	TCCACCTCCAGCAGTGCTTTGGT	5	-	1309	4257
ENSDARG00000005645	ENSDART00000023575	10	8	8	TTCCACCTCCAGCAGTGCTTTGGTC	7	-	1308	4257
ENSDARG00000005645	ENSDART00000023575	10	8	8	TCCACCTCCAGCAGTGCTTTGGTC	6	-	1308	4257
ENSDARG00000005645	ENSDART00000023575	10	9	9	TTAGGCTAATGCGCTCGTCGATGCC	7	-	1483	4257
ENSDARG00000005645	ENSDART00000023575	10	11	11	GCCGCCTTCGTGTGCGTTGGGTTG	6	-	1735	4257
ENSDARG00000005645	ENSDART00000023575	10	11	11	GGCGCCGCCTTCGTGTGCGTTGGG	6	-	1738	4257
ENSDARG00000005645	ENSDART00000023575	10	11	11	GGCGCCGCCTTCGTGTGCGTTGGGT	7	-	1737	4257
ENSDARG00000005645	ENSDART00000023575	10	11	11	GGCGGCGCCGCCTTCGTGTGCGTTG	7	-	1740	4257
ENSDARG00000005645	ENSDART00000023575	10	11	11	GAAGGCCTCGATGATGTAAGAGGTG	7	-	1767	4257
ENSDARG00000005645	ENSDART00000023575	10	13	13	AGCTCCCTCTGCACCTGACGATGGT	7	-	1988	4257
ENSDARG00000005645	ENSDART00000023575	10	14	14	ACCCTCCTCTGGCGTGCGGAGTG	5	-	2279	4257
ENSDARG00000005645	ENSDART00000023575	10	14	14	ACCCTCCTCTGGCGTGCGGAGTGT	6	-	2278	4257
ENSDARG00000005645	ENSDART00000023575	10	14	14	GCACCCTTCACTTCCTGCTGGGAC	6	-	2148	4257
ENSDARG00000005645	ENSDART00000023575	10	15	15	ACATTCACAGCTCGAGGAGGAGCA	6	-	2307	4257
ENSDARG00000005645	ENSDART00000023575	10	16	16	GCCGTCCACCGTCTGATTGATGT	5	-	2462	4257
ENSDARG00000005645	ENSDART00000023575	10	16	16	TCCACCGTCTGATTGATGTTGTA	5	-	2458	4257
ENSDARG00000005645	ENSDART00000023575	10	17	17	GCCTCCACCTGTGACTGTGGGCTGC	7	-	2616	4257
ENSDARG00000005645	ENSDART00000023575	10	17	17	TGCTCCGCCAATGCCTGCGATGAA	6	-	2704	4257
ENSDARG00000005645	ENSDART00000023575	10	20	20	GGCTGCGTCATCCAGTGGCTGCC	5	-	3211	4257
ENSDARG00000005645	ENSDART00000023575	10	21	21	TTCCCCATCAACTTCTGCTTTGGTT	7	-	3293	4257
ENSDARG00000005645	ENSDART00000023575	10	21	21	TTCCCCATCAACTTCTGCTTTGGT	6	-	3294	4257
ENSDARG00000005645	ENSDART00000023575	10	21	21	CCCATCAACTTCTGCTTTGGTTGT	6	-	3291	4257
ENSDARG00000005645	ENSDART00000023575	10	21	21	GGCTTCCCCATCAACTTCTGCTTTG	7	-	3296	4257
ENSDARG00000005645	ENSDART00000023575	10	22	22	TCCATCGTCTCGGGGAGAAGGGGTT	7	-	3576	4257
ENSDARG00000005645	ENSDART00000023575	10	22	22	AGCTTCTCCTCTTGGTGGTGGAA	5	-	3509	4257
ENSDARG00000005645	ENSDART00000023575	10	22	22	AGAAGCTTCTCCTCTTGGTGGTGGA	7	-	3510	4257
ENSDARG00000005645	ENSDART00000023575	10	24	24	TTCTGCCCAGACGATGTGTGGTC	5	-	3859	4257
ENSDARG00000005645	ENSDART00000023575	10	24	24	TTCTGCCCAGACGATGTGTGGTCT	6	-	3858	4257
ENSDARG00000005645	ENSDART00000023575	10	24	24	TGCCCAGACGATGTGTGGTCTGC	5	-	3856	4257
ENSDARG00000005645	ENSDART00000023575	10	25	25	CTCCTCTCCATGGACGAATTGGAG	6	-	4044	4257
ENSDARG00000005645	ENSDART00000023575	10	25	25	CTATCCGTCTATGGGCCGAGTTT	5	-	4092	4257
ENSDARG00000005645	ENSDART00000024778	10	2	2	CAACAATCCGGGGTGCAGCATCT	5	-	93	4167
ENSDARG00000005645	ENSDART00000024778	10	2	2	GAACAATTCGGAGAAAGAAGAGGGA	7	-	277	4167
ENSDARG00000005645	ENSDART00000024778	10	2	2	TACCACTCCACCATGGGGGTCGGT	6	-	183	4167
ENSDARG00000005645	ENSDART00000024778	10	2	2	GTACCACTCCACCATGGGGGTCGGT	7	-	183	4167
ENSDARG00000005645	ENSDART00000024778	10	3	3	ACCACCACATCACTGGGGGTCTGT	6	-	420	4167
ENSDARG00000005645	ENSDART00000024778	10	3	3	CACCACCACATCACTGGGGGTCTGT	7	-	420	4167
ENSDARG00000005645	ENSDART00000024778	10	3	3	CACCACCACATCACTGGGGGTCT	5	-	422	4167
ENSDARG00000005645	ENSDART00000024778	10	3	3	TTCCTCTTCCAGGAGATGGTGGG	5	-	499	4167
ENSDARG00000005645	ENSDART00000024778	10	3	3	TTCCTCTTCCAGGAGATGGTGGGTT	7	-	497	4167
ENSDARG00000005645	ENSDART00000024778	10	3	3	GCCACCACCACATCACTGGGGGTCT	7	-	422	4167
ENSDARG00000005645	ENSDART00000024778	10	4	4	CTCTCCAACCATATTGGTGCCGAC	6	-	622	4167
ENSDARG00000005645	ENSDART00000024778	10	4	4	CCCGGCATCACTTTTGCGCGTGT	5	-	587	4167
ENSDARG00000005645	ENSDART00000024778	10	5	5	GTCTGCGCACAAACATGGGCCGCT	6	-	680	4167
ENSDARG00000005645	ENSDART00000024778	10	6	6	GCCTTCACCTGAGTCAGACGCAGGC	7	-	842	4167
ENSDARG00000005645	ENSDART00000024778	10	7	7	GAAAACAGCAGGAGGGGGATTTC	5	-	1028	4167
ENSDARG00000005645	ENSDART00000024778	10	8	8	TCCACCTCCAGCAGTGCTTTGGTC	6	-	1215	4167
ENSDARG00000005645	ENSDART00000024778	10	8	8	TCCACCTCCAGCAGTGCTTTGGT	5	-	1216	4167
ENSDARG00000005645	ENSDART00000024778	10	8	8	TTCCACCTCCAGCAGTGCTTTGGT	6	-	1216	4167
ENSDARG00000005645	ENSDART00000024778	10	8	8	AAAAACGGCCTGACTGTGAGGGC	5	-	1095	4167
ENSDARG00000005645	ENSDART00000024778	10	8	8	TTCCACCTCCAGCAGTGCTTTGGTC	7	-	1215	4167
ENSDARG00000005645	ENSDART00000024778	10	9	9	TTAGGCTAATGCGCTCGTCGATGCC	7	-	1390	4167
ENSDARG00000005645	ENSDART00000024778	10	11	11	GGCGCCGCCTTCGTGTGCGTTGGGT	7	-	1644	4167
ENSDARG00000005645	ENSDART00000024778	10	11	11	GGCGCCGCCTTCGTGTGCGTTGGG	6	-	1645	4167
ENSDARG00000005645	ENSDART00000024778	10	11	11	GGCGGCGCCGCCTTCGTGTGCGTTG	7	-	1647	4167
ENSDARG00000005645	ENSDART00000024778	10	11	11	GCCGCCTTCGTGTGCGTTGGGTTG	6	-	1642	4167
ENSDARG00000005645	ENSDART00000024778	10	11	11	GAAGGCCTCGATGATGTAAGAGGTG	7	-	1674	4167
ENSDARG00000005645	ENSDART00000024778	10	13	13	AGCTCCCTCTGCACCTGACGATGGT	7	-	1895	4167
ENSDARG00000005645	ENSDART00000024778	10	14	14	ACCCTCCTCTGGCGTGCGGAGTG	5	-	2186	4167
ENSDARG00000005645	ENSDART00000024778	10	14	14	GCACCCTTCACTTCCTGCTGGGAC	6	-	2055	4167
ENSDARG00000005645	ENSDART00000024778	10	14	14	ACCCTCCTCTGGCGTGCGGAGTGT	6	-	2185	4167
ENSDARG00000005645	ENSDART00000024778	10	15	15	ACATTCACAGCTCGAGGAGGAGCA	6	-	2214	4167
ENSDARG00000005645	ENSDART00000024778	10	16	16	TCCACCGTCTGATTGATGTTGTA	5	-	2365	4167
ENSDARG00000005645	ENSDART00000024778	10	16	16	GCCGTCCACCGTCTGATTGATGT	5	-	2369	4167
ENSDARG00000005645	ENSDART00000024778	10	17	17	TGCTCCGCCAATGCCTGCGATGAA	6	-	2611	4167
ENSDARG00000005645	ENSDART00000024778	10	17	17	GCCTCCACCTGTGACTGTGGGCTGC	7	-	2523	4167
ENSDARG00000005645	ENSDART00000024778	10	20	20	GGCTGCGTCATCCAGTGGCTGCC	5	-	3118	4167
ENSDARG00000005645	ENSDART00000024778	10	21	21	TTCCCCATCAACTTCTGCTTTGGT	6	-	3201	4167
ENSDARG00000005645	ENSDART00000024778	10	21	21	TTCCCCATCAACTTCTGCTTTGGTT	7	-	3200	4167
ENSDARG00000005645	ENSDART00000024778	10	21	21	GGCTTCCCCATCAACTTCTGCTTTG	7	-	3203	4167
ENSDARG00000005645	ENSDART00000024778	10	21	21	CCCATCAACTTCTGCTTTGGTTGT	6	-	3198	4167
ENSDARG00000005645	ENSDART00000024778	10	22	22	AGCTTCTCCTCTTGGTGGTGGAA	5	-	3416	4167
ENSDARG00000005645	ENSDART00000024778	10	22	22	TCCATCGTCTCGGGGAGAAGGGGTT	7	-	3483	4167
ENSDARG00000005645	ENSDART00000024778	10	22	22	AGAAGCTTCTCCTCTTGGTGGTGGA	7	-	3417	4167
ENSDARG00000005645	ENSDART00000024778	10	24	24	TTCTGCCCAGACGATGTGTGGTCT	6	-	3765	4167
ENSDARG00000005645	ENSDART00000024778	10	24	24	TTCTGCCCAGACGATGTGTGGTC	5	-	3766	4167
ENSDARG00000005645	ENSDART00000024778	10	24	24	TGCCCAGACGATGTGTGGTCTGC	5	-	3763	4167
ENSDARG00000005645	ENSDART00000024778	10	25	25	CTATCCGTCTATGGGCCGAGTTT	5	-	3999	4167
ENSDARG00000005645	ENSDART00000024778	10	25	25	CTCCTCTCCATGGACGAATTGGAG	6	-	3951	4167
ENSDARG00000005645	ENSDART00000099917	10	1	1	TACCACTCCACCATGGGGGTCGGT	6	-	120	372
ENSDARG00000005645	ENSDART00000099917	10	1	1	GTACCACTCCACCATGGGGGTCGGT	7	-	120	372
ENSDARG00000005645	ENSDART00000099917	10	1	1	GAACAATTCGGAGAAAGAAGAGGGA	7	-	214	372
ENSDARG00000005645	ENSDART00000099917	10	1	1	CAACAATCCGGGGTGCAGCATCT	5	-	30	372
ENSDARG00000005645	ENSDART00000099918	10	1	1	GTACCACTCCACCATGGGGGTCGGT	7	-	120	3657
ENSDARG00000005645	ENSDART00000099918	10	1	1	CAACAATCCGGGGTGCAGCATCT	5	-	30	3657
ENSDARG00000005645	ENSDART00000099918	10	1	1	GAACAATTCGGAGAAAGAAGAGGGA	7	-	214	3657
ENSDARG00000005645	ENSDART00000099918	10	1	1	TACCACTCCACCATGGGGGTCGGT	6	-	120	3657
ENSDARG00000005645	ENSDART00000099918	10	2	2	CACCACCACATCACTGGGGGTCT	5	-	359	3657
ENSDARG00000005645	ENSDART00000099918	10	2	2	TTCCTCTTCCAGGAGATGGTGGG	5	-	436	3657
ENSDARG00000005645	ENSDART00000099918	10	2	2	TTCCTCTTCCAGGAGATGGTGGGTT	7	-	434	3657
ENSDARG00000005645	ENSDART00000099918	10	2	2	CACCACCACATCACTGGGGGTCTGT	7	-	357	3657
ENSDARG00000005645	ENSDART00000099918	10	2	2	ACCACCACATCACTGGGGGTCTGT	6	-	357	3657
ENSDARG00000005645	ENSDART00000099918	10	2	2	GCCACCACCACATCACTGGGGGTCT	7	-	359	3657
ENSDARG00000005645	ENSDART00000099918	10	3	3	CTCTCCAACCATATTGGTGCCGAC	6	-	559	3657
ENSDARG00000005645	ENSDART00000099918	10	3	3	CCCGGCATCACTTTTGCGCGTGT	5	-	524	3657
ENSDARG00000005645	ENSDART00000099918	10	4	4	GTCTGCGCACAAACATGGGCCGCT	6	-	617	3657
ENSDARG00000005645	ENSDART00000099918	10	5	5	GCCTTCACCTGAGTCAGACGCAGGC	7	-	779	3657
ENSDARG00000005645	ENSDART00000099918	10	7	7	GAAAACAGCAGGAGGGGGATTTC	5	-	977	3657
ENSDARG00000005645	ENSDART00000099918	10	8	8	TCCACCTCCAGCAGTGCTTTGGT	5	-	1165	3657
ENSDARG00000005645	ENSDART00000099918	10	8	8	TCCACCTCCAGCAGTGCTTTGGTC	6	-	1164	3657
ENSDARG00000005645	ENSDART00000099918	10	8	8	TTCCACCTCCAGCAGTGCTTTGGTC	7	-	1164	3657
ENSDARG00000005645	ENSDART00000099918	10	8	8	TTCCACCTCCAGCAGTGCTTTGGT	6	-	1165	3657
ENSDARG00000005645	ENSDART00000099918	10	8	8	AAAAACGGCCTGACTGTGAGGGC	5	-	1044	3657
ENSDARG00000005645	ENSDART00000099918	10	9	9	TTAGGCTAATGCGCTCGTCGATGCC	7	-	1339	3657
ENSDARG00000005645	ENSDART00000099918	10	11	11	GCCGCCTTCGTGTGCGTTGGGTTG	6	-	1591	3657
ENSDARG00000005645	ENSDART00000099918	10	11	11	GAAGGCCTCGATGATGTAAGAGGTG	7	-	1623	3657
ENSDARG00000005645	ENSDART00000099918	10	11	11	GGCGCCGCCTTCGTGTGCGTTGGG	6	-	1594	3657
ENSDARG00000005645	ENSDART00000099918	10	11	11	GGCGCCGCCTTCGTGTGCGTTGGGT	7	-	1593	3657
ENSDARG00000005645	ENSDART00000099918	10	11	11	GGCGGCGCCGCCTTCGTGTGCGTTG	7	-	1596	3657
ENSDARG00000005645	ENSDART00000099918	10	13	13	AGCTCCCTCTGCACCTGACGATGGT	7	-	1844	3657
ENSDARG00000005645	ENSDART00000099918	10	14	14	GCACCCTTCACTTCCTGCTGGGAC	6	-	2004	3657
ENSDARG00000005645	ENSDART00000099918	10	14	14	ACCCTCCTCTGGCGTGCGGAGTGT	6	-	2134	3657
ENSDARG00000005645	ENSDART00000099918	10	14	14	ACCCTCCTCTGGCGTGCGGAGTG	5	-	2135	3657
ENSDARG00000005645	ENSDART00000099918	10	15	15	ACATTCACAGCTCGAGGAGGAGCA	6	-	2163	3657
ENSDARG00000005645	ENSDART00000099918	10	16	16	GCCGTCCACCGTCTGATTGATGT	5	-	2318	3657
ENSDARG00000005645	ENSDART00000099918	10	16	16	TCCACCGTCTGATTGATGTTGTA	5	-	2314	3657
ENSDARG00000005645	ENSDART00000099918	10	18	18	CTACACGCATACCTGCCGGTGTG	5	-	2655	3657
ENSDARG00000005645	ENSDART00000099918	10	18	18	TGCTCCGCCAATGCCTGCGATGAA	6	-	2539	3657
ENSDARG00000005645	ENSDART00000099918	10	21	21	GGCTGCGTCATCCAGTGGCTGCC	5	-	3016	3657
ENSDARG00000005645	ENSDART00000099918	10	24	24	TTCCCCATCAACTTCTGCTTTGGT	6	-	3243	3657
ENSDARG00000005645	ENSDART00000099918	10	24	24	TTCCCCATCAACTTCTGCTTTGGTT	7	-	3242	3657
ENSDARG00000005645	ENSDART00000099918	10	24	24	GGCTTCCCCATCAACTTCTGCTTTG	7	-	3245	3657
ENSDARG00000005645	ENSDART00000099918	10	24	24	CCCATCAACTTCTGCTTTGGTTGT	6	-	3240	3657
ENSDARG00000005645	ENSDART00000099918	10	26	26	TCCATCGTCTCGGGGAGAAGGGGTT	7	-	3537	3657
ENSDARG00000005645	ENSDART00000099918	10	26	26	AGCTTCTCCTCTTGGTGGTGGAA	5	-	3470	3657
ENSDARG00000005645	ENSDART00000099918	10	26	26	AGAAGCTTCTCCTCTTGGTGGTGGA	7	-	3471	3657
ENSDARG00000005785	ENSDART00000014385	10	2	2	CGCAAACCCTTCCAGCTGAAGAA	5	+	184	834
ENSDARG00000005785	ENSDART00000014385	10	7	7	ACCACCATCCAGCTGGTGTGTGT	5	+	619	834
ENSDARG00000005785	ENSDART00000014385	10	8	8	TACCACGCATACACACGCGGCAAAC	7	+	769	834
ENSDARG00000005785	ENSDART00000014385	10	8	8	CGCAACTTCCTGCTGAAGAAGCT	5	+	817	834
ENSDARG00000005785	ENSDART00000014385	10	8	8	AGAATCGCAACTTCCTGCTGAAGAA	7	+	812	834
ENSDARG00000005785	ENSDART00000014385	10	8	8	AACGGCTGCCCAAAGTGCTGCAGAA	7	+	791	834
ENSDARG00000005785	ENSDART00000076686	10	2	2	CGCAAACCCTTCCAGCTGAAGAA	5	+	184	849
ENSDARG00000005785	ENSDART00000076686	10	7	7	ACCACCATCCAGCTGGTGTGTGT	5	+	634	849
ENSDARG00000005785	ENSDART00000076686	10	8	8	AGAATCGCAACTTCCTGCTGAAGAA	7	+	827	849
ENSDARG00000005785	ENSDART00000076686	10	8	8	AACGGCTGCCCAAAGTGCTGCAGAA	7	+	806	849
ENSDARG00000005785	ENSDART00000076686	10	8	8	CGCAACTTCCTGCTGAAGAAGCT	5	+	832	849
ENSDARG00000005785	ENSDART00000076686	10	8	8	TACCACGCATACACACGCGGCAAAC	7	+	784	849
ENSDARG00000005966	ENSDART00000013784	10	1	1	TCCTCCCTCGTGCTGCAGTGTGT	5	-	89	2835
ENSDARG00000005966	ENSDART00000013784	10	1	1	GTCATCTTCCCTGAGGATGTGGCG	6	-	34	2835
ENSDARG00000005966	ENSDART00000013784	10	1	1	CTCTCCTCCCTCGTGCTGCAGTG	5	-	92	2835
ENSDARG00000005966	ENSDART00000013784	10	1	1	TTCGTCATCTTCCCTGAGGATGTG	6	-	37	2835
ENSDARG00000005966	ENSDART00000013784	10	3	3	ACCTTCTCCCGGATCTCTGGAGCG	6	-	336	2835
ENSDARG00000005966	ENSDART00000013784	10	6	6	ACAAACGCCACGAAAGGCTTGTCT	6	-	633	2835
ENSDARG00000005966	ENSDART00000013784	10	6	6	AACAAACGCCACGAAAGGCTTGTCT	7	-	633	2835
ENSDARG00000005966	ENSDART00000013784	10	8	8	GTCCCATTCGCCCGGAGGAAGAA	5	-	884	2835
ENSDARG00000005966	ENSDART00000013784	10	8	8	GAACTCATCGATCCCGGCGATTAA	6	-	844	2835
ENSDARG00000005966	ENSDART00000013784	10	9	9	GGCATCTCCTCATCTTCTGCAGAC	6	-	1020	2835
ENSDARG00000005966	ENSDART00000013784	10	9	9	CTCCTCTCCCAGCTCATGCGGAGCC	7	-	1044	2835
ENSDARG00000005966	ENSDART00000013784	10	10	10	CCCCCAAAAGTAATGGCATTGGTG	6	-	1206	2835
ENSDARG00000005966	ENSDART00000013784	10	10	10	TCCCCCAAAAGTAATGGCATTGGTG	7	-	1206	2835
ENSDARG00000005966	ENSDART00000013784	10	12	12	GAATCAGACACTGCAGGCAGGAGTG	7	-	1441	2835
ENSDARG00000005966	ENSDART00000013784	10	12	12	CTCATCATCTTCTTGAGGGCGTC	5	-	1558	2835
ENSDARG00000005966	ENSDART00000013784	10	12	12	GGCGTCAGAGATGAAGATGAAGGA	6	-	1540	2835
ENSDARG00000005966	ENSDART00000013784	10	15	15	TCCGGCACATATTTGCAGGATTT	5	-	1822	2835
ENSDARG00000005966	ENSDART00000013784	10	16	16	GTCGGCACAATCAGTTTGGGTGTTT	7	-	2018	2835
ENSDARG00000005966	ENSDART00000013784	10	16	16	GTCGGCACAATCAGTTTGGGTGT	5	-	2020	2835
ENSDARG00000005966	ENSDART00000013784	10	16	16	ACCAACAAAAGTCATGATTGATGT	6	-	1972	2835
ENSDARG00000005966	ENSDART00000013784	10	18	18	TCCATCTTCAGAGAGTCGATGTG	5	-	2323	2835
ENSDARG00000005966	ENSDART00000013784	10	18	18	GTAAACCCATGAAGGAGCAGACGGC	7	-	2263	2835
ENSDARG00000005966	ENSDART00000013784	10	18	18	GCAGACGGCCATGAGGACGCCAAC	6	-	2248	2835
ENSDARG00000005966	ENSDART00000013784	10	18	18	ATCTTCAGAGAGTCGATGTGTGC	5	-	2320	2835
ENSDARG00000005966	ENSDART00000013784	10	21	21	AGAAGCAACACCCATGTAGAGGAA	6	-	2497	2835
ENSDARG00000005966	ENSDART00000013784	10	21	21	AGCAACACCCATGTAGAGGAAAAC	6	-	2494	2835
ENSDARG00000005966	ENSDART00000013784	10	22	22	AAACACAAAATCTGGCTGATGTT	5	-	2573	2835
ENSDARG00000005966	ENSDART00000013784	10	22	22	CACAAAATCTGGCTGATGTTTGGCA	7	-	2568	2835
ENSDARG00000005966	ENSDART00000013784	10	22	22	AGAAACACAAAATCTGGCTGATGT	6	-	2574	2835
ENSDARG00000005966	ENSDART00000013784	10	22	22	CGCCGCAGCGGGACGTGCCGCAGAA	7	-	2594	2835
ENSDARG00000005966	ENSDART00000013784	10	22	22	AGAAACACAAAATCTGGCTGATGTT	7	-	2573	2835
ENSDARG00000005966	ENSDART00000013784	10	22	22	ACAGCCAGACAGGTGATCTGCAGCA	7	-	2636	2835
ENSDARG00000006005	ENSDART00000020817	10	1	1	TCCGTCATCTCCACGGGGGAAGAC	6	-	12	1032
ENSDARG00000006005	ENSDART00000020817	10	2	2	AGATGCTGCAGATGCTGATGAAGAT	7	-	369	1032
ENSDARG00000006005	ENSDART00000020817	10	2	2	CTCTGCACCGCTGCTGTTGTCGTC	6	-	427	1032
ENSDARG00000006005	ENSDART00000020817	10	2	2	TGCTGCAGATGCTGATGAAGATGCT	7	-	366	1032
ENSDARG00000006005	ENSDART00000020817	10	3	3	ACACTCACCTGTCTGCCTTTGAT	5	-	586	1032
ENSDARG00000006005	ENSDART00000020817	10	5	5	TTCACCATCTCGTGGCTCTGTGGTT	7	-	914	1032
ENSDARG00000006253	ENSDART00000015347	10	3	1	ACCTTCTCCAGATCTGCGATTTC	5	-	88	813
ENSDARG00000006253	ENSDART00000015347	10	4	2	AGCTCAACAGACGAGCTGTCTGT	5	-	187	813
ENSDARG00000006253	ENSDART00000015347	10	4	2	GCCAACAGCTCCTCCAGAGGCATGT	7	-	116	813
ENSDARG00000006253	ENSDART00000015347	10	5	3	GTCATCCGCAGAAGATTGTGTTTCT	7	-	282	813
ENSDARG00000006253	ENSDART00000015347	10	10	8	TTCTTCAGACCAAGGAAGCATCT	5	-	737	813
ENSDARG00000006253	ENSDART00000101606	10	3	3	ACCTTCTCCAGATCTGCGATTTC	5	-	196	1626
ENSDARG00000006253	ENSDART00000101606	10	4	4	AGCTCAACAGACGAGCTGTCTGT	5	-	295	1626
ENSDARG00000006253	ENSDART00000101606	10	4	4	GCCAACAGCTCCTCCAGAGGCATGT	7	-	224	1626
ENSDARG00000006253	ENSDART00000101606	10	5	5	GTCATCCGCAGAAGATTGTGTTTCT	7	-	390	1626
ENSDARG00000006253	ENSDART00000101606	10	10	10	TTCTTCAGACCAAGGAAGCATCT	5	-	845	1626
ENSDARG00000006253	ENSDART00000101606	10	11	11	CTCCGCCACCGTCCTTGTGCTGAC	6	-	937	1626
ENSDARG00000006253	ENSDART00000101606	10	11	11	TCCGCCACCGTCCTTGTGCTGAC	5	-	937	1626
ENSDARG00000006253	ENSDART00000101606	10	13	13	TTCAGCCGCTTGGCCGGGGGTCGTT	7	-	1436	1626
ENSDARG00000006253	ENSDART00000101606	10	13	13	TCCGTCTGCGCTGCTGGAGTAGCT	6	-	1336	1626
ENSDARG00000006253	ENSDART00000101606	10	13	13	GTCTCCGTCTGCGCTGCTGGAGTA	6	-	1339	1626
ENSDARG00000006253	ENSDART00000101606	10	13	13	GCAGTCTCCGTCTGCGCTGCTGGA	6	-	1342	1626
ENSDARG00000006253	ENSDART00000101606	10	13	13	GACTGCAGCGCTGTGTGTTGATGTA	7	-	1607	1626
ENSDARG00000006253	ENSDART00000101606	10	13	13	ATCTTCAGCCGCTTGGCCGGGGGT	6	-	1440	1626
ENSDARG00000006257	ENSDART00000023766	10	2	2	CTCTCCAGCTTCCCGAGCAGAATGT	7	+	72	2526
ENSDARG00000006257	ENSDART00000023766	10	3	3	CCCAAAAGATGGCAATGTGACGGG	6	+	253	2526
ENSDARG00000006257	ENSDART00000023766	10	4	4	GACTGCGACAACGGAGAGGACGAG	6	+	412	2526
ENSDARG00000006257	ENSDART00000023766	10	4	4	CCCGTCTTCTGGAAGTGTGACGGT	6	+	382	2526
ENSDARG00000006257	ENSDART00000023766	10	4	4	AAAGACTGCGACAACGGAGAGGAC	6	+	409	2526
ENSDARG00000006257	ENSDART00000023766	10	5	5	GCATTCACCGGAAGTGGCGCTGCG	6	+	749	2526
ENSDARG00000006257	ENSDART00000023766	10	5	5	AAATTCGTCTGCAATGGTGAAGAT	6	+	505	2526
ENSDARG00000006257	ENSDART00000023766	10	5	5	TTCGTCTGCAATGGTGAAGATGAC	6	+	508	2526
ENSDARG00000006257	ENSDART00000023766	10	6	6	GACCAATTCAAGTGTGATGACGGC	6	+	838	2526
ENSDARG00000006257	ENSDART00000023766	10	10	10	GCCGACTTCATTCAGCAGATGAT	5	+	1423	2526
ENSDARG00000006257	ENSDART00000023766	10	11	11	GAACCAGCCTCTATTGCTGTAGAC	6	+	1666	2526
ENSDARG00000006257	ENSDART00000023766	10	11	11	ACCCACAGCACAGTGTTGGATAA	5	+	1474	2526
ENSDARG00000006257	ENSDART00000023766	10	13	13	AGCTGCACATGCTTTGTAGCGTAG	6	+	1856	2526
ENSDARG00000006257	ENSDART00000023766	10	15	15	GGCCTCAGATGGCTTGCGCTGCA	5	+	2223	2526
ENSDARG00000006257	ENSDART00000023766	10	15	15	TTCCCCTAAATACACCTGCGTGTGT	7	+	2181	2526
ENSDARG00000006257	ENSDART00000023766	10	16	16	ACATCAGCCAGAGGATCTGCTGCT	6	+	2287	2526
ENSDARG00000006257	ENSDART00000023766	10	16	16	TACATCAGCCAGAGGATCTGCTGCT	7	+	2286	2526
ENSDARG00000006257	ENSDART00000023766	10	17	17	GTAGACACAGCGCTTCTGTAGGC	5	+	2465	2526
ENSDARG00000006257	ENSDART00000023766	10	17	17	GACAACCCAGTGTATCTGAAGAC	5	+	2413	2526
ENSDARG00000006389	ENSDART00000003587	10	2	1	GACTTCTTCCAACCCAGCAGACGTT	7	-	47	1404
ENSDARG00000006389	ENSDART00000003587	10	2	1	CACTTCTCCTCCTGGCCGTTTTG	5	-	109	1404
ENSDARG00000006389	ENSDART00000003587	10	4	3	GACTTCATCCTTCTTGAGGTTGAA	6	-	469	1404
ENSDARG00000006389	ENSDART00000003587	10	4	3	ATCGCCACAGGCGGCAGTAGATGAC	7	-	388	1404
ENSDARG00000006389	ENSDART00000003587	10	4	3	GCAGACTTCATCCTTCTTGAGGT	5	-	473	1404
ENSDARG00000006389	ENSDART00000003587	10	4	3	GCCATCGCCACAGGCGGCAGTAGAT	7	-	391	1404
ENSDARG00000006389	ENSDART00000003587	10	4	3	GTCTCCACCCGCTGGTAGTGGTA	5	-	505	1404
ENSDARG00000006389	ENSDART00000003587	10	4	3	TCCACCCGCTGGTAGTGGTAGGG	5	-	502	1404
ENSDARG00000006389	ENSDART00000003587	10	4	3	TCCACCCGCTGGTAGTGGTAGGGA	6	-	501	1404
ENSDARG00000006389	ENSDART00000003587	10	8	7	CACCAAAACGCAGGCTCTGAGTAA	6	-	813	1404
ENSDARG00000006389	ENSDART00000003587	10	10	9	TGCTGCAAACTCCTGGTTGTTGAA	6	-	1165	1404
ENSDARG00000006389	ENSDART00000003587	10	10	9	GTACTCTGCTCCCCAGCCTTTGAC	6	-	1267	1404
ENSDARG00000006389	ENSDART00000044756	10	2	1	CACTTCTCCTCCTGGCCGTTTTG	5	-	109	1404
ENSDARG00000006389	ENSDART00000044756	10	2	1	GACTTCTTCCAACCCAGCAGACGTT	7	-	47	1404
ENSDARG00000006389	ENSDART00000044756	10	4	3	TCCACCCGCTGGTAGTGGTAGGGA	6	-	501	1404
ENSDARG00000006389	ENSDART00000044756	10	4	3	TCCACCCGCTGGTAGTGGTAGGG	5	-	502	1404
ENSDARG00000006389	ENSDART00000044756	10	4	3	GTCTCCACCCGCTGGTAGTGGTA	5	-	505	1404
ENSDARG00000006389	ENSDART00000044756	10	4	3	GCCATCGCCACAGGCGGCAGTAGAT	7	-	391	1404
ENSDARG00000006389	ENSDART00000044756	10	4	3	GCAGACTTCATCCTTCTTGAGGT	5	-	473	1404
ENSDARG00000006389	ENSDART00000044756	10	4	3	GACTTCATCCTTCTTGAGGTTGAA	6	-	469	1404
ENSDARG00000006389	ENSDART00000044756	10	4	3	ATCGCCACAGGCGGCAGTAGATGAC	7	-	388	1404
ENSDARG00000006389	ENSDART00000044756	10	8	7	CACCAAAACGCAGGCTCTGAGTAA	6	-	813	1404
ENSDARG00000006389	ENSDART00000044756	10	10	9	TGCTGCAAACTCCTGGTTGTTGAA	6	-	1165	1404
ENSDARG00000006389	ENSDART00000044756	10	10	9	GTACTCTGCTCCCCAGCCTTTGAC	6	-	1267	1404
ENSDARG00000006389	ENSDART00000054168	10	1	1	CACTTCTCCTCCTGGCCGTTTTG	5	-	109	1194
ENSDARG00000006389	ENSDART00000054168	10	1	1	GACTTCTTCCAACCCAGCAGACGTT	7	-	47	1194
ENSDARG00000006389	ENSDART00000054168	10	2	2	TCCACCCGCTGGTAGTGGTAGGG	5	-	412	1194
ENSDARG00000006389	ENSDART00000054168	10	2	2	GCCATCGCCACAGGCGGCAGTAGAT	7	-	301	1194
ENSDARG00000006389	ENSDART00000054168	10	2	2	GCAGACTTCATCCTTCTTGAGGT	5	-	383	1194
ENSDARG00000006389	ENSDART00000054168	10	2	2	GACTTCATCCTTCTTGAGGTTGAA	6	-	379	1194
ENSDARG00000006389	ENSDART00000054168	10	2	2	TCCACCCGCTGGTAGTGGTAGGGA	6	-	411	1194
ENSDARG00000006389	ENSDART00000054168	10	2	2	ATCGCCACAGGCGGCAGTAGATGAC	7	-	298	1194
ENSDARG00000006389	ENSDART00000054168	10	2	2	GTCTCCACCCGCTGGTAGTGGTA	5	-	415	1194
ENSDARG00000006389	ENSDART00000054168	10	6	6	CACCAAAACGCAGGCTCTGAGTAA	6	-	723	1194
ENSDARG00000006389	ENSDART00000054168	10	8	8	GTACTCTGCTCCCCAGCCTTTGAC	6	-	1177	1194
ENSDARG00000006389	ENSDART00000054168	10	8	8	TGCTGCAAACTCCTGGTTGTTGAA	6	-	1075	1194
ENSDARG00000006624	ENSDART00000024127	10	3	3	GAACTCCACAGTAGAGATGATGTC	6	-	97	1344
ENSDARG00000006624	ENSDART00000024127	10	3	3	AGCAGCTCCCCTGAGTGGTTGAA	5	-	118	1344
ENSDARG00000006624	ENSDART00000024127	10	3	3	AACTCCACAGTAGAGATGATGTC	5	-	97	1344
ENSDARG00000006624	ENSDART00000024127	10	4	4	CACTACGGCACTGTGGCTGACTCT	6	-	197	1344
ENSDARG00000006624	ENSDART00000024127	10	4	4	GACAACAAAAACTGTGCAGCGTTC	6	-	327	1344
ENSDARG00000006624	ENSDART00000024127	10	5	5	AACTCACCCGTAGAGTTGTGATGGT	7	-	454	1344
ENSDARG00000006624	ENSDART00000024127	10	10	10	TCCTGCGCAAACCCTGCGCGGCT	5	-	1190	1344
ENSDARG00000006624	ENSDART00000024127	10	10	10	CGCAAACCCTGCGCGGCTTGAGGA	6	-	1184	1344
ENSDARG00000006896	ENSDART00000021100	10	3	3	AGATTCCCCGTCAGACTGTGACTGC	7	-	156	1125
ENSDARG00000006896	ENSDART00000021100	10	4	4	AGCAGCTGCTGTGCTGGCGTAGTG	6	-	398	1125
ENSDARG00000006896	ENSDART00000021100	10	5	5	TTCTCCACCATAGTGTCGTAGTG	5	-	640	1125
ENSDARG00000006896	ENSDART00000021100	10	5	5	GTTCTCCACCATAGTGTCGTAGTG	6	-	640	1125
ENSDARG00000006896	ENSDART00000021100	10	5	5	GACAGCTGCCGTTTGCAGGAGAA	5	-	568	1125
ENSDARG00000006896	ENSDART00000021100	10	9	9	GGCAACGTCATGGCCTGGTGAGGG	6	-	1092	1125
ENSDARG00000006896	ENSDART00000021100	10	9	9	GGCAACGTCATGGCCTGGTGAGGGA	7	-	1091	1125
ENSDARG00000006896	ENSDART00000021100	10	9	9	GTTAGCGGCTAAGAGGAAGCTGCG	6	-	1115	1125
ENSDARG00000006896	ENSDART00000021100	10	9	9	AGCGGCTAAGAGGAAGCTGCGGCA	6	-	1112	1125
ENSDARG00000006896	ENSDART00000023900	10	2	2	AGATTCCCCGTCAGACTGTGACTGC	7	-	24	987
ENSDARG00000006896	ENSDART00000023900	10	3	3	AGCAGCTGCTGTGCTGGCGTAGTG	6	-	266	987
ENSDARG00000006896	ENSDART00000023900	10	4	4	TTCTCCACCATAGTGTCGTAGTG	5	-	508	987
ENSDARG00000006896	ENSDART00000023900	10	4	4	GACAGCTGCCGTTTGCAGGAGAA	5	-	436	987
ENSDARG00000006896	ENSDART00000023900	10	4	4	GTTCTCCACCATAGTGTCGTAGTG	6	-	508	987
ENSDARG00000006896	ENSDART00000023900	10	8	8	GGCAACGTCATGGCCTGGTGAGGGA	7	-	959	987
ENSDARG00000006896	ENSDART00000023900	10	8	8	GGCAACGTCATGGCCTGGTGAGGG	6	-	960	987
ENSDARG00000006896	ENSDART00000023900	10	8	8	AGCGGCTAAGAGGAAGCTGCGGCA	6	-	980	987
ENSDARG00000007355	ENSDART00000021960	10	1	1	ACCGGCAGCATGTCTGCAGCAGGA	6	+	1	624
ENSDARG00000007355	ENSDART00000021960	10	5	5	ACCACCAAATGGATCGATGACGTC	6	+	319	624
ENSDARG00000007355	ENSDART00000021960	10	5	5	GTCATCATCATGCTAGTGGGAAAC	6	+	364	624
ENSDARG00000007355	ENSDART00000021960	10	6	6	TACAACGTCAAGCAGGTGAGTGC	5	+	490	624
ENSDARG00000007355	ENSDART00000021960	10	8	8	GAAGGCGGCTGTTCATGCTGAGGCT	7	+	616	624
ENSDARG00000007355	ENSDART00000021960	10	8	8	GAAGGCGGCTGTTCATGCTGAGGC	6	+	616	624
ENSDARG00000007355	ENSDART00000049917	10	1	1	ACCGGCAGCATGTCTGCAGCAGGA	6	+	1	624
ENSDARG00000007355	ENSDART00000049917	10	4	4	TTCAGCCGCTGCTGTTGTAGTTTAC	7	+	264	624
ENSDARG00000007355	ENSDART00000049917	10	4	4	AGATTCAGCCGCTGCTGTTGTAGTT	7	+	261	624
ENSDARG00000007355	ENSDART00000049917	10	5	5	GTCATCATCATGCTAGTGGGAAAC	6	+	364	624
ENSDARG00000007355	ENSDART00000049917	10	5	5	ACCACCAAATGGATCGATGACGTC	6	+	319	624
ENSDARG00000007355	ENSDART00000049917	10	6	6	TACAACGTCAAGCAGGTGAGTGC	5	+	490	624
ENSDARG00000007355	ENSDART00000049917	10	8	8	GAAGGCGGCTGTTCATGCTGAGGC	6	+	616	624
ENSDARG00000007355	ENSDART00000049917	10	8	8	GAAGGCGGCTGTTCATGCTGAGGCT	7	+	616	624
ENSDARG00000007531	ENSDART00000015872	10	2	1	CGCCACACCATGGAAGCAGCTGAA	6	+	60	768
ENSDARG00000007531	ENSDART00000015872	10	2	1	AGAGACAAAACACTAAGAAGAGTAA	7	+	326	768
ENSDARG00000007531	ENSDART00000015872	10	2	1	ACCCAACCCGAAAACTAAGCAGCA	6	+	162	768
ENSDARG00000007531	ENSDART00000015872	10	2	1	GACGCCACACCATGGAAGCAGCT	5	+	58	768
ENSDARG00000007531	ENSDART00000015872	10	2	1	AACCCAACCCGAAAACTAAGCAGCA	7	+	161	768
ENSDARG00000007531	ENSDART00000015872	10	2	1	GCATTCAGAATGACGCGGTGGGC	5	+	1	768
ENSDARG00000007531	ENSDART00000015872	10	2	1	AGACAAAACACTAAGAAGAGTAA	5	+	328	768
ENSDARG00000007531	ENSDART00000015872	10	3	2	CTCGCCGACTGTCCGGAAGCAAAC	6	+	388	768
ENSDARG00000007531	ENSDART00000015872	10	6	5	CCCAAAAAAGCCAAAGTTGTGGTT	6	+	751	768
ENSDARG00000007531	ENSDART00000015872	10	6	5	CAAAAAAGCCAAAGTTGTGGTTTTC	7	+	753	768
ENSDARG00000007531	ENSDART00000015872	10	6	5	CAAAAAAGCCAAAGTTGTGGTTTT	6	+	753	768
ENSDARG00000007531	ENSDART00000015872	10	6	5	AAAAAAGCCAAAGTTGTGGTTTT	5	+	754	768
ENSDARG00000007531	ENSDART00000015872	10	6	5	ACCCAAAAAAGCCAAAGTTGTGGTT	7	+	750	768
ENSDARG00000007531	ENSDART00000015872	10	6	5	AAAAAAGCCAAAGTTGTGGTTTTC	6	+	754	768
ENSDARG00000007856	ENSDART00000015279	10	1	1	GGCTTCACCCGCCTGGAGGAGCT	5	+	295	1350
ENSDARG00000007856	ENSDART00000015279	10	1	1	ACAAACACCTGCGCTCTCTGGCTTC	7	+	332	1350
ENSDARG00000007856	ENSDART00000015279	10	2	2	GACAACCCATGGGAGTGCGACTGC	6	+	763	1350
ENSDARG00000007856	ENSDART00000015279	10	2	2	TGCGACTGCAAGGCTGTGCCGCT	5	+	778	1350
ENSDARG00000007856	ENSDART00000015279	10	2	2	TTCAACAACTCACTGCCGGAGCT	5	+	688	1350
ENSDARG00000007856	ENSDART00000015279	10	2	2	CTCAACGACAACCCATGGGAGTGC	6	+	757	1350
ENSDARG00000007856	ENSDART00000015279	10	2	2	CACAGCTCCACCTGAGCTGGTGGG	6	+	849	1350
ENSDARG00000007856	ENSDART00000015279	10	2	2	CAACAACTCACTGCCGGAGCTGCC	6	+	690	1350
ENSDARG00000007856	ENSDART00000015279	10	2	2	AGCTCCACCTGAGCTGGTGGGGAA	6	+	852	1350
ENSDARG00000007856	ENSDART00000015279	10	2	2	AGCTCCACCTGAGCTGGTGGGGA	5	+	852	1350
ENSDARG00000007856	ENSDART00000015279	10	2	2	AAATCCAGCAATCAGGGGGATGTG	6	+	943	1350
ENSDARG00000007856	ENSDART00000015279	10	2	2	AAATCCAGCAATCAGGGGGATGT	5	+	943	1350
ENSDARG00000008097	ENSDART00000002985	10	2	1	GCACCATCCCGTTTGCCTTTGTG	5	+	128	735
ENSDARG00000008097	ENSDART00000002985	10	2	1	AGCACCATCCCGTTTGCCTTTGTG	6	+	127	735
ENSDARG00000008097	ENSDART00000002985	10	2	1	AGAAGCACCATCCCGTTTGCCTTT	6	+	124	735
ENSDARG00000008097	ENSDART00000002985	10	3	2	ACCCCCGACTCGCAGATCTGAGTTT	7	+	312	735
ENSDARG00000008097	ENSDART00000002985	10	4	3	GTCTTCCTCCCACTGGCAGCTGGC	6	+	353	735
ENSDARG00000008097	ENSDART00000002985	10	5	4	CCCACCGTCCCGCCGGCCGCCGCT	6	+	687	735
ENSDARG00000008097	ENSDART00000002985	10	5	4	GCCTACATCAGAGTGATGGAGGA	5	+	535	735
ENSDARG00000008097	ENSDART00000002985	10	5	4	TACATCAGAGTGATGGAGGAGCG	5	+	538	735
ENSDARG00000008097	ENSDART00000100715	10	1	1	GCACCATCCCGTTTGCCTTTGTG	5	+	128	750
ENSDARG00000008097	ENSDART00000100715	10	1	1	AGCACCATCCCGTTTGCCTTTGTG	6	+	127	750
ENSDARG00000008097	ENSDART00000100715	10	1	1	AGAAGCACCATCCCGTTTGCCTTT	6	+	124	750
ENSDARG00000008097	ENSDART00000100715	10	2	2	ACCCCCGACTCGCAGATCTGAGTTT	7	+	312	750
ENSDARG00000008097	ENSDART00000100715	10	3	3	GTCTTCCTCCCACTGGCAGCTGGC	6	+	353	750
ENSDARG00000008097	ENSDART00000100715	10	4	4	AAATACAAATCTCAGAGGAGGGC	5	+	547	750
ENSDARG00000008097	ENSDART00000100715	10	5	5	CCCACCGTCCCGCCGGCCGCCGCT	6	+	717	750
ENSDARG00000008097	ENSDART00000100715	10	5	5	TACATCAGAGTGATGGAGGAGCG	5	+	568	750
ENSDARG00000008182	ENSDART00000007359	10	3	3	ATCCTATTAACTCAGGGTGTCTTT	6	-	347	426
ENSDARG00000008186	ENSDART00000005292	10	1	1	GGCTTCTTCAGCAGGCAGATGAG	5	-	289	1755
ENSDARG00000008186	ENSDART00000005292	10	1	1	GCCTCCAGCGATGGCGTAGGTGTC	6	-	208	1755
ENSDARG00000008186	ENSDART00000005292	10	1	1	GCCGTCAGACTCCTGAGAGTGGTAG	7	-	264	1755
ENSDARG00000008186	ENSDART00000005292	10	1	1	TTCTTCAGCAGGCAGATGAGGCC	5	-	286	1755
ENSDARG00000008186	ENSDART00000005292	10	1	1	AACTGCGGCTCTGGCGGAGCAGGT	6	-	110	1755
ENSDARG00000008186	ENSDART00000005292	10	2	2	GGCATCTTCTCATGTGCTGTTGTG	6	-	471	1755
ENSDARG00000008186	ENSDART00000005292	10	9	9	AACAGCAACAACCTTCTGTGTTC	5	-	1040	1755
ENSDARG00000008186	ENSDART00000005292	10	9	9	TTCTTCTGCAGAAACTTGTGAAGCG	7	-	1223	1755
ENSDARG00000008186	ENSDART00000005292	10	9	9	TTCTGCAGAAACTTGTGAAGCGGCC	7	-	1220	1755
ENSDARG00000008186	ENSDART00000005292	10	9	9	ACAACCTTCTGTGTTCTGAAGTA	5	-	1033	1755
ENSDARG00000008186	ENSDART00000005292	10	10	10	GCCAAAGTCGCTGATTTTTGCATAA	7	-	1377	1755
ENSDARG00000008186	ENSDART00000005292	10	12	12	TTCTCAATCATTTGGATGACTTC	5	-	1597	1755
ENSDARG00000008186	ENSDART00000101358	10	1	1	TTCTTCAGCAGGCAGATGAGGCC	5	-	286	1755
ENSDARG00000008186	ENSDART00000101358	10	1	1	GGCTTCTTCAGCAGGCAGATGAG	5	-	289	1755
ENSDARG00000008186	ENSDART00000101358	10	1	1	GCCTCCAGCGATGGCGTAGGTGTC	6	-	208	1755
ENSDARG00000008186	ENSDART00000101358	10	1	1	GCCGTCAGACTCCTGAGAGTGGTAG	7	-	264	1755
ENSDARG00000008186	ENSDART00000101358	10	1	1	AACTGCGGCTCTGGCGGAGCAGGT	6	-	110	1755
ENSDARG00000008186	ENSDART00000101358	10	2	2	GGCATCTTCTCATGTGCTGTTGTG	6	-	471	1755
ENSDARG00000008186	ENSDART00000101358	10	9	9	TTCTTCTGCAGAAACTTGTGAAGCG	7	-	1223	1755
ENSDARG00000008186	ENSDART00000101358	10	9	9	ACAACCTTCTGTGTTCTGAAGTA	5	-	1033	1755
ENSDARG00000008186	ENSDART00000101358	10	9	9	AACAGCAACAACCTTCTGTGTTC	5	-	1040	1755
ENSDARG00000008186	ENSDART00000101358	10	9	9	TTCTGCAGAAACTTGTGAAGCGGCC	7	-	1220	1755
ENSDARG00000008186	ENSDART00000101358	10	10	10	GCCAAAGTCGCTGATTTTTGCATAA	7	-	1377	1755
ENSDARG00000008186	ENSDART00000101358	10	12	12	TTCTCAATCATTTGGATGACTTC	5	-	1597	1755
ENSDARG00000008243	ENSDART00000009477	10	1	1	AGCAAAGCCCGGAGCTTTGGGGAC	6	-	22	1638
ENSDARG00000008243	ENSDART00000009477	10	2	2	AGCTTCCTCAAGACCTGAATAGTGC	7	-	69	1638
ENSDARG00000008243	ENSDART00000009477	10	3	3	ACCTCCAGCTCTCTCAGAATAGTTG	7	-	218	1638
ENSDARG00000008243	ENSDART00000009477	10	4	4	TCCTGCTCCTGCATGTGGGACGCC	6	-	273	1638
ENSDARG00000008243	ENSDART00000009477	10	5	5	GCAGACGCAATCAGGCAGAATTT	5	-	431	1638
ENSDARG00000008243	ENSDART00000009477	10	5	5	GCCTCCTCCAGATCATGCAGATTCT	7	-	464	1638
ENSDARG00000008243	ENSDART00000009477	10	5	5	GAAATCCTCATTGCCGTATTGTTT	6	-	520	1638
ENSDARG00000008243	ENSDART00000009477	10	6	6	CTACCAGACTCAGGGAAGATGGA	5	-	574	1638
ENSDARG00000008243	ENSDART00000009477	10	7	7	AACACCATCCCGTGAAGCATAGTAG	7	-	653	1638
ENSDARG00000008243	ENSDART00000009477	10	7	7	ACACCATCCCGTGAAGCATAGTAG	6	-	653	1638
ENSDARG00000008243	ENSDART00000009477	10	7	7	TTAAACACCATCCCGTGAAGCATAG	7	-	656	1638
ENSDARG00000008243	ENSDART00000009477	10	9	9	GGCTCCGACAGTTTTGCATAGTCT	6	-	976	1638
ENSDARG00000008243	ENSDART00000009477	10	10	10	AGCGTCCCATCTCTTCTGGGGTA	5	-	1026	1638
ENSDARG00000008243	ENSDART00000009477	10	11	11	GGCTCACCCTGACAAGGACTTTGAA	7	-	1204	1638
ENSDARG00000008243	ENSDART00000009477	10	12	12	TACTTCTCCATATGAGGTGATGTG	6	-	1273	1638
ENSDARG00000008243	ENSDART00000009477	10	13	13	GTTGCCCTCGTGATGTGTGGCGTAC	7	-	1410	1638
ENSDARG00000008243	ENSDART00000009477	10	13	13	GTTGCCCTCGTGATGTGTGGCGTA	6	-	1411	1638
ENSDARG00000008247	ENSDART00000029843	10	1	1	GCCCCAAACAGCCTGCTGCCGCT	5	+	73	1383
ENSDARG00000008247	ENSDART00000029843	10	1	1	GGCCCCAAACAGCCTGCTGCCGCT	6	+	72	1383
ENSDARG00000008247	ENSDART00000029843	10	1	1	GTCGTCAGCGGGACAGGTGGAGGA	6	+	190	1383
ENSDARG00000008247	ENSDART00000029843	10	1	1	GTCGTCAGCGGGACAGGTGGAGGAG	7	+	190	1383
ENSDARG00000008247	ENSDART00000029843	10	1	1	GTCTCCTCCTTTCAGCAGGCTAA	5	+	22	1383
ENSDARG00000008247	ENSDART00000029843	10	1	1	GCAAAACGCCCTTCATCTGCGGCT	6	+	266	1383
ENSDARG00000008247	ENSDART00000029843	10	1	1	CCCCAAACAGCCTGCTGCCGCTGCT	7	+	74	1383
ENSDARG00000008247	ENSDART00000029843	10	1	1	CAAACCCCCCGTCAGCGCTGCAGAC	7	+	150	1383
ENSDARG00000008247	ENSDART00000029843	10	1	1	CAAAACGCCCTTCATCTGCGGCTAC	7	+	267	1383
ENSDARG00000008247	ENSDART00000029843	10	1	1	CAAAACGCCCTTCATCTGCGGCT	5	+	267	1383
ENSDARG00000008247	ENSDART00000029843	10	1	1	CAAAAAAACGGCACAGGCGGCGCC	6	+	372	1383
ENSDARG00000008247	ENSDART00000029843	10	1	1	AAACCCCCCGTCAGCGCTGCAGAC	6	+	151	1383
ENSDARG00000008247	ENSDART00000029843	10	2	2	CTCAGCTGCCACGTGAAGCATGT	5	+	811	1383
ENSDARG00000008560	ENSDART00000008214	10	2	2	GTCAGCTGCATGGCGTAAGTGTGC	6	-	171	885
ENSDARG00000008560	ENSDART00000008214	10	3	3	TGCACCATCTTCCCGTCGGTTTT	5	-	253	885
ENSDARG00000008560	ENSDART00000008214	10	4	4	CACCTCTTCTGCTGTGTCTTTTTC	6	-	403	885
ENSDARG00000008560	ENSDART00000008214	10	4	4	GTTCTCACCTCTTCTGCTGTGTCT	6	-	408	885
ENSDARG00000008560	ENSDART00000008214	10	4	4	TTATTCTCCCAGTATATGCGCTGAG	7	-	365	885
ENSDARG00000008560	ENSDART00000008214	10	6	6	CGCCTCTCCTCCTCCTGCAGCTGCG	7	-	629	885
ENSDARG00000008560	ENSDART00000008214	10	6	6	TCCTCCCGCAGCTCCTGACTGAGCT	7	-	557	885
ENSDARG00000008560	ENSDART00000008214	10	6	6	TCCTGCAGCTGCGCCTGGAGCTGCG	7	-	617	885
ENSDARG00000008560	ENSDART00000008214	10	6	6	TGCAGCTGCGCCTGGAGCTGCGTCT	7	-	614	885
ENSDARG00000008948	ENSDART00000003242	10	7	7	TGCTGCCCCGGAAATCTGAAGCT	5	+	1043	1572
ENSDARG00000008948	ENSDART00000003242	10	9	9	GTATCCAAAGAACTGGATGAAAC	5	+	1276	1572
ENSDARG00000008948	ENSDART00000003242	10	10	10	AAACGCAAACTCAAGAGGATGAA	5	+	1453	1572
ENSDARG00000008948	ENSDART00000100248	10	5	5	TGCTGCCCCGGAAATCTGAAGCT	5	+	1049	1578
ENSDARG00000008948	ENSDART00000100248	10	7	7	GTATCCAAAGAACTGGATGAAAC	5	+	1282	1578
ENSDARG00000008948	ENSDART00000100248	10	8	8	AAACGCAAACTCAAGAGGATGAA	5	+	1459	1578
ENSDARG00000009387	ENSDART00000004127	10	1	1	CACCTACGCCATCGTCTGATGCA	5	+	127	3402
ENSDARG00000009387	ENSDART00000004127	10	1	1	GACACCTACGCCATCGTCTGATGC	6	+	125	3402
ENSDARG00000009387	ENSDART00000004127	10	1	1	GACACCTACGCCATCGTCTGATGCA	7	+	125	3402
ENSDARG00000009387	ENSDART00000004127	10	2	2	TTCACCATCCTTCCGATGTGGTG	5	+	230	3402
ENSDARG00000009387	ENSDART00000004127	10	2	2	TTCACCATCCTTCCGATGTGGTGGT	7	+	230	3402
ENSDARG00000009387	ENSDART00000004127	10	5	5	CCCTCAGCAAAGCCAGTATTGTTG	6	+	790	3402
ENSDARG00000009387	ENSDART00000004127	10	5	5	GTCAGCACAGTTTTTTTGTGAGGCT	7	+	849	3402
ENSDARG00000009387	ENSDART00000004127	10	5	5	ACCCTCAGCAAAGCCAGTATTGTTG	7	+	789	3402
ENSDARG00000009387	ENSDART00000004127	10	5	5	AGCAAAGCCAGTATTGTTGCGTAA	6	+	795	3402
ENSDARG00000009387	ENSDART00000004127	10	8	8	GCCTCATTATCTTGAAGGCTTTGAG	7	+	1200	3402
ENSDARG00000009387	ENSDART00000004127	10	11	11	GTTGGCACCCTCCTGTGGTGTGTTT	7	+	1798	3402
ENSDARG00000009387	ENSDART00000004127	10	11	11	GTTGGCACCCTCCTGTGGTGTGT	5	+	1798	3402
ENSDARG00000009387	ENSDART00000004127	10	11	11	GGCACCCTCCTGTGGTGTGTTTTG	6	+	1801	3402
ENSDARG00000009387	ENSDART00000004127	10	11	11	GCACCCTCCTGTGGTGTGTTTTGAT	7	+	1802	3402
ENSDARG00000009387	ENSDART00000004127	10	11	11	GCACCCTCCTGTGGTGTGTTTTG	5	+	1802	3402
ENSDARG00000009387	ENSDART00000004127	10	15	15	GTCAGCATCCTGCAGGTTTGAAC	5	+	2462	3402
ENSDARG00000009387	ENSDART00000004127	10	15	15	AAAAGCGCCCCACTGATGCCTCT	5	+	2386	3402
ENSDARG00000009387	ENSDART00000004127	10	16	16	CACCTCTTCCCATGGAGGACAAC	5	+	2570	3402
ENSDARG00000009387	ENSDART00000004127	10	16	16	CTCTGCCTCTCTGCAGCTGGTGGA	6	+	2529	3402
ENSDARG00000009387	ENSDART00000004127	10	16	16	GTATCCTGCACTACTCTGCCTCT	5	+	2516	3402
ENSDARG00000009387	ENSDART00000004127	10	16	16	CTACTCTGCCTCTCTGCAGCTGGT	6	+	2526	3402
ENSDARG00000009387	ENSDART00000004127	10	16	16	GCACTACTCTGCCTCTCTGCAGCT	6	+	2523	3402
ENSDARG00000009387	ENSDART00000004127	10	17	17	TTCTCAGCAGTCTGTATGTGCTGCA	7	+	2652	3402
ENSDARG00000009387	ENSDART00000004127	10	17	17	GTCCACAGCCTCCTTCTGCCTCT	5	+	2763	3402
ENSDARG00000009387	ENSDART00000004127	10	17	17	TTCTGCCTCTCCACCGATGACTAC	6	+	2776	3402
ENSDARG00000009387	ENSDART00000004127	10	18	18	CACACCGTCCTCTTGCTGCAGCG	5	+	3015	3402
ENSDARG00000009387	ENSDART00000004127	10	18	18	TGCTGCAGCGAATGGGAGGGTTC	5	+	3028	3402
ENSDARG00000009387	ENSDART00000004127	10	18	18	TTCGCCCGCGTCCTGGCTTTGAC	5	+	3151	3402
ENSDARG00000009387	ENSDART00000004127	10	18	18	GCCCGCGTCCTGGCTTTGACTGC	5	+	3154	3402
ENSDARG00000009387	ENSDART00000004127	10	19	19	CCCGCCTGCGTCCCCTCTGAGTGT	6	+	3210	3402
ENSDARG00000009387	ENSDART00000004127	10	19	19	GTTCCCCCCGAGAGAGTGTTTTGGA	7	+	3237	3402
ENSDARG00000009387	ENSDART00000004127	10	19	19	AACTCAGGCATCGAACGCTGGAGAG	7	+	3361	3402
ENSDARG00000009387	ENSDART00000099938	10	2	2	TTCACCATCCTTCCGATGTGGTG	5	+	98	375
ENSDARG00000009387	ENSDART00000099938	10	2	2	TTCACCATCCTTCCGATGTGGTGGT	7	+	98	375
ENSDARG00000009401	ENSDART00000012522	10	1	1	GAAAACATCACTGAAGGAGTGGTC	6	+	568	3672
ENSDARG00000009401	ENSDART00000012522	10	1	1	GAAAACATCACTGAAGGAGTGGTCT	7	+	568	3672
ENSDARG00000009401	ENSDART00000012522	10	1	1	TACACCTTCCCCAACATTTGGTGAC	7	+	231	3672
ENSDARG00000009401	ENSDART00000012522	10	1	1	CAACTCAAACTGGGGGGATTTTGGA	7	+	206	3672
ENSDARG00000009401	ENSDART00000012522	10	1	1	AACTCAAACTGGGGGGATTTTGGA	6	+	207	3672
ENSDARG00000009401	ENSDART00000012522	10	1	1	AACACCTACAGTTCCCTGGGACGCC	7	+	48	3672
ENSDARG00000009401	ENSDART00000012522	10	1	1	TTACAACTCAAACTGGGGGGATTT	6	+	203	3672
ENSDARG00000009401	ENSDART00000012522	10	1	1	TTACAACTCAAACTGGGGGGATTTT	7	+	203	3672
ENSDARG00000009401	ENSDART00000012522	10	3	3	CCCAACAGATGATGAGGAGGAGCT	6	+	1509	3672
ENSDARG00000009401	ENSDART00000012522	10	3	3	CGCCCAACAGATGATGAGGAGGAG	6	+	1507	3672
ENSDARG00000009401	ENSDART00000012522	10	3	3	CTACAAAACTGATGAATCTGGCTTG	7	+	1323	3672
ENSDARG00000009401	ENSDART00000012522	10	3	3	CTCAAAGCCAGACTTGGGCAGTG	5	+	1092	3672
ENSDARG00000009401	ENSDART00000012522	10	3	3	GCCTACACAGGCATATGGGGTGCA	6	+	1635	3672
ENSDARG00000009401	ENSDART00000012522	10	3	3	TACCACTAAGAGTCCTTTATTGGTG	7	+	2007	3672
ENSDARG00000009401	ENSDART00000012522	10	3	3	CAAATCTCCAAGCCAGGAGATAAC	6	+	1431	3672
ENSDARG00000009401	ENSDART00000012522	10	3	3	CAAAACAACCTTTCATTGTGACTAC	7	+	2114	3672
ENSDARG00000009401	ENSDART00000012522	10	3	3	ACAGTCTTCGCCATCTCTGGGGAC	6	+	2056	3672
ENSDARG00000009401	ENSDART00000012522	10	3	3	ACCAACTAAAGCATTTGAAGGTTCT	7	+	2193	3672
ENSDARG00000009401	ENSDART00000012522	10	3	3	AGAGACTACAGAAGAGACGATGTT	6	+	2400	3672
ENSDARG00000009401	ENSDART00000012522	10	3	3	AGAGCCTACAGTAAATGTGGTTTC	6	+	1935	3672
ENSDARG00000009401	ENSDART00000012522	10	3	3	AAAGCCAGAGGTCTGGACTGATTC	6	+	2694	3672
ENSDARG00000009401	ENSDART00000012522	10	3	3	AGCCTACACAGGCATATGGGGTGCA	7	+	1634	3672
ENSDARG00000009401	ENSDART00000012522	10	3	3	AAAGCCAGACTTGGGCAGTGGAG	5	+	1095	3672
ENSDARG00000009401	ENSDART00000012522	10	3	3	ATCTTCCCCGAAAACAGATGAATCT	7	+	1020	3672
ENSDARG00000009401	ENSDART00000012522	10	3	3	ACAACCACCAATCAGGGAAGAGTTC	7	+	2661	3672
ENSDARG00000009401	ENSDART00000012522	10	6	6	TACTTCACCCACCGGCGGACGTG	5	+	3037	3672
ENSDARG00000009401	ENSDART00000012522	10	6	6	TTCACCCACCGGCGGACGTGGGA	5	+	3040	3672
ENSDARG00000009401	ENSDART00000012522	10	6	6	CCCACCGGCGGACGTGGGAGGCA	5	+	3044	3672
ENSDARG00000009401	ENSDART00000012522	10	9	9	TTCTTCTCCACCGGTGAGGACTGT	6	+	3262	3672
ENSDARG00000009401	ENSDART00000012522	10	9	9	AGCTTCTTCTCCACCGGTGAGGAC	6	+	3259	3672
ENSDARG00000009401	ENSDART00000012522	10	11	11	GCATCCACCTTCCAGAAGATGTA	5	+	3553	3672
ENSDARG00000009401	ENSDART00000012522	10	11	11	AGCATCCACCTTCCAGAAGATGTA	6	+	3552	3672
ENSDARG00000009401	ENSDART00000012522	10	11	11	TCCACCTTCCAGAAGATGTATGC	5	+	3556	3672
ENSDARG00000009401	ENSDART00000099132	10	1	1	GAAAACATCACTGAAGGAGTGGTC	6	+	568	3672
ENSDARG00000009401	ENSDART00000099132	10	1	1	GAAAACATCACTGAAGGAGTGGTCT	7	+	568	3672
ENSDARG00000009401	ENSDART00000099132	10	1	1	TACACCTTCCCCAACATTTGGTGAC	7	+	231	3672
ENSDARG00000009401	ENSDART00000099132	10	1	1	CAACTCAAACTGGGGGGATTTTGGA	7	+	206	3672
ENSDARG00000009401	ENSDART00000099132	10	1	1	AACTCAAACTGGGGGGATTTTGGA	6	+	207	3672
ENSDARG00000009401	ENSDART00000099132	10	1	1	AACACCTACAGTTCCCTGGGACGCC	7	+	48	3672
ENSDARG00000009401	ENSDART00000099132	10	1	1	TTACAACTCAAACTGGGGGGATTT	6	+	203	3672
ENSDARG00000009401	ENSDART00000099132	10	1	1	TTACAACTCAAACTGGGGGGATTTT	7	+	203	3672
ENSDARG00000009401	ENSDART00000099132	10	3	3	CCCAACAGATGATGAGGAGGAGCT	6	+	1509	3672
ENSDARG00000009401	ENSDART00000099132	10	3	3	CGCCCAACAGATGATGAGGAGGAG	6	+	1507	3672
ENSDARG00000009401	ENSDART00000099132	10	3	3	CTACAAAACTGATGAATCTGGCTTG	7	+	1323	3672
ENSDARG00000009401	ENSDART00000099132	10	3	3	CTCAAAGCCAGACTTGGGCAGTG	5	+	1092	3672
ENSDARG00000009401	ENSDART00000099132	10	3	3	GCCTACACAGGCATATGGGGTGCA	6	+	1635	3672
ENSDARG00000009401	ENSDART00000099132	10	3	3	TACCACTAAGAGTCCTTTATTGGTG	7	+	2007	3672
ENSDARG00000009401	ENSDART00000099132	10	3	3	CAAATCTCCAAGCCAGGAGATAAC	6	+	1431	3672
ENSDARG00000009401	ENSDART00000099132	10	3	3	CAAAACAACCTTTCATTGTGACTAC	7	+	2114	3672
ENSDARG00000009401	ENSDART00000099132	10	3	3	ACAGTCTTCGCCATCTCTGGGGAC	6	+	2056	3672
ENSDARG00000009401	ENSDART00000099132	10	3	3	ACCAACTAAAGCATTTGAAGGTTCT	7	+	2193	3672
ENSDARG00000009401	ENSDART00000099132	10	3	3	AGAGACTACAGAAGAGACGATGTT	6	+	2400	3672
ENSDARG00000009401	ENSDART00000099132	10	3	3	AGAGCCTACAGTAAATGTGGTTTC	6	+	1935	3672
ENSDARG00000009401	ENSDART00000099132	10	3	3	AAAGCCAGAGGTCTGGACTGATTC	6	+	2694	3672
ENSDARG00000009401	ENSDART00000099132	10	3	3	AGCCTACACAGGCATATGGGGTGCA	7	+	1634	3672
ENSDARG00000009401	ENSDART00000099132	10	3	3	AAAGCCAGACTTGGGCAGTGGAG	5	+	1095	3672
ENSDARG00000009401	ENSDART00000099132	10	3	3	ATCTTCCCCGAAAACAGATGAATCT	7	+	1020	3672
ENSDARG00000009401	ENSDART00000099132	10	3	3	ACAACCACCAATCAGGGAAGAGTTC	7	+	2661	3672
ENSDARG00000009401	ENSDART00000099132	10	6	6	TACTTCACCCACCGGCGGACGTG	5	+	3037	3672
ENSDARG00000009401	ENSDART00000099132	10	6	6	TTCACCCACCGGCGGACGTGGGA	5	+	3040	3672
ENSDARG00000009401	ENSDART00000099132	10	6	6	CCCACCGGCGGACGTGGGAGGCA	5	+	3044	3672
ENSDARG00000009401	ENSDART00000099132	10	9	9	AGCTTCTTCTCCACCGGTGAGGAC	6	+	3259	3672
ENSDARG00000009401	ENSDART00000099132	10	9	9	TTCTTCTCCACCGGTGAGGACTGT	6	+	3262	3672
ENSDARG00000009401	ENSDART00000099132	10	11	11	GCATCCACCTTCCAGAAGATGTA	5	+	3553	3672
ENSDARG00000009401	ENSDART00000099132	10	11	11	TCCACCTTCCAGAAGATGTATGC	5	+	3556	3672
ENSDARG00000009401	ENSDART00000099132	10	11	11	AGCATCCACCTTCCAGAAGATGTA	6	+	3552	3672
ENSDARG00000009459	ENSDART00000011539	10	1	1	CTCTCAGCATAGTGGCAGCGAAC	5	-	759	1359
ENSDARG00000009459	ENSDART00000011539	10	1	1	GTTCCCAAACGCGATGCTGGCGCA	6	-	535	1359
ENSDARG00000009459	ENSDART00000011539	10	1	1	TACTTCGCAAAGTAAATCTGTTGAT	7	-	128	1359
ENSDARG00000009459	ENSDART00000011539	10	1	1	TTCATCTTCGCATCTGCGGGGCA	5	-	179	1359
ENSDARG00000009459	ENSDART00000011539	10	1	1	TTCCCAAACGCGATGCTGGCGCA	5	-	535	1359
ENSDARG00000009459	ENSDART00000011539	10	1	1	CTCGCCGGCTCTTCTTGCCGGAGTC	7	-	253	1359
ENSDARG00000009459	ENSDART00000011539	10	1	1	CTCGCCGACGCCTTTGTGCCGGA	5	-	458	1359
ENSDARG00000009459	ENSDART00000011539	10	1	1	AGCAGCAGCGGGTATCTGAAGTT	5	-	373	1359
ENSDARG00000009459	ENSDART00000011539	10	1	1	CGCTTCATCTTCGCATCTGCGGGG	6	-	181	1359
ENSDARG00000009459	ENSDART00000011539	10	1	1	ATCTTCGCATCTGCGGGGCAAAC	5	-	176	1359
ENSDARG00000009459	ENSDART00000011539	10	2	2	CTCCACCGCCACCGGCTGGCGTT	5	-	1209	1359
ENSDARG00000009459	ENSDART00000011539	10	2	2	AGCAGCTACGGCCAGGATGCAGAA	6	-	868	1359
ENSDARG00000009459	ENSDART00000011539	10	2	2	TTATCATGCCCGACAGTGTGAGGGC	7	-	1132	1359
ENSDARG00000009459	ENSDART00000011539	10	2	2	TTATCATGCCCGACAGTGTGAGGG	6	-	1133	1359
ENSDARG00000009459	ENSDART00000011539	10	2	2	AGCTACGGCCAGGATGCAGAAGCT	6	-	865	1359
ENSDARG00000009459	ENSDART00000011539	10	2	2	GTAAGCCACAATGATCTCTGAGTTC	7	-	1164	1359
ENSDARG00000009459	ENSDART00000011539	10	2	2	GCCACCGGCTGGCGTTCTGGCTCT	6	-	1201	1359
ENSDARG00000009459	ENSDART00000011539	10	2	2	CTCTCCACCGCCACCGGCTGGCGTT	7	-	1209	1359
ENSDARG00000009459	ENSDART00000075327	10	1	1	CTCGCCGACGCCTTTGTGCCGGA	5	-	260	1167
ENSDARG00000009459	ENSDART00000075327	10	1	1	CTCTCAGCATAGTGGCAGCGAAC	5	-	561	1167
ENSDARG00000009459	ENSDART00000075327	10	1	1	GTTCCCAAACGCGATGCTGGCGCA	6	-	337	1167
ENSDARG00000009459	ENSDART00000075327	10	1	1	TTCCCAAACGCGATGCTGGCGCA	5	-	337	1167
ENSDARG00000009459	ENSDART00000075327	10	1	1	AGCAGCAGCGGGTATCTGAAGTT	5	-	175	1167
ENSDARG00000009459	ENSDART00000075327	10	1	1	CTCGCCGGCTCTTCTTGCCGGAGTC	7	-	55	1167
ENSDARG00000009459	ENSDART00000075327	10	3	3	TTATCATGCCCGACAGTGTGAGGG	6	-	941	1167
ENSDARG00000009459	ENSDART00000075327	10	3	3	TTATCATGCCCGACAGTGTGAGGGC	7	-	940	1167
ENSDARG00000009459	ENSDART00000075327	10	3	3	GTAAGCCACAATGATCTCTGAGTTC	7	-	972	1167
ENSDARG00000009459	ENSDART00000075327	10	3	3	GCCACCGGCTGGCGTTCTGGCTCT	6	-	1009	1167
ENSDARG00000009459	ENSDART00000075327	10	3	3	CTCTCCACCGCCACCGGCTGGCGTT	7	-	1017	1167
ENSDARG00000009459	ENSDART00000075327	10	3	3	CTCCACCGCCACCGGCTGGCGTT	5	-	1017	1167
ENSDARG00000009459	ENSDART00000075327	10	3	3	AGCTACGGCCAGGATGCAGAAGCT	6	-	673	1167
ENSDARG00000009459	ENSDART00000075327	10	3	3	AGCAGCTACGGCCAGGATGCAGAA	6	-	676	1167
ENSDARG00000009527	ENSDART00000015449	10	3	3	TTCTCCTTCTGTTTGGTGACGGT	5	+	226	6186
ENSDARG00000009527	ENSDART00000015449	10	5	5	TACAGCAACACAGAGGAGCCGCT	5	+	424	6186
ENSDARG00000009527	ENSDART00000015449	10	5	5	GGCACCGGCGACGGCGCAGAGGTG	6	+	487	6186
ENSDARG00000009527	ENSDART00000015449	10	5	5	CAACACAGAGGAGCCGCTGTTGTC	6	+	429	6186
ENSDARG00000009527	ENSDART00000015449	10	5	5	AGCAACACAGAGGAGCCGCTGTT	5	+	427	6186
ENSDARG00000009527	ENSDART00000015449	10	6	6	TTCTGCTCCTTATTTCGAAGGTGAA	7	+	675	6186
ENSDARG00000009527	ENSDART00000015449	10	10	10	TTCAGCAGCAGTCAGTCTGAGCT	5	+	1069	6186
ENSDARG00000009527	ENSDART00000015449	10	11	11	ATCTGCTGCTTACAGGTGCGTCT	5	+	1297	6186
ENSDARG00000009527	ENSDART00000015449	10	11	11	TGCCTCTGCTCATCTGCTGCTTAC	6	+	1286	6186
ENSDARG00000009527	ENSDART00000015449	10	11	11	ACATGCCTCTGCTCATCTGCTGCT	6	+	1283	6186
ENSDARG00000009527	ENSDART00000015449	10	13	13	AGAGCCAGCCGTCCATGTATGAGCA	7	+	1514	6186
ENSDARG00000009527	ENSDART00000015449	10	15	15	AGACACTCCACGAGTGATGGAGCC	6	+	1731	6186
ENSDARG00000009527	ENSDART00000015449	10	17	17	GCAGCCAACCTGCAGACGGAGCA	5	+	1993	6186
ENSDARG00000009527	ENSDART00000015449	10	17	17	ACCTGCAGACGGAGCAGATGGTGGA	7	+	2000	6186
ENSDARG00000009527	ENSDART00000015449	10	19	19	AGCCAAACCGAGGCTGCAGAAGCT	6	+	2202	6186
ENSDARG00000009527	ENSDART00000015449	10	19	19	GAAGCCAAACCGAGGCTGCAGAA	5	+	2200	6186
ENSDARG00000009527	ENSDART00000015449	10	20	20	AACCGCTGCGCTCAGAGCTGCAGTA	7	+	2360	6186
ENSDARG00000009527	ENSDART00000015449	10	24	24	GACCAAAGCCCATGAGGAGGAGCT	6	+	2712	6186
ENSDARG00000009527	ENSDART00000015449	10	24	24	ACCAAAGCCCATGAGGAGGAGCT	5	+	2713	6186
ENSDARG00000009527	ENSDART00000015449	10	24	24	CAAAGCCCATGAGGAGGAGCTGGA	6	+	2715	6186
ENSDARG00000009527	ENSDART00000015449	10	28	28	GTCTCAGCACACAGGGCTGGCGAT	6	+	3126	6186
ENSDARG00000009527	ENSDART00000015449	10	28	28	CTCAGCACACAGGGCTGGCGATGGC	7	+	3128	6186
ENSDARG00000009527	ENSDART00000015449	10	28	28	GCATCCTGCACTTCGCCGGATAC	5	+	3161	6186
ENSDARG00000009527	ENSDART00000015449	10	28	28	AGCATCAGAACTGGGTGTCGGGTCT	7	+	3101	6186
ENSDARG00000009527	ENSDART00000015449	10	29	29	AGAAACCGCTACGCTGGAGAGGTG	6	+	3280	6186
ENSDARG00000009527	ENSDART00000015449	10	32	32	CACGCCACACTACATCTGGATTG	5	+	3720	6186
ENSDARG00000009527	ENSDART00000015449	10	33	33	AGCAGCGCCGATCAGGTGGAGAT	5	+	3778	6186
ENSDARG00000009527	ENSDART00000015449	10	34	34	CTCTCCTGCATTCTGACGTAGTG	5	+	3917	6186
ENSDARG00000009527	ENSDART00000015449	10	39	39	AAACGCAGACGCCATTGTGGCAGAA	7	+	4578	6186
ENSDARG00000009527	ENSDART00000015449	10	39	39	GCAGACGCCATTGTGGCAGAAGTG	6	+	4582	6186
ENSDARG00000009527	ENSDART00000015449	10	41	41	TTCCTCAAATCGTTCAGGCGCTGCG	7	+	4850	6186
ENSDARG00000009527	ENSDART00000015449	10	42	42	ACCAACATCTTTCTGGATGAAGAG	6	+	4966	6186
ENSDARG00000009527	ENSDART00000015449	10	46	46	GCCAAATTCAAAGTTAAGAGGTG	5	+	5302	6186
ENSDARG00000009527	ENSDART00000015449	10	46	46	AAATTCAAAGTTAAGAGGTGTGGCG	7	+	5305	6186
ENSDARG00000009527	ENSDART00000015449	10	48	48	GGCCACAGCTCCAGGAGTGAGTG	5	+	5550	6186
ENSDARG00000009527	ENSDART00000015449	10	50	50	ATCTCATTCACATCGGTGAGTCT	5	+	5798	6186
ENSDARG00000009527	ENSDART00000015449	10	53	53	CGCTGCTTCCTCAGTAGCAGGTAAC	7	+	6127	6186
ENSDARG00000009638	ENSDART00000004042	10	1	1	CGCGACAAACGCAGTGCGGTGAA	5	+	454	1209
ENSDARG00000009638	ENSDART00000004042	10	1	1	CGCCGCTTCAGTGAAGGATGAGCA	6	+	258	1209
ENSDARG00000009638	ENSDART00000004042	10	1	1	AAACAAGACCCTGAGCAGCATTG	5	+	60	1209
ENSDARG00000009638	ENSDART00000004042	10	1	1	GGCCTCATCGCTGGGTCTGGTGGC	6	+	186	1209
ENSDARG00000009638	ENSDART00000004042	10	2	2	CTCTCCAGCACACTGGAATGAGCA	6	+	579	1209
ENSDARG00000009638	ENSDART00000004042	10	3	3	AAATGCCGCTGGCCCATAAGATGTC	7	+	734	1209
ENSDARG00000009638	ENSDART00000004042	10	4	4	TACGCCGACCATCCTTTTGTCTTC	6	+	1111	1209
ENSDARG00000009638	ENSDART00000004042	10	4	4	AGAAACATCTCGCTGAGCTGGGTCT	7	+	917	1209
ENSDARG00000009862	ENSDART00000016464	10	2	2	TGCATCTCCAGCTTGAGTTGACTAG	7	-	266	966
ENSDARG00000009862	ENSDART00000016464	10	2	2	ATCTCCAGCTTGAGTTGACTAGTCT	7	-	263	966
ENSDARG00000009862	ENSDART00000016464	10	5	5	AGCAGCGTCAGGTGCTCTGCTGTA	6	-	663	966
ENSDARG00000009862	ENSDART00000016464	10	5	5	ATCAAATACAGGTCCTGTAGCTGAA	7	-	596	966
ENSDARG00000009862	ENSDART00000016464	10	6	6	CCCATCATCAGCTCGCAGTGGAA	5	-	920	966
ENSDARG00000009862	ENSDART00000016464	10	6	6	AAATACACACGTAGTTTGCTTGGAG	7	-	740	966
ENSDARG00000009864	ENSDART00000005168	10	4	4	CAAATCAGCGAAGTGATGGGTCGTT	7	+	298	1779
ENSDARG00000009864	ENSDART00000005168	10	6	6	GTCCTAGTCCTGGATGAAGCTGAC	6	+	508	1779
ENSDARG00000009864	ENSDART00000005168	10	7	7	CTCCGCCACTCAGACGCAGGAGCT	6	+	612	1779
ENSDARG00000009864	ENSDART00000005168	10	7	7	AGCAGCGGCGCACAGGGCTTTTCT	6	+	590	1779
ENSDARG00000009864	ENSDART00000005168	10	7	7	TTAAACACCATTCTGGGGTATTT	5	+	562	1779
ENSDARG00000009864	ENSDART00000005168	10	7	7	TTCTCCGCCACTCAGACGCAGGA	5	+	610	1779
ENSDARG00000009864	ENSDART00000005168	10	7	7	CGCGGCCTCCAGTGTGCAGAAAAC	6	+	699	1779
ENSDARG00000009864	ENSDART00000005168	10	7	7	CACTCAGACGCAGGAGCTGGAGAA	6	+	618	1779
ENSDARG00000009864	ENSDART00000005168	10	8	8	TTCTCAGGCAGCACAAGCATGAGAA	7	+	791	1779
ENSDARG00000009864	ENSDART00000005168	10	9	9	AAACGCAACAAGATTTTTGCCGAT	6	+	925	1779
ENSDARG00000009864	ENSDART00000005168	10	9	9	CGCAGCACCTGTGCCTGTGTGGAA	6	+	829	1779
ENSDARG00000009864	ENSDART00000005168	10	10	10	GGCATCGACATACCCGAAGTCAAC	6	+	1000	1779
ENSDARG00000009864	ENSDART00000005168	10	12	12	GTTTTCCTCAGTGAAAGATGTGGTT	7	+	1188	1779
ENSDARG00000009864	ENSDART00000005168	10	13	13	AACAAAGACAAAAGTGGCTGGCGGA	7	+	1487	1779
ENSDARG00000009864	ENSDART00000005168	10	13	13	AAAGACAAAAGTGGCTGGCGGAGCA	7	+	1490	1779
ENSDARG00000009864	ENSDART00000005168	10	13	13	TTCCCAGACTTTAAAGCGGAGGCC	6	+	1420	1779
ENSDARG00000009864	ENSDART00000005168	10	13	13	AGAAACAAAGACAAAAGTGGCTGGC	7	+	1484	1779
ENSDARG00000009930	ENSDART00000056369	10	1	1	TTCGACCACTGGAGGGAGGTGTT	5	-	100	1110
ENSDARG00000009930	ENSDART00000056369	10	1	1	TTCGACCACTGGAGGGAGGTGTTG	6	-	99	1110
ENSDARG00000009930	ENSDART00000056369	10	1	1	CCCCAAAGAAGAGTGTCTGTTGTG	6	-	128	1110
ENSDARG00000009930	ENSDART00000056369	10	3	3	GACGTCAGCCGCAGGTTTGCTGCC	6	-	397	1110
ENSDARG00000009930	ENSDART00000056369	10	5	5	TGCCCCTCCTGTGGGACGTTTGT	5	-	643	1110
ENSDARG00000009930	ENSDART00000056369	10	5	5	TACTGCCCCTCCTGTGGGACGTT	5	-	646	1110
ENSDARG00000009930	ENSDART00000056369	10	6	6	GGCTTCACAGCGGTAGGTGCCGTT	6	-	811	1110
ENSDARG00000009930	ENSDART00000056369	10	6	6	GAATTCAGCATGACTGGTGCCGAG	6	-	844	1110
ENSDARG00000009930	ENSDART00000056369	10	8	8	GTTGCCGTCAGCATTGATGATGGC	6	-	1060	1110
ENSDARG00000009930	ENSDART00000056369	10	8	8	GGCGTCATCCGCTCCTTTGGCTTC	6	-	1021	1110
ENSDARG00000009930	ENSDART00000056369	10	8	8	GCCGTCAGCATTGATGATGGCTGT	6	-	1057	1110
ENSDARG00000009930	ENSDART00000056369	10	8	8	CTCTTCTGCGTGTGCGTGGTTGCC	6	-	1078	1110
ENSDARG00000009930	ENSDART00000090793	10	2	2	GACGTCAGCCGCAGGTTTGCTGCC	6	-	247	1083
ENSDARG00000009930	ENSDART00000090793	10	5	5	TGCCCCTCCTGTGGGACGTTTGT	5	-	502	1083
ENSDARG00000009930	ENSDART00000090793	10	5	5	TACTGCCCCTCCTGTGGGACGTT	5	-	505	1083
ENSDARG00000009930	ENSDART00000090793	10	6	6	GGCTTCACAGCGGTAGGTGCCGTT	6	-	670	1083
ENSDARG00000009930	ENSDART00000090793	10	6	6	GAATTCAGCATGACTGGTGCCGAG	6	-	703	1083
ENSDARG00000009930	ENSDART00000090793	10	7	7	GACAGCAGAATTGAGCTGCTTGGAG	7	-	816	1083
ENSDARG00000009930	ENSDART00000090793	10	8	8	AACTCATTAGGATCTGCAGAAGAG	6	-	846	1083
ENSDARG00000009930	ENSDART00000090793	10	9	9	GTTGCCGTCAGCATTGATGATGGC	6	-	1033	1083
ENSDARG00000009930	ENSDART00000090793	10	9	9	CTCTTCTGCGTGTGCGTGGTTGCC	6	-	1051	1083
ENSDARG00000009930	ENSDART00000090793	10	9	9	GGCGTCATCCGCTCCTTTGGCTTC	6	-	994	1083
ENSDARG00000009930	ENSDART00000090793	10	9	9	GCCGTCAGCATTGATGATGGCTGT	6	-	1030	1083
ENSDARG00000010023	ENSDART00000081925	10	2	2	GAATCAGGCCATTTATTAAGAAGGT	7	-	130	1377
ENSDARG00000010023	ENSDART00000081925	10	5	5	ACAGCCAGCAGGATGAAGCAGAT	5	-	526	1377
ENSDARG00000010023	ENSDART00000081925	10	7	7	GAACACCGCGATCGTTTTGGGCG	5	-	755	1377
ENSDARG00000010023	ENSDART00000081925	10	8	8	GACCCAAAAGAACTGTGTTTTTGTT	7	-	850	1377
ENSDARG00000010023	ENSDART00000081925	10	8	8	CCCAAAAGAACTGTGTTTTTGTT	5	-	850	1377
ENSDARG00000010023	ENSDART00000081925	10	8	8	GACCCAAAAGAACTGTGTTTTTG	5	-	852	1377
ENSDARG00000010023	ENSDART00000081925	10	8	8	AGACCCAAAAGAACTGTGTTTTT	5	-	853	1377
ENSDARG00000010023	ENSDART00000081925	10	8	8	AGACCCAAAAGAACTGTGTTTTTG	6	-	852	1377
ENSDARG00000010023	ENSDART00000081925	10	10	10	CTCAGCTCCACATTGAAGAGGAA	5	-	1102	1377
ENSDARG00000010023	ENSDART00000081925	10	10	10	AGCTCCACATTGAAGAGGAAGAA	5	-	1099	1377
ENSDARG00000010023	ENSDART00000081926	10	3	3	GAATCAGGCCATTTATTAAGAAGGT	7	-	220	1473
ENSDARG00000010023	ENSDART00000081926	10	6	6	ACAGCCAGCAGGATGAAGCAGAT	5	-	616	1473
ENSDARG00000010023	ENSDART00000081926	10	8	8	GAACACCGCGATCGTTTTGGGCG	5	-	845	1473
ENSDARG00000010023	ENSDART00000081926	10	9	9	AGACCCAAAAGAACTGTGTTTTT	5	-	943	1473
ENSDARG00000010023	ENSDART00000081926	10	9	9	AGACCCAAAAGAACTGTGTTTTTG	6	-	942	1473
ENSDARG00000010023	ENSDART00000081926	10	9	9	GACCCAAAAGAACTGTGTTTTTGTT	7	-	940	1473
ENSDARG00000010023	ENSDART00000081926	10	9	9	CCCAAAAGAACTGTGTTTTTGTT	5	-	940	1473
ENSDARG00000010023	ENSDART00000081926	10	9	9	GACCCAAAAGAACTGTGTTTTTG	5	-	942	1473
ENSDARG00000010023	ENSDART00000081926	10	11	11	CTCAGCTCCACATTGAAGAGGAA	5	-	1192	1473
ENSDARG00000010023	ENSDART00000081926	10	11	11	AGCTCCACATTGAAGAGGAAGAA	5	-	1189	1473
ENSDARG00000010145	ENSDART00000007577	10	2	2	TACCCACCAAAGAGAGCAGCCGTG	6	+	383	1275
ENSDARG00000010145	ENSDART00000007577	10	2	2	GTATCCGACCAGCAGCTTGAGGG	5	+	357	1275
ENSDARG00000010145	ENSDART00000007577	10	2	2	GTACCCACCAAAGAGAGCAGCCGTG	7	+	382	1275
ENSDARG00000010145	ENSDART00000007577	10	2	2	GACCCCAGCGACCGCTTAAGAGGAG	7	+	70	1275
ENSDARG00000010145	ENSDART00000007577	10	2	2	AGCTTCCCCACGCAAGCGGAAGAA	6	+	312	1275
ENSDARG00000010145	ENSDART00000007577	10	2	2	AGACCCTTAAAAGGGAAGTATTT	5	+	515	1275
ENSDARG00000010145	ENSDART00000101507	10	3	3	AGACCCTTAAAAGGGAAGTATTT	5	+	137	897
ENSDARG00000010158	ENSDART00000011951	10	2	2	GGCGTCAGCCTGGTTCGCAGTGGAC	7	-	38	3324
ENSDARG00000010158	ENSDART00000011951	10	3	3	AGCGCCCGCTCCAGCTTAGTGGTG	6	-	138	3324
ENSDARG00000010158	ENSDART00000011951	10	6	6	CTCAAATTCAGCATGTTTGTGGAC	6	-	481	3324
ENSDARG00000010158	ENSDART00000011951	10	6	6	GACATCTTCAGCTCTCTGCCTGT	5	-	461	3324
ENSDARG00000010158	ENSDART00000011951	10	7	7	TCCCCACGCGCCATGCTTATTTGTC	7	-	633	3324
ENSDARG00000010158	ENSDART00000011951	10	8	8	GCCAAAGGCATTGCGGACGAATCT	6	-	730	3324
ENSDARG00000010158	ENSDART00000011951	10	9	9	AGCATCAGCTCTGTCTCTGGATTC	6	-	861	3324
ENSDARG00000010158	ENSDART00000011951	10	9	9	CCCTCCAGCATCAGCTCTGTCTCT	6	-	867	3324
ENSDARG00000010158	ENSDART00000011951	10	12	12	TCCGACGCCGACCCGAGGTAAAC	5	-	1253	3324
ENSDARG00000010158	ENSDART00000011951	10	13	13	CTCACCTGCAATCGTGTTGAGGA	5	-	1400	3324
ENSDARG00000010158	ENSDART00000011951	10	13	13	CTCACCTGCAATCGTGTTGAGGAA	6	-	1399	3324
ENSDARG00000010158	ENSDART00000011951	10	17	17	GACAAAGTCTTCAGGTTTTTTGGC	6	-	1906	3324
ENSDARG00000010158	ENSDART00000011951	10	17	17	ACAAACATCTCCGGGAGGTAGTA	5	-	1810	3324
ENSDARG00000010158	ENSDART00000011951	10	17	17	GACAAAGTCTTCAGGTTTTTTGGCC	7	-	1905	3324
ENSDARG00000010158	ENSDART00000011951	10	17	17	ATCTCACCATTCTATTGATGCGGAC	7	-	1927	3324
ENSDARG00000010158	ENSDART00000011951	10	17	17	AACATCTCCGGGAGGTAGTAGAA	5	-	1807	3324
ENSDARG00000010158	ENSDART00000011951	10	20	20	GTTGACGGCGAATAAGCGGCTGCA	6	-	2353	3324
ENSDARG00000010158	ENSDART00000011951	10	20	20	GACCGCCGCAGGGATGCTGAGGTG	6	-	2320	3324
ENSDARG00000010158	ENSDART00000011951	10	20	20	GACCGCCGCAGGGATGCTGAGGT	5	-	2321	3324
ENSDARG00000010158	ENSDART00000011951	10	20	20	ACCGCCGCAGGGATGCTGAGGTG	5	-	2320	3324
ENSDARG00000010158	ENSDART00000011951	10	20	20	AACATCAGCGGACTCTGAGGAAGGA	7	-	2207	3324
ENSDARG00000010158	ENSDART00000011951	10	22	22	CACCAAGTCTGTGATCTGCCGTT	5	-	2489	3324
ENSDARG00000010158	ENSDART00000011951	10	22	22	GTCACCACAAAGCAGTGTGTGTTG	6	-	2529	3324
ENSDARG00000010158	ENSDART00000011951	10	22	22	AGAAACCACAGGCCAGGATGTAGCG	7	-	2563	3324
ENSDARG00000010158	ENSDART00000011951	10	22	22	GAAACCACAGGCCAGGATGTAGCG	6	-	2563	3324
ENSDARG00000010158	ENSDART00000011951	10	23	23	GTCACCACATCCCAGTGGCCGAA	5	-	2644	3324
ENSDARG00000010158	ENSDART00000011951	10	23	23	TACCACAGAAGAAGAGTTGCATCT	6	-	2727	3324
ENSDARG00000010158	ENSDART00000011951	10	25	25	CACCAAACACGGGCCCTCTGAAAAC	7	-	2889	3324
ENSDARG00000010158	ENSDART00000011951	10	25	25	ACCAAACACGGGCCCTCTGAAAAC	6	-	2889	3324
ENSDARG00000010158	ENSDART00000041157	10	1	1	GGCGTCAGCCTGGTTCGCAGTGGAC	7	-	35	3321
ENSDARG00000010158	ENSDART00000041157	10	2	2	AGCGCCCGCTCCAGCTTAGTGGTG	6	-	135	3321
ENSDARG00000010158	ENSDART00000041157	10	5	5	CTCAAATTCAGCATGTTTGTGGAC	6	-	478	3321
ENSDARG00000010158	ENSDART00000041157	10	5	5	GACATCTTCAGCTCTCTGCCTGT	5	-	458	3321
ENSDARG00000010158	ENSDART00000041157	10	6	6	TCCCCACGCGCCATGCTTATTTGTC	7	-	630	3321
ENSDARG00000010158	ENSDART00000041157	10	7	7	GCCAAAGGCATTGCGGACGAATCT	6	-	727	3321
ENSDARG00000010158	ENSDART00000041157	10	8	8	AGCATCAGCTCTGTCTCTGGATTC	6	-	858	3321
ENSDARG00000010158	ENSDART00000041157	10	8	8	CCCTCCAGCATCAGCTCTGTCTCT	6	-	864	3321
ENSDARG00000010158	ENSDART00000041157	10	11	11	TCCGACGCCGACCCGAGGTAAAC	5	-	1250	3321
ENSDARG00000010158	ENSDART00000041157	10	12	12	CTCACCTGCAATCGTGTTGAGGAA	6	-	1396	3321
ENSDARG00000010158	ENSDART00000041157	10	12	12	CTCACCTGCAATCGTGTTGAGGA	5	-	1397	3321
ENSDARG00000010158	ENSDART00000041157	10	16	16	GACAAAGTCTTCAGGTTTTTTGGC	6	-	1903	3321
ENSDARG00000010158	ENSDART00000041157	10	16	16	GACAAAGTCTTCAGGTTTTTTGGCC	7	-	1902	3321
ENSDARG00000010158	ENSDART00000041157	10	16	16	ACAAACATCTCCGGGAGGTAGTA	5	-	1807	3321
ENSDARG00000010158	ENSDART00000041157	10	16	16	AACATCTCCGGGAGGTAGTAGAA	5	-	1804	3321
ENSDARG00000010158	ENSDART00000041157	10	16	16	ATCTCACCATTCTATTGATGCGGAC	7	-	1924	3321
ENSDARG00000010158	ENSDART00000041157	10	19	19	GTTGACGGCGAATAAGCGGCTGCA	6	-	2350	3321
ENSDARG00000010158	ENSDART00000041157	10	19	19	GACCGCCGCAGGGATGCTGAGGTG	6	-	2317	3321
ENSDARG00000010158	ENSDART00000041157	10	19	19	GACCGCCGCAGGGATGCTGAGGT	5	-	2318	3321
ENSDARG00000010158	ENSDART00000041157	10	19	19	ACCGCCGCAGGGATGCTGAGGTG	5	-	2317	3321
ENSDARG00000010158	ENSDART00000041157	10	19	19	AACATCAGCGGACTCTGAGGAAGGA	7	-	2204	3321
ENSDARG00000010158	ENSDART00000041157	10	21	21	AGAAACCACAGGCCAGGATGTAGCG	7	-	2560	3321
ENSDARG00000010158	ENSDART00000041157	10	21	21	GAAACCACAGGCCAGGATGTAGCG	6	-	2560	3321
ENSDARG00000010158	ENSDART00000041157	10	21	21	GTCACCACAAAGCAGTGTGTGTTG	6	-	2526	3321
ENSDARG00000010158	ENSDART00000041157	10	21	21	CACCAAGTCTGTGATCTGCCGTT	5	-	2486	3321
ENSDARG00000010158	ENSDART00000041157	10	22	22	TACCACAGAAGAAGAGTTGCATCT	6	-	2724	3321
ENSDARG00000010158	ENSDART00000041157	10	22	22	GTCACCACATCCCAGTGGCCGAA	5	-	2641	3321
ENSDARG00000010158	ENSDART00000041157	10	24	24	ACCAAACACGGGCCCTCTGAAAAC	6	-	2886	3321
ENSDARG00000010158	ENSDART00000041157	10	24	24	CACCAAACACGGGCCCTCTGAAAAC	7	-	2886	3321
ENSDARG00000010297	ENSDART00000021208	10	1	1	TTCAAAGACACAGGGGGTGATGGG	6	+	73	1413
ENSDARG00000010297	ENSDART00000021208	10	1	1	TACTTCAAAGACACAGGGGGTGAT	6	+	70	1413
ENSDARG00000010297	ENSDART00000021208	10	6	6	TGCTGCAGACGGATTTTGAGGGT	5	+	527	1413
ENSDARG00000010297	ENSDART00000021208	10	6	6	GACATCTAAAGATGATCTGCTGCA	6	+	510	1413
ENSDARG00000010297	ENSDART00000021208	10	8	8	ACCGGCGGCTACAGGAAGCCAAC	5	+	740	1413
ENSDARG00000010297	ENSDART00000021208	10	9	9	CTAAACAGAAACTGGTGGAGTCGGA	7	+	887	1413
ENSDARG00000010297	ENSDART00000021208	10	9	9	AGAAAAGACGACTGGAGGAAGAG	5	+	917	1413
ENSDARG00000010297	ENSDART00000021208	10	9	9	AAAGACGACTGGAGGAAGAGTCT	5	+	920	1413
ENSDARG00000010297	ENSDART00000021208	10	10	10	AACGGCTCCATCATCGGCGAATAC	6	+	1003	1413
ENSDARG00000010297	ENSDART00000021208	10	11	11	GCAGACGGCCAACAGAGGAGAAC	5	+	1068	1413
ENSDARG00000010297	ENSDART00000021208	10	12	12	AGAACCAGCTGAGAGAGATGGAGCT	7	+	1226	1413
ENSDARG00000010297	ENSDART00000021208	10	12	12	AACTACAGCTGGTGGAGGCAGAG	5	+	1268	1413
ENSDARG00000010297	ENSDART00000021208	10	12	12	AGACCAAACTACAGCTGGTGGAGGC	7	+	1262	1413
ENSDARG00000010603	ENSDART00000005496	10	9	9	CACTCACGCCAACCTCTGTGGAA	5	+	759	1167
ENSDARG00000010603	ENSDART00000005496	10	10	10	CACCAATGCAGAAGGGGCGTCTCT	6	+	855	1167
ENSDARG00000010603	ENSDART00000005496	10	11	11	CTCAAAAACTGCAACCTGCGCGGAG	7	+	1012	1167
ENSDARG00000010603	ENSDART00000005496	10	12	12	GGCGCCATCTTTGAGGAGATGCT	5	+	1123	1167
ENSDARG00000010603	ENSDART00000005496	10	12	12	GGCTGCGACCTCCAGGAGGCAAAC	6	+	1078	1167
ENSDARG00000010641	ENSDART00000032095	10	1	1	GCCTACTGCCGTACCGAATGAGTT	6	-	160	1986
ENSDARG00000010641	ENSDART00000032095	10	1	1	CAAGACAAATGCTATGATGAAGCC	6	-	106	1986
ENSDARG00000010641	ENSDART00000032095	10	1	1	GACAAATGCTATGATGAAGCCTAC	6	-	103	1986
ENSDARG00000010641	ENSDART00000032095	10	5	5	AAACCAAACGATGAGGGCGGTGAT	6	-	745	1986
ENSDARG00000010641	ENSDART00000032095	10	5	5	AACAGCAAACCAAACGATGAGGGC	6	-	751	1986
ENSDARG00000010641	ENSDART00000032095	10	5	5	CAAACCAAACGATGAGGGCGGTGAT	7	-	745	1986
ENSDARG00000010641	ENSDART00000032095	10	5	5	AGCAAACCAAACGATGAGGGCGGT	6	-	748	1986
ENSDARG00000010641	ENSDART00000032095	10	10	10	TCCATCTTCTGAAGCGCGGAATTC	6	-	1273	1986
ENSDARG00000010641	ENSDART00000032095	10	10	10	GACCTCCCCCTCGCCGAGGTCTTC	6	-	1390	1986
ENSDARG00000010641	ENSDART00000032095	10	10	10	CGCTTCCTCTCCTGGGCGCCGGC	5	-	1309	1986
ENSDARG00000010641	ENSDART00000032095	10	10	10	ACCTCCCCCTCGCCGAGGTCTTC	5	-	1390	1986
ENSDARG00000010641	ENSDART00000032095	10	11	11	GCAGCCAGATTGGAGTCGGTGCA	5	-	1635	1986
ENSDARG00000010641	ENSDART00000032095	10	11	11	CCCTGCCCATGGTCTGGATGACTCT	7	-	1708	1986
ENSDARG00000010641	ENSDART00000032095	10	11	11	CACTCCTCCATACAGCAGCAGCC	5	-	1652	1986
ENSDARG00000010641	ENSDART00000032095	10	11	11	AGCAGCAGCCAGATTGGAGTCGGT	6	-	1638	1986
ENSDARG00000010641	ENSDART00000032095	10	12	12	CACCACAACAGTGACAGCGGAGGCG	7	-	1776	1986
ENSDARG00000010641	ENSDART00000032095	10	13	13	GGCCTCAAAGAATGACGTAGGTGAA	7	-	1978	1986
ENSDARG00000010641	ENSDART00000039969	10	1	1	GCCTACTGCCGTACCGAATGAGTT	6	-	160	1995
ENSDARG00000010641	ENSDART00000039969	10	1	1	GACAAATGCTATGATGAAGCCTAC	6	-	103	1995
ENSDARG00000010641	ENSDART00000039969	10	1	1	CAAGACAAATGCTATGATGAAGCC	6	-	106	1995
ENSDARG00000010641	ENSDART00000039969	10	5	5	CAAACCAAACGATGAGGGCGGTGAT	7	-	745	1995
ENSDARG00000010641	ENSDART00000039969	10	5	5	AGCAAACCAAACGATGAGGGCGGT	6	-	748	1995
ENSDARG00000010641	ENSDART00000039969	10	5	5	AAACCAAACGATGAGGGCGGTGAT	6	-	745	1995
ENSDARG00000010641	ENSDART00000039969	10	5	5	AACAGCAAACCAAACGATGAGGGC	6	-	751	1995
ENSDARG00000010641	ENSDART00000039969	10	7	7	TCCATCTTCTGAAGCGCGGAATTC	6	-	1282	1995
ENSDARG00000010641	ENSDART00000039969	10	7	7	ACCTCCCCCTCGCCGAGGTCTTC	5	-	1399	1995
ENSDARG00000010641	ENSDART00000039969	10	7	7	GACCTCCCCCTCGCCGAGGTCTTC	6	-	1399	1995
ENSDARG00000010641	ENSDART00000039969	10	7	7	CGCTTCCTCTCCTGGGCGCCGGC	5	-	1318	1995
ENSDARG00000010641	ENSDART00000039969	10	8	8	GCAGCCAGATTGGAGTCGGTGCA	5	-	1644	1995
ENSDARG00000010641	ENSDART00000039969	10	8	8	CCCTGCCCATGGTCTGGATGACTCT	7	-	1717	1995
ENSDARG00000010641	ENSDART00000039969	10	8	8	CACTCCTCCATACAGCAGCAGCC	5	-	1661	1995
ENSDARG00000010641	ENSDART00000039969	10	8	8	AGCAGCAGCCAGATTGGAGTCGGT	6	-	1647	1995
ENSDARG00000010641	ENSDART00000039969	10	9	9	CACCACAACAGTGACAGCGGAGGCG	7	-	1785	1995
ENSDARG00000010641	ENSDART00000039969	10	10	10	GGCCTCAAAGAATGACGTAGGTGAA	7	-	1987	1995
ENSDARG00000010712	ENSDART00000026716	10	2	1	GTCCACTAATGTTGTGGGAATGC	5	-	218	1236
ENSDARG00000010712	ENSDART00000026716	10	4	3	GGCTGCAGCCCTGACGGGGGCGTTT	7	-	1000	1236
ENSDARG00000010712	ENSDART00000026716	10	4	3	GGCTGCAGCCCTGACGGGGGCGTT	6	-	1001	1236
ENSDARG00000010712	ENSDART00000026716	10	4	3	AGCAGCGCCACCATTATTAGCATCT	7	-	728	1236
ENSDARG00000010712	ENSDART00000026716	10	4	3	AACAGCACCGTGGTGTAGATTTT	5	-	577	1236
ENSDARG00000010729	ENSDART00000016102	10	1	1	AGCACCACCATCCCTGGGTGAGAT	6	+	33	861
ENSDARG00000010729	ENSDART00000016102	10	3	3	ACAGACAGAAAAATGAGCTGAAGAA	7	+	80	861
ENSDARG00000010729	ENSDART00000016102	10	7	7	TTCTCATTCTGAAGGCATTTGAC	5	+	800	861
ENSDARG00000011190	ENSDART00000004803	10	1	1	ATCTTCAGAGGATGAGGACGATGAC	7	+	15	1746
ENSDARG00000011190	ENSDART00000004803	10	1	1	AGCATCTTCAGAGGATGAGGACGAT	7	+	12	1746
ENSDARG00000011190	ENSDART00000004803	10	2	2	GGCTCAGCCTGAAAAGATGGAGAA	6	+	105	1746
ENSDARG00000011190	ENSDART00000004803	10	2	2	CAATTCCCAAACTACGCTGGCTAA	6	+	191	1746
ENSDARG00000011190	ENSDART00000004803	10	3	3	CAACTACACGTGCCTTGTGGAGAAC	7	+	318	1746
ENSDARG00000011190	ENSDART00000004803	10	3	3	CAACTACACGTGCCTTGTGGAGAA	6	+	318	1746
ENSDARG00000011190	ENSDART00000004803	10	4	4	CCCTGCTAACCGAACCGCTGTGGTC	7	+	423	1746
ENSDARG00000011190	ENSDART00000004803	10	6	6	GAAGGCTGCTTTGGGCAGGTGGT	5	+	748	1746
ENSDARG00000011190	ENSDART00000004803	10	6	6	ACAAAAGTCGCTGTGAAGATGCT	5	+	817	1746
ENSDARG00000011190	ENSDART00000004803	10	6	6	AACCGCATCACAAAAGTCGCTGTG	6	+	808	1746
ENSDARG00000011190	ENSDART00000004803	10	7	7	AAAAACATCATAAACCTGCTTGGAG	7	+	916	1746
ENSDARG00000011190	ENSDART00000004803	10	8	8	TCCTGCGCATACCAGGTGGCGCG	5	+	1096	1746
ENSDARG00000011190	ENSDART00000004803	10	10	10	ACACACATCAGAGTGACGTGTAA	5	+	1322	1746
ENSDARG00000011190	ENSDART00000004803	10	10	10	TTACACACATCAGAGTGACGTGTAA	7	+	1320	1746
ENSDARG00000011190	ENSDART00000004803	10	11	11	TCCGCCTGCACACAGGAGCTGTA	5	+	1459	1746
ENSDARG00000011190	ENSDART00000004803	10	12	12	AAATTCAGATATCTGATGATGAA	5	+	1471	1746
ENSDARG00000011190	ENSDART00000029361	10	1	1	ATCTTCAGAGGATGAGGACGATGAC	7	+	15	2088
ENSDARG00000011190	ENSDART00000029361	10	1	1	AGCATCTTCAGAGGATGAGGACGAT	7	+	12	2088
ENSDARG00000011190	ENSDART00000029361	10	2	2	GGCTCAGCCTGAAAAGATGGAGAA	6	+	105	2088
ENSDARG00000011190	ENSDART00000029361	10	2	2	CAATTCCCAAACTACGCTGGCTAA	6	+	191	2088
ENSDARG00000011190	ENSDART00000029361	10	3	3	CAACTACACGTGCCTTGTGGAGAA	6	+	318	2088
ENSDARG00000011190	ENSDART00000029361	10	3	3	CAACTACACGTGCCTTGTGGAGAAC	7	+	318	2088
ENSDARG00000011190	ENSDART00000029361	10	4	4	CCCTGCTAACCGAACCGCTGTGGTC	7	+	423	2088
ENSDARG00000011190	ENSDART00000029361	10	6	6	TTCCTCATCTTCCTCATGGTAGGAA	7	+	793	2088
ENSDARG00000011190	ENSDART00000029361	10	8	8	AACCGCATCACAAAAGTCGCTGTG	6	+	1150	2088
ENSDARG00000011190	ENSDART00000029361	10	8	8	ACAAAAGTCGCTGTGAAGATGCT	5	+	1159	2088
ENSDARG00000011190	ENSDART00000029361	10	8	8	GAAGGCTGCTTTGGGCAGGTGGT	5	+	1090	2088
ENSDARG00000011190	ENSDART00000029361	10	9	9	AAAAACATCATAAACCTGCTTGGAG	7	+	1258	2088
ENSDARG00000011190	ENSDART00000029361	10	10	10	TCCTGCGCATACCAGGTGGCGCG	5	+	1438	2088
ENSDARG00000011190	ENSDART00000029361	10	12	12	TTACACACATCAGAGTGACGTGTAA	7	+	1662	2088
ENSDARG00000011190	ENSDART00000029361	10	12	12	ACACACATCAGAGTGACGTGTAA	5	+	1664	2088
ENSDARG00000011190	ENSDART00000029361	10	13	13	TCCGCCTGCACACAGGAGCTGTA	5	+	1801	2088
ENSDARG00000011190	ENSDART00000029361	10	14	14	AAATTCAGATATCTGATGATGAA	5	+	1813	2088
ENSDARG00000011190	ENSDART00000075264	10	1	1	ATCTTCAGAGGATGAGGACGATGAC	7	+	15	1941
ENSDARG00000011190	ENSDART00000075264	10	1	1	AGCATCTTCAGAGGATGAGGACGAT	7	+	12	1941
ENSDARG00000011190	ENSDART00000075264	10	2	2	GGCTCAGCCTGAAAAGATGGAGAA	6	+	105	1941
ENSDARG00000011190	ENSDART00000075264	10	2	2	CAATTCCCAAACTACGCTGGCTAA	6	+	191	1941
ENSDARG00000011190	ENSDART00000075264	10	3	3	CAACTACACGTGCCTTGTGGAGAA	6	+	318	1941
ENSDARG00000011190	ENSDART00000075264	10	3	3	CAACTACACGTGCCTTGTGGAGAAC	7	+	318	1941
ENSDARG00000011190	ENSDART00000075264	10	4	4	CCCTGCTAACCGAACCGCTGTGGTC	7	+	423	1941
ENSDARG00000011190	ENSDART00000075264	10	5	5	TTCCTCATCTTCCTCATGGTAGGAA	7	+	646	1941
ENSDARG00000011190	ENSDART00000075264	10	7	7	ACAAAAGTCGCTGTGAAGATGCT	5	+	1012	1941
ENSDARG00000011190	ENSDART00000075264	10	7	7	AACCGCATCACAAAAGTCGCTGTG	6	+	1003	1941
ENSDARG00000011190	ENSDART00000075264	10	7	7	GAAGGCTGCTTTGGGCAGGTGGT	5	+	943	1941
ENSDARG00000011190	ENSDART00000075264	10	8	8	AAAAACATCATAAACCTGCTTGGAG	7	+	1111	1941
ENSDARG00000011190	ENSDART00000075264	10	9	9	TCCTGCGCATACCAGGTGGCGCG	5	+	1291	1941
ENSDARG00000011190	ENSDART00000075264	10	11	11	TTACACACATCAGAGTGACGTGTAA	7	+	1515	1941
ENSDARG00000011190	ENSDART00000075264	10	11	11	ACACACATCAGAGTGACGTGTAA	5	+	1517	1941
ENSDARG00000011190	ENSDART00000075264	10	12	12	TCCGCCTGCACACAGGAGCTGTA	5	+	1654	1941
ENSDARG00000011190	ENSDART00000075264	10	13	13	AAATTCAGATATCTGATGATGAA	5	+	1666	1941
ENSDARG00000011190	ENSDART00000075269	10	3	2	ATCTTCAGAGGATGAGGACGATGAC	7	+	111	2193
ENSDARG00000011190	ENSDART00000075269	10	3	2	AGCATCTTCAGAGGATGAGGACGAT	7	+	108	2193
ENSDARG00000011190	ENSDART00000075269	10	4	3	GGCTCAGCCTGAAAAGATGGAGAA	6	+	201	2193
ENSDARG00000011190	ENSDART00000075269	10	4	3	CAATTCCCAAACTACGCTGGCTAA	6	+	287	2193
ENSDARG00000011190	ENSDART00000075269	10	5	4	CAACTACACGTGCCTTGTGGAGAAC	7	+	414	2193
ENSDARG00000011190	ENSDART00000075269	10	5	4	CAACTACACGTGCCTTGTGGAGAA	6	+	414	2193
ENSDARG00000011190	ENSDART00000075269	10	6	5	CCCTGCTAACCGAACCGCTGTGGTC	7	+	519	2193
ENSDARG00000011190	ENSDART00000075269	10	8	7	TTCCTCATCTTCCTCATGGTAGGAA	7	+	889	2193
ENSDARG00000011190	ENSDART00000075269	10	11	10	ACAAAAGTCGCTGTGAAGATGCT	5	+	1264	2193
ENSDARG00000011190	ENSDART00000075269	10	11	10	AACCGCATCACAAAAGTCGCTGTG	6	+	1255	2193
ENSDARG00000011190	ENSDART00000075269	10	11	10	GAAGGCTGCTTTGGGCAGGTGGT	5	+	1195	2193
ENSDARG00000011190	ENSDART00000075269	10	12	11	AAAAACATCATAAACCTGCTTGGAG	7	+	1363	2193
ENSDARG00000011190	ENSDART00000075269	10	13	12	TCCTGCGCATACCAGGTGGCGCG	5	+	1543	2193
ENSDARG00000011190	ENSDART00000075269	10	15	14	TTACACACATCAGAGTGACGTGTAA	7	+	1767	2193
ENSDARG00000011190	ENSDART00000075269	10	15	14	ACACACATCAGAGTGACGTGTAA	5	+	1769	2193
ENSDARG00000011190	ENSDART00000075269	10	16	15	TCCGCCTGCACACAGGAGCTGTA	5	+	1906	2193
ENSDARG00000011190	ENSDART00000075269	10	17	16	AAATTCAGATATCTGATGATGAA	5	+	1918	2193
ENSDARG00000011240	ENSDART00000023981	10	2	2	GTCTCACCAATCTGTCTTGGGGA	5	-	130	1017
ENSDARG00000011240	ENSDART00000023981	10	11	11	CAAATCGCAATCTATGTCTGCTGTG	7	-	801	1017
ENSDARG00000011240	ENSDART00000088605	10	2	2	GTCTCACCAATCTGTCTTGGGGA	5	-	130	1083
ENSDARG00000011240	ENSDART00000088605	10	10	10	CAAATCGCAATCTATGTCTGCTGTG	7	-	867	1083
ENSDARG00000011418	ENSDART00000026383	10	1	1	AGCCAAACAGTATGCGGGTGAGTA	6	+	138	666
ENSDARG00000011418	ENSDART00000026383	10	1	1	AGCCAAACAGTATGCGGGTGAGTAA	7	+	138	666
ENSDARG00000011418	ENSDART00000026383	10	1	1	TTAGCCAAACAGTATGCGGGTGAG	6	+	136	666
ENSDARG00000011418	ENSDART00000026383	10	4	4	GAAGCCACATCAGTGCAGTGGAG	5	+	475	666
ENSDARG00000011611	ENSDART00000010420	10	1	1	CAACCAGCCGGTTGTGATTGATAA	6	+	33	1128
ENSDARG00000011611	ENSDART00000010420	10	3	3	ACCCAAGCATGTTCGGGTGATGGC	6	+	132	1128
ENSDARG00000011611	ENSDART00000010420	10	3	3	GACCCAAGCATGTTCGGGTGATGGC	7	+	131	1128
ENSDARG00000011611	ENSDART00000010420	10	4	4	AGCTGCAGACCTTCTCTGAGGAG	5	+	302	1128
ENSDARG00000011611	ENSDART00000010420	10	5	5	TTCATCTCCATGCAGGCGGTTCT	5	+	421	1128
ENSDARG00000011611	ENSDART00000010420	10	5	5	TTCAGCATCCTGTACTGTTGACGGA	7	+	320	1128
ENSDARG00000011611	ENSDART00000010420	10	5	5	CTCTTCATCTCCATGCAGGCGGT	5	+	418	1128
ENSDARG00000011611	ENSDART00000010420	10	6	6	TTCCACACCTCTGCAGAGTTTGAG	6	+	622	1128
ENSDARG00000011611	ENSDART00000010420	10	6	6	CTCTGCAGAGTTTGAGGTGGTGCG	6	+	630	1128
ENSDARG00000011611	ENSDART00000010420	10	6	6	CACCTCTGCAGAGTTTGAGGTGGTG	7	+	627	1128
ENSDARG00000011611	ENSDART00000010420	10	7	7	CCCTCAACCCTCAGAAGGATGAAAC	7	+	683	1128
ENSDARG00000011611	ENSDART00000075303	10	1	1	CAACCAGCCGGTTGTGATTGATAA	6	+	33	1029
ENSDARG00000011611	ENSDART00000075303	10	3	3	ACCCAAGCATGTTCGGGTGATGGC	6	+	132	1029
ENSDARG00000011611	ENSDART00000075303	10	3	3	GACCCAAGCATGTTCGGGTGATGGC	7	+	131	1029
ENSDARG00000011611	ENSDART00000075303	10	4	4	AGCTGCAGACCTTCTCTGAGGAG	5	+	302	1029
ENSDARG00000011611	ENSDART00000075303	10	5	5	TTCAGCATCCTGTACTGTTGACGGA	7	+	320	1029
ENSDARG00000011611	ENSDART00000075303	10	5	5	TTCATCTCCATGCAGGCGGTTCT	5	+	421	1029
ENSDARG00000011611	ENSDART00000075303	10	5	5	CTCTTCATCTCCATGCAGGCGGT	5	+	418	1029
ENSDARG00000011611	ENSDART00000075303	10	6	6	CTCTGCAGAGTTTGAGGTGGTGCG	6	+	630	1029
ENSDARG00000011611	ENSDART00000075303	10	6	6	CACCTCTGCAGAGTTTGAGGTGGTG	7	+	627	1029
ENSDARG00000011611	ENSDART00000075303	10	6	6	TTCCACACCTCTGCAGAGTTTGAG	6	+	622	1029
ENSDARG00000011611	ENSDART00000075303	10	7	7	CCCTCAACCCTCAGAAGGATGAAAC	7	+	683	1029
ENSDARG00000011743	ENSDART00000022899	10	1	1	CACAGCGCCTCAGCCTGGCTGAGAC	7	-	62	648
ENSDARG00000011743	ENSDART00000022899	10	2	2	AAAAGCACAAGCAGTGCTGGCGTG	6	-	600	648
ENSDARG00000011743	ENSDART00000022899	10	2	2	AGACAACTCAGAAAGGGCGTAGCA	6	-	367	648
ENSDARG00000011743	ENSDART00000022899	10	2	2	GACAGCAGACAAGTACTGGGAGGAA	7	-	192	648
ENSDARG00000011743	ENSDART00000022899	10	2	2	TACCTCAGATGAAAGTGCTGCAGTT	7	-	513	648
ENSDARG00000012275	ENSDART00000064901	10	1	1	GAATCAAGCCAGAGAGGTGGTGAG	6	+	42	1338
ENSDARG00000012275	ENSDART00000064901	10	1	1	CAAGCCAGAGAGGTGGTGAGTTT	5	+	46	1338
ENSDARG00000012275	ENSDART00000064901	10	2	2	AAACACGGCGGAGAAATTTGCTTGT	7	+	77	1338
ENSDARG00000012275	ENSDART00000064901	10	6	6	GACGTCTGCAGACACATTAGGCTTT	7	+	453	1338
ENSDARG00000012275	ENSDART00000064901	10	6	6	GTCTGCAGACACATTAGGCTTTGGT	7	+	456	1338
ENSDARG00000012275	ENSDART00000064901	10	9	9	ACACAACCCCAACGTGCGCTGGG	5	+	708	1338
ENSDARG00000012275	ENSDART00000064901	10	9	9	TTAGTCAAAGAAGCTGTCGTCTAC	6	+	763	1338
ENSDARG00000012275	ENSDART00000064901	10	9	9	TTACACAACCCCAACGTGCGCTGGG	7	+	706	1338
ENSDARG00000012275	ENSDART00000064901	10	9	9	GTCGTCTACCCCATTAAGGTGCT	5	+	778	1338
ENSDARG00000012275	ENSDART00000064901	10	9	9	AACCCCAACGTGCGCTGGGACGAC	6	+	712	1338
ENSDARG00000012314	ENSDART00000011284	10	2	2	GTTCGCTTCAGGCTGGCCTTGTTC	6	-	162	2967
ENSDARG00000012314	ENSDART00000011284	10	2	2	CGCTCCACACTTCAGTGTGTGTTC	6	-	182	2967
ENSDARG00000012314	ENSDART00000011284	10	3	3	TCCTGCATCCGTGCAGGAGGGGAA	6	-	345	2967
ENSDARG00000012314	ENSDART00000011284	10	6	6	AGCTCAACCATCGGGTTCTTGGGTT	7	-	614	2967
ENSDARG00000012314	ENSDART00000011284	10	7	7	TTCTCCCTCTATCATGGCGGCCTCT	7	-	756	2967
ENSDARG00000012314	ENSDART00000011284	10	9	9	GAACAAACCTCTCGAGTCGCTGCT	6	-	1037	2967
ENSDARG00000012314	ENSDART00000011284	10	9	9	ACAAACCTCTCGAGTCGCTGCTGGA	7	-	1034	2967
ENSDARG00000012314	ENSDART00000011284	10	11	11	CTCCTCCTCAGTGATGTGTCGAG	5	-	1364	2967
ENSDARG00000012314	ENSDART00000011284	10	11	11	GAAACCCTCTGCTGCTGCTGTTGCG	7	-	1280	2967
ENSDARG00000012314	ENSDART00000011284	10	11	11	AGAACCAGAGCCCTCGGCTGAGAC	6	-	1243	2967
ENSDARG00000012314	ENSDART00000011284	10	11	11	AGCTCCTCCTCAGTGATGTGTCGAG	7	-	1364	2967
ENSDARG00000012314	ENSDART00000011284	10	11	11	TGCTGCTGCTGTTGCGAAGCCTGC	6	-	1272	2967
ENSDARG00000012314	ENSDART00000011284	10	11	11	CTCTGCTGCTGCTGTTGCGAAGCC	6	-	1275	2967
ENSDARG00000012314	ENSDART00000011284	10	14	14	GGCGGCAGCAGCCGCAGCAGCAGCA	7	-	1911	2967
ENSDARG00000012314	ENSDART00000011284	10	14	14	AACACCTTCAGGTCAGGAGGAAGCT	7	-	1793	2967
ENSDARG00000012314	ENSDART00000011284	10	14	14	GGCAGCAGCCGCAGCAGCAGCAGCC	7	-	1908	2967
ENSDARG00000012314	ENSDART00000011284	10	14	14	GACGGCCACACTAGCGGCGGCAGCA	7	-	1926	2967
ENSDARG00000012314	ENSDART00000011284	10	14	14	AGCGGCGGCAGCAGCCGCAGCAGCA	7	-	1914	2967
ENSDARG00000012314	ENSDART00000011284	10	14	14	AGAGCCAACTTTTCCTGCTGGAGTT	7	-	1883	2967
ENSDARG00000012314	ENSDART00000011284	10	15	15	CGCTGCAGCCTTGCTGATGGCTCT	6	-	2080	2967
ENSDARG00000012314	ENSDART00000011284	10	15	15	CTCCGCTGCAGCCTTGCTGATGGC	6	-	2083	2967
ENSDARG00000012314	ENSDART00000011284	10	15	15	TCCTCCTGCAGGTGTTTGGAGTC	5	-	2050	2967
ENSDARG00000012314	ENSDART00000011284	10	16	16	GTTCTCTCCACAATCTTCTTGGGCG	7	-	2252	2967
ENSDARG00000012314	ENSDART00000011284	10	19	19	TTCGCCAGAAGCTCTTTGTTGTA	5	-	2521	2967
ENSDARG00000012314	ENSDART00000011284	10	21	21	AGCTCCAGCGTGGAGTAAGAGGGC	6	-	2889	2967
ENSDARG00000012314	ENSDART00000011284	10	21	21	CTCATCTGCCATCTGCAGGGGTT	5	-	2958	2967
ENSDARG00000012395	ENSDART00000005436	10	1	1	GACCAAGACACACTCGCAGAGGTC	6	+	94	1428
ENSDARG00000012395	ENSDART00000005436	10	1	1	ACCTGCTTCAGGCTGTGTGTTTTC	6	+	16	1428
ENSDARG00000012395	ENSDART00000005436	10	2	2	CTACTCAACCTTTCCTGGAGACTAC	7	+	318	1428
ENSDARG00000012395	ENSDART00000005436	10	2	2	GAAAAAGCCCCGCTGCGGAGTTC	5	+	282	1428
ENSDARG00000012395	ENSDART00000005436	10	2	2	TACTCAACCTTTCCTGGAGACTAC	6	+	319	1428
ENSDARG00000012395	ENSDART00000005436	10	5	5	TTCGTCCTCCCTCGAGATGATGTC	6	+	766	1428
ENSDARG00000012395	ENSDART00000005436	10	7	7	ATCCTCAGAGCGCAGATGTTGAA	5	+	959	1428
ENSDARG00000012395	ENSDART00000005436	10	7	7	GTTATCCTCAGAGCGCAGATGTT	5	+	956	1428
ENSDARG00000012395	ENSDART00000005436	10	8	8	TCCGTCTGCCGAAAAATGTGAGGAA	7	+	1142	1428
ENSDARG00000012395	ENSDART00000005436	10	8	8	GTCTCAGCATGTTCCGTCTGCCGAA	7	+	1130	1428
ENSDARG00000012395	ENSDART00000005436	10	9	9	TTCCTAAACCAGTGGAGGAGGTTTT	7	+	1271	1428
ENSDARG00000012395	ENSDART00000005436	10	9	9	TTCCTAAACCAGTGGAGGAGGTT	5	+	1271	1428
ENSDARG00000012395	ENSDART00000005436	10	9	9	GCAGCCTTCCAGTACAGAGGTATAA	7	+	1321	1428
ENSDARG00000012395	ENSDART00000011573	10	1	1	ACCTGCTTCAGGCTGTGTGTTTTC	6	+	16	1428
ENSDARG00000012395	ENSDART00000011573	10	1	1	GACCAAGACACACTCGCAGAGGTC	6	+	94	1428
ENSDARG00000012395	ENSDART00000011573	10	2	2	GAAAAAGCCCCGCTGCGGAGTTC	5	+	282	1428
ENSDARG00000012395	ENSDART00000011573	10	2	2	TACTCAACCTTTCCTGGAGACTAC	6	+	319	1428
ENSDARG00000012395	ENSDART00000011573	10	2	2	CTACTCAACCTTTCCTGGAGACTAC	7	+	318	1428
ENSDARG00000012395	ENSDART00000011573	10	4	4	TGCCTATCCTCCATATGAGGGCGTT	7	+	570	1428
ENSDARG00000012395	ENSDART00000011573	10	4	4	CTATCCTCCATATGAGGGCGTTGGT	7	+	573	1428
ENSDARG00000012395	ENSDART00000011573	10	5	5	TTATCCTCCCTCGAGATGATGTC	5	+	767	1428
ENSDARG00000012395	ENSDART00000011573	10	7	7	ATCCTCAGAGCCCAGATGTTGAA	5	+	959	1428
ENSDARG00000012395	ENSDART00000011573	10	8	8	TCCGTCTGCGGAAAAATGTGAAGAA	7	+	1142	1428
ENSDARG00000012395	ENSDART00000011573	10	8	8	GTCTCAGCATGTTCCGTCTGCGGAA	7	+	1130	1428
ENSDARG00000012395	ENSDART00000011573	10	9	9	GCAGCCTTCCAGTATAGAGGTATAA	7	+	1321	1428
ENSDARG00000012395	ENSDART00000011573	10	9	9	TTCCTAAACCAGTGCAGAAGGTTTT	7	+	1271	1428
ENSDARG00000012395	ENSDART00000099779	10	1	1	CTACTCAACCTTTGCTGGAGACTAC	7	+	48	1158
ENSDARG00000012395	ENSDART00000099779	10	1	1	TACTCAACCTTTGCTGGAGACTAC	6	+	49	1158
ENSDARG00000012395	ENSDART00000099779	10	1	1	GGCCTACTCAACCTTTGCTGGAGAC	7	+	45	1158
ENSDARG00000012395	ENSDART00000099779	10	3	3	GCATTCCTCAAAATATTTTGAGGA	6	+	212	1158
ENSDARG00000012395	ENSDART00000099779	10	3	3	GCATTCCTCAAAATATTTTGAGGAA	7	+	212	1158
ENSDARG00000012395	ENSDART00000099779	10	5	5	TTCGTCCTCCCTCGAGATGATGTC	6	+	496	1158
ENSDARG00000012395	ENSDART00000099779	10	7	7	GTTATCCTCAGAGCGCAGATGTT	5	+	686	1158
ENSDARG00000012395	ENSDART00000099779	10	7	7	ATCCTCAGAGCGCAGATGTTGAA	5	+	689	1158
ENSDARG00000012395	ENSDART00000099779	10	8	8	GTCTCAGCATGTTCCGTCTGCCGAA	7	+	860	1158
ENSDARG00000012395	ENSDART00000099779	10	8	8	TCCGTCTGCCGAAAAATGTGAGGAA	7	+	872	1158
ENSDARG00000012395	ENSDART00000099779	10	9	9	GCAGCCTTCCAGTACAGAGGTATAA	7	+	1051	1158
ENSDARG00000012395	ENSDART00000099779	10	9	9	TTCCTAAACCAGTGGAGGAGGTT	5	+	1001	1158
ENSDARG00000012395	ENSDART00000099779	10	9	9	TTCCTAAACCAGTGGAGGAGGTTTT	7	+	1001	1158
ENSDARG00000012699	ENSDART00000018788	10	1	1	TTCCTCAGAGAAGTCTGGAGCTTTC	7	-	111	2742
ENSDARG00000012699	ENSDART00000018788	10	1	1	CACTGCAGACACTTGCGTTTGGGCC	7	-	68	2742
ENSDARG00000012699	ENSDART00000018788	10	1	1	CTCTTCCTCAGAGAAGTCTGGAGCT	7	-	114	2742
ENSDARG00000012699	ENSDART00000018788	10	1	1	GACCTCGCCCTCCCCCGGAGGCTCT	7	-	33	2742
ENSDARG00000012699	ENSDART00000018788	10	1	1	CACTGCAGACACTTGCGTTTGGG	5	-	70	2742
ENSDARG00000012699	ENSDART00000018788	10	4	4	CTACCAGCCATGGCGAAGTTGAG	5	-	583	2742
ENSDARG00000012699	ENSDART00000018788	10	4	4	TTCCTACCAGCCATGGCGAAGTT	5	-	586	2742
ENSDARG00000012699	ENSDART00000018788	10	5	5	TTCCCCAGCTAACAGCAGCATGC	5	-	626	2742
ENSDARG00000012699	ENSDART00000018788	10	8	8	CAACTCAACACCTCCCTCTGTTGAC	7	-	764	2742
ENSDARG00000012699	ENSDART00000018788	10	8	8	AACTCAACACCTCCCTCTGTTGAC	6	-	764	2742
ENSDARG00000012699	ENSDART00000018788	10	17	17	TTCTTCATCTTTTTAGGCGAAGCC	6	-	1413	2742
ENSDARG00000012699	ENSDART00000018788	10	17	17	TTCTTCTTCACAGACGGAGATTGT	6	-	1572	2742
ENSDARG00000012699	ENSDART00000018788	10	17	17	TCCTCACACTCTGTTTTAGGGGTC	6	-	1722	2742
ENSDARG00000012699	ENSDART00000018788	10	17	17	GTTTTCTTCTTCACAGACGGAGAT	6	-	1575	2742
ENSDARG00000012699	ENSDART00000018788	10	17	17	CTCAACATCCTGAGGCTTATTTGCA	7	-	1674	2742
ENSDARG00000012699	ENSDART00000018788	10	17	17	TTCCTCTTCTTGCATGGCGTCGTC	6	-	1633	2742
ENSDARG00000012699	ENSDART00000018788	10	18	18	ACCTCCTGCTTCACCTCTGGGTCT	6	-	1806	2742
ENSDARG00000012699	ENSDART00000018788	10	18	18	TCCTGCTTCACCTCTGGGTCTTT	5	-	1804	2742
ENSDARG00000012699	ENSDART00000018788	10	20	20	GCACTCACCCTTGCAGGTTTTGGGC	7	-	2202	2742
ENSDARG00000012699	ENSDART00000018788	10	20	20	CACTCACCCTTGCAGGTTTTGGG	5	-	2203	2742
ENSDARG00000012699	ENSDART00000018788	10	20	20	CACTCACCCTTGCAGGTTTTGGGC	6	-	2202	2742
ENSDARG00000012699	ENSDART00000018788	10	20	20	CACTCACCCTTGCAGGTTTTGGGCG	7	-	2201	2742
ENSDARG00000012699	ENSDART00000018788	10	20	20	TCCTCAAGCTTTCCTAGTCTGAGAA	7	-	2063	2742
ENSDARG00000012699	ENSDART00000018788	10	20	20	GCACTCACCCTTGCAGGTTTTGGG	6	-	2203	2742
ENSDARG00000012699	ENSDART00000018788	10	22	22	ATCTTCTGCGGTTCGGGAGAAGGA	6	-	2346	2742
ENSDARG00000012699	ENSDART00000063856	10	1	1	TTCCTCAGAGAAGTCTGGAGCTTTC	7	-	111	1065
ENSDARG00000012699	ENSDART00000063856	10	1	1	GACCTCGCCCTCCCCCGGAGGCTCT	7	-	33	1065
ENSDARG00000012699	ENSDART00000063856	10	1	1	CTCTTCCTCAGAGAAGTCTGGAGCT	7	-	114	1065
ENSDARG00000012699	ENSDART00000063856	10	1	1	CACTGCAGACACTTGCGTTTGGGCC	7	-	68	1065
ENSDARG00000012699	ENSDART00000063856	10	1	1	CACTGCAGACACTTGCGTTTGGG	5	-	70	1065
ENSDARG00000012699	ENSDART00000063856	10	4	4	CTACCAGCCATGGCGAAGTTGAG	5	-	583	1065
ENSDARG00000012699	ENSDART00000063856	10	4	4	TTCCTACCAGCCATGGCGAAGTT	5	-	586	1065
ENSDARG00000012699	ENSDART00000063856	10	5	5	TTCCCCAGCTAACAGCAGCATGC	5	-	626	1065
ENSDARG00000012699	ENSDART00000063856	10	9	9	TTAAACAACCTTTTTTTGACTTT	5	-	766	1065
ENSDARG00000012866	ENSDART00000025227	10	1	1	GGCCAAAGAAGAAGCATTTGGATTG	7	+	116	1767
ENSDARG00000012866	ENSDART00000025227	10	2	2	CAATGCACCAATGAGATGAATGT	5	+	148	1767
ENSDARG00000012866	ENSDART00000025227	10	2	2	ACCAACACCAGCTGGGTCGTGGTA	6	+	211	1767
ENSDARG00000012866	ENSDART00000025227	10	2	2	ACAACCAACACCAGCTGGGTCGTG	6	+	208	1767
ENSDARG00000012866	ENSDART00000025227	10	2	2	AACCAACACCAGCTGGGTCGTGGTA	7	+	210	1767
ENSDARG00000012866	ENSDART00000025227	10	2	2	AACACCAGCTGGGTCGTGGTATTC	6	+	214	1767
ENSDARG00000012866	ENSDART00000025227	10	3	3	TTCAACCTCAGTAATTTTTTGGAC	6	+	319	1767
ENSDARG00000012866	ENSDART00000025227	10	3	3	TTCAACCTCAGTAATTTTTTGGA	5	+	319	1767
ENSDARG00000012866	ENSDART00000025227	10	4	4	GTCTCATACAGACAAGTGGCTTTT	6	+	415	1767
ENSDARG00000012866	ENSDART00000025227	10	5	5	CTATCATCCAAAACCAGATGGATGC	7	+	515	1767
ENSDARG00000012866	ENSDART00000025227	10	10	10	GCAGGCTGCTCTGGAGGAGGAGCA	6	+	981	1767
ENSDARG00000012866	ENSDART00000025227	10	11	11	CTCCGCAACCAGTACCTTTGCTAAC	7	+	1140	1767
ENSDARG00000012866	ENSDART00000025227	10	11	11	CACAACCTCCACGACTGCTGCATCT	7	+	1062	1767
ENSDARG00000012866	ENSDART00000025227	10	11	11	ACAACCTCCACGACTGCTGCATCT	6	+	1063	1767
ENSDARG00000012866	ENSDART00000025227	10	12	12	TTAGCCAACACATGGGGAGGTGAG	6	+	1246	1767
ENSDARG00000012866	ENSDART00000025227	10	12	12	TCCAGCGGCCTGCCTTTAGCCAAC	6	+	1231	1767
ENSDARG00000012866	ENSDART00000025227	10	12	12	CCCTGCCTCTCTCCAGCGGCCTGC	6	+	1220	1767
ENSDARG00000012866	ENSDART00000025227	10	13	13	GCCAACAGCACAGACTCTGCTGGT	6	+	1351	1767
ENSDARG00000012866	ENSDART00000025227	10	14	14	CTCTCCTAACCAGGGTCTGACGCC	6	+	1377	1767
ENSDARG00000012866	ENSDART00000025227	10	16	16	GAATCCTGCCACCATGGTGAGGCC	6	+	1584	1767
ENSDARG00000012866	ENSDART00000025227	10	16	16	GAATCCTGCCACCATGGTGAGGC	5	+	1584	1767
ENSDARG00000012866	ENSDART00000025227	10	18	18	GTACACACAACCTGTGATGCGGCC	6	+	1707	1767
ENSDARG00000012866	ENSDART00000025227	10	18	18	ACACACAACCTGTGATGCGGCCTGC	7	+	1709	1767
ENSDARG00000013005	ENSDART00000020054	10	5	5	TCCGACGGCCGTTCCTGTGCTGCG	6	-	685	1026
ENSDARG00000013005	ENSDART00000020054	10	6	6	GTAATCCTCCTCAGAGACGTTGAA	6	-	847	1026
ENSDARG00000013005	ENSDART00000020054	10	6	6	GGCCACGCAGGTGTAGTTGCCGTA	6	-	868	1026
ENSDARG00000013005	ENSDART00000020054	10	6	6	ATCCTCCTCAGAGACGTTGAAGAA	6	-	844	1026
ENSDARG00000013024	ENSDART00000048874	10	10	10	TCCATCAGAGAAGTGGATGATTAA	6	+	1410	1836
ENSDARG00000013024	ENSDART00000048874	10	10	10	CTCTCCATCAGAGAAGTGGATGAT	6	+	1407	1836
ENSDARG00000013024	ENSDART00000048874	10	10	10	ACCGACGTCAGTTTGGTGGTCTAC	6	+	1321	1836
ENSDARG00000013024	ENSDART00000048874	10	10	10	ACAGACGACGGCTGGGACTTTTTG	6	+	1360	1836
ENSDARG00000013024	ENSDART00000048874	10	11	11	GGCTTCAAACTGGCCTGGGACTTC	6	+	1561	1836
ENSDARG00000013024	ENSDART00000048874	10	11	11	AACTCAAGACCTGCCGTCGATGCT	6	+	1512	1836
ENSDARG00000013024	ENSDART00000048874	10	12	12	CACCAAAGAAATGCTTGATGAGGTA	7	+	1677	1836
ENSDARG00000013110	ENSDART00000017673	10	2	2	AGACAAAGCCATACTAGAGGTGGAA	7	+	159	1143
ENSDARG00000013110	ENSDART00000017673	10	2	2	GACAAAGCCATACTAGAGGTGGAA	6	+	160	1143
ENSDARG00000013110	ENSDART00000017673	10	5	5	ATCAACCTCTATAAGAAGCCGCC	5	+	439	1143
ENSDARG00000013110	ENSDART00000017673	10	5	5	GTATCAACCTCTATAAGAAGCCGCC	7	+	437	1143
ENSDARG00000013110	ENSDART00000017673	10	7	7	TCCGTCAGAGATTGAGTGGAGGAG	6	+	612	1143
ENSDARG00000013110	ENSDART00000017673	10	10	10	AAAAGCAAAAACAGGTAAGATGTA	6	+	936	1143
ENSDARG00000013110	ENSDART00000017673	10	12	12	CTATCCTTATGAGATGCTGATTGT	6	+	963	1143
ENSDARG00000013110	ENSDART00000017673	10	12	12	CTAAACTTCCTCCTGGTGTTGAC	5	+	1004	1143
ENSDARG00000013110	ENSDART00000064615	10	2	2	AGACAAAGCCATACTAGAGGTGGAA	7	+	159	1218
ENSDARG00000013110	ENSDART00000064615	10	2	2	GACAAAGCCATACTAGAGGTGGAA	6	+	160	1218
ENSDARG00000013110	ENSDART00000064615	10	5	5	ATCAACCTCTATAAGAAGCCGCC	5	+	439	1218
ENSDARG00000013110	ENSDART00000064615	10	5	5	GTATCAACCTCTATAAGAAGCCGCC	7	+	437	1218
ENSDARG00000013110	ENSDART00000064615	10	7	7	TCCGTCAGAGATTGAGTGGAGGAG	6	+	621	1218
ENSDARG00000013110	ENSDART00000064615	10	10	10	AAAAGCAAAAACAGGTAAGATGTA	6	+	945	1218
ENSDARG00000013110	ENSDART00000064615	10	13	13	CTATCCTTATGAGATGCTGATTGT	6	+	1038	1218
ENSDARG00000013110	ENSDART00000064615	10	13	13	CTAAACTTCCTCCTGGTGTTGAC	5	+	1079	1218
ENSDARG00000013400	ENSDART00000006799	10	1	1	GACCTCTCCTCCGTCATGGGCTTCT	7	+	31	861
ENSDARG00000013400	ENSDART00000006799	10	4	4	TCCTCCACCTGCTCAGGCTGATGAT	7	+	321	861
ENSDARG00000013400	ENSDART00000006799	10	4	4	TCCACCTGCTCAGGCTGATGATGAA	7	+	324	861
ENSDARG00000013400	ENSDART00000006799	10	4	4	TGCTCAGGCTGATGATGAAGATGAT	7	+	330	861
ENSDARG00000013400	ENSDART00000006799	10	8	8	ATCCCAAAATCAAAGAGGAGTTC	5	+	827	861
ENSDARG00000013400	ENSDART00000006799	10	8	8	ACCTGCTCCAATGACGGGTGAGTC	6	+	853	861
ENSDARG00000013400	ENSDART00000006799	10	8	8	ACCTGCTCCAATGACGGGTGAGTCT	7	+	853	861
ENSDARG00000013457	ENSDART00000026244	10	1	1	GTCCGCAGCTAATGCAGGGTAGGTG	7	+	90	3087
ENSDARG00000013457	ENSDART00000026244	10	1	1	AAAGTCCGCAGCTAATGCAGGGTAG	7	+	87	3087
ENSDARG00000013457	ENSDART00000026244	10	2	2	CGCAAAAGAGATGCTGATGATGAT	6	+	157	3087
ENSDARG00000013457	ENSDART00000026244	10	5	5	CAACCAGTCTGTGCTTGTGTCGGC	6	+	432	3087
ENSDARG00000013457	ENSDART00000026244	10	6	6	GCACTCAGAGAAAAGCAGCGTGT	5	+	505	3087
ENSDARG00000013457	ENSDART00000026244	10	9	9	GTATGCAGCATTTGGCTGATTTT	5	+	757	3087
ENSDARG00000013457	ENSDART00000026244	10	12	12	GACTCCATCTTGTCGTGGATGAGAA	7	+	947	3087
ENSDARG00000013457	ENSDART00000026244	10	12	12	GACTCCATCTTGTCGTGGATGAG	5	+	947	3087
ENSDARG00000013457	ENSDART00000026244	10	12	12	CACTACATCTTTCCAGCAGGGGGC	6	+	919	3087
ENSDARG00000013457	ENSDART00000026244	10	17	17	AGAAAAAACTGGTAGAAGAAGTG	5	+	1220	3087
ENSDARG00000013457	ENSDART00000026244	10	17	17	TGCCACAGACTGCCTCTCTGATGAG	7	+	1251	3087
ENSDARG00000013457	ENSDART00000026244	10	17	17	ACAGACTGCCTCTCTGATGAGGAC	6	+	1255	3087
ENSDARG00000013457	ENSDART00000026244	10	18	18	TGCCGCTGCTCAAGAGAGGAATAG	6	+	1307	3087
ENSDARG00000013457	ENSDART00000026244	10	19	19	GACGGCAAAGACTTCCGCTGGGTAA	7	+	1486	3087
ENSDARG00000013457	ENSDART00000026244	10	21	21	TGCTCAATCTGCTGCGTGTGGAGGA	7	+	1682	3087
ENSDARG00000013457	ENSDART00000026244	10	21	21	CAACCCAGAGTACATGCTGGAGAA	6	+	1710	3087
ENSDARG00000013457	ENSDART00000026244	10	26	26	AGCGACCCCAACCTGGAGGCCGTT	6	+	2401	3087
ENSDARG00000013457	ENSDART00000026244	10	26	26	GACCCCAACCTGGAGGCCGTTTAC	6	+	2404	3087
ENSDARG00000013457	ENSDART00000026244	10	27	27	AAAGCCCGCACCGTGTTGCAGAT	5	+	2491	3087
ENSDARG00000013457	ENSDART00000026244	10	27	27	GCCCGCACCGTGTTGCAGATGGA	5	+	2494	3087
ENSDARG00000013457	ENSDART00000026244	10	28	28	AGCTGCTGCTGACAGAGATGATGTT	7	+	2624	3087
ENSDARG00000013457	ENSDART00000026244	10	29	29	TGCCCAAACTGACAGAGCAGCTGGG	7	+	2732	3087
ENSDARG00000013457	ENSDART00000026244	10	30	30	GTCCGCACCTGATGGATGTGGTC	5	+	2858	3087
ENSDARG00000013670	ENSDART00000022945	10	2	2	GAATCAGTCGCTGTGATGTCTGT	5	+	76	1929
ENSDARG00000013670	ENSDART00000022945	10	4	4	GCAGACAACCCACAGGTGGCAGAA	6	+	307	1929
ENSDARG00000013670	ENSDART00000022945	10	4	4	AGATTCCTCCAGAGCATTTTGGGAA	7	+	277	1929
ENSDARG00000013670	ENSDART00000022945	10	5	5	TACTCCAGAGGAACTTTTGGGCA	5	+	417	1929
ENSDARG00000013670	ENSDART00000022945	10	6	6	AACAGCCCATAAAAGATGCAGTG	5	+	482	1929
ENSDARG00000013670	ENSDART00000022945	10	7	7	CACAGCTTCAGATCCGTGGAGTTG	6	+	755	1929
ENSDARG00000013670	ENSDART00000022945	10	8	8	GAAATCAAAGAAGGATGTGAGGGA	6	+	858	1929
ENSDARG00000013670	ENSDART00000022945	10	8	8	AGACTCAAAACTGTGCTGAGTGC	5	+	922	1929
ENSDARG00000013670	ENSDART00000022945	10	12	12	TTCAACCGCTACATTGATGACTTT	6	+	1429	1929
ENSDARG00000013670	ENSDART00000022945	10	12	12	AACCGCTACATTGATGACTTTGTC	6	+	1432	1929
ENSDARG00000013670	ENSDART00000022945	10	13	13	GTCGGCAGCAGCTTTAAGAAGCA	5	+	1549	1929
ENSDARG00000013670	ENSDART00000022945	10	13	13	GGCAGCAGCTTTAAGAAGCATTC	5	+	1552	1929
ENSDARG00000013670	ENSDART00000022945	10	16	16	AGAAGCAGAGCCTCAGGCCGAGGAG	7	+	1878	1929
ENSDARG00000013670	ENSDART00000100032	10	3	2	GAATCAGTCGCTGTGATGTCTGT	5	+	76	2937
ENSDARG00000013670	ENSDART00000100032	10	5	4	GCAGACAACCCACAGGTGGCAGAA	6	+	307	2937
ENSDARG00000013670	ENSDART00000100032	10	5	4	AGATTCCTCCAGAGCATTTTGGGAA	7	+	277	2937
ENSDARG00000013670	ENSDART00000100032	10	6	5	TACTCCAGAGGAACTTTTGGGCA	5	+	417	2937
ENSDARG00000013670	ENSDART00000100032	10	7	6	AACAGCCCATAAAAGATGCAGTG	5	+	482	2937
ENSDARG00000013670	ENSDART00000100032	10	8	7	CACAGCTTCAGATCCGTGGAGTTG	6	+	755	2937
ENSDARG00000013670	ENSDART00000100032	10	9	8	AGACTCAAAACTGTGCTGAGTGC	5	+	922	2937
ENSDARG00000013670	ENSDART00000100032	10	9	8	GAAATCAAAGAAGGATGTGAGGGA	6	+	858	2937
ENSDARG00000013670	ENSDART00000100032	10	13	12	AACCGCTACATTGATGACTTTGTC	6	+	1432	2937
ENSDARG00000013670	ENSDART00000100032	10	13	12	TTCAACCGCTACATTGATGACTTT	6	+	1429	2937
ENSDARG00000013670	ENSDART00000100032	10	14	13	GTCGGCAGCAGCTTTAAGAAGCA	5	+	1549	2937
ENSDARG00000013670	ENSDART00000100032	10	14	13	GGCAGCAGCTTTAAGAAGCATTC	5	+	1552	2937
ENSDARG00000013670	ENSDART00000100032	10	17	16	AGAAGCAGAGCCTCAGGCCGAGGAG	7	+	1878	2937
ENSDARG00000013670	ENSDART00000100032	10	18	17	AAAAACAACCGATGAGGAGAAGGA	6	+	1974	2937
ENSDARG00000013670	ENSDART00000100032	10	20	19	GCACCAAACTGCTGAAGGAGAAGCT	7	+	2321	2937
ENSDARG00000013670	ENSDART00000100032	10	20	19	GCAGGCACCAAACTGCTGAAGGA	5	+	2317	2937
ENSDARG00000013670	ENSDART00000100032	10	20	19	GGCACCAAACTGCTGAAGGAGAA	5	+	2320	2937
ENSDARG00000013670	ENSDART00000100032	10	22	21	TCCTCCTAAAACTGAGGACGGCGGT	7	+	2778	2937
ENSDARG00000013670	ENSDART00000100032	10	22	21	CAAAGCTAACAGCACAGACGATGCA	7	+	2742	2937
ENSDARG00000013670	ENSDART00000100032	10	22	21	CTCCTAAAACTGAGGACGGCGGT	5	+	2780	2937
ENSDARG00000013724	ENSDART00000014683	10	2	2	AAATACTGCAATATATTTAGGGGTG	7	-	192	897
ENSDARG00000013724	ENSDART00000014683	10	2	2	AACAAAAAAGTGTCCAGTAGCTGAG	7	-	260	897
ENSDARG00000013724	ENSDART00000076916	10	1	1	AAAGACAGCAATATATTTAGCAGTG	7	-	174	972
ENSDARG00000013724	ENSDART00000076916	10	1	1	AGAAAAACCACTGATGTAGAAGTA	6	-	40	972
ENSDARG00000013724	ENSDART00000076916	10	2	2	AAACACTAAGGGAATGTTGAGAT	5	-	918	972
ENSDARG00000013724	ENSDART00000099432	10	2	2	AAATACTGCAATATATTTAGGGGTG	7	-	93	363
ENSDARG00000013724	ENSDART00000099432	10	6	6	AGAAAAACCACTGATGTAGAAGTA	6	-	229	363
ENSDARG00000013724	ENSDART00000099436	10	1	1	AAAGACAGCAATATATTTAGCAGTG	7	-	174	942
ENSDARG00000013724	ENSDART00000099436	10	1	1	AGAAAAACCACTGATGTAGAAGTA	6	-	40	942
ENSDARG00000013724	ENSDART00000099436	10	2	2	TACAAAGCAATTATTTAATGAGTG	6	-	937	942
ENSDARG00000013871	ENSDART00000039955	10	1	1	AACACCGTCAGAATGGGTGCAGAT	6	+	58	2034
ENSDARG00000013871	ENSDART00000039955	10	1	1	TCCTCAAACACCGTCAGAATGGGTG	7	+	52	2034
ENSDARG00000013871	ENSDART00000039955	10	1	1	CTCAAACACCGTCAGAATGGGTG	5	+	54	2034
ENSDARG00000013871	ENSDART00000039955	10	2	2	GCCGGCAGAAGTATGGTGTGGTGGC	7	+	250	2034
ENSDARG00000013871	ENSDART00000039955	10	2	2	GCCGGCAGAAGTATGGTGTGGTG	5	+	250	2034
ENSDARG00000013871	ENSDART00000039955	10	4	4	CCCATCTACATAAAGGCTGGGGTA	6	+	421	2034
ENSDARG00000013871	ENSDART00000039955	10	4	4	CCCATCTACATAAAGGCTGGGGT	5	+	421	2034
ENSDARG00000013871	ENSDART00000039955	10	5	5	CGCATCTACCTCTCTGTGCTGTC	5	+	493	2034
ENSDARG00000013871	ENSDART00000039955	10	12	12	GGCTCCACCAATCGCTGCTGTCTTT	7	+	1449	2034
ENSDARG00000013871	ENSDART00000039955	10	15	15	TTATCCTCCTCACCGTCTGCGTCT	6	+	2000	2034
ENSDARG00000013871	ENSDART00000039955	10	15	15	ATCCTCCTCACCGTCTGCGTCTTT	6	+	2002	2034
ENSDARG00000013871	ENSDART00000039955	10	15	15	GTTATCCTCCTCACCGTCTGCGTCT	7	+	1999	2034
ENSDARG00000013871	ENSDART00000039955	10	15	15	GCCTACAACTGGTTCTGCGGCTTC	6	+	1864	2034
ENSDARG00000013871	ENSDART00000039955	10	15	15	CTCCTCACCGTCTGCGTCTTTTTC	6	+	2005	2034
ENSDARG00000013871	ENSDART00000080449	10	2	2	GCCGGCAGAAGTATGGTGTGGTGGC	7	+	145	1968
ENSDARG00000013871	ENSDART00000080449	10	2	2	GCCGGCAGAAGTATGGTGTGGTG	5	+	145	1968
ENSDARG00000013871	ENSDART00000080449	10	4	4	CCCATCTACATAAAGGCTGGGGT	5	+	316	1968
ENSDARG00000013871	ENSDART00000080449	10	4	4	CCCATCTACATAAAGGCTGGGGTA	6	+	316	1968
ENSDARG00000013871	ENSDART00000080449	10	5	5	CGCATCTACCTCTCTGTGCTGTC	5	+	388	1968
ENSDARG00000013871	ENSDART00000080449	10	12	12	GGCTCCACCAATCGCTGCTGTCTTT	7	+	1344	1968
ENSDARG00000013871	ENSDART00000080449	10	15	15	AACTCCACAAAACAAGTTGATGGT	6	+	1738	1968
ENSDARG00000013871	ENSDART00000080449	10	16	16	CTCCTCACCGTCTGCGTCTTTTTC	6	+	1939	1968
ENSDARG00000013871	ENSDART00000080449	10	16	16	ATCCTCCTCACCGTCTGCGTCTTT	6	+	1936	1968
ENSDARG00000013871	ENSDART00000080449	10	16	16	GCCTACAACTGGTTCTGCGGCTTC	6	+	1798	1968
ENSDARG00000013871	ENSDART00000080449	10	16	16	GTTATCCTCCTCACCGTCTGCGTCT	7	+	1933	1968
ENSDARG00000013871	ENSDART00000080449	10	16	16	TTATCCTCCTCACCGTCTGCGTCT	6	+	1934	1968
ENSDARG00000014047	ENSDART00000006173	10	1	1	GACATCTTCCACTGGGGCATGATTG	7	-	83	645
ENSDARG00000014047	ENSDART00000006173	10	2	2	TCCAGCTACTGTAAGAAGAATTG	5	-	269	645
ENSDARG00000014047	ENSDART00000006173	10	3	3	CAATGCTACAGAGGGCTGAGGAA	5	-	390	645
ENSDARG00000014047	ENSDART00000006173	10	3	3	CAACAATGCTACAGAGGGCTGAGGA	7	-	391	645
ENSDARG00000014047	ENSDART00000006173	10	4	4	AAATGCACCAGCCCAGGCGATGAA	6	-	505	645
ENSDARG00000014047	ENSDART00000006173	10	4	4	TGCTGCTGCTGGGTGGTCTGGAGGA	7	-	619	645
ENSDARG00000014047	ENSDART00000064475	10	2	1	GACATCTTCCACTGGGGCATGATTG	7	-	83	645
ENSDARG00000014047	ENSDART00000064475	10	3	2	TCCAGCTACTGTAAGAAGAATTG	5	-	269	645
ENSDARG00000014047	ENSDART00000064475	10	4	3	CAATGCTACAGAGGGCTGAGGAA	5	-	390	645
ENSDARG00000014047	ENSDART00000064475	10	4	3	CAACAATGCTACAGAGGGCTGAGGA	7	-	391	645
ENSDARG00000014047	ENSDART00000064475	10	5	4	AAATGCACCAGCCCAGGCGATGAA	6	-	505	645
ENSDARG00000014047	ENSDART00000064475	10	5	4	TGCTGCTGCTGGGTGGTCTGGAGGA	7	-	619	645
ENSDARG00000014058	ENSDART00000038577	10	3	3	GTCAAAGGCAGTAGTGGTTGGAG	5	+	174	804
ENSDARG00000014058	ENSDART00000038577	10	7	7	GAACCAGACTCCTGTTTTGTTTTC	6	+	481	804
ENSDARG00000014058	ENSDART00000038577	10	8	8	TGCAGCAGAAATGAATGCAGAATTC	7	+	576	804
ENSDARG00000014058	ENSDART00000038577	10	10	10	AGCCAAAGAAGAAGAGCTGTTGCT	6	+	791	804
ENSDARG00000014059	ENSDART00000020610	10	1	1	TCCATCAAATCCAAAGTGGTCAAC	6	+	343	651
ENSDARG00000014059	ENSDART00000020610	10	1	1	GCAAAATGCACGACTCTGTCTTG	5	+	200	651
ENSDARG00000014059	ENSDART00000020610	10	1	1	GAAGGCAACATTGTGGTGGCGCA	5	+	118	651
ENSDARG00000014059	ENSDART00000020610	10	1	1	CAATGCTTCTGGTCGGAGGAGCG	5	+	524	651
ENSDARG00000014059	ENSDART00000020610	10	1	1	ACCGTCACCGGGACTCTTTTGGT	5	+	49	651
ENSDARG00000014329	ENSDART00000021240	10	11	11	AAACACCACGGACTTTAGCCGAT	5	+	695	855
ENSDARG00000014329	ENSDART00000021240	10	11	11	ACAAACACCACGGACTTTAGCCGAT	7	+	693	855
ENSDARG00000014329	ENSDART00000100526	10	9	9	AAACACCACGGACTTTAGCCGAT	5	+	677	837
ENSDARG00000014329	ENSDART00000100526	10	9	9	ACAAACACCACGGACTTTAGCCGAT	7	+	675	837
ENSDARG00000014329	ENSDART00000100527	10	10	10	ACAAACACCACGGACTTTAGCCGAT	7	+	687	849
ENSDARG00000014329	ENSDART00000100527	10	10	10	AAACACCACGGACTTTAGCCGAT	5	+	689	849
ENSDARG00000014430	ENSDART00000018977	10	2	2	CTCCTCTTCTCGCTGCAGCCTGC	5	-	185	1506
ENSDARG00000014430	ENSDART00000018977	10	2	2	GGCCTCCTCTTCTCGCTGCAGCC	5	-	188	1506
ENSDARG00000014430	ENSDART00000018977	10	2	2	TTCTTCTCCTCGAATTTGGAGAA	5	-	283	1506
ENSDARG00000014430	ENSDART00000018977	10	2	2	GTTTTCTTCTCCTCGAATTTGGA	5	-	286	1506
ENSDARG00000014430	ENSDART00000018977	10	2	2	TACTCATACCTTTTTTGGGGGCTGT	7	-	367	1506
ENSDARG00000014430	ENSDART00000018977	10	8	8	GTTTTCGGCATCGATCGCTGATGCG	7	-	1440	1506
ENSDARG00000014430	ENSDART00000018977	10	8	8	TGCAAAGACTTGTGGCTGAAGTG	5	-	1490	1506
ENSDARG00000014430	ENSDART00000018977	10	8	8	TCCAGCTTCTCTATGAAGGCAAC	5	-	1126	1506
ENSDARG00000014430	ENSDART00000018977	10	8	8	CTCAAAATCCTCAGGGCTGAGAT	5	-	1163	1506
ENSDARG00000014430	ENSDART00000018977	10	8	8	CGCTCAAAATCCTCAGGGCTGAGAT	7	-	1163	1506
ENSDARG00000014430	ENSDART00000018977	10	8	8	ACCTGCAAAGACTTGTGGCTGAA	5	-	1493	1506
ENSDARG00000014430	ENSDART00000099827	10	2	2	GGCCTCCTCTTCTCGCTGCAGCC	5	-	188	1416
ENSDARG00000014430	ENSDART00000099827	10	2	2	CTCCTCTTCTCGCTGCAGCCTGC	5	-	185	1416
ENSDARG00000014430	ENSDART00000099827	10	3	3	TTCTTCTCCTCGAATTTGGAGAA	5	-	232	1416
ENSDARG00000014430	ENSDART00000099827	10	3	3	GTTTTCTTCTCCTCGAATTTGGA	5	-	235	1416
ENSDARG00000014430	ENSDART00000099827	10	3	3	TACTCATACCTTTTTTGGGGGCTGT	7	-	316	1416
ENSDARG00000014430	ENSDART00000099827	10	9	9	CTCAAAATCCTCAGGGCTGAGAT	5	-	1109	1416
ENSDARG00000014430	ENSDART00000099827	10	9	9	CGCTCAAAATCCTCAGGGCTGAGAT	7	-	1109	1416
ENSDARG00000014430	ENSDART00000099827	10	9	9	TCCAGCTTCTCTATGAAGGCAAC	5	-	1072	1416
ENSDARG00000014430	ENSDART00000099827	10	10	10	TGCAAAGACTTGTGGCTGAAGTG	5	-	1400	1416
ENSDARG00000014430	ENSDART00000099827	10	10	10	GTTTTCGGCATCGATCGCTGATGCG	7	-	1350	1416
ENSDARG00000014430	ENSDART00000099827	10	10	10	ACCTGCAAAGACTTGTGGCTGAA	5	-	1403	1416
ENSDARG00000014506	ENSDART00000022605	10	3	2	GAACTCGTCTGTAAAAGCTGTTGGC	7	-	169	603
ENSDARG00000014506	ENSDART00000022605	10	5	4	GAATCAGGCATTCTTAGCATTTTAA	7	-	566	603
ENSDARG00000014526	ENSDART00000026564	10	2	2	GAACACACAGAGCTTTTGGCTTG	5	+	277	1314
ENSDARG00000014526	ENSDART00000026564	10	2	2	ACACACAGAGCTTTTGGCTTGGTA	6	+	279	1314
ENSDARG00000014526	ENSDART00000026564	10	3	3	AAACAAAACAGACGAGGAGACGAA	6	+	1225	1314
ENSDARG00000014526	ENSDART00000026564	10	3	3	GTCCCACCACAAGACGGCGCTGTC	6	+	1194	1314
ENSDARG00000014526	ENSDART00000026564	10	3	3	TACTCCTCCTCTTCAGTCGCTGTT	6	+	1068	1314
ENSDARG00000014526	ENSDART00000026564	10	3	3	TCCCACCACAAGACGGCGCTGTC	5	+	1195	1314
ENSDARG00000014526	ENSDART00000026564	10	3	3	TCCTCAAAAAAGTCGTCTGATGT	5	+	829	1314
ENSDARG00000014526	ENSDART00000026564	10	3	3	TCCTCAAAAAAGTCGTCTGATGTT	6	+	829	1314
ENSDARG00000014526	ENSDART00000026564	10	3	3	GAAACCCACAAACTTTCTGAATAC	6	+	438	1314
ENSDARG00000014526	ENSDART00000026564	10	3	3	CTCCTCAAAAAAGTCGTCTGATGTT	7	+	828	1314
ENSDARG00000014526	ENSDART00000026564	10	3	3	CTCCTCAAAAAAGTCGTCTGATGT	6	+	828	1314
ENSDARG00000014526	ENSDART00000026564	10	3	3	CTACTCCTCCTCTTCAGTCGCTGTT	7	+	1067	1314
ENSDARG00000014526	ENSDART00000026564	10	3	3	CCCACCACAAGACGGCGCTGTCTGT	7	+	1196	1314
ENSDARG00000014526	ENSDART00000026564	10	3	3	CAAAACGTCTTTCAGCGGGAGTC	5	+	705	1314
ENSDARG00000014526	ENSDART00000026564	10	3	3	AGAAACCCACAAACTTTCTGAATAC	7	+	437	1314
ENSDARG00000014526	ENSDART00000026564	10	3	3	AACAAAACAGACGAGGAGACGAA	5	+	1226	1314
ENSDARG00000014526	ENSDART00000026564	10	3	3	AAACCCACAAACTTTCTGAATAC	5	+	439	1314
ENSDARG00000014550	ENSDART00000017192	10	1	1	GCAGACCCCAGAGGCAGGCGCTGAC	7	+	12	2007
ENSDARG00000014550	ENSDART00000017192	10	5	5	TACACCAACGGAACCATGTGAGTGC	7	+	274	2007
ENSDARG00000014550	ENSDART00000017192	10	6	6	CTCTACACCCAGAACAGCAGCGGGA	7	+	319	2007
ENSDARG00000014550	ENSDART00000017192	10	6	6	CTACACCCAGAACAGCAGCGGGA	5	+	321	2007
ENSDARG00000014550	ENSDART00000017192	10	7	7	GGCTCCGCCCCTCACGGCGCCGCA	6	+	448	2007
ENSDARG00000014550	ENSDART00000017192	10	8	8	AGACGCTCCAAAAGTCTGAAGGT	5	+	515	2007
ENSDARG00000014550	ENSDART00000017192	10	9	9	CTCCTCAGCTGCAGTGGCTGCTGGA	7	+	566	2007
ENSDARG00000014550	ENSDART00000017192	10	9	9	CTCAGCTGCAGTGGCTGCTGGATAA	7	+	569	2007
ENSDARG00000014550	ENSDART00000017192	10	9	9	ATCCGCTCCATCTTCATGGGGCTGC	7	+	709	2007
ENSDARG00000014550	ENSDART00000017192	10	9	9	CGCTCCATCTTCATGGGGCTGCG	5	+	712	2007
ENSDARG00000014550	ENSDART00000017192	10	9	9	ACCTGCGCCACTGTCAGGAGCAGAA	7	+	647	2007
ENSDARG00000014550	ENSDART00000017192	10	10	10	GACAGCAGCCCGTCCAGCAGAAGCA	7	+	848	2007
ENSDARG00000014550	ENSDART00000017192	10	12	12	CTCTACAGAGAACACTGCGAGGTC	6	+	1093	2007
ENSDARG00000014550	ENSDART00000017192	10	12	12	GGCTCCAGAGCTCTGCCGGAGTT	5	+	1003	2007
ENSDARG00000014550	ENSDART00000017192	10	12	12	GACGGCGTCGGCCCAGAGGATGTC	6	+	1054	2007
ENSDARG00000014550	ENSDART00000017192	10	13	13	TTCTGCCTCCAGCTCTGTAGAGGGC	7	+	1185	2007
ENSDARG00000014550	ENSDART00000017192	10	13	13	CTATTCTGCCTCCAGCTCTGTAGAG	7	+	1182	2007
ENSDARG00000014550	ENSDART00000017192	10	13	13	GCCTCCAGCTCTGTAGAGGGCGTC	6	+	1189	2007
ENSDARG00000014550	ENSDART00000017192	10	14	14	GTCTGCCGCGGGCCAGGCTGATTCT	7	+	1244	2007
ENSDARG00000014550	ENSDART00000017192	10	14	14	GTCTGCCGCGGGCCAGGCTGATTC	6	+	1244	2007
ENSDARG00000014550	ENSDART00000017192	10	15	15	CACCAATGCCATGAGCAGCATTC	5	+	1428	2007
ENSDARG00000014550	ENSDART00000017192	10	16	16	GTCGACTTCGCCAATGTGCAGGT	5	+	1603	2007
ENSDARG00000014550	ENSDART00000017192	10	17	17	AGCAGCAGAGCTCACTGGAGCAGTG	7	+	1700	2007
ENSDARG00000014550	ENSDART00000017192	10	17	17	TCCAGCGCCTCGAGCAGGATTTTAA	7	+	1664	2007
ENSDARG00000014550	ENSDART00000017192	10	18	18	TCCGGCTGCTGTACGACGAGTAC	5	+	1895	2007
ENSDARG00000014550	ENSDART00000024384	10	1	1	GCAGACCCCAGAGGCAGGCGCTGAC	7	+	12	2229
ENSDARG00000014550	ENSDART00000024384	10	2	2	TACACCAACGGAACCATGTGAGTGC	7	+	208	2229
ENSDARG00000014550	ENSDART00000024384	10	3	3	CTCTACACCCAGAACAGCAGCGGGA	7	+	253	2229
ENSDARG00000014550	ENSDART00000024384	10	3	3	CTACACCCAGAACAGCAGCGGGA	5	+	255	2229
ENSDARG00000014550	ENSDART00000024384	10	4	4	GGCTCCGCCCCTCACGGCGCCGCA	6	+	385	2229
ENSDARG00000014550	ENSDART00000024384	10	5	5	AGACGCTCCAAAAGTCTGAAGGT	5	+	452	2229
ENSDARG00000014550	ENSDART00000024384	10	6	6	CTCCTCAGCTGCAGTGGCTGCTGGA	7	+	503	2229
ENSDARG00000014550	ENSDART00000024384	10	6	6	CTCAGCTGCAGTGGCTGCTGGATAA	7	+	506	2229
ENSDARG00000014550	ENSDART00000024384	10	6	6	CGCTCCATCTTCATGGGGCTGCG	5	+	649	2229
ENSDARG00000014550	ENSDART00000024384	10	6	6	ATCCGCTCCATCTTCATGGGGCTGC	7	+	646	2229
ENSDARG00000014550	ENSDART00000024384	10	6	6	ACCTGCGCCACTGTCAGGAGCAGAA	7	+	584	2229
ENSDARG00000014550	ENSDART00000024384	10	7	7	GACAGCAGCCCGTCCAGCAGAAGCA	7	+	785	2229
ENSDARG00000014550	ENSDART00000024384	10	9	9	CTCTACAGAGAACACTGCGAGGTC	6	+	1030	2229
ENSDARG00000014550	ENSDART00000024384	10	9	9	GACGGCGTCGGCCCAGAGGATGTC	6	+	991	2229
ENSDARG00000014550	ENSDART00000024384	10	9	9	GGCTCCAGAGCTCTGCCGGAGTT	5	+	940	2229
ENSDARG00000014550	ENSDART00000024384	10	10	10	TTCTGCCTCCAGCTCTGTAGAGGGC	7	+	1122	2229
ENSDARG00000014550	ENSDART00000024384	10	10	10	GCCTCCAGCTCTGTAGAGGGCGTC	6	+	1126	2229
ENSDARG00000014550	ENSDART00000024384	10	10	10	CTATTCTGCCTCCAGCTCTGTAGAG	7	+	1119	2229
ENSDARG00000014550	ENSDART00000024384	10	12	12	GTCTGCCGCGGGCCAGGCTGATTC	6	+	1190	2229
ENSDARG00000014550	ENSDART00000024384	10	12	12	GTCTGCCGCGGGCCAGGCTGATTCT	7	+	1190	2229
ENSDARG00000014550	ENSDART00000024384	10	13	13	CACCAATGCCATGAGCAGCATTC	5	+	1374	2229
ENSDARG00000014550	ENSDART00000024384	10	14	14	GTCGACTTCGCCAATGTGCAGGT	5	+	1549	2229
ENSDARG00000014550	ENSDART00000024384	10	15	15	TCCAGCGCCTCGAGCAGGATTTTAA	7	+	1610	2229
ENSDARG00000014550	ENSDART00000024384	10	15	15	AGCAGCAGAGCTCACTGGAGCAGTG	7	+	1646	2229
ENSDARG00000014550	ENSDART00000024384	10	16	16	TCCGGCTGCTGTACGACGAGTAC	5	+	1841	2229
ENSDARG00000014550	ENSDART00000024384	10	18	18	GCACTATCCGCCATGTGGGAAAC	5	+	2201	2229
ENSDARG00000014550	ENSDART00000041236	10	1	1	GCAGACCCCAGAGGCAGGCGCTGAC	7	+	12	2229
ENSDARG00000014550	ENSDART00000041236	10	2	2	TACACCAACGGAACCATGTGAGTGC	7	+	208	2229
[truncated: 8,829 more rows]
