# Supplementary material for: Rapid Mutation of Endogenous Zebrafish Genes Using Zinc Finger Nucleases Made by Oligomerized Pool ENgineering (OPEN)
Source: PLoS One. 2009 Feb 9;4(2):e4348. doi: 10.1371/journal.pone.0004348 (PMC2634973; doi:10.1371/journal.pone.0004348)
Supplement: Table S12 — Potential OPEN ZFN target sites in gene transcripts encoded on zebrafish chromosome 12. Data presented as described in the legend to Table S1. (1.55 MB XLS) [file pone.0004348.s012.xls]

## Sheet: Chromosome12
Gene ID	Transcript ID	Chromosome Number	Exon Number	Coding Exon Number	TargetSite	ZFN Spacer Length	Strand	ZFN Cleavage Site	Coding Sequence Length
ENSDARG00000000068	ENSDART00000000069	12	3	3	AAATCCTGCCAACCGAGGAGCATCT	7	+	320	714
ENSDARG00000000068	ENSDART00000000069	12	3	3	CTATGCAGCATTCAGAAGTGGTG	5	+	218	714
ENSDARG00000000068	ENSDART00000000069	12	4	4	TTCCCAGACGTGAAGCAGAAGAG	5	+	368	714
ENSDARG00000000068	ENSDART00000000069	12	4	4	CTATTCCCAGACGTGAAGCAGAA	5	+	365	714
ENSDARG00000000068	ENSDART00000000069	12	5	5	TCCGGCTCCAGCCATGGCTGCTGCA	7	+	540	714
ENSDARG00000000068	ENSDART00000000069	12	6	6	AAAGCCTCCAGCGCAGACGCAGGC	6	+	586	714
ENSDARG00000000068	ENSDART00000000069	12	6	6	GAAAGCCTCCAGCGCAGACGCAGGC	7	+	585	714
ENSDARG00000000935	ENSDART00000001053	12	3	3	GTCTCCAGCTGTTCTGTGTAGAA	5	-	380	2331
ENSDARG00000000935	ENSDART00000001053	12	3	3	AAAGGCACAGTGAGGGCCGTTTTT	6	-	481	2331
ENSDARG00000000935	ENSDART00000001053	12	5	5	TCCGTCTGCGGTCTTTGCTGTTGTG	7	-	769	2331
ENSDARG00000000935	ENSDART00000001053	12	5	5	GGCTCCGTCTGCGGTCTTTGCTGTT	7	-	772	2331
ENSDARG00000000935	ENSDART00000001053	12	5	5	GACGGCACAGGCGAGGAGGTTTTT	6	-	722	2331
ENSDARG00000000935	ENSDART00000001053	12	5	5	GACGGCACAGGCGAGGAGGTTTT	5	-	723	2331
ENSDARG00000000935	ENSDART00000001053	12	8	8	AGCAGCAGAGAGAGGAGGAGAAC	5	-	1043	2331
ENSDARG00000000935	ENSDART00000001053	12	8	8	AAAAGCAGCAGAGAGAGGAGGAGAA	7	-	1044	2331
ENSDARG00000000935	ENSDART00000001053	12	8	8	AAAAGCAGCAGAGAGAGGAGGAG	5	-	1046	2331
ENSDARG00000000935	ENSDART00000001053	12	10	10	AGACTCCACCGTGTCGCTGGTGGG	6	-	1420	2331
ENSDARG00000000935	ENSDART00000001053	12	10	10	GACTCCACCGTGTCGCTGGTGGG	5	-	1420	2331
ENSDARG00000000935	ENSDART00000001053	12	10	10	GACTCCACCGTGTCGCTGGTGGGGT	7	-	1418	2331
ENSDARG00000000935	ENSDART00000001053	12	10	10	ACAGACTCCACCGTGTCGCTGGT	5	-	1423	2331
ENSDARG00000000935	ENSDART00000001053	12	13	13	TTCCTCCACTTCCTGTTTGAGCC	5	-	1847	2331
ENSDARG00000000935	ENSDART00000001053	12	14	14	CCCAGCTGCCCTGCCAGTAGACGAG	7	-	1955	2331
ENSDARG00000000935	ENSDART00000001053	12	14	14	TGCTGCGCCTCCACCTCTGCCTGC	6	-	2001	2331
ENSDARG00000000935	ENSDART00000001053	12	14	14	CGCCTCCTCCAGGAGAGCGGCCTGC	7	-	2025	2331
ENSDARG00000000935	ENSDART00000043887	12	2	1	AAAAACACCAGTCCTGAGGTGGAC	6	-	45	2043
ENSDARG00000000935	ENSDART00000043887	12	2	1	CAAAAACACCAGTCCTGAGGTGGAC	7	-	45	2043
ENSDARG00000000935	ENSDART00000043887	12	2	1	TACACCTACAGTCTGCCGGTTAA	5	-	140	2043
ENSDARG00000000935	ENSDART00000043887	12	2	1	CGCTACACCTACAGTCTGCCGGT	5	-	143	2043
ENSDARG00000000935	ENSDART00000043887	12	3	2	AAAAACTTCATAGAGCGTTTTGC	5	-	230	2043
ENSDARG00000000935	ENSDART00000043887	12	7	6	GTTTTCAACAGGGGGGTGAGTTT	5	-	610	2043
ENSDARG00000000935	ENSDART00000043887	12	8	7	TTACTCACAACAGGTCTGTGATGGT	7	-	737	2043
ENSDARG00000000935	ENSDART00000043887	12	10	9	GTTCTAACCACACCAGCTGCATCT	6	-	849	2043
ENSDARG00000000935	ENSDART00000043887	12	13	12	AGCCACTTCTTAAATGGAGTCTTG	6	-	1107	2043
ENSDARG00000000935	ENSDART00000043887	12	13	12	CACTTCTTAAATGGAGTCTTGGCC	6	-	1104	2043
ENSDARG00000000935	ENSDART00000043887	12	16	15	CTCAACATCAACAAGTTTGATAG	5	-	1427	2043
ENSDARG00000000935	ENSDART00000043887	12	16	15	TCCTCAACATCAACAAGTTTGATAG	7	-	1427	2043
ENSDARG00000000935	ENSDART00000043887	12	17	16	GTCCAAAGCCTCTGCTGTTTTTTCT	7	-	1533	2043
ENSDARG00000000935	ENSDART00000043887	12	17	16	TCCAAAGCCTCTGCTGTTTTTTCT	6	-	1533	2043
ENSDARG00000000935	ENSDART00000105490	12	3	3	GTCTCCAGCTGTTCTGTGTAGAA	5	-	380	2214
ENSDARG00000000935	ENSDART00000105490	12	3	3	AAAGGCACAGTGAGGGCCGTTTTT	6	-	481	2214
ENSDARG00000000935	ENSDART00000105490	12	5	5	GGCTCCGTCTGCGGTCTTTGCTGTT	7	-	772	2214
ENSDARG00000000935	ENSDART00000105490	12	5	5	GACGGCACAGGCGAGGAGGTTTTT	6	-	722	2214
ENSDARG00000000935	ENSDART00000105490	12	5	5	GACGGCACAGGCGAGGAGGTTTT	5	-	723	2214
ENSDARG00000000935	ENSDART00000105490	12	5	5	TCCGTCTGCGGTCTTTGCTGTTGTG	7	-	769	2214
ENSDARG00000000935	ENSDART00000105490	12	8	8	AGCAGCAGAGAGAGGAGGAGAAC	5	-	1043	2214
ENSDARG00000000935	ENSDART00000105490	12	8	8	AAAAGCAGCAGAGAGAGGAGGAG	5	-	1046	2214
ENSDARG00000000935	ENSDART00000105490	12	8	8	AAAAGCAGCAGAGAGAGGAGGAGAA	7	-	1044	2214
ENSDARG00000000935	ENSDART00000105490	12	10	10	GACTCCACCGTGTCGCTGGTGGGGT	7	-	1418	2214
ENSDARG00000000935	ENSDART00000105490	12	10	10	GACTCCACCGTGTCGCTGGTGGG	5	-	1420	2214
ENSDARG00000000935	ENSDART00000105490	12	10	10	ACAGACTCCACCGTGTCGCTGGT	5	-	1423	2214
ENSDARG00000000935	ENSDART00000105490	12	10	10	AGACTCCACCGTGTCGCTGGTGGG	6	-	1420	2214
ENSDARG00000000935	ENSDART00000105490	12	13	13	TTCCTCCACTTCCTGTTTGAGCC	5	-	1847	2214
ENSDARG00000000935	ENSDART00000105490	12	15	15	TGCTGCGCCTCCACCTCTGCCTGC	6	-	2005	2214
ENSDARG00000000935	ENSDART00000105490	12	15	15	CGCCTCCTCCAGGAGAGCGGCCTGC	7	-	2029	2214
ENSDARG00000000935	ENSDART00000105490	12	15	15	CCCAGCTGCCCTGCCAGTAGACGAG	7	-	1959	2214
ENSDARG00000001498	ENSDART00000001737	12	3	3	CCCTTCTGCTGCTTGTCTGAATTC	6	-	156	501
ENSDARG00000001498	ENSDART00000001737	12	3	3	GCACTCATCTCAAAGCAGGAGCT	5	-	244	501
ENSDARG00000001498	ENSDART00000105655	12	1	1	TACCTCTTAACAGTTGTCTGATGTC	7	-	28	1131
ENSDARG00000001498	ENSDART00000105655	12	1	1	TACCTCTTAACAGTTGTCTGATGT	6	-	29	1131
ENSDARG00000001498	ENSDART00000105655	12	2	2	GACGACAACAAAATTTCTTTGGAG	6	-	124	1131
ENSDARG00000001498	ENSDART00000105655	12	2	2	GACAACAAAATTTCTTTGGAGAA	5	-	122	1131
ENSDARG00000001498	ENSDART00000105655	12	4	4	AGCGTCCCAGACTGGAGCTGCGGTT	7	-	214	1131
ENSDARG00000001498	ENSDART00000105655	12	4	4	GTCCCAGACTGGAGCTGCGGTTGT	6	-	212	1131
ENSDARG00000001498	ENSDART00000105655	12	4	4	GTCCCAGACTGGAGCTGCGGTTGTC	7	-	211	1131
ENSDARG00000001498	ENSDART00000105655	12	7	7	CCCTTCTGCTGCTTGTCTGAATTC	6	-	456	1131
ENSDARG00000001498	ENSDART00000105655	12	7	7	GCACTCATCTCAAAGCAGGAGCT	5	-	544	1131
ENSDARG00000001498	ENSDART00000105655	12	9	9	TTCTTCGTCTTCCTGAGGCAGTG	5	-	839	1131
ENSDARG00000001498	ENSDART00000105655	12	9	9	GTCATCATCAAAAGGGATGAAGTT	6	-	664	1131
ENSDARG00000001498	ENSDART00000105655	12	9	9	AGACGCTACTCCAGGTCTTGGAG	5	-	758	1131
ENSDARG00000002298	ENSDART00000028003	12	2	2	AGACACACCGATCATAGCTGCCTGT	7	+	129	573
ENSDARG00000002298	ENSDART00000028003	12	4	4	AGAAGCAAAGAAAAAATGTGAAGTT	7	+	335	573
ENSDARG00000002298	ENSDART00000028003	12	5	5	TACTGCAGAGGAATGCAGATGTT	5	+	470	573
ENSDARG00000002362	ENSDART00000008011	12	1	1	AGCGGCACATTGGCAGTTTGAGGTA	7	+	96	465
ENSDARG00000002362	ENSDART00000008011	12	1	1	AGCGGCACATTGGCAGTTTGAGGT	6	+	96	465
ENSDARG00000002362	ENSDART00000008011	12	2	2	GTCACCATCATCAAATGGTGAGTAG	7	+	161	465
ENSDARG00000002362	ENSDART00000008011	12	2	2	GTCACCATCATCAAATGGTGAGTA	6	+	161	465
ENSDARG00000002362	ENSDART00000008011	12	3	3	TCCACCCCCAGTCAGCTGGGGCA	5	+	306	465
ENSDARG00000002362	ENSDART00000008011	12	3	3	GAAAGCTTCAACAGCAGCAGCAGTC	7	+	259	465
ENSDARG00000002362	ENSDART00000008011	12	3	3	CTCCACCCCCAGTCAGCTGGGGCA	6	+	305	465
ENSDARG00000002414	ENSDART00000026657	12	1	1	GCCCTCCACCATCCTGAAGAAGTT	6	-	154	1626
ENSDARG00000002414	ENSDART00000026657	12	1	1	GCACCCGCAGCAGAGACGAGGAA	5	-	93	1626
ENSDARG00000002414	ENSDART00000026657	12	1	1	TCCACCATCCTGAAGAAGTTGGG	5	-	151	1626
ENSDARG00000002414	ENSDART00000026657	12	1	1	CGCAGCAGAGACGAGGAAGCCGGC	6	-	87	1626
ENSDARG00000002414	ENSDART00000026657	12	1	1	CGCACCCGCAGCAGAGACGAGGAA	6	-	93	1626
ENSDARG00000002414	ENSDART00000026657	12	1	1	CCCTCCACCATCCTGAAGAAGTT	5	-	154	1626
ENSDARG00000002414	ENSDART00000026657	12	1	1	GTCAGCGGCATCGCTGTAGTGGCG	6	-	115	1626
ENSDARG00000002414	ENSDART00000026657	12	1	1	ACCCGCAGCAGAGACGAGGAAGCC	6	-	90	1626
ENSDARG00000002414	ENSDART00000026657	12	1	1	AACCTCCCATTCTCCGTTGTCTCT	6	-	331	1626
ENSDARG00000002414	ENSDART00000026657	12	6	6	AGACTCCACGACCTGTGGCTGAG	5	-	768	1626
ENSDARG00000002414	ENSDART00000026657	12	6	6	GAAGACTCCACGACCTGTGGCTGAG	7	-	768	1626
ENSDARG00000002414	ENSDART00000026657	12	6	6	AGACTCCACGACCTGTGGCTGAGAT	7	-	766	1626
ENSDARG00000002414	ENSDART00000026657	12	7	7	GTAGTCTTCCAGCTCTTTGGGGTC	6	-	991	1626
ENSDARG00000002414	ENSDART00000026657	12	8	8	CTCTCCAGCTGCAGGGATGAGAA	5	-	1094	1626
ENSDARG00000002414	ENSDART00000026657	12	10	10	TACTCAGCAGGTGGTAGTTGGAGTC	7	-	1342	1626
ENSDARG00000002414	ENSDART00000105611	12	1	1	TCCACCATCCTGAAGAAGTTGGG	5	-	151	663
ENSDARG00000002414	ENSDART00000105611	12	1	1	GTCAGCGGCATCGCTGTAGTGGCG	6	-	115	663
ENSDARG00000002414	ENSDART00000105611	12	1	1	GCCCTCCACCATCCTGAAGAAGTT	6	-	154	663
ENSDARG00000002414	ENSDART00000105611	12	1	1	GCACCCGCAGCAGAGACGAGGAA	5	-	93	663
ENSDARG00000002414	ENSDART00000105611	12	1	1	CGCAGCAGAGACGAGGAAGCCGGC	6	-	87	663
ENSDARG00000002414	ENSDART00000105611	12	1	1	CGCACCCGCAGCAGAGACGAGGAA	6	-	93	663
ENSDARG00000002414	ENSDART00000105611	12	1	1	CCCTCCACCATCCTGAAGAAGTT	5	-	154	663
ENSDARG00000002414	ENSDART00000105611	12	1	1	ACCCGCAGCAGAGACGAGGAAGCC	6	-	90	663
ENSDARG00000002414	ENSDART00000105611	12	1	1	AACCTCCCATTCTCCGTTGTCTCT	6	-	331	663
ENSDARG00000002414	ENSDART00000105612	12	1	1	GCCCTCCACCATCCTGAAGAAGTT	6	-	157	1605
ENSDARG00000002414	ENSDART00000105612	12	1	1	GCACCCGCAGCAGAGACGAGGAA	5	-	96	1605
ENSDARG00000002414	ENSDART00000105612	12	1	1	TCCACCATCCTGAAGAAGTTGGG	5	-	154	1605
ENSDARG00000002414	ENSDART00000105612	12	1	1	CGCAGCAGAGACGAGGAAGCCGGC	6	-	90	1605
ENSDARG00000002414	ENSDART00000105612	12	1	1	CGCACCCGCAGCAGAGACGAGGAA	6	-	96	1605
ENSDARG00000002414	ENSDART00000105612	12	1	1	CCCTCCACCATCCTGAAGAAGTT	5	-	157	1605
ENSDARG00000002414	ENSDART00000105612	12	1	1	ACCCGCAGCAGAGACGAGGAAGCC	6	-	93	1605
ENSDARG00000002414	ENSDART00000105612	12	1	1	AACCTCCCATTCTCCGTTGTCTCT	6	-	334	1605
ENSDARG00000002414	ENSDART00000105612	12	1	1	GTCAGCGGCATCGCTGTAGTGGCG	6	-	118	1605
ENSDARG00000002414	ENSDART00000105612	12	5	5	AGACTCCACGACCTGTGGCTGAGAT	7	-	745	1605
ENSDARG00000002414	ENSDART00000105612	12	5	5	AGACTCCACGACCTGTGGCTGAG	5	-	747	1605
ENSDARG00000002414	ENSDART00000105612	12	5	5	GAAGACTCCACGACCTGTGGCTGAG	7	-	747	1605
ENSDARG00000002414	ENSDART00000105612	12	6	6	GTAGTCTTCCAGCTCTTTGGGGTC	6	-	970	1605
ENSDARG00000002414	ENSDART00000105612	12	7	7	CTCTCCAGCTGCAGGGATGAGAA	5	-	1073	1605
ENSDARG00000002414	ENSDART00000105612	12	9	9	TACTCAGCAGGTGGTAGTTGGAGTC	7	-	1321	1605
ENSDARG00000002487	ENSDART00000028043	12	2	2	TTCCTCTGCTCTTTGCGTTGTTTTT	7	-	134	2400
ENSDARG00000002487	ENSDART00000028043	12	2	2	TTCCTCTGCTCTTTGCGTTGTTT	5	-	136	2400
ENSDARG00000002487	ENSDART00000028043	12	3	3	ATCTTCATCCATCATATCTGTGGGC	7	-	267	2400
ENSDARG00000002487	ENSDART00000028043	12	4	4	TGCTCAGACTTATGCTTTTTGGCA	6	-	369	2400
ENSDARG00000002487	ENSDART00000028043	12	4	4	TCCTGCTGCATCTTTCTGGGCATCT	7	-	413	2400
ENSDARG00000002487	ENSDART00000028043	12	5	5	TTCCTCTTCTTCTTCTTCTGCCTGT	7	-	522	2400
ENSDARG00000002487	ENSDART00000028043	12	7	7	CTCTTCTTCCGTCAGAGGTCGGA	5	-	833	2400
ENSDARG00000002487	ENSDART00000028043	12	8	8	TCCTCAAACTCTCTGAGCTGCAGCG	7	-	881	2400
ENSDARG00000002487	ENSDART00000028043	12	8	8	CTCAAACTCTCTGAGCTGCAGCG	5	-	881	2400
ENSDARG00000002487	ENSDART00000028043	12	9	9	ACCAGCAGCTCACAGATGCAGCG	5	-	1039	2400
ENSDARG00000002487	ENSDART00000028043	12	9	9	TTCTTCTGCTTCCAGTCTGAAAC	5	-	955	2400
ENSDARG00000002487	ENSDART00000028043	12	12	12	TTCTGCAGCTTCTCCTCTGCTTTC	6	-	1404	2400
ENSDARG00000002487	ENSDART00000028043	12	12	12	TTCTTCTCCTTGCTCTCTGTAGCT	6	-	1446	2400
ENSDARG00000002487	ENSDART00000028043	12	13	13	TTCAGCGTCTCTGTGTGCTGCAAAC	7	-	1472	2400
ENSDARG00000002487	ENSDART00000028043	12	17	17	TGCATCAGCATCCTGTTAGCAGCC	6	-	1947	2400
ENSDARG00000002487	ENSDART00000028043	12	18	18	TGCAGCTCCCAGAGTGCTGTGTTC	6	-	2067	2400
ENSDARG00000002487	ENSDART00000028043	12	19	19	CCCTTCATCAGATGAGCTGCAAAC	6	-	2127	2400
ENSDARG00000002487	ENSDART00000028043	12	19	19	AACTTCCTCACCACGGGATGATAA	6	-	2106	2400
ENSDARG00000002546	ENSDART00000012493	12	2	1	GTTTCATGCAGTCCGCGATGGCTTT	7	+	20	1287
ENSDARG00000002546	ENSDART00000012493	12	2	1	GCAGTCCGCGATGGCTTTGGGTGC	6	+	27	1287
ENSDARG00000002546	ENSDART00000012493	12	3	2	CACTGCAGAGCCAATTGATGACTCT	7	+	147	1287
ENSDARG00000002546	ENSDART00000012493	12	4	3	GCCAGCGCAGTTTTTGGGATTTC	5	+	257	1287
ENSDARG00000002546	ENSDART00000012493	12	12	11	CTACACTCCATCAATGCTAGGTC	5	+	1164	1287
ENSDARG00000002576	ENSDART00000018528	12	5	5	AACCGCAGAGAGATCGACGCCGTC	6	+	409	495
ENSDARG00000002576	ENSDART00000018528	12	5	5	GACGCCGTCGTCCGAGAGGCCGAT	6	+	424	495
ENSDARG00000002587	ENSDART00000065097	12	2	2	TCCATCCTCCATATAGATGTCTGC	6	-	106	1683
ENSDARG00000002587	ENSDART00000065097	12	3	3	TCCTCCAGCCAGAGCAGCCTTGGTG	7	-	285	1683
ENSDARG00000002587	ENSDART00000065097	12	10	10	GACCTCCTCAGGGCGGCTGAGGAC	6	-	661	1683
ENSDARG00000002587	ENSDART00000065097	12	10	10	GACCTCCTCAGGGCGGCTGAGGA	5	-	662	1683
ENSDARG00000002587	ENSDART00000065097	12	14	14	GGCACCTACAGAATGATGTGTTT	5	-	1259	1683
ENSDARG00000002587	ENSDART00000065097	12	14	14	GGCACCTACAGAATGATGTGTTTTG	7	-	1257	1683
ENSDARG00000002587	ENSDART00000065097	12	14	14	ACCTACAGAATGATGTGTTTTGGCA	7	-	1254	1683
ENSDARG00000002587	ENSDART00000065097	12	14	14	ACCTACAGAATGATGTGTTTTGGC	6	-	1255	1683
ENSDARG00000002587	ENSDART00000065097	12	17	17	TACGTCTGCCAGCCGGTCTGATAG	6	-	1625	1683
ENSDARG00000002587	ENSDART00000083617	12	2	2	TCCATCCTCCATATAGATGTCTGC	6	-	106	1698
ENSDARG00000002587	ENSDART00000083617	12	3	3	TCCTCCAGCCAGAGCAGCCTTGGTG	7	-	285	1698
ENSDARG00000002587	ENSDART00000083617	12	14	14	GACCTCCTCAGGGCGGCTGAGGA	5	-	677	1698
ENSDARG00000002587	ENSDART00000083617	12	14	14	GACCTCCTCAGGGCGGCTGAGGAC	6	-	676	1698
ENSDARG00000002587	ENSDART00000083617	12	18	18	GGCACCTACAGAATGATGTGTTT	5	-	1274	1698
ENSDARG00000002587	ENSDART00000083617	12	18	18	GGCACCTACAGAATGATGTGTTTTG	7	-	1272	1698
ENSDARG00000002587	ENSDART00000083617	12	18	18	ACCTACAGAATGATGTGTTTTGGCA	7	-	1269	1698
ENSDARG00000002587	ENSDART00000083617	12	18	18	ACCTACAGAATGATGTGTTTTGGC	6	-	1270	1698
ENSDARG00000002587	ENSDART00000083617	12	21	21	TACGTCTGCCAGCCGGTCTGATAG	6	-	1640	1698
ENSDARG00000002589	ENSDART00000003847	12	2	2	TGCCTCTTCTTGGCTTTCTTGGGTG	7	-	14	510
ENSDARG00000002589	ENSDART00000003847	12	2	2	ACCGCCCTCTGCCTGCTGCCTCT	5	-	32	510
ENSDARG00000002589	ENSDART00000003847	12	5	5	CAACTAACCTCCTCTGCCGTAAAC	6	-	402	510
ENSDARG00000002589	ENSDART00000003847	12	6	6	CTCCTCTCCATGTGTGATGACGTA	6	-	484	510
ENSDARG00000002632	ENSDART00000023547	12	1	1	GAAGGCTCCGGGCTGCGGGGGGT	5	-	131	1428
ENSDARG00000002632	ENSDART00000023547	12	1	1	GAAGGCTCCGGGCTGCGGGGGGTAG	7	-	129	1428
ENSDARG00000002632	ENSDART00000023547	12	1	1	GAATCCTCCACCCGGGGCCGCTGGG	7	-	234	1428
ENSDARG00000002632	ENSDART00000023547	12	1	1	GCCGGCTGCTGATATGGGCCGGA	5	-	58	1428
ENSDARG00000002632	ENSDART00000023547	12	1	1	GTACCCGCCAGCCTGGGGAGGGT	5	-	212	1428
ENSDARG00000002632	ENSDART00000023547	12	1	1	GTACCCGGCTGCCGGCTGCTGAT	5	-	68	1428
ENSDARG00000002632	ENSDART00000023547	12	1	1	GAAGGCTCCGGGCTGCGGGGGGA	5	-	152	1428
ENSDARG00000002632	ENSDART00000023547	12	1	1	GTATGCCCCGGGCTGAGCGGCGGGG	7	-	279	1428
ENSDARG00000002632	ENSDART00000023547	12	1	1	TCCTCCACCCGGGGCCGCTGGGTAC	7	-	231	1428
ENSDARG00000002632	ENSDART00000023547	12	1	1	ATCCTCCACCCGGGGCCGCTGGG	5	-	234	1428
ENSDARG00000002632	ENSDART00000023547	12	1	1	AGCTGCCACCTGCTGGAGGATAAC	6	-	23	1428
ENSDARG00000002632	ENSDART00000023547	12	1	1	AGCTGCCACCTGCTGGAGGATAA	5	-	24	1428
ENSDARG00000002632	ENSDART00000023547	12	1	1	ACCTGCAGCGGGCATGTTAGGGT	5	-	302	1428
ENSDARG00000002632	ENSDART00000023547	12	1	1	GTATCCTCCAGCCTGCGGGGGGA	5	-	257	1428
ENSDARG00000002632	ENSDART00000023547	12	5	5	GCCAGCAAAGGCACACGCTGCTTGT	7	-	614	1428
ENSDARG00000002632	ENSDART00000023547	12	6	6	AGATGCATCAAACTGTGCAGGAGAT	7	-	732	1428
ENSDARG00000002632	ENSDART00000023547	12	10	10	CTCTCCAGCACTGTGGAGTTTCT	5	-	1007	1428
ENSDARG00000002632	ENSDART00000023547	12	12	12	GTCTCCAGACATCTCTCTGCAGAT	6	-	1150	1428
ENSDARG00000002632	ENSDART00000023547	12	13	13	TTCAGCAAAGTAGGCAGGAGTGTTT	7	-	1212	1428
ENSDARG00000002632	ENSDART00000023547	12	15	15	CTCCGCAGAGTTTCAGCAGCAGCT	6	-	1406	1428
ENSDARG00000002632	ENSDART00000057950	12	1	1	GAAGGCTCCGGGCTGCGGGGGGTAG	7	-	129	1437
ENSDARG00000002632	ENSDART00000057950	12	1	1	GAATCCTCCACCCGGGGCCGCTGGG	7	-	234	1437
ENSDARG00000002632	ENSDART00000057950	12	1	1	GCCGGCTGCTGATATGGGCCGGA	5	-	58	1437
ENSDARG00000002632	ENSDART00000057950	12	1	1	GTACCCGCCAGCCTGGGGAGGGT	5	-	212	1437
ENSDARG00000002632	ENSDART00000057950	12	1	1	TCCTCCACCCGGGGCCGCTGGGTAC	7	-	231	1437
ENSDARG00000002632	ENSDART00000057950	12	1	1	GTATCCTCCAGCCTGCGGGGGGA	5	-	257	1437
ENSDARG00000002632	ENSDART00000057950	12	1	1	GAAGGCTCCGGGCTGCGGGGGGT	5	-	131	1437
ENSDARG00000002632	ENSDART00000057950	12	1	1	GAAGGCTCCGGGCTGCGGGGGGA	5	-	152	1437
ENSDARG00000002632	ENSDART00000057950	12	1	1	GTATGCCCCGGGCTGAGCGGCGGGG	7	-	279	1437
ENSDARG00000002632	ENSDART00000057950	12	1	1	GTACCCGGCTGCCGGCTGCTGAT	5	-	68	1437
ENSDARG00000002632	ENSDART00000057950	12	1	1	ATCCTCCACCCGGGGCCGCTGGG	5	-	234	1437
ENSDARG00000002632	ENSDART00000057950	12	1	1	AGCTGCCACCTGCTGGAGGATAAC	6	-	23	1437
ENSDARG00000002632	ENSDART00000057950	12	1	1	AGCTGCCACCTGCTGGAGGATAA	5	-	24	1437
ENSDARG00000002632	ENSDART00000057950	12	1	1	ACCTGCAGCGGGCATGTTAGGGT	5	-	302	1437
ENSDARG00000002632	ENSDART00000057950	12	5	5	GCCAGCAAAGGCACACGCTGCTTGT	7	-	623	1437
ENSDARG00000002632	ENSDART00000057950	12	6	6	AGATGCATCAAACTGTGCAGGAGAT	7	-	741	1437
ENSDARG00000002632	ENSDART00000057950	12	10	10	CTCTCCAGCACTGTGGAGTTTCT	5	-	1016	1437
ENSDARG00000002632	ENSDART00000057950	12	12	12	GTCTCCAGACATCTCTCTGCAGAT	6	-	1159	1437
ENSDARG00000002632	ENSDART00000057950	12	13	13	TTCAGCAAAGTAGGCAGGAGTGTTT	7	-	1221	1437
ENSDARG00000002632	ENSDART00000057950	12	15	15	CTCCGCAGAGTTTCAGCAGCAGCT	6	-	1415	1437
ENSDARG00000002632	ENSDART00000105304	12	1	1	GTATGCCCCGGGCTGAGCGGCGGGG	7	-	279	1458
ENSDARG00000002632	ENSDART00000105304	12	1	1	GTATCCTCCAGCCTGCGGGGGGA	5	-	257	1458
ENSDARG00000002632	ENSDART00000105304	12	1	1	GTACCCGCCAGCCTGGGGAGGGT	5	-	212	1458
ENSDARG00000002632	ENSDART00000105304	12	1	1	GCCGGCTGCTGATATGGGCCGGA	5	-	58	1458
ENSDARG00000002632	ENSDART00000105304	12	1	1	GAATCCTCCACCCGGGGCCGCTGGG	7	-	234	1458
ENSDARG00000002632	ENSDART00000105304	12	1	1	GAAGGCTCCGGGCTGCGGGGGGTAG	7	-	129	1458
ENSDARG00000002632	ENSDART00000105304	12	1	1	GAAGGCTCCGGGCTGCGGGGGGT	5	-	131	1458
ENSDARG00000002632	ENSDART00000105304	12	1	1	GAAGGCTCCGGGCTGCGGGGGGA	5	-	152	1458
ENSDARG00000002632	ENSDART00000105304	12	1	1	TCCTCCACCCGGGGCCGCTGGGTAC	7	-	231	1458
ENSDARG00000002632	ENSDART00000105304	12	1	1	ACCTGCAGCGGGCATGTTAGGGT	5	-	302	1458
ENSDARG00000002632	ENSDART00000105304	12	1	1	AGCTGCCACCTGCTGGAGGATAA	5	-	24	1458
ENSDARG00000002632	ENSDART00000105304	12	1	1	AGCTGCCACCTGCTGGAGGATAAC	6	-	23	1458
ENSDARG00000002632	ENSDART00000105304	12	1	1	ATCCTCCACCCGGGGCCGCTGGG	5	-	234	1458
ENSDARG00000002632	ENSDART00000105304	12	1	1	GTACCCGGCTGCCGGCTGCTGAT	5	-	68	1458
ENSDARG00000002632	ENSDART00000105304	12	5	5	GCCAGCAAAGGCACACGCTGCTTGT	7	-	644	1458
ENSDARG00000002632	ENSDART00000105304	12	6	6	AGATGCATCAAACTGTGCAGGAGAT	7	-	762	1458
ENSDARG00000002632	ENSDART00000105304	12	10	10	CTCTCCAGCACTGTGGAGTTTCT	5	-	1037	1458
ENSDARG00000002632	ENSDART00000105304	12	12	12	GTCTCCAGACATCTCTCTGCAGAT	6	-	1180	1458
ENSDARG00000002632	ENSDART00000105304	12	13	13	TTCAGCAAAGTAGGCAGGAGTGTTT	7	-	1242	1458
ENSDARG00000002632	ENSDART00000105304	12	15	15	CTCCGCAGAGTTTCAGCAGCAGCT	6	-	1436	1458
ENSDARG00000002632	ENSDART00000105306	12	1	1	TCCTCCACCCGGGGCCGCTGGGTAC	7	-	231	1455
ENSDARG00000002632	ENSDART00000105306	12	1	1	GTATGCCCCGGGCTGAGCGGCGGGG	7	-	279	1455
ENSDARG00000002632	ENSDART00000105306	12	1	1	GTATCCTCCAGCCTGCGGGGGGA	5	-	257	1455
ENSDARG00000002632	ENSDART00000105306	12	1	1	GTACCCGGCTGCCGGCTGCTGAT	5	-	68	1455
ENSDARG00000002632	ENSDART00000105306	12	1	1	GTACCCGCCAGCCTGGGGAGGGT	5	-	212	1455
ENSDARG00000002632	ENSDART00000105306	12	1	1	GCCGGCTGCTGATATGGGCCGGA	5	-	58	1455
ENSDARG00000002632	ENSDART00000105306	12	1	1	GAATCCTCCACCCGGGGCCGCTGGG	7	-	234	1455
ENSDARG00000002632	ENSDART00000105306	12	1	1	GAAGGCTCCGGGCTGCGGGGGGTAG	7	-	129	1455
ENSDARG00000002632	ENSDART00000105306	12	1	1	GAAGGCTCCGGGCTGCGGGGGGT	5	-	131	1455
ENSDARG00000002632	ENSDART00000105306	12	1	1	GAAGGCTCCGGGCTGCGGGGGGA	5	-	152	1455
ENSDARG00000002632	ENSDART00000105306	12	1	1	ACCTGCAGCGGGCATGTTAGGGT	5	-	302	1455
ENSDARG00000002632	ENSDART00000105306	12	1	1	AGCTGCCACCTGCTGGAGGATAA	5	-	24	1455
ENSDARG00000002632	ENSDART00000105306	12	1	1	AGCTGCCACCTGCTGGAGGATAAC	6	-	23	1455
ENSDARG00000002632	ENSDART00000105306	12	1	1	ATCCTCCACCCGGGGCCGCTGGG	5	-	234	1455
ENSDARG00000002632	ENSDART00000105306	12	5	5	GCCAGCAAAGGCACACGCTGCTTGT	7	-	644	1455
ENSDARG00000002632	ENSDART00000105306	12	6	6	AGATGCATCAAACTGTGCAGGAGAT	7	-	762	1455
ENSDARG00000002632	ENSDART00000105306	12	10	10	CTCTCCAGCACTGTGGAGTTTCT	5	-	1034	1455
ENSDARG00000002632	ENSDART00000105306	12	11	11	GTCTCCAGACATCTCTCTGCAGAT	6	-	1177	1455
ENSDARG00000002632	ENSDART00000105306	12	12	12	TTCAGCAAAGTAGGCAGGAGTGTTT	7	-	1239	1455
ENSDARG00000002632	ENSDART00000105306	12	14	14	CTCCGCAGAGTTTCAGCAGCAGCT	6	-	1433	1455
ENSDARG00000002768	ENSDART00000010144	12	3	2	CTCATCCTCCTCAATGAAGCCGCT	6	-	175	327
ENSDARG00000002768	ENSDART00000010144	12	3	2	CGCTCAGGCCAACCTTGGCGAAGAA	7	-	97	327
ENSDARG00000002768	ENSDART00000010144	12	4	3	ATCAACTCCAATTTTGCCGTCGCC	6	-	289	327
ENSDARG00000002768	ENSDART00000010144	12	4	3	ACCATCAACTCCAATTTTGCCGTC	6	-	292	327
ENSDARG00000002768	ENSDART00000010144	12	5	4	ACAAGCAAAGCAAACTCTGTGGAA	6	-	306	327
ENSDARG00000002768	ENSDART00000105972	12	1	1	TCCAGCAAAGGCCATTTTGATTTT	6	-	10	339
ENSDARG00000002768	ENSDART00000105972	12	1	1	AGCAAAGGCCATTTTGATTTTTTC	6	-	7	339
ENSDARG00000002768	ENSDART00000105972	12	2	2	CTCATCCTCCTCAATGAAGCCGCT	6	-	184	339
ENSDARG00000002768	ENSDART00000105972	12	2	2	CGCTCAGGCCAACCTTGGCGAAGAA	7	-	106	339
ENSDARG00000002768	ENSDART00000105972	12	3	3	ATCAACTCCAATTTTGCCGTCGCC	6	-	298	339
ENSDARG00000002768	ENSDART00000105972	12	3	3	ACCATCAACTCCAATTTTGCCGTC	6	-	301	339
ENSDARG00000002956	ENSDART00000013741	12	4	4	TCCACCTACAATGGCATGTGCTTTG	7	+	265	3369
ENSDARG00000002956	ENSDART00000013741	12	6	6	CACTGCAACAGCTATAAGACTGC	5	+	597	3369
ENSDARG00000002956	ENSDART00000013741	12	9	9	AGATTCATCTCGAATGGAGTTTGC	6	+	939	3369
ENSDARG00000002956	ENSDART00000013741	12	9	9	AGATTCATCTCGAATGGAGTTTGCA	7	+	939	3369
ENSDARG00000002956	ENSDART00000013741	12	9	9	GTTTGCACAGGATGGGTTTAGTGC	6	+	957	3369
ENSDARG00000002956	ENSDART00000013741	12	20	20	TTCCCCAGATTTCTATAAGGGGTG	6	+	2417	3369
ENSDARG00000002956	ENSDART00000013741	12	29	29	AAAAACATCATGTACTGGTGAGGAG	7	+	2972	3369
ENSDARG00000002956	ENSDART00000013741	12	29	29	AAAAACATCATGTACTGGTGAGGA	6	+	2972	3369
ENSDARG00000002956	ENSDART00000013741	12	31	31	CTCAAAAGCGCTGTGTTTGAGCT	5	+	3106	3369
ENSDARG00000002956	ENSDART00000013741	12	31	31	GACTCAAAAGCGCTGTGTTTGAG	5	+	3104	3369
ENSDARG00000002956	ENSDART00000013741	12	31	31	GACTCAAAAGCGCTGTGTTTGAGCT	7	+	3104	3369
ENSDARG00000002956	ENSDART00000013741	12	33	33	ACAAGCAGATGATGGAGGAGGCA	5	+	3347	3369
ENSDARG00000002956	ENSDART00000017274	12	3	3	TCCACCTACAATGGCATGTGCTTTG	7	+	232	3267
ENSDARG00000002956	ENSDART00000017274	12	5	5	CACTGCAACAGCTATAAGACTGC	5	+	564	3267
ENSDARG00000002956	ENSDART00000017274	12	8	8	AGATTCATCTCGAATGGAGTTTGC	6	+	906	3267
ENSDARG00000002956	ENSDART00000017274	12	8	8	AGATTCATCTCGAATGGAGTTTGCA	7	+	906	3267
ENSDARG00000002956	ENSDART00000017274	12	8	8	GTTTGCACAGGATGGGTTTAGTGC	6	+	924	3267
ENSDARG00000002956	ENSDART00000017274	12	26	26	AAAAACATCATGTACTGGTGAGGAG	7	+	2876	3267
ENSDARG00000002956	ENSDART00000017274	12	26	26	AAAAACATCATGTACTGGTGAGGA	6	+	2876	3267
ENSDARG00000002956	ENSDART00000017274	12	28	28	GACTCAAAAGCGCTGTGTTTGAGCT	7	+	3008	3267
ENSDARG00000002956	ENSDART00000017274	12	28	28	GACTCAAAAGCGCTGTGTTTGAG	5	+	3008	3267
ENSDARG00000002956	ENSDART00000017274	12	28	28	CTCAAAAGCGCTGTGTTTGAGCT	5	+	3010	3267
ENSDARG00000002956	ENSDART00000017274	12	30	30	ACAAGCAGATGATGGAGGAGGCA	5	+	3257	3267
ENSDARG00000002956	ENSDART00000017981	12	3	3	TCCACCTACAATGGCATGTGCTTTG	7	+	232	3264
ENSDARG00000002956	ENSDART00000017981	12	5	5	CACTGCAACAGCTATAAGACTGC	5	+	564	3264
ENSDARG00000002956	ENSDART00000017981	12	8	8	AGATTCATCTCGAATGGAGTTTGCA	7	+	906	3264
ENSDARG00000002956	ENSDART00000017981	12	8	8	AGATTCATCTCGAATGGAGTTTGC	6	+	906	3264
ENSDARG00000002956	ENSDART00000017981	12	8	8	GTTTGCACAGGATGGGTTTAGTGC	6	+	924	3264
ENSDARG00000002956	ENSDART00000017981	12	19	19	TTCCCCAGATTTCTATAAGGGGTG	6	+	2346	3264
ENSDARG00000002956	ENSDART00000017981	12	29	29	AAAAACATCATGTACTGGTGAGGAG	7	+	2882	3264
ENSDARG00000002956	ENSDART00000017981	12	29	29	AAAAACATCATGTACTGGTGAGGA	6	+	2882	3264
ENSDARG00000002956	ENSDART00000017981	12	31	31	GACTCAAAAGCGCTGTGTTTGAGCT	7	+	3014	3264
ENSDARG00000002956	ENSDART00000017981	12	31	31	GACTCAAAAGCGCTGTGTTTGAG	5	+	3014	3264
ENSDARG00000002956	ENSDART00000017981	12	31	31	CTCAAAAGCGCTGTGTTTGAGCT	5	+	3016	3264
ENSDARG00000002956	ENSDART00000017981	12	33	33	ACAAGCAGATGATGGAGGAGGCA	5	+	3257	3264
ENSDARG00000002956	ENSDART00000025912	12	3	3	TCCACCTACAATGGCATGTGCTTTG	7	+	232	3258
ENSDARG00000002956	ENSDART00000025912	12	5	5	CACTGCAACAGCTATAAGACTGC	5	+	558	3258
ENSDARG00000002956	ENSDART00000025912	12	8	8	GTTTGCACAGGATGGGTTTAGTGC	6	+	918	3258
ENSDARG00000002956	ENSDART00000025912	12	8	8	AGATTCATCTCGAATGGAGTTTGCA	7	+	900	3258
ENSDARG00000002956	ENSDART00000025912	12	8	8	AGATTCATCTCGAATGGAGTTTGC	6	+	900	3258
ENSDARG00000002956	ENSDART00000025912	12	25	25	AAAAACATCATGTACTGGTGAGGA	6	+	2861	3258
ENSDARG00000002956	ENSDART00000025912	12	25	25	AAAAACATCATGTACTGGTGAGGAG	7	+	2861	3258
ENSDARG00000002956	ENSDART00000025912	12	27	27	GACTCAAAAGCGCTGTGTTTGAG	5	+	2981	3258
ENSDARG00000002956	ENSDART00000025912	12	27	27	GACTCAAAAGCGCTGTGTTTGAGCT	7	+	2981	3258
ENSDARG00000002956	ENSDART00000025912	12	27	27	CTCAAAAGCGCTGTGTTTGAGCT	5	+	2983	3258
ENSDARG00000002956	ENSDART00000025912	12	29	29	ACAAGCAGATGATGGAGGAGGCA	5	+	3224	3258
ENSDARG00000002956	ENSDART00000048274	12	3	3	TCCACCTACAATGGCATGTGCTTTG	7	+	193	3255
ENSDARG00000002956	ENSDART00000048274	12	5	5	CACTGCAACAGCTATAAGACTGC	5	+	525	3255
ENSDARG00000002956	ENSDART00000048274	12	8	8	GTTTGCACAGGATGGGTTTAGTGC	6	+	885	3255
ENSDARG00000002956	ENSDART00000048274	12	8	8	AGATTCATCTCGAATGGAGTTTGCA	7	+	867	3255
ENSDARG00000002956	ENSDART00000048274	12	8	8	AGATTCATCTCGAATGGAGTTTGC	6	+	867	3255
ENSDARG00000002956	ENSDART00000048274	12	26	26	AAAAACATCATGTACTGGTGAGGA	6	+	2846	3255
ENSDARG00000002956	ENSDART00000048274	12	26	26	AAAAACATCATGTACTGGTGAGGAG	7	+	2846	3255
ENSDARG00000002956	ENSDART00000048274	12	28	28	GACTCAAAAGCGCTGTGTTTGAG	5	+	2978	3255
ENSDARG00000002956	ENSDART00000048274	12	28	28	GACTCAAAAGCGCTGTGTTTGAGCT	7	+	2978	3255
ENSDARG00000002956	ENSDART00000048274	12	28	28	CTCAAAAGCGCTGTGTTTGAGCT	5	+	2980	3255
ENSDARG00000002956	ENSDART00000048274	12	30	30	ACAAGCAGATGATGGAGGAGGCA	5	+	3221	3255
ENSDARG00000002956	ENSDART00000066550	12	3	3	TCCACCTACAATGGCATGTGCTTTG	7	+	232	3267
ENSDARG00000002956	ENSDART00000066550	12	5	5	CACTGCAACAGCTATAAGACTGC	5	+	564	3267
ENSDARG00000002956	ENSDART00000066550	12	8	8	GTTTGCACAGGATGGGTTTAGTGC	6	+	924	3267
ENSDARG00000002956	ENSDART00000066550	12	8	8	AGATTCATCTCGAATGGAGTTTGC	6	+	906	3267
ENSDARG00000002956	ENSDART00000066550	12	8	8	AGATTCATCTCGAATGGAGTTTGCA	7	+	906	3267
ENSDARG00000002956	ENSDART00000066550	12	12	12	ATCAACAGAGTTTGCCTCTGTGTGT	7	+	1397	3267
ENSDARG00000002956	ENSDART00000066550	12	20	20	TTCCCCAGATTTCTATAAGGGGTG	6	+	2349	3267
ENSDARG00000002956	ENSDART00000066550	12	29	29	AAAAACATCATGTACTGGTGAGGA	6	+	2885	3267
ENSDARG00000002956	ENSDART00000066550	12	29	29	AAAAACATCATGTACTGGTGAGGAG	7	+	2885	3267
ENSDARG00000002956	ENSDART00000066550	12	31	31	CTCAAAAGCGCTGTGTTTGAGCT	5	+	3019	3267
ENSDARG00000002956	ENSDART00000066550	12	31	31	GACTCAAAAGCGCTGTGTTTGAG	5	+	3017	3267
ENSDARG00000002956	ENSDART00000066550	12	31	31	GACTCAAAAGCGCTGTGTTTGAGCT	7	+	3017	3267
ENSDARG00000002956	ENSDART00000066550	12	33	33	ACAAGCAGATGATGGAGGAGGCA	5	+	3260	3267
ENSDARG00000002956	ENSDART00000066551	12	1	1	GACCAATAATGTTGCCTTTGGCTAC	7	+	90	3429
ENSDARG00000002956	ENSDART00000066551	12	1	1	GCCTCAGTCAGTGATGACTTTTAA	6	+	27	3429
ENSDARG00000002956	ENSDART00000066551	12	4	4	TCCACCTACAATGGCATGTGCTTTG	7	+	361	3429
ENSDARG00000002956	ENSDART00000066551	12	6	6	CACTGCAACAGCTATAAGACTGC	5	+	687	3429
ENSDARG00000002956	ENSDART00000066551	12	9	9	GTTTGCACAGGATGGGTTTAGTGC	6	+	1047	3429
ENSDARG00000002956	ENSDART00000066551	12	9	9	AGATTCATCTCGAATGGAGTTTGCA	7	+	1029	3429
ENSDARG00000002956	ENSDART00000066551	12	9	9	AGATTCATCTCGAATGGAGTTTGC	6	+	1029	3429
ENSDARG00000002956	ENSDART00000066551	12	31	31	AAAAACATCATGTACTGGTGAGGA	6	+	3020	3429
ENSDARG00000002956	ENSDART00000066551	12	31	31	AAAAACATCATGTACTGGTGAGGAG	7	+	3020	3429
ENSDARG00000002956	ENSDART00000066551	12	33	33	CTCAAAAGCGCTGTGTTTGAGCT	5	+	3154	3429
ENSDARG00000002956	ENSDART00000066551	12	33	33	GACTCAAAAGCGCTGTGTTTGAG	5	+	3152	3429
ENSDARG00000002956	ENSDART00000066551	12	33	33	GACTCAAAAGCGCTGTGTTTGAGCT	7	+	3152	3429
ENSDARG00000002956	ENSDART00000066551	12	35	35	ACAAGCAGATGATGGAGGAGGCA	5	+	3395	3429
ENSDARG00000002956	ENSDART00000081589	12	4	4	CACTGCAACAGCTATAAGACTGC	5	+	288	2700
ENSDARG00000002956	ENSDART00000081589	12	7	7	GTTTGCACAGGATGGGTTTAGTGC	6	+	648	2700
ENSDARG00000002956	ENSDART00000081589	12	7	7	AGATTCATCTCGAATGGAGTTTGCA	7	+	630	2700
ENSDARG00000002956	ENSDART00000081589	12	7	7	AGATTCATCTCGAATGGAGTTTGC	6	+	630	2700
ENSDARG00000002956	ENSDART00000081589	12	25	25	AAAAACATCATGTACTGGTGAGGAG	7	+	2597	2700
ENSDARG00000002956	ENSDART00000081589	12	25	25	AAAAACATCATGTACTGGTGAGGA	6	+	2597	2700
ENSDARG00000002956	ENSDART00000081655	12	3	3	TCCACCTACAATGGCATGTGCTTTG	7	+	232	3285
ENSDARG00000002956	ENSDART00000081655	12	5	5	CACTGCAACAGCTATAAGACTGC	5	+	558	3285
ENSDARG00000002956	ENSDART00000081655	12	8	8	AGATTCATCTCGAATGGAGTTTGC	6	+	900	3285
ENSDARG00000002956	ENSDART00000081655	12	8	8	AGATTCATCTCGAATGGAGTTTGCA	7	+	900	3285
ENSDARG00000002956	ENSDART00000081655	12	8	8	GTTTGCACAGGATGGGTTTAGTGC	6	+	918	3285
ENSDARG00000002956	ENSDART00000081655	12	25	25	AAAAACATCATGTACTGGTGAGGAG	7	+	2876	3285
ENSDARG00000002956	ENSDART00000081655	12	25	25	AAAAACATCATGTACTGGTGAGGA	6	+	2876	3285
ENSDARG00000002956	ENSDART00000081655	12	27	27	GACTCAAAAGCGCTGTGTTTGAGCT	7	+	3008	3285
ENSDARG00000002956	ENSDART00000081655	12	27	27	CTCAAAAGCGCTGTGTTTGAGCT	5	+	3010	3285
ENSDARG00000002956	ENSDART00000081655	12	27	27	GACTCAAAAGCGCTGTGTTTGAG	5	+	3008	3285
ENSDARG00000002956	ENSDART00000081655	12	29	29	ACAAGCAGATGATGGAGGAGGCA	5	+	3251	3285
ENSDARG00000002968	ENSDART00000010358	12	1	1	AAACCAATCAAAAATGTGGGGAT	5	+	14	1782
ENSDARG00000002968	ENSDART00000010358	12	1	1	GCACGCAGAAAGAAGCTGCGCTGCG	7	+	47	1782
ENSDARG00000002968	ENSDART00000010358	12	2	2	GCCCACCTCCTGGATGGGAAGGC	5	+	134	1782
ENSDARG00000002968	ENSDART00000010358	12	2	2	CTCACCTCCCGAAAGAGGCAGTG	5	+	156	1782
ENSDARG00000002968	ENSDART00000010358	12	3	3	CACAAAACAAGAAGCTAAGAATGC	6	+	321	1782
ENSDARG00000002968	ENSDART00000010358	12	8	8	TGCCTATGCAGGTGTGGGTCGCG	5	+	1221	1782
ENSDARG00000002968	ENSDART00000010358	12	9	9	GCCAAAAGAATAACTGGGGTCAAC	6	+	1391	1782
ENSDARG00000002968	ENSDART00000010358	12	10	10	CTCTGCTGCTGCGGCTGTTGCTGCT	7	+	1620	1782
ENSDARG00000002968	ENSDART00000010358	12	10	10	CGCCTCTGCTGCTGCGGCTGTTGCT	7	+	1617	1782
ENSDARG00000002968	ENSDART00000010358	12	10	10	TGCTGCGGCTGTTGCTGCTGCATTC	7	+	1626	1782
ENSDARG00000002968	ENSDART00000010358	12	10	10	TGCTGCTGCGGCTGTTGCTGCTGCA	7	+	1623	1782
ENSDARG00000002968	ENSDART00000010358	12	11	11	TTACCCTGCTTTTGCTGTGGCAGCC	7	+	1743	1782
ENSDARG00000002968	ENSDART00000010358	12	11	11	TGCCTATGCAACCTATGAGGGTTAC	7	+	1722	1782
ENSDARG00000003008	ENSDART00000011122	12	4	4	AGAGCCGCAGTGGTCGCAGAAGGT	6	-	313	1566
ENSDARG00000003008	ENSDART00000011122	12	5	5	GCACTCACCTTTTTCCTGCGTTGGG	7	-	503	1566
ENSDARG00000003008	ENSDART00000011122	12	8	8	TGCCCAACACTTTGATGAATGAGAA	7	-	586	1566
ENSDARG00000003008	ENSDART00000011122	12	8	8	GCCCAACACTTTGATGAATGAGAA	6	-	586	1566
ENSDARG00000003008	ENSDART00000011122	12	9	9	TTCTCAGTCAAAGTGCAGTCAAC	5	-	712	1566
ENSDARG00000003008	ENSDART00000011122	12	11	11	TCCCGCAGAAGGTGGTGGTCGTG	5	-	1050	1566
ENSDARG00000003008	ENSDART00000011122	12	12	12	GTCGGCTTCAAACGGAGGCTGAC	5	-	1172	1566
ENSDARG00000003008	ENSDART00000011122	12	13	13	GACCCAGTCGATCTCTCTGAAGAA	6	-	1363	1566
ENSDARG00000003008	ENSDART00000011122	12	13	13	CACTACACAGCCCAGACGCTTAC	5	-	1304	1566
ENSDARG00000003008	ENSDART00000011122	12	13	13	AGCCCAGACGCTTACTGGGATTCT	6	-	1295	1566
ENSDARG00000003008	ENSDART00000011122	12	14	14	GGCGTCGTCTACTGGTGTGAGAAC	6	-	1486	1566
ENSDARG00000003008	ENSDART00000011122	12	14	14	GGCGTCGTCTACTGGTGTGAGAA	5	-	1487	1566
ENSDARG00000003008	ENSDART00000020337	12	4	4	AGAGCCGCAGTGGTCGCAGAAGGT	6	-	307	1758
ENSDARG00000003008	ENSDART00000020337	12	5	5	GCACTCACCTTTTTCCTGCGTTGGG	7	-	497	1758
ENSDARG00000003008	ENSDART00000020337	12	9	9	AGACTCTTCTGATGAAGGGGCTTCT	7	-	707	1758
ENSDARG00000003008	ENSDART00000020337	12	13	13	TTCTCAGTCAAAGTGCAGTCAAC	5	-	892	1758
ENSDARG00000003008	ENSDART00000020337	12	15	15	TCCCGCAGAAGGTGGTGGTCGTG	5	-	1230	1758
ENSDARG00000003008	ENSDART00000020337	12	16	16	GTCGGCTTCAAACGGAGGCTGAC	5	-	1352	1758
ENSDARG00000003008	ENSDART00000020337	12	17	17	GACCCAGTCGATCTCTCTGAAGAA	6	-	1543	1758
ENSDARG00000003008	ENSDART00000020337	12	17	17	CACTACACAGCCCAGACGCTTAC	5	-	1484	1758
ENSDARG00000003008	ENSDART00000020337	12	17	17	AGCCCAGACGCTTACTGGGATTCT	6	-	1475	1758
ENSDARG00000003008	ENSDART00000020337	12	18	18	GGCGTCGTCTACTGGTGTGAGAA	5	-	1667	1758
ENSDARG00000003008	ENSDART00000020337	12	18	18	GGCGTCGTCTACTGGTGTGAGAAC	6	-	1666	1758
ENSDARG00000003008	ENSDART00000041545	12	6	6	AGAGCCGCAGTGGTCGCAGAAGGT	6	-	343	1989
ENSDARG00000003008	ENSDART00000041545	12	7	7	GCACTCACCTTTTTCCTGCGTTGGG	7	-	533	1989
ENSDARG00000003008	ENSDART00000041545	12	16	16	ATCCTCTTAGTCTGGACGGTTTT	5	-	973	1989
ENSDARG00000003008	ENSDART00000041545	12	16	16	CACCACTGCACGAGGAAGAGGAG	5	-	909	1989
ENSDARG00000003008	ENSDART00000041545	12	16	16	TGCCCAACACTTTGATGAATGAGAA	7	-	1009	1989
ENSDARG00000003008	ENSDART00000041545	12	16	16	GAACACCACTGCACGAGGAAGAG	5	-	912	1989
ENSDARG00000003008	ENSDART00000041545	12	16	16	GCCCAACACTTTGATGAATGAGAA	6	-	1009	1989
ENSDARG00000003008	ENSDART00000041545	12	17	17	TTCTCAGTCAAAGTGCAGTCAAC	5	-	1135	1989
ENSDARG00000003008	ENSDART00000041545	12	19	19	TCCCGCAGAAGGTGGTGGTCGTG	5	-	1473	1989
ENSDARG00000003008	ENSDART00000041545	12	20	20	GTCGGCTTCAAACGGAGGCTGAC	5	-	1595	1989
ENSDARG00000003008	ENSDART00000041545	12	21	21	GACCCAGTCGATCTCTCTGAAGAA	6	-	1786	1989
ENSDARG00000003008	ENSDART00000041545	12	21	21	AGCCCAGACGCTTACTGGGATTCT	6	-	1718	1989
ENSDARG00000003008	ENSDART00000041545	12	21	21	CACTACACAGCCCAGACGCTTAC	5	-	1727	1989
ENSDARG00000003008	ENSDART00000041545	12	22	22	GGCGTCGTCTACTGGTGTGAGAAC	6	-	1909	1989
ENSDARG00000003008	ENSDART00000041545	12	22	22	GGCGTCGTCTACTGGTGTGAGAA	5	-	1910	1989
ENSDARG00000003008	ENSDART00000045086	12	5	5	GCCCAACACTTTGATGAATGAGAA	6	-	397	1374
ENSDARG00000003008	ENSDART00000045086	12	5	5	ATCCTCTTAGTCTGGACGGTTTT	5	-	361	1374
ENSDARG00000003008	ENSDART00000045086	12	5	5	CACCACTGCACGAGGAAGAGGAG	5	-	297	1374
ENSDARG00000003008	ENSDART00000045086	12	5	5	TGCCCAACACTTTGATGAATGAGAA	7	-	397	1374
ENSDARG00000003008	ENSDART00000045086	12	5	5	GAACACCACTGCACGAGGAAGAG	5	-	300	1374
ENSDARG00000003008	ENSDART00000045086	12	6	6	TTCTCAGTCAAAGTGCAGTCAAC	5	-	523	1374
ENSDARG00000003008	ENSDART00000045086	12	8	8	TCCCGCAGAAGGTGGTGGTCGTG	5	-	861	1374
ENSDARG00000003008	ENSDART00000045086	12	9	9	GTCGGCTTCAAACGGAGGCTGAC	5	-	983	1374
ENSDARG00000003008	ENSDART00000045086	12	10	10	GACCCAGTCGATCTCTCTGAAGAA	6	-	1174	1374
ENSDARG00000003008	ENSDART00000045086	12	10	10	CACTACACAGCCCAGACGCTTAC	5	-	1115	1374
ENSDARG00000003008	ENSDART00000045086	12	10	10	AGCCCAGACGCTTACTGGGATTCT	6	-	1106	1374
ENSDARG00000003008	ENSDART00000045086	12	11	11	GGCGTCGTCTACTGGTGTGAGAAC	6	-	1297	1374
ENSDARG00000003008	ENSDART00000045086	12	11	11	GGCGTCGTCTACTGGTGTGAGAA	5	-	1298	1374
ENSDARG00000003008	ENSDART00000105608	12	1	1	GCCTACTACCATTCTGCAGCAGGT	6	-	320	2229
ENSDARG00000003008	ENSDART00000105608	12	1	1	GTCTTCTGCTTGGTAGAAGTTTGT	6	-	165	2229
ENSDARG00000003008	ENSDART00000105608	12	1	1	TTAGTCTTCTGCTTGGTAGAAGTT	6	-	168	2229
ENSDARG00000003008	ENSDART00000105608	12	1	1	TTCCAAGCCGGACTGTTAGTCTTC	6	-	183	2229
ENSDARG00000003008	ENSDART00000105608	12	1	1	GAATCATCCACATTGAGGGCGAT	5	-	133	2229
ENSDARG00000003008	ENSDART00000105608	12	1	1	AAAGTCATCATAACCGATGGGTGC	6	-	268	2229
ENSDARG00000003008	ENSDART00000105608	12	6	6	AGAGCCGCAGTGGTCGCAGAAGGT	6	-	778	2229
ENSDARG00000003008	ENSDART00000105608	12	7	7	GCACTCACCTTTTTCCTGCGTTGGG	7	-	968	2229
ENSDARG00000003008	ENSDART00000105608	12	8	8	AGACTCTTCTGATGAAGGGGCTTCT	7	-	1020	2229
ENSDARG00000003008	ENSDART00000105608	12	9	9	TGCCCAACACTTTGATGAATGAGAA	7	-	1249	2229
ENSDARG00000003008	ENSDART00000105608	12	9	9	CACCACTGCACGAGGAAGAGGAG	5	-	1149	2229
ENSDARG00000003008	ENSDART00000105608	12	9	9	GAACACCACTGCACGAGGAAGAG	5	-	1152	2229
ENSDARG00000003008	ENSDART00000105608	12	9	9	GCCCAACACTTTGATGAATGAGAA	6	-	1249	2229
ENSDARG00000003008	ENSDART00000105608	12	9	9	ATCCTCTTAGTCTGGACGGTTTT	5	-	1213	2229
ENSDARG00000003008	ENSDART00000105608	12	10	10	TTCTCAGTCAAAGTGCAGTCAAC	5	-	1375	2229
ENSDARG00000003008	ENSDART00000105608	12	12	12	TCCCGCAGAAGGTGGTGGTCGTG	5	-	1713	2229
ENSDARG00000003008	ENSDART00000105608	12	13	13	GTCGGCTTCAAACGGAGGCTGAC	5	-	1835	2229
ENSDARG00000003008	ENSDART00000105608	12	14	14	GACCCAGTCGATCTCTCTGAAGAA	6	-	2026	2229
ENSDARG00000003008	ENSDART00000105608	12	14	14	CACTACACAGCCCAGACGCTTAC	5	-	1967	2229
ENSDARG00000003008	ENSDART00000105608	12	14	14	AGCCCAGACGCTTACTGGGATTCT	6	-	1958	2229
ENSDARG00000003008	ENSDART00000105608	12	15	15	GGCGTCGTCTACTGGTGTGAGAAC	6	-	2149	2229
ENSDARG00000003008	ENSDART00000105608	12	15	15	GGCGTCGTCTACTGGTGTGAGAA	5	-	2150	2229
ENSDARG00000003085	ENSDART00000003863	12	1	1	CACACCAGAGCGAAAGTAGCGTCT	6	-	109	1266
ENSDARG00000003085	ENSDART00000003863	12	2	2	ACCTGCTTCTCAGGGATGTTGCA	5	-	256	1266
ENSDARG00000003085	ENSDART00000003863	12	3	3	CTCTTCAGATATTCGCTGTGTTC	5	-	358	1266
ENSDARG00000003085	ENSDART00000003863	12	4	4	GCCAGCTCCTGTCTACGCAGTTGGT	7	-	515	1266
ENSDARG00000003085	ENSDART00000003863	12	5	5	TACAGCTGCTAAGGTGGCTGCCGGT	7	-	600	1266
ENSDARG00000003085	ENSDART00000003863	12	5	5	AGCTGCTAAGGTGGCTGCCGGTTTG	7	-	597	1266
ENSDARG00000003085	ENSDART00000003863	12	5	5	CAAGGCGCACATGGTTTCTGGGGGT	7	-	538	1266
ENSDARG00000003085	ENSDART00000003863	12	7	7	GAAATCACATGGAATGTTTTGAC	5	-	683	1266
ENSDARG00000003085	ENSDART00000003863	12	11	11	CACAAACTCATTATGTGTCTGGGGG	7	-	864	1266
ENSDARG00000003085	ENSDART00000003863	12	13	13	CTCCCATTCCAGCACTGGTGAGCC	6	-	1136	1266
ENSDARG00000003085	ENSDART00000106035	12	1	1	CACACCAGAGCGAAAGTAGCGTCT	6	-	103	1251
ENSDARG00000003085	ENSDART00000106035	12	2	2	ACCTGCTTCTCAGGGATGTTGCA	5	-	250	1251
ENSDARG00000003085	ENSDART00000106035	12	3	3	CTCTTCAGATATTCGCTGTGTTC	5	-	352	1251
ENSDARG00000003085	ENSDART00000106035	12	4	4	GCCAGCTCCTGTCTACGCAGTTGGT	7	-	509	1251
ENSDARG00000003085	ENSDART00000106035	12	5	5	TACAGCTGCTAAGGTGGCTGCCGGT	7	-	624	1251
ENSDARG00000003085	ENSDART00000106035	12	5	5	AGCTGCTAAGGTGGCTGCCGGTTTG	7	-	621	1251
ENSDARG00000003085	ENSDART00000106035	12	5	5	CAAGGCGCACATGGTTTCTGGGGGT	7	-	562	1251
ENSDARG00000003085	ENSDART00000106035	12	9	9	CACAAACTCATTATGTGTCTGGGGG	7	-	849	1251
ENSDARG00000003085	ENSDART00000106035	12	11	11	CTCCCATTCCAGCACTGGTGAGCC	6	-	1121	1251
ENSDARG00000003167	ENSDART00000012743	12	5	4	CACCTATTAATTGCGTGTGTCTTC	6	+	395	978
ENSDARG00000003167	ENSDART00000012743	12	5	4	CAATGCACCTATTAATTGCGTGTGT	7	+	390	978
ENSDARG00000003167	ENSDART00000012743	12	8	7	AGAGACGTCGCGAGGCTGGATGT	5	+	807	978
ENSDARG00000003167	ENSDART00000012743	12	9	8	GCCATCAGAAGGCCGTTGTGTGT	5	+	938	978
ENSDARG00000003167	ENSDART00000012743	12	9	8	GCCATCAGAAGGCCGTTGTGTGTTT	7	+	938	978
ENSDARG00000003293	ENSDART00000005676	12	1	1	CCCGTCTGCAGCCAGGAGGCTGTT	6	-	160	1386
ENSDARG00000003293	ENSDART00000005676	12	1	1	GTCATCTTCAGGTAGGGGTCGAG	5	-	19	1386
ENSDARG00000003293	ENSDART00000005676	12	1	1	GTTTTCCCAGAGTTTTGCTGAGCT	6	-	416	1386
ENSDARG00000003293	ENSDART00000005676	12	1	1	TCCGTCATCTTCAGGTAGGGGTC	5	-	22	1386
ENSDARG00000003293	ENSDART00000005676	12	1	1	CCCGTCTGCAGCCAGGAGGCTGT	5	-	161	1386
ENSDARG00000003293	ENSDART00000005676	12	2	2	GCCTCCTCCACGAAGGGACGCTTTT	7	-	464	1386
ENSDARG00000003293	ENSDART00000005676	12	2	2	GACTTCCTCCGCCGGGGCTGGTAC	6	-	534	1386
ENSDARG00000003293	ENSDART00000005676	12	2	2	CTCCTCCACGAAGGGACGCTTTT	5	-	464	1386
ENSDARG00000003293	ENSDART00000005676	12	2	2	CTCCCATGCTGGACGCGGGCGAG	5	-	648	1386
ENSDARG00000003293	ENSDART00000005676	12	2	2	ACCGACTTCCTCCGCCGGGGCTGGT	7	-	536	1386
ENSDARG00000003293	ENSDART00000005676	12	2	2	CACTTCTCCCATGCTGGACGCGGGC	7	-	651	1386
ENSDARG00000003293	ENSDART00000005676	12	2	2	TTCACCGACTTCCTCCGCCGGGGCT	7	-	539	1386
ENSDARG00000003293	ENSDART00000005676	12	3	3	GTCAAACTCATTGACGTCGAATGT	6	-	868	1386
ENSDARG00000003293	ENSDART00000005676	12	3	3	GTATCCTCCAGCGTAGGGTGCGTTC	7	-	918	1386
ENSDARG00000003293	ENSDART00000005676	12	3	3	GGCGCCGCCCTGGTGGCTGTCGGA	6	-	1183	1386
ENSDARG00000003293	ENSDART00000005676	12	3	3	CAATGCTGCGGACTGTGGTTGGAT	6	-	1335	1386
ENSDARG00000003293	ENSDART00000005676	12	3	3	CAATGCTGCGGACTGTGGTTGGA	5	-	1336	1386
ENSDARG00000003293	ENSDART00000005676	12	3	3	ATCCACGTCCTGGAAGTTGATGCT	6	-	814	1386
ENSDARG00000003293	ENSDART00000005676	12	3	3	ACCTCCGGCATGGGTGTAATAGGAG	7	-	1209	1386
ENSDARG00000003293	ENSDART00000106668	12	1	1	GTTTTCCCAGAGTTTTGCTGAGCT	6	-	221	330
ENSDARG00000003293	ENSDART00000106668	12	2	2	CTCCTCCACGAAGGGACGCTTTT	5	-	269	330
ENSDARG00000003293	ENSDART00000106668	12	2	2	GCCTCCTCCACGAAGGGACGCTTTT	7	-	269	330
ENSDARG00000003438	ENSDART00000014131	12	1	1	AGAGCCAGAAACGGATCTGAAGAT	6	-	96	795
ENSDARG00000003438	ENSDART00000014131	12	3	3	AACCACTGCAGCCTGTGGGACGTT	6	-	280	795
ENSDARG00000003438	ENSDART00000014131	12	3	3	CACTCATAATGTCTTTTGTAGCA	5	-	714	795
ENSDARG00000003438	ENSDART00000014131	12	3	3	CTAAACAGCTGGCCGTGGTATTC	5	-	472	795
ENSDARG00000003438	ENSDART00000014131	12	3	3	TGCTTCAGAACCACTGCAGCCTGT	6	-	288	795
ENSDARG00000003438	ENSDART00000014131	12	3	3	TTATGCACAAAGCTGCTGACGAT	5	-	343	795
ENSDARG00000004160	ENSDART00000021628	12	5	5	AACTGCTGCTGTGTCTGCTGCTGTC	7	+	399	768
ENSDARG00000004160	ENSDART00000021628	12	5	5	CGCTGCAACTGCTGCTGTGTCTGC	6	+	393	768
ENSDARG00000004160	ENSDART00000021628	12	5	5	TGCAACTGCTGCTGTGTCTGCTGCT	7	+	396	768
ENSDARG00000004160	ENSDART00000021628	12	6	6	GCCATCACAGAGAAGCTAAGGAGCT	7	+	436	768
ENSDARG00000004160	ENSDART00000021628	12	7	7	GTTCTCAGAAGATGAAGCCGTGTCT	7	+	615	768
ENSDARG00000004160	ENSDART00000106354	12	5	5	AACTGCTGCTGTGTCTGCTGCTGTC	7	+	399	768
ENSDARG00000004160	ENSDART00000106354	12	5	5	CGCTGCAACTGCTGCTGTGTCTGC	6	+	393	768
ENSDARG00000004160	ENSDART00000106354	12	5	5	TGCAACTGCTGCTGTGTCTGCTGCT	7	+	396	768
ENSDARG00000004160	ENSDART00000106354	12	6	6	GCCATCACAGAGAAGCTAAGGAGCT	7	+	436	768
ENSDARG00000004160	ENSDART00000106354	12	7	7	GTTCTCAGAAGATGAAGCCGTGTCT	7	+	615	768
ENSDARG00000004160	ENSDART00000106356	12	6	6	AACTGCTGCTGTGTCTGCTGCTGTC	7	+	396	765
ENSDARG00000004160	ENSDART00000106356	12	6	6	CGCTGCAACTGCTGCTGTGTCTGC	6	+	390	765
ENSDARG00000004160	ENSDART00000106356	12	6	6	TGCAACTGCTGCTGTGTCTGCTGCT	7	+	393	765
ENSDARG00000004160	ENSDART00000106356	12	7	7	GCCATCACAGAGAAGCTAAGGAGCT	7	+	433	765
ENSDARG00000004160	ENSDART00000106356	12	8	8	GTTCTCAGAAGATGAAGCCGTGTCT	7	+	612	765
ENSDARG00000004221	ENSDART00000023128	12	1	1	TGCTCCTCCGCGGAGACGCATCT	5	-	106	1827
ENSDARG00000004221	ENSDART00000023128	12	1	1	CGCTGCTCCTCCGCGGAGACGCA	5	-	109	1827
ENSDARG00000004221	ENSDART00000023128	12	2	2	AACAAACACGTTGTTTTGAAGGG	5	-	452	1827
ENSDARG00000004221	ENSDART00000023128	12	2	2	CACCTCTTATCTAACTGTTGACTGC	7	-	542	1827
ENSDARG00000004221	ENSDART00000023128	12	4	4	GCCAGCGTCAGGACTTTAGAAGAC	6	-	759	1827
ENSDARG00000004221	ENSDART00000023128	12	5	5	GAAGTCTACCTGCTGTATGAGGA	5	-	1052	1827
ENSDARG00000004221	ENSDART00000023128	12	5	5	GCCTTCAGCTCAGTGAAGTCTGC	5	-	925	1827
ENSDARG00000004221	ENSDART00000023128	12	5	5	TCCAGCGGCTTCAGGAAGGTTGT	5	-	877	1827
ENSDARG00000004221	ENSDART00000023128	12	11	11	ATCAGCGGCTGCTCCAGCAGTCTGC	7	-	1586	1827
ENSDARG00000004221	ENSDART00000023128	12	11	11	GTTTCCTCCATCTGCATCTGCTTCT	7	-	1691	1827
ENSDARG00000004221	ENSDART00000023128	12	11	11	CTCGGCTGCTATCAGCGGCTGCT	5	-	1598	1827
ENSDARG00000004221	ENSDART00000105695	12	1	1	TGCTCCTCCGCGGAGACGCATCT	5	-	106	1842
ENSDARG00000004221	ENSDART00000105695	12	1	1	CGCTGCTCCTCCGCGGAGACGCA	5	-	109	1842
ENSDARG00000004221	ENSDART00000105695	12	2	2	AACAAACACGTTGTTTTGAAGGG	5	-	452	1842
ENSDARG00000004221	ENSDART00000105695	12	2	2	CACCTCTTATCTAACTGTTGACTGC	7	-	542	1842
ENSDARG00000004221	ENSDART00000105695	12	4	4	GCCAGCGTCAGGACTTTAGAAGAC	6	-	759	1842
ENSDARG00000004221	ENSDART00000105695	12	5	5	GAAGTCTACCTGCTGTATGAGGA	5	-	1052	1842
ENSDARG00000004221	ENSDART00000105695	12	5	5	GCCTTCAGCTCAGTGAAGTCTGC	5	-	925	1842
ENSDARG00000004221	ENSDART00000105695	12	5	5	TCCAGCGGCTTCAGGAAGGTTGT	5	-	877	1842
ENSDARG00000004221	ENSDART00000105695	12	12	12	ATCAGCGGCTGCTCCAGCAGTCTGC	7	-	1601	1842
ENSDARG00000004221	ENSDART00000105695	12	12	12	TGCCAAGCAGAGATTGGGTTTGCT	6	-	1560	1842
ENSDARG00000004221	ENSDART00000105695	12	12	12	TGCCAAGCAGAGATTGGGTTTGC	5	-	1561	1842
ENSDARG00000004221	ENSDART00000105695	12	12	12	GTTTCCTCCATCTGCATCTGCTTCT	7	-	1706	1842
ENSDARG00000004221	ENSDART00000105695	12	12	12	CTCGGCTGCTATCAGCGGCTGCT	5	-	1613	1842
ENSDARG00000004415	ENSDART00000005562	12	5	3	CTCCACATCTACAGGCAGACGTG	5	+	272	1113
ENSDARG00000004415	ENSDART00000005562	12	5	3	CCCTCCACATCTACAGGCAGACGTG	7	+	270	1113
ENSDARG00000004415	ENSDART00000005562	12	5	3	CACATCTACAGGCAGACGTGGAC	5	+	275	1113
ENSDARG00000004415	ENSDART00000005562	12	6	4	TTCCCCATCCGCTAGGATGGTTAG	6	+	380	1113
ENSDARG00000004415	ENSDART00000005562	12	6	4	TCCCCATCCGCTAGGATGGTTAG	5	+	381	1113
ENSDARG00000004415	ENSDART00000005562	12	6	4	CCCATCCGCTAGGATGGTTAGTAC	6	+	383	1113
ENSDARG00000004415	ENSDART00000005562	12	7	5	TACCCAATCACGACGGGAGGTTTC	6	+	427	1113
ENSDARG00000004415	ENSDART00000005562	12	9	7	AGAGCCAAAGTGGTGGCGGAGTGC	6	+	733	1113
ENSDARG00000004415	ENSDART00000005562	12	9	7	AGAGCCAAAGTGGTGGCGGAGTG	5	+	733	1113
ENSDARG00000004415	ENSDART00000005562	12	10	8	AACGACAGCTTCACATGCAGCTGTA	7	+	857	1113
ENSDARG00000004415	ENSDART00000005562	12	13	11	ACCAGCAGAATAACTGGTGTGGCC	6	+	1052	1113
ENSDARG00000004415	ENSDART00000009237	12	4	2	CTCCACATCTACAGGCAGACGTG	5	+	170	1410
ENSDARG00000004415	ENSDART00000009237	12	4	2	CCCTCCACATCTACAGGCAGACGTG	7	+	168	1410
ENSDARG00000004415	ENSDART00000009237	12	4	2	CACATCTACAGGCAGACGTGGAC	5	+	173	1410
ENSDARG00000004415	ENSDART00000009237	12	5	3	TCCCCATCCGCTAGGATGGTTAG	5	+	279	1410
ENSDARG00000004415	ENSDART00000009237	12	5	3	TTCCCCATCCGCTAGGATGGTTAG	6	+	278	1410
ENSDARG00000004415	ENSDART00000009237	12	5	3	CCCATCCGCTAGGATGGTTAGTAC	6	+	281	1410
ENSDARG00000004415	ENSDART00000009237	12	6	4	TACCCAATCACGACGGGAGGTTTC	6	+	325	1410
ENSDARG00000004415	ENSDART00000009237	12	8	6	AGAGCCAAAGTGGTGGCGGAGTGC	6	+	631	1410
ENSDARG00000004415	ENSDART00000009237	12	8	6	AGAGCCAAAGTGGTGGCGGAGTG	5	+	631	1410
ENSDARG00000004415	ENSDART00000009237	12	9	7	AACGACAGCTTCACATGCAGCTGTA	7	+	755	1410
ENSDARG00000004415	ENSDART00000009237	12	12	10	ACCAGCAGAATAACTGGTGTGGCC	6	+	950	1410
ENSDARG00000004415	ENSDART00000009237	12	13	11	CTCGGCACACAACGGTTCTTTGGAC	7	+	1263	1410
ENSDARG00000004415	ENSDART00000009237	12	13	11	TCCCTCTTCGGACGGAAGCTTAC	5	+	1035	1410
ENSDARG00000004415	ENSDART00000031408	12	5	3	CCCTCCACATCTACAGGCAGACGTG	7	+	270	1512
ENSDARG00000004415	ENSDART00000031408	12	5	3	CTCCACATCTACAGGCAGACGTG	5	+	272	1512
ENSDARG00000004415	ENSDART00000031408	12	5	3	CACATCTACAGGCAGACGTGGAC	5	+	275	1512
ENSDARG00000004415	ENSDART00000031408	12	6	4	CCCATCCGCTAGGATGGTTAGTAC	6	+	383	1512
ENSDARG00000004415	ENSDART00000031408	12	6	4	TTCCCCATCCGCTAGGATGGTTAG	6	+	380	1512
ENSDARG00000004415	ENSDART00000031408	12	6	4	TCCCCATCCGCTAGGATGGTTAG	5	+	381	1512
ENSDARG00000004415	ENSDART00000031408	12	7	5	TACCCAATCACGACGGGAGGTTTC	6	+	427	1512
ENSDARG00000004415	ENSDART00000031408	12	9	7	AGAGCCAAAGTGGTGGCGGAGTGC	6	+	733	1512
ENSDARG00000004415	ENSDART00000031408	12	9	7	AGAGCCAAAGTGGTGGCGGAGTG	5	+	733	1512
ENSDARG00000004415	ENSDART00000031408	12	10	8	AACGACAGCTTCACATGCAGCTGTA	7	+	857	1512
ENSDARG00000004415	ENSDART00000031408	12	13	11	ACCAGCAGAATAACTGGTGTGGCC	6	+	1052	1512
ENSDARG00000004415	ENSDART00000031408	12	14	12	CTCGGCACACAACGGTTCTTTGGAC	7	+	1365	1512
ENSDARG00000004415	ENSDART00000031408	12	14	12	TCCCTCTTCGGACGGAAGCTTAC	5	+	1137	1512
ENSDARG00000004415	ENSDART00000056475	12	1	1	CTCCACATCTACAGGCAGACGTG	5	+	107	897
ENSDARG00000004415	ENSDART00000056475	12	1	1	CCCTCCACATCTACAGGCAGACGTG	7	+	105	897
ENSDARG00000004415	ENSDART00000056475	12	1	1	CACATCTACAGGCAGACGTGGAC	5	+	110	897
ENSDARG00000004415	ENSDART00000056475	12	2	2	TCCCCATCCGCTAGGATGGTTAG	5	+	216	897
ENSDARG00000004415	ENSDART00000056475	12	2	2	TTCCCCATCCGCTAGGATGGTTAG	6	+	215	897
ENSDARG00000004415	ENSDART00000056475	12	2	2	CCCATCCGCTAGGATGGTTAGTAC	6	+	218	897
ENSDARG00000004415	ENSDART00000056475	12	3	3	TACCCAATCACGACGGGAGGTTTC	6	+	262	897
ENSDARG00000004415	ENSDART00000056475	12	5	5	AGAGCCAAAGTGGTGGCGGAGTGC	6	+	553	897
ENSDARG00000004415	ENSDART00000056475	12	5	5	AGAGCCAAAGTGGTGGCGGAGTG	5	+	553	897
ENSDARG00000004415	ENSDART00000056475	12	6	6	AACGACAGCTTCACATGCAGCTGTA	7	+	677	897
ENSDARG00000004415	ENSDART00000056475	12	9	9	ACCAGCAGAATAACTGGTGTGGCC	6	+	872	897
ENSDARG00000004415	ENSDART00000105598	12	2	2	CTCCACATCTACAGGCAGACGTG	5	+	209	1050
ENSDARG00000004415	ENSDART00000105598	12	2	2	CCCTCCACATCTACAGGCAGACGTG	7	+	207	1050
ENSDARG00000004415	ENSDART00000105598	12	2	2	CACATCTACAGGCAGACGTGGAC	5	+	212	1050
ENSDARG00000004415	ENSDART00000105598	12	3	3	CCCATCCGCTAGGATGGTTAGTAC	6	+	320	1050
ENSDARG00000004415	ENSDART00000105598	12	3	3	TCCCCATCCGCTAGGATGGTTAG	5	+	318	1050
ENSDARG00000004415	ENSDART00000105598	12	3	3	TTCCCCATCCGCTAGGATGGTTAG	6	+	317	1050
ENSDARG00000004415	ENSDART00000105598	12	4	4	TACCCAATCACGACGGGAGGTTTC	6	+	364	1050
ENSDARG00000004415	ENSDART00000105598	12	6	6	AGAGCCAAAGTGGTGGCGGAGTGC	6	+	670	1050
ENSDARG00000004415	ENSDART00000105598	12	6	6	AGAGCCAAAGTGGTGGCGGAGTG	5	+	670	1050
ENSDARG00000004415	ENSDART00000105598	12	7	7	AACGACAGCTTCACATGCAGCTGTA	7	+	794	1050
ENSDARG00000004415	ENSDART00000105598	12	10	10	ACCAGCAGAATAACTGGTGTGGCC	6	+	989	1050
ENSDARG00000004473	ENSDART00000013980	12	1	1	CAATGCGGCAAAGCGGAAGGCAAC	6	+	103	1266
ENSDARG00000004473	ENSDART00000013980	12	1	1	GTCCAATGCGGCAAAGCGGAAGGC	6	+	100	1266
ENSDARG00000004473	ENSDART00000013980	12	3	3	GACCTCTAAAACGCAGACGTTTGT	6	+	345	1266
ENSDARG00000004473	ENSDART00000013980	12	3	3	GAATACAGATGATCGTGTTGCAGTC	7	+	251	1266
ENSDARG00000004473	ENSDART00000013980	12	3	3	CTAAAACGCAGACGTTTGTCTTC	5	+	350	1266
ENSDARG00000004473	ENSDART00000013980	12	3	3	CACGTCTTCACATCGTGGAGGTGAA	7	+	293	1266
ENSDARG00000004473	ENSDART00000013980	12	3	3	CACGTCTTCACATCGTGGAGGTG	5	+	293	1266
ENSDARG00000004473	ENSDART00000013980	12	3	3	GTCTTCACATCGTGGAGGTGAAGGA	7	+	296	1266
ENSDARG00000004473	ENSDART00000013980	12	5	5	GCCCCCTTCCTCAAAGTCGCTTCT	6	+	593	1266
ENSDARG00000004473	ENSDART00000013980	12	5	5	GCAGTCCCATCCCCCGCTGCATCT	6	+	955	1266
ENSDARG00000004473	ENSDART00000013980	12	5	5	CCCTTCACCTCCGGGGCGGTTTC	5	+	829	1266
ENSDARG00000004473	ENSDART00000013980	12	5	5	AGCAGCTTCTTTCAGGCAGCTGTT	6	+	533	1266
ENSDARG00000004541	ENSDART00000003339	12	2	2	GACCCAAAAAAAGAGAAGCGTGC	5	+	49	1119
ENSDARG00000004541	ENSDART00000003339	12	2	2	AGACCCAAAAAAAGAGAAGCGTGC	6	+	48	1119
ENSDARG00000004541	ENSDART00000003339	12	3	3	GAAAACAACAAACAGCCGGAGAT	5	+	190	1119
ENSDARG00000004541	ENSDART00000003339	12	3	3	AACAACAAACAGCCGGAGATGAC	5	+	193	1119
ENSDARG00000004541	ENSDART00000003339	12	4	4	TACAAAGTCATCTGGCTGCAGAC	5	+	379	1119
ENSDARG00000004541	ENSDART00000003339	12	5	5	AAAACCTTAACAATGCATTTGGT	5	+	515	1119
ENSDARG00000004541	ENSDART00000003339	12	6	6	ACACAAGCCCAAATTTTTAGTGGGC	7	+	564	1119
ENSDARG00000004541	ENSDART00000003339	12	6	6	AGAGACCACAGATGAGCCGATTGT	6	+	627	1119
ENSDARG00000004541	ENSDART00000003339	12	6	6	ACAAGCCCAAATTTTTAGTGGGC	5	+	566	1119
ENSDARG00000004541	ENSDART00000003339	12	7	7	TACCACACAAGCCATCTGATGGA	5	+	793	1119
ENSDARG00000004541	ENSDART00000003339	12	7	7	GACGGCACCTTGGATGTGTGGGAC	6	+	865	1119
ENSDARG00000004541	ENSDART00000003339	12	7	7	GACGGCACCTTGGATGTGTGGGA	5	+	865	1119
ENSDARG00000004541	ENSDART00000003339	12	7	7	CAAGCCATCTGATGGATGGCTGT	5	+	800	1119
ENSDARG00000004541	ENSDART00000009319	12	5	5	GACCCAAAAAAAGAGAAGCGTGC	5	+	469	1677
ENSDARG00000004541	ENSDART00000009319	12	5	5	AGACCCAAAAAAAGAGAAGCGTGC	6	+	468	1677
ENSDARG00000004541	ENSDART00000009319	12	6	6	AACAACAAACAGCCGGAGATGAC	5	+	613	1677
ENSDARG00000004541	ENSDART00000009319	12	6	6	GAAAACAACAAACAGCCGGAGAT	5	+	610	1677
ENSDARG00000004541	ENSDART00000009319	12	7	7	TACAAAGTCATCTGGCTGCAGAC	5	+	799	1677
ENSDARG00000004541	ENSDART00000009319	12	8	8	AAAACCTTAACAATGCATTTGGT	5	+	935	1677
ENSDARG00000004541	ENSDART00000009319	12	9	9	AGAGACCACAGATGAGCCGATTGT	6	+	1047	1677
ENSDARG00000004541	ENSDART00000009319	12	9	9	ACACAAGCCCAAATTTTTAGTGGGC	7	+	984	1677
ENSDARG00000004541	ENSDART00000009319	12	9	9	ACAAGCCCAAATTTTTAGTGGGC	5	+	986	1677
ENSDARG00000004541	ENSDART00000009319	12	10	10	CAAGCCATCTGATGGATGGCTGT	5	+	1220	1677
ENSDARG00000004541	ENSDART00000009319	12	10	10	GACGGCACCTTGGATGTGTGGGA	5	+	1285	1677
ENSDARG00000004541	ENSDART00000009319	12	10	10	GACGGCACCTTGGATGTGTGGGAC	6	+	1285	1677
ENSDARG00000004541	ENSDART00000009319	12	10	10	TACCACACAAGCCATCTGATGGA	5	+	1213	1677
ENSDARG00000004780	ENSDART00000006181	12	2	2	AGCCAAAGCGCTACGAGGACGAA	5	+	135	1425
ENSDARG00000004780	ENSDART00000006181	12	2	2	AAAGCCAAAGCGCTACGAGGACGAA	7	+	133	1425
ENSDARG00000004780	ENSDART00000006181	12	14	14	ACCACCTGCAGAGGGCTGGGTGC	5	+	1386	1425
ENSDARG00000004780	ENSDART00000006181	12	14	14	ACCTGCAGAGGGCTGGGTGCCGGG	6	+	1389	1425
ENSDARG00000004780	ENSDART00000006181	12	14	14	ATCACCACCTGCAGAGGGCTGGGTG	7	+	1383	1425
ENSDARG00000004780	ENSDART00000006181	12	14	14	TACATCGTCCTCCTTGATGGTGAC	6	+	1242	1425
ENSDARG00000005001	ENSDART00000024960	12	2	1	TGCTCCTTCTTGACGTGCCGTGGGA	7	-	320	498
ENSDARG00000005001	ENSDART00000024960	12	2	1	ACCGTCTGCCGCAAAGGCTGCGTCT	7	-	224	498
ENSDARG00000005001	ENSDART00000024960	12	2	1	ACATGCAGCGGCACTGCTTGATGC	6	-	455	498
ENSDARG00000005134	ENSDART00000016283	12	1	1	GGCAGCCGCGGCAGTGGTGGAGTTT	7	+	12	1266
ENSDARG00000005134	ENSDART00000016283	12	1	1	GGCAGCCGCGGCAGTGGTGGAGTT	6	+	12	1266
ENSDARG00000005134	ENSDART00000016283	12	2	2	GGCCAAGACGGGACAAGCTGCAGGT	7	+	180	1266
ENSDARG00000005134	ENSDART00000016283	12	3	3	AGCCGCCACGGGCCAGGAGGTCGAG	7	+	309	1266
ENSDARG00000005134	ENSDART00000016283	12	3	3	GGCCAAGGCAGCACGGTTGGTTC	5	+	255	1266
ENSDARG00000005134	ENSDART00000016283	12	5	5	CTCCTCAGAGTCTCAGCTGCTGCA	6	+	450	1266
ENSDARG00000005134	ENSDART00000016283	12	5	5	CTCAGCTGCTGCAGGAGCTGAAGAA	7	+	461	1266
ENSDARG00000005134	ENSDART00000016283	12	5	5	AGCTGCTGCAGGAGCTGAAGAAGAT	7	+	464	1266
ENSDARG00000005134	ENSDART00000016283	12	6	6	TGCCTATTCTTACTTCTTTGAGGCT	7	+	690	1266
ENSDARG00000005134	ENSDART00000016283	12	6	6	CTATTCTTACTTCTTTGAGGCTTTT	7	+	693	1266
ENSDARG00000005134	ENSDART00000016283	12	12	12	ATCCTCGACCAAGGTGAAGACGTG	6	+	1138	1266
ENSDARG00000005134	ENSDART00000016283	12	12	12	GGCATCCTCGACCAAGGTGAAGAC	6	+	1135	1266
ENSDARG00000005185	ENSDART00000011461	12	3	3	AACGGCTACTTAGTCGGACGTGGAA	7	+	454	1350
ENSDARG00000005185	ENSDART00000011461	12	3	3	ACCACCATCTGCCACTGCCGGATAA	7	+	560	1350
ENSDARG00000005185	ENSDART00000011461	12	4	4	CTAATCTTCACGGTGGAGCTGTA	5	+	659	1350
ENSDARG00000005185	ENSDART00000011461	12	4	4	GTCTGCTAATCTTCACGGTGGAGCT	7	+	654	1350
ENSDARG00000005185	ENSDART00000011461	12	6	6	TACCTCCACACGAACTGCTTTGAG	6	+	904	1350
ENSDARG00000005185	ENSDART00000011461	12	6	6	GTATCCTACATGGAGCAGGTGAG	5	+	1009	1350
ENSDARG00000005185	ENSDART00000011461	12	6	6	ACCTCCACACGAACTGCTTTGAG	5	+	905	1350
ENSDARG00000005185	ENSDART00000105591	12	3	3	AACGGCTACTTAGTCGGACGTGGAA	7	+	442	1188
ENSDARG00000005185	ENSDART00000105591	12	3	3	ACCACCATCTGCCACTGCCGGATAA	7	+	548	1188
ENSDARG00000005185	ENSDART00000105591	12	5	5	CTAATCTTCACGGTGGAGCTGTA	5	+	659	1188
ENSDARG00000005185	ENSDART00000105591	12	5	5	GTCTGCTAATCTTCACGGTGGAGCT	7	+	654	1188
ENSDARG00000005185	ENSDART00000105591	12	7	7	TACCTCCACACGAACTGCTTTGAG	6	+	904	1188
ENSDARG00000005185	ENSDART00000105591	12	7	7	GTATCCTACATGGAGCAGGTGAG	5	+	1009	1188
ENSDARG00000005185	ENSDART00000105591	12	7	7	ACCTCCACACGAACTGCTTTGAG	5	+	905	1188
ENSDARG00000005236	ENSDART00000003080	12	1	1	TGCCAAGTCTGTATGCTTTGGGG	5	-	20	6024
ENSDARG00000005236	ENSDART00000003080	12	1	1	TGCCAAGTCTGTATGCTTTGGGGTT	7	-	18	6024
ENSDARG00000005236	ENSDART00000003080	12	3	3	TGCCTCAACTCCTCATGGTGTCGCA	7	-	260	6024
ENSDARG00000005236	ENSDART00000003080	12	4	4	ATCCTCATCAACAGGATTAGGCTGT	7	-	555	6024
ENSDARG00000005236	ENSDART00000003080	12	4	4	ATCCTCATCAACAGGATTAGGCT	5	-	557	6024
ENSDARG00000005236	ENSDART00000003080	12	5	5	AACTCAATCTCTCGCTTCTGTGTTT	7	-	665	6024
ENSDARG00000005236	ENSDART00000003080	12	6	6	ATCTTCAACTGTTAAAGATGAGGTA	7	-	852	6024
ENSDARG00000005236	ENSDART00000003080	12	7	7	TTCTTCTTCATCTTCCGCTGAAGAG	7	-	903	6024
ENSDARG00000005236	ENSDART00000003080	12	11	11	GTTGGCACAATGATCAGATGTGGAC	7	-	1634	6024
ENSDARG00000005236	ENSDART00000003080	12	13	13	CAATCATGCCAGTGAGCGGGTTTG	6	-	2054	6024
ENSDARG00000005236	ENSDART00000003080	12	13	13	AGAGACCACAGCTCCATTAGGCTGT	7	-	1970	6024
ENSDARG00000005236	ENSDART00000003080	12	19	19	AGCGGCGTCCCAGAGAGTGTGAGCT	7	-	3101	6024
ENSDARG00000005236	ENSDART00000003080	12	19	19	GTTTACTGCCTTGAGAGGATGAT	5	-	3051	6024
ENSDARG00000005236	ENSDART00000003080	12	19	19	GTTTACTGCCTTGAGAGGATGATAC	7	-	3049	6024
ENSDARG00000005236	ENSDART00000003080	12	22	22	CAATGCTAAAAATGGTTGCGCAGCC	7	-	3733	6024
ENSDARG00000005236	ENSDART00000003080	12	22	22	GACCCCACACTTCTGAATGGTGT	5	-	3595	6024
ENSDARG00000005236	ENSDART00000003080	12	25	25	CACCTACCATGGATGTTGCGACTAG	7	-	3913	6024
ENSDARG00000005236	ENSDART00000003080	12	25	25	CTCAACACAGGGCGAGCTGGTGGG	6	-	4164	6024
ENSDARG00000005236	ENSDART00000003080	12	26	26	AAAAAAAACTTAATATTCTTTTGGT	7	-	4262	6024
ENSDARG00000005236	ENSDART00000003080	12	26	26	GTCCTCACATGGGGTATTTGCCTTT	7	-	4335	6024
ENSDARG00000005236	ENSDART00000003080	12	26	26	AACTACTGCTCTGTGATGAGGAT	5	-	4404	6024
ENSDARG00000005236	ENSDART00000003080	12	27	27	GTTTACAACCGGACGTGCTGGAGAT	7	-	4629	6024
ENSDARG00000005236	ENSDART00000003080	12	28	28	GACATCAGAGAGAAGCCGAAGCC	5	-	4730	6024
ENSDARG00000005236	ENSDART00000003080	12	30	30	ACCTTCTAAGCAGGAGGTGGAGTGT	7	-	4975	6024
ENSDARG00000005236	ENSDART00000003080	12	30	30	ACCTTCTAAGCAGGAGGTGGAGTG	6	-	4976	6024
ENSDARG00000005236	ENSDART00000003080	12	31	31	CACCTACACCTCCACTGCGGGTGGA	7	-	5185	6024
ENSDARG00000005236	ENSDART00000003080	12	31	31	ACCTACACCTCCACTGCGGGTGGA	6	-	5185	6024
ENSDARG00000005236	ENSDART00000003080	12	31	31	AAAAAATTCGACGGTCTGCATTG	5	-	5151	6024
ENSDARG00000005236	ENSDART00000003080	12	34	34	CTCAGCCACCTGCTCTGCCTTTGCT	7	-	5613	6024
ENSDARG00000005236	ENSDART00000003080	12	34	34	AGCTCAGCCACCTGCTCTGCCTTT	6	-	5616	6024
ENSDARG00000005236	ENSDART00000076208	12	1	1	TGCCAAGTCTGTATGCTTTGGGGTT	7	-	192	6042
ENSDARG00000005236	ENSDART00000076208	12	1	1	TGCCAAGTCTGTATGCTTTGGGG	5	-	194	6042
ENSDARG00000005236	ENSDART00000076208	12	3	3	TGCCTCAACTCCTCATGGTGTCGCA	7	-	434	6042
ENSDARG00000005236	ENSDART00000076208	12	4	4	ATCCTCATCAACAGGATTAGGCT	5	-	731	6042
ENSDARG00000005236	ENSDART00000076208	12	4	4	ATCCTCATCAACAGGATTAGGCTGT	7	-	729	6042
ENSDARG00000005236	ENSDART00000076208	12	5	5	AACTCAATCTCTCGCTTCTGTGTTT	7	-	839	6042
ENSDARG00000005236	ENSDART00000076208	12	6	6	ATCTTCAACTGTTAAAGATGAGGTA	7	-	1026	6042
ENSDARG00000005236	ENSDART00000076208	12	7	7	TTCTTCTTCATCTTCCGCTGAAGAG	7	-	1077	6042
ENSDARG00000005236	ENSDART00000076208	12	11	11	GTTGGCACAATGATCAGATGTGGAC	7	-	1808	6042
ENSDARG00000005236	ENSDART00000076208	12	13	13	AGAGACCACAGCTCCATTAGGCTGT	7	-	2144	6042
ENSDARG00000005236	ENSDART00000076208	12	13	13	CAATCATGCCAGTGAGCGGGTTTG	6	-	2228	6042
ENSDARG00000005236	ENSDART00000076208	12	21	21	AAATGCTGCCAGGTGATAATTTGGC	7	-	3022	6042
ENSDARG00000005236	ENSDART00000076208	12	22	22	GTTTACTGCCTTGAGAGGATGATAC	7	-	3115	6042
ENSDARG00000005236	ENSDART00000076208	12	22	22	GTTTACTGCCTTGAGAGGATGAT	5	-	3117	6042
ENSDARG00000005236	ENSDART00000076208	12	22	22	AGCGGCGTCCCAGAGAGTGTGAGCT	7	-	3167	6042
ENSDARG00000005236	ENSDART00000076208	12	23	23	CTATCCTTACAGCAGGCAGTGGAT	6	-	3254	6042
ENSDARG00000005236	ENSDART00000076208	12	26	26	GACCCCACACTTCTGAATGGTGT	5	-	3748	6042
ENSDARG00000005236	ENSDART00000076208	12	29	29	CTCAACACAGGGCGAGCTGGTGGG	6	-	4182	6042
ENSDARG00000005236	ENSDART00000076208	12	29	29	CACCTACCATGGATGTTGCGACTAG	7	-	3931	6042
ENSDARG00000005236	ENSDART00000076208	12	30	30	AAAAAAAACTTAATATTCTTTTGGT	7	-	4280	6042
ENSDARG00000005236	ENSDART00000076208	12	30	30	AACTACTGCTCTGTGATGAGGAT	5	-	4422	6042
ENSDARG00000005236	ENSDART00000076208	12	30	30	GTCCTCACATGGGGTATTTGCCTTT	7	-	4353	6042
ENSDARG00000005236	ENSDART00000076208	12	31	31	GTTTACAACCGGACGTGCTGGAGAT	7	-	4647	6042
ENSDARG00000005236	ENSDART00000076208	12	32	32	GACATCAGAGAGAAGCCGAAGCC	5	-	4748	6042
ENSDARG00000005236	ENSDART00000076208	12	34	34	ACCTTCTAAGCAGGAGGTGGAGTGT	7	-	4993	6042
ENSDARG00000005236	ENSDART00000076208	12	34	34	ACCTTCTAAGCAGGAGGTGGAGTG	6	-	4994	6042
ENSDARG00000005236	ENSDART00000076208	12	35	35	CACCTACACCTCCACTGCGGGTGGA	7	-	5203	6042
ENSDARG00000005236	ENSDART00000076208	12	35	35	ACCTACACCTCCACTGCGGGTGGA	6	-	5203	6042
ENSDARG00000005236	ENSDART00000076208	12	35	35	AAAAAATTCGACGGTCTGCATTG	5	-	5169	6042
ENSDARG00000005236	ENSDART00000076208	12	38	38	AGCTCAGCCACCTGCTCTGCCTTT	6	-	5634	6042
ENSDARG00000005236	ENSDART00000076208	12	38	38	CTCAGCCACCTGCTCTGCCTTTGCT	7	-	5631	6042
ENSDARG00000005246	ENSDART00000021298	12	1	1	TGCGGCGGCTGGAACAGCGGGGTGT	7	+	159	1557
ENSDARG00000005246	ENSDART00000021298	12	2	2	AGAGACTCCTCTATACTTTGCTGCG	7	+	249	1557
ENSDARG00000005246	ENSDART00000021298	12	2	2	AGACTCCTCTATACTTTGCTGCG	5	+	251	1557
ENSDARG00000005246	ENSDART00000021298	12	2	2	GACACCTCCGGGCAGTGAAGTGGCT	7	+	281	1557
ENSDARG00000005246	ENSDART00000021298	12	5	5	AGCTCCCCATTCTCGCCGCGGCT	5	+	752	1557
ENSDARG00000005246	ENSDART00000021298	12	6	6	TACAGCTGCCCTTTGGAGATGGC	5	+	955	1557
ENSDARG00000005246	ENSDART00000021298	12	6	6	GGCTACAGCTGCCCTTTGGAGAT	5	+	952	1557
ENSDARG00000005246	ENSDART00000021298	12	7	7	AGCTCAAGAGATCACTCTGATTCT	6	+	1029	1557
ENSDARG00000005246	ENSDART00000021298	12	9	9	CCCTCCTTCATCCAGCAGCTGCC	5	+	1486	1557
ENSDARG00000005382	ENSDART00000027321	12	2	2	AAATTCTGCTCCTCGCTTGGGGG	5	-	31	2559
ENSDARG00000005382	ENSDART00000027321	12	2	2	TACCACAGAATAACAATTAGTAGCA	7	-	69	2559
ENSDARG00000005382	ENSDART00000027321	12	3	3	GTTAGCAGAGCTCTTTGAGGTGTAC	7	-	224	2559
ENSDARG00000005382	ENSDART00000027321	12	3	3	CAAAGCCGCTGGAGAGTCGCATGT	6	-	199	2559
ENSDARG00000005382	ENSDART00000027321	12	3	3	AGAGTCGCATGTAAACGAAGGTGGA	7	-	186	2559
ENSDARG00000005382	ENSDART00000027321	12	3	3	GAAAACCCCAAGTCCTGCATGAGAG	7	-	285	2559
ENSDARG00000005382	ENSDART00000027321	12	3	3	AAAACCCCAAGTCCTGCATGAGAG	6	-	285	2559
ENSDARG00000005382	ENSDART00000027321	12	4	4	TACTTCATCCAGTTAGAGTGAGTG	6	-	456	2559
ENSDARG00000005382	ENSDART00000027321	12	6	6	GTTTCAATCCAGAAGACTGAGTG	5	-	1848	2559
ENSDARG00000005382	ENSDART00000027321	12	6	6	GTCACCGGCTGCGTTTGTGTTGAA	6	-	873	2559
ENSDARG00000005382	ENSDART00000027321	12	6	6	GTATGCGCAGGGAAAGATGGCGGC	6	-	1930	2559
ENSDARG00000005382	ENSDART00000027321	12	6	6	GTACTCTCCGTGGTGATGTCGTT	5	-	1283	2559
ENSDARG00000005382	ENSDART00000027321	12	6	6	GGCTTCAGATTCAAGCGGATGTG	5	-	797	2559
ENSDARG00000005382	ENSDART00000027321	12	6	6	GCCTACAGCCACTTTTTTAGGAC	5	-	1448	2559
ENSDARG00000005382	ENSDART00000027321	12	6	6	GCATGCAGATAAACAAGGGTAGGGA	7	-	725	2559
ENSDARG00000005382	ENSDART00000027321	12	6	6	ACCTCCAGATTCTTGTTTTTAGGTG	7	-	1487	2559
ENSDARG00000005382	ENSDART00000027321	12	6	6	CTCATCTCCGGGTGATGGCGCCGGA	7	-	1997	2559
ENSDARG00000005382	ENSDART00000027321	12	6	6	CACTTCTTACATTGGCTGCAGCA	5	-	1108	2559
ENSDARG00000005382	ENSDART00000027321	12	6	6	ACCCTCATCATCACGTCTTGGAC	5	-	1592	2559
ENSDARG00000005567	ENSDART00000021857	12	5	5	CGCTTCTGCTCCTGTGTGTTTAC	5	-	280	672
ENSDARG00000005567	ENSDART00000021857	12	5	5	CAAGGCCCCGTAGAAGGTGACGGT	6	-	352	672
ENSDARG00000005567	ENSDART00000021857	12	5	5	AGCCGCTTCTGCTCCTGTGTGTTT	6	-	282	672
ENSDARG00000005567	ENSDART00000021857	12	5	5	AAACAAGGCCCCGTAGAAGGTGAC	6	-	355	672
ENSDARG00000005567	ENSDART00000021857	12	8	8	GCAGCCGGCGTCCATCGTCTTTGCC	7	-	642	672
ENSDARG00000005567	ENSDART00000105517	12	1	1	AGCGGCTCCAGATCCTGGCTGGGTA	7	-	128	864
ENSDARG00000005567	ENSDART00000105517	12	5	5	AAACAAGGCCCCGTAGAAGGTGAC	6	-	547	864
ENSDARG00000005567	ENSDART00000105517	12	5	5	AGCCGCTTCTGCTCCTGTGTGTTT	6	-	474	864
ENSDARG00000005567	ENSDART00000105517	12	5	5	CAAGGCCCCGTAGAAGGTGACGGT	6	-	544	864
ENSDARG00000005567	ENSDART00000105517	12	5	5	CGCTTCTGCTCCTGTGTGTTTAC	5	-	472	864
ENSDARG00000005567	ENSDART00000105517	12	8	8	GCAGCCGGCGTCCATCGTCTTTGCC	7	-	834	864
ENSDARG00000006112	ENSDART00000047769	12	1	1	AACACCAAAGACGCGATGGGGTC	5	-	70	6090
ENSDARG00000006112	ENSDART00000047769	12	1	1	GACTGCCCAGTTTCTTCTTAGGCA	6	-	44	6090
ENSDARG00000006112	ENSDART00000047769	12	3	3	ACAATCACATCAATGTAGGAGGA	5	-	193	6090
ENSDARG00000006112	ENSDART00000047769	12	5	5	GTTTGCACCAGCACCGGCAGGTGGC	7	-	384	6090
ENSDARG00000006112	ENSDART00000047769	12	7	7	ATCACCCGCACACGAATCTTTTGAC	7	-	575	6090
ENSDARG00000006112	ENSDART00000047769	12	8	8	TTCATCAAACAGTTCAGATGGCAAC	7	-	735	6090
ENSDARG00000006112	ENSDART00000047769	12	9	9	ACAGTCAGCTCTAAAAGAAGAAGCG	7	-	783	6090
ENSDARG00000006112	ENSDART00000047769	12	12	12	AGCAACACCAGCTGGTAGCAGCA	5	-	1022	6090
ENSDARG00000006112	ENSDART00000047769	12	12	12	AACACCAGCTGGTAGCAGCAGGT	5	-	1019	6090
ENSDARG00000006112	ENSDART00000047769	12	13	13	AAACGCTTCCTTTAAAGACTGGGTA	7	-	1113	6090
ENSDARG00000006112	ENSDART00000047769	12	14	14	GTTCCACTCTGGGTTTGCGTTTTTC	7	-	1224	6090
ENSDARG00000006112	ENSDART00000047769	12	14	14	GTTCCACTCTGGGTTTGCGTTTTT	6	-	1225	6090
ENSDARG00000006112	ENSDART00000047769	12	18	18	GAATTCTCCCTCGGTAAGCTGCT	5	-	1533	6090
ENSDARG00000006112	ENSDART00000047769	12	19	19	AACAGCACAGCTGTACTGTGTAGTT	7	-	1785	6090
ENSDARG00000006112	ENSDART00000047769	12	19	19	AGACAATACTTCCTCCTGCGCTGGT	7	-	1643	6090
ENSDARG00000006112	ENSDART00000047769	12	20	20	AACGGCAACTACAGGTTTAGTGT	5	-	1847	6090
ENSDARG00000006112	ENSDART00000047769	12	21	21	CTACAAGTCGTGCATCTGTAGCT	5	-	1983	6090
ENSDARG00000006112	ENSDART00000047769	12	22	22	GGCCTCTTCAAACAAGCGTTTGGC	6	-	2152	6090
ENSDARG00000006112	ENSDART00000047769	12	22	22	GCATCATACCTCCTCTGCGAGTTG	6	-	2230	6090
ENSDARG00000006112	ENSDART00000047769	12	22	22	CTCCTCTGCGAGTTGCCTGAGTT	5	-	2222	6090
ENSDARG00000006112	ENSDART00000047769	12	24	24	ATCTTCAAACCGTTTTTGCTGTC	5	-	2410	6090
ENSDARG00000006112	ENSDART00000047769	12	25	25	TACTCATGCTTCAGTTTGATTTT	5	-	2614	6090
ENSDARG00000006112	ENSDART00000047769	12	26	26	CACCTCATCCACAAACTCTGTGTGT	7	-	2721	6090
ENSDARG00000006112	ENSDART00000047769	12	26	26	ATCAGCCTCAGTCAGCAGACTAC	5	-	2693	6090
ENSDARG00000006112	ENSDART00000047769	12	26	26	ACCTCATCCACAAACTCTGTGTGT	6	-	2721	6090
ENSDARG00000006112	ENSDART00000047769	12	26	26	GCATCAGCCTCAGTCAGCAGACTAC	7	-	2693	6090
ENSDARG00000006112	ENSDART00000047769	12	29	29	CTCCAACACGACCAGCGGGTGCC	5	-	3168	6090
ENSDARG00000006112	ENSDART00000047769	12	29	29	TCCTTCTCCAGCGGCGCCGACGGA	6	-	3140	6090
ENSDARG00000006112	ENSDART00000047769	12	29	29	GGCTCCAACACGACCAGCGGGTGCC	7	-	3168	6090
ENSDARG00000006112	ENSDART00000047769	12	33	33	AGAATCTCCCCAGCCGAAGCATTT	6	-	3684	6090
ENSDARG00000006112	ENSDART00000047769	12	33	33	ATCTCCCCAGCCGAAGCATTTTTG	6	-	3681	6090
ENSDARG00000006112	ENSDART00000047769	12	33	33	ACAGGCTCCCAGAGAAGTTTGGGAG	7	-	3650	6090
ENSDARG00000006112	ENSDART00000047769	12	35	35	TCCACCACCAGACAGGGTGAAGTC	6	-	3891	6090
ENSDARG00000006112	ENSDART00000047769	12	35	35	CTCCACCACCAGACAGGGTGAAGTC	7	-	3891	6090
ENSDARG00000006112	ENSDART00000047769	12	41	41	ACACACTCCTGAGAGACGCTGTC	5	-	4558	6090
ENSDARG00000006112	ENSDART00000047769	12	42	42	TCCCAAAGAGATTTTGATGTAGGG	6	-	4645	6090
ENSDARG00000006112	ENSDART00000047769	12	44	44	TGCTCAAGAATCTGAGATGGTTTG	6	-	4932	6090
ENSDARG00000006112	ENSDART00000047769	12	45	45	GAACCAGTCCTTGAGTTCTGAGGAC	7	-	5110	6090
ENSDARG00000006112	ENSDART00000047769	12	46	46	GTCAACCCACATCTGTAGTTTTC	5	-	5192	6090
ENSDARG00000006112	ENSDART00000047769	12	47	47	TTCCAAACAATGACGCGTAGGAA	5	-	5284	6090
ENSDARG00000006112	ENSDART00000047769	12	47	47	GTTCCAAACAATGACGCGTAGGAA	6	-	5284	6090
ENSDARG00000006112	ENSDART00000047769	12	47	47	GTCCAAGACTACATCAGTTGTGTTC	7	-	5304	6090
ENSDARG00000006112	ENSDART00000047769	12	50	50	AGCTCCTTCTTCCCGTCTTTTTC	5	-	5779	6090
ENSDARG00000006112	ENSDART00000106163	12	7	6	TTCCTCAGAAATGTGGCTGCAGAG	6	-	711	1725
ENSDARG00000006112	ENSDART00000106163	12	7	6	GTCTTCCTCAGAAATGTGGCTGCA	6	-	714	1725
ENSDARG00000006112	ENSDART00000106163	12	7	6	GTCTTCCTCAGAAATGTGGCTGC	5	-	715	1725
ENSDARG00000006112	ENSDART00000106163	12	7	6	ACAGGCGGCTTTCATTTGCCGCA	5	-	749	1725
ENSDARG00000006112	ENSDART00000106163	12	8	7	GTACGCCGCTAAACTTTGGTTGC	5	-	843	1725
ENSDARG00000006112	ENSDART00000106163	12	11	10	CTAAGCCACCCATAGAGGATGTT	5	-	1059	1725
ENSDARG00000006112	ENSDART00000106163	12	11	10	AGCCACCCATAGAGGATGTTGGA	5	-	1056	1725
ENSDARG00000006112	ENSDART00000106163	12	11	10	TCCCTCATCATACTAGTTGCAGGC	6	-	1014	1725
ENSDARG00000006112	ENSDART00000106163	12	13	12	CTCAGCTTCAGCGAGTCGAGTGT	5	-	1421	1725
ENSDARG00000006112	ENSDART00000106172	12	3	3	CCCATCGACCATCACATTTGCAGAA	7	-	129	576
ENSDARG00000006112	ENSDART00000106172	12	5	5	TTAGTCCCAACAAGAATTATTGGAG	7	-	332	576
ENSDARG00000006112	ENSDART00000106172	12	6	6	CTCCTCCTCTTCACCGGAGGTGGAC	7	-	542	576
ENSDARG00000006112	ENSDART00000106172	12	6	6	CTCCTCCTCTTCACCGGAGGTGGA	6	-	543	576
ENSDARG00000006125	ENSDART00000021491	12	3	3	TCCCTACCATAAAGTGGTGTGGTGC	7	+	203	1227
ENSDARG00000006125	ENSDART00000021491	12	3	3	TCCCTACCATAAAGTGGTGTGGTG	6	+	203	1227
ENSDARG00000006125	ENSDART00000021491	12	4	4	CAACACACATCTTGGCATTGGTA	5	+	555	1227
ENSDARG00000006125	ENSDART00000021491	12	4	4	ATCAACACACATCTTGGCATTGGTA	7	+	553	1227
ENSDARG00000006125	ENSDART00000021491	12	6	6	AGACTACTCGTATTTGAGGCAGCT	6	+	801	1227
ENSDARG00000006125	ENSDART00000021491	12	6	6	AACTTCTGCCGGTCACTGCGATTTG	7	+	766	1227
ENSDARG00000006125	ENSDART00000021491	12	8	8	GTCATCCTCAGACCTGACGGGGCG	6	+	1152	1227
ENSDARG00000006125	ENSDART00000021491	12	8	8	AGACCAGTCACTGGGATGGAGCG	5	+	1081	1227
ENSDARG00000006125	ENSDART00000105568	12	3	3	TCCCTACCATAAAGTGGTGTGGTGC	7	+	203	1245
ENSDARG00000006125	ENSDART00000105568	12	3	3	TCCCTACCATAAAGTGGTGTGGTG	6	+	203	1245
ENSDARG00000006125	ENSDART00000105568	12	4	4	ATCAACACACATCTTGGCATTGGTA	7	+	553	1245
ENSDARG00000006125	ENSDART00000105568	12	4	4	CAACACACATCTTGGCATTGGTA	5	+	555	1245
ENSDARG00000006125	ENSDART00000105568	12	6	6	AACTTCTGCCGGTCACTGCGATTTG	7	+	766	1245
ENSDARG00000006125	ENSDART00000105568	12	6	6	AGACTACTCGTATTTGAGGCAGCT	6	+	801	1245
ENSDARG00000006125	ENSDART00000105568	12	8	8	GTCATCCTCAGACCTGACGGGGCG	6	+	1152	1245
ENSDARG00000006125	ENSDART00000105568	12	8	8	AGACCAGTCACTGGGATGGAGCG	5	+	1081	1245
ENSDARG00000006413	ENSDART00000021069	12	1	1	TCCTGCTTACAGCAAGGAGGAAGGA	7	+	38	207
ENSDARG00000006413	ENSDART00000021069	12	2	2	ACAGACAAAGAGAAGGCTGAGAA	5	+	148	207
ENSDARG00000006420	ENSDART00000042514	12	2	2	GAAGACAGCTACTAATGGAGCATAA	7	-	186	3861
ENSDARG00000006420	ENSDART00000042514	12	3	3	TTCAAATCCTGTCAGGTTGTAGGC	6	-	307	3861
ENSDARG00000006420	ENSDART00000042514	12	4	4	GGCTGCCACAGTTGTTTCTGCAGTA	7	-	463	3861
ENSDARG00000006420	ENSDART00000042514	12	5	5	TCCTGCACCACCGCTTTATGAGAT	6	-	639	3861
ENSDARG00000006420	ENSDART00000042514	12	5	5	AGAATCATCTGAAAGTTGCTGTA	5	-	700	3861
ENSDARG00000006420	ENSDART00000042514	12	7	7	TTATACTCCTGAATGTTGCTGAT	5	-	1042	3861
ENSDARG00000006420	ENSDART00000042514	12	7	7	TTCTGCATCCACGTCATGCTGGGTA	7	-	890	3861
ENSDARG00000006420	ENSDART00000042514	12	7	7	TGCATCCACGTCATGCTGGGTATGT	7	-	887	3861
ENSDARG00000006420	ENSDART00000042514	12	7	7	TCCACCAGATGAGCGGAGTGGCC	5	-	958	3861
ENSDARG00000006420	ENSDART00000042514	12	7	7	GCATACACCTGACCATGGGCTGGA	6	-	927	3861
ENSDARG00000006420	ENSDART00000042514	12	8	8	CTATCATACACACTGCTGTGGCC	5	-	1126	3861
ENSDARG00000006420	ENSDART00000042514	12	9	9	TCCTCCAAAGATGAGCAGAGTTC	5	-	1313	3861
ENSDARG00000006420	ENSDART00000042514	12	9	9	CTCCCAGCAGCACAGATGAATGC	5	-	1290	3861
ENSDARG00000006420	ENSDART00000042514	12	11	11	GGCCTCGCAACTGGGCGGCCTGT	5	-	1550	3861
ENSDARG00000006420	ENSDART00000042514	12	11	11	GAAGGCCTCGCAACTGGGCGGCC	5	-	1553	3861
ENSDARG00000006420	ENSDART00000042514	12	12	12	CTCTCATCCTCCGTGGCTGGAGCA	6	-	1698	3861
ENSDARG00000006420	ENSDART00000042514	12	13	13	CAAATCTGCTCATTCCTAATTGGAC	7	-	1847	3861
ENSDARG00000006420	ENSDART00000042514	12	14	14	CCCTTCTGCTGGTGCTTCTGCAGTT	7	-	2117	3861
ENSDARG00000006420	ENSDART00000042514	12	14	14	CACAAAGTCCACCTGTTTGGCTGT	6	-	2086	3861
ENSDARG00000006420	ENSDART00000042514	12	14	14	ACCTTCCCCTTCTGCTGGTGCTTCT	7	-	2123	3861
ENSDARG00000006420	ENSDART00000042514	12	14	14	AAAGTCCACCTGTTTGGCTGTGGTA	7	-	2082	3861
ENSDARG00000006420	ENSDART00000042514	12	15	15	AGCCACTGCAGAGAGGTGTTTGT	5	-	2218	3861
ENSDARG00000006420	ENSDART00000042514	12	15	15	AGCCACTGCAGAGAGGTGTTTGTG	6	-	2217	3861
ENSDARG00000006420	ENSDART00000042514	12	15	15	GGCAGCCACTGCAGAGAGGTGTTT	6	-	2220	3861
ENSDARG00000006420	ENSDART00000042514	12	16	16	TTACACAAACAGTCTGCTGTCTGC	6	-	2529	3861
ENSDARG00000006420	ENSDART00000042514	12	16	16	GTTATCACAGGTGGTGCGAAGGG	5	-	2402	3861
ENSDARG00000006420	ENSDART00000042514	12	23	23	ACATACACATAGAATGTGATGTT	5	-	3331	3861
ENSDARG00000006420	ENSDART00000042514	12	27	27	CACAGCAACTGGCTTGGGCGGCC	5	-	3635	3861
ENSDARG00000006420	ENSDART00000042514	12	27	27	TTCCACAGCAACTGGCTTGGGCG	5	-	3638	3861
ENSDARG00000006460	ENSDART00000032008	12	1	1	TTCTGCCTCGCCGATGGTCTGAGCA	7	-	366	1470
ENSDARG00000006460	ENSDART00000032008	12	1	1	TGCATCAACACCCCATGGGATGTT	6	-	499	1470
ENSDARG00000006460	ENSDART00000032008	12	1	1	CTAAGCAGATTAGCTTGTGGGTGTA	7	-	413	1470
ENSDARG00000006460	ENSDART00000032008	12	1	1	CTAAGCAGATTAGCTTGTGGGTGT	6	-	414	1470
ENSDARG00000006460	ENSDART00000032008	12	1	1	CAACACCCCATGGGATGTTGCAGTC	7	-	493	1470
ENSDARG00000006460	ENSDART00000032008	12	1	1	AACACCCCATGGGATGTTGCAGTC	6	-	493	1470
ENSDARG00000006460	ENSDART00000032008	12	1	1	ATCAACACCCCATGGGATGTTGCA	6	-	496	1470
ENSDARG00000006460	ENSDART00000032008	12	1	1	AGCATCGTCCAGAGCGCAGAGTTC	6	-	710	1470
ENSDARG00000006460	ENSDART00000032008	12	1	1	AGCAAAGCACGACAAGTAGTCTTC	6	-	346	1470
ENSDARG00000006460	ENSDART00000032008	12	1	1	AAACACCACTTGCGGATGGCTTT	5	-	770	1470
ENSDARG00000006460	ENSDART00000032008	12	2	2	ATCTCACGCTTCTGTGGCTGTTGAC	7	-	969	1470
ENSDARG00000006460	ENSDART00000032008	12	2	2	CTCATCGTCCTGATTGGCTGAGAC	6	-	838	1470
ENSDARG00000006460	ENSDART00000032008	12	3	3	GACTGCAGAAAGCTGGCCGTTTTT	6	-	1072	1470
ENSDARG00000006460	ENSDART00000032008	12	3	3	GTACTCACCCACAGAGTCGCTGAC	6	-	1093	1470
ENSDARG00000006460	ENSDART00000032008	12	3	3	TACTCACCCACAGAGTCGCTGAC	5	-	1093	1470
ENSDARG00000006460	ENSDART00000032008	12	3	3	CTCACCCACAGAGTCGCTGACTGC	6	-	1090	1470
ENSDARG00000006460	ENSDART00000032008	12	5	5	CTCCCCGCAGGTATTTGCCGTTTTT	7	-	1393	1470
ENSDARG00000006811	ENSDART00000010068	12	3	3	TTCTGCTAAACAATGGAGATGCT	5	+	185	885
ENSDARG00000006811	ENSDART00000010068	12	8	8	TACAAACCAGATGAAAGATGTGGAC	7	+	849	885
ENSDARG00000006811	ENSDART00000010068	12	8	8	CAAACCAGATGAAAGATGTGGAC	5	+	851	885
ENSDARG00000006811	ENSDART00000010068	12	8	8	AGCTCAGTCCAAGATGTTTGATGAA	7	+	819	885
ENSDARG00000006944	ENSDART00000041082	12	2	2	GTAAACGCCTCCATTGTGTTTTC	5	-	163	951
ENSDARG00000006944	ENSDART00000041082	12	2	2	GTAAACGCCTCCATTGTGTTTTCT	6	-	162	951
ENSDARG00000006944	ENSDART00000041082	12	3	3	AACTACAACATATCCGTCGAGTGT	6	-	235	951
ENSDARG00000006944	ENSDART00000041082	12	3	3	AGAGACGACACGGTTTTGTCGTC	5	-	292	951
ENSDARG00000006944	ENSDART00000041082	12	10	10	GTAGTCAGACAGGACAGTCGGATAG	7	-	903	951
ENSDARG00000006944	ENSDART00000041082	12	10	10	GTAAACTGCAGGAGGTGGAGGGTGT	7	-	936	951
ENSDARG00000006944	ENSDART00000041082	12	10	10	GTAAACTGCAGGAGGTGGAGGGT	5	-	938	951
ENSDARG00000007294	ENSDART00000009321	12	2	2	GCCGCCACATGAAAACGGCGGGAAC	7	-	62	2346
ENSDARG00000007294	ENSDART00000009321	12	3	3	ACAATCTTCTCTGACAGGGTGAGCG	7	-	200	2346
ENSDARG00000007294	ENSDART00000009321	12	5	5	GCCCAAACCCCCGCCGTTAGGGGTG	7	-	597	2346
ENSDARG00000007294	ENSDART00000009321	12	5	5	CCCAAACCCCCGCCGTTAGGGGTG	6	-	597	2346
ENSDARG00000007294	ENSDART00000009321	12	5	5	CACCAACTCCAATGCAGATGCAGCC	7	-	619	2346
ENSDARG00000007294	ENSDART00000009321	12	5	5	TCCACCAACTCCAATGCAGATGCA	6	-	622	2346
ENSDARG00000007294	ENSDART00000009321	12	5	5	ACCAACTCCAATGCAGATGCAGCC	6	-	619	2346
ENSDARG00000007294	ENSDART00000009321	12	5	5	ACCCCCGCCGTTAGGGGTGTGAGAG	7	-	591	2346
ENSDARG00000007294	ENSDART00000009321	12	9	9	TTCTCAGCAACAGAGCCGATGTC	5	-	1102	2346
ENSDARG00000007294	ENSDART00000009321	12	12	12	GACAAAAGCATGAGTTGCAGGGTTG	7	-	1461	2346
ENSDARG00000007294	ENSDART00000009321	12	13	13	GCCATCAGCTGGTGGATGCTGAT	5	-	1646	2346
ENSDARG00000007294	ENSDART00000009321	12	13	13	AGAGCCATCAGCTGGTGGATGCT	5	-	1649	2346
ENSDARG00000007294	ENSDART00000009321	12	13	13	AGCAGCTGCAGACGGTTGCTTTG	5	-	1696	2346
ENSDARG00000007294	ENSDART00000009321	12	13	13	AGCTGCAGACGGTTGCTTTGTGGGT	7	-	1691	2346
ENSDARG00000007294	ENSDART00000009321	12	13	13	AGCAGCTGCAGACGGTTGCTTTGTG	7	-	1694	2346
ENSDARG00000007294	ENSDART00000009321	12	14	14	TCCCCAGTCAGAAGGTTGCGAAGCT	7	-	1907	2346
ENSDARG00000007294	ENSDART00000009321	12	14	14	GTACTCCCCAGTCAGAAGGTTGC	5	-	1913	2346
ENSDARG00000007294	ENSDART00000009321	12	15	15	CCCTCCCTCCTAAATGTCTGGGCT	6	-	2045	2346
ENSDARG00000007294	ENSDART00000009321	12	16	16	GTAATCAGCAGGATTGGAGAAGGT	6	-	2137	2346
ENSDARG00000007465	ENSDART00000066249	12	3	3	TACTGCTGCCACTCTTGGTTGGAA	6	-	568	1455
ENSDARG00000007465	ENSDART00000066249	12	7	7	CAATACTGCTCACAGTGTCGGGTGT	7	-	1336	1455
ENSDARG00000007465	ENSDART00000066249	12	7	7	TTCCTCTGCAGTCTTCGTCTTGGAC	7	-	1302	1455
ENSDARG00000007465	ENSDART00000066249	12	8	8	GACAACAGCAAGATTGTGCAGCT	5	-	1371	1455
ENSDARG00000007467	ENSDART00000018922	12	2	2	GTTCTCTTAAGCTTGCGACTGATTG	7	+	706	1353
ENSDARG00000007467	ENSDART00000018922	12	3	3	ACATACCTCGGGCAGAGGAGCTGTT	7	+	1088	1353
ENSDARG00000007467	ENSDART00000018922	12	3	3	GTCAACTACTATTATGCTGAATAC	6	+	1162	1353
ENSDARG00000007490	ENSDART00000020769	12	2	2	GGCAGCACAACAGTCTTTTGAAGGC	7	-	1006	1017
ENSDARG00000007490	ENSDART00000020769	12	2	2	CACGCCAGAGATACGATGAAAAC	5	-	232	1017
ENSDARG00000007807	ENSDART00000020628	12	1	1	AGCTCCTGCTTCTCCTCTGGCGTC	6	-	24	678
ENSDARG00000007807	ENSDART00000020628	12	3	3	GCCATCTGCTTACTCCGCTGCATGT	7	-	164	678
ENSDARG00000007807	ENSDART00000020628	12	3	3	TGCGGCCCATAGCCATCTGCTTAC	6	-	176	678
ENSDARG00000007807	ENSDART00000020628	12	4	4	CCCTTCACCCTTGTAGAGGAATTG	6	-	283	678
ENSDARG00000007807	ENSDART00000020628	12	7	7	TCCTTCACATTGGGGTTGTGCAGAC	7	-	584	678
ENSDARG00000007807	ENSDART00000020628	12	7	7	GTCTCCTCCATCATTGATGCCTCT	6	-	643	678
ENSDARG00000007891	ENSDART00000011252	12	1	1	GCAGGCACACTTTGAGGTGAATAG	6	-	405	759
ENSDARG00000007891	ENSDART00000011252	12	1	1	GCATGCAACTGCTGGCTGACTGT	5	-	15	759
ENSDARG00000007891	ENSDART00000011252	12	2	2	GTTGACTGCGATCTCGTAGCGGCG	6	-	604	759
ENSDARG00000007891	ENSDART00000011252	12	3	3	TTCCACTTCATCCGTCTGTTTTGAA	7	-	662	759
ENSDARG00000007891	ENSDART00000011252	12	3	3	TTCCACTTCATCCGTCTGTTTTG	5	-	664	759
ENSDARG00000007891	ENSDART00000105661	12	1	1	GCATGCAACTGCTGGCTGACTGT	5	-	15	720
ENSDARG00000007891	ENSDART00000105661	12	2	2	GCAGGCACACTTTGAGGTGAATAG	6	-	366	720
ENSDARG00000007891	ENSDART00000105661	12	3	3	GTTGACTGCGATCTCGTAGCGGCG	6	-	565	720
ENSDARG00000007891	ENSDART00000105661	12	4	4	TTCCACTTCATCCGTCTGTTTTGAA	7	-	623	720
ENSDARG00000007891	ENSDART00000105661	12	4	4	TTCCACTTCATCCGTCTGTTTTG	5	-	625	720
ENSDARG00000007906	ENSDART00000021713	12	1	1	ACCATCACATCGATAAGTATTGGGC	7	-	36	2136
ENSDARG00000007906	ENSDART00000021713	12	1	1	TACACCATCACATCGATAAGTATTG	7	-	39	2136
ENSDARG00000007906	ENSDART00000021713	12	2	2	AGCGCCATCTAGCAGGGATGCAGTG	7	-	151	2136
ENSDARG00000007906	ENSDART00000021713	12	7	7	GCCATCTTCGCAATAGCAGCGGAA	6	-	1159	2136
ENSDARG00000007906	ENSDART00000021713	12	7	7	GACTGCAGAATCCAGGTATGAGAC	6	-	1109	2136
ENSDARG00000007906	ENSDART00000021713	12	7	7	ATCTTCGCAATAGCAGCGGAAGGA	6	-	1156	2136
ENSDARG00000007906	ENSDART00000021713	12	11	11	TTAGTCCTCATGATTTGGCTTGTGT	7	-	1907	2136
ENSDARG00000007906	ENSDART00000079326	12	1	1	ACCATCACATCGATAAGTATTGGGC	7	-	36	2148
ENSDARG00000007906	ENSDART00000079326	12	1	1	TACACCATCACATCGATAAGTATTG	7	-	39	2148
ENSDARG00000007906	ENSDART00000079326	12	2	2	AGCGCCATCTAGCAGGGATGCAGTG	7	-	151	2148
ENSDARG00000007906	ENSDART00000079326	12	7	7	ATCTTCGCAATAGCAGCGGAAGGA	6	-	1156	2148
ENSDARG00000007906	ENSDART00000079326	12	7	7	GACTGCAGAATCCAGGTATGAGAC	6	-	1109	2148
ENSDARG00000007906	ENSDART00000079326	12	7	7	GCCATCTTCGCAATAGCAGCGGAA	6	-	1159	2148
ENSDARG00000007906	ENSDART00000079326	12	11	11	TTAGTCCTCATGATTTGGCTTGTGT	7	-	1907	2148
ENSDARG00000008098	ENSDART00000023085	12	1	1	TTCTTCAGAAAAAGGGCAGGAGAC	6	+	1329	1428
ENSDARG00000008098	ENSDART00000023085	12	1	1	TGCCACACAAGCTACGGTTTGTTC	6	+	1129	1428
ENSDARG00000008098	ENSDART00000023085	12	1	1	TGCATCATCAAATCGGCCTTTGCC	6	+	854	1428
ENSDARG00000008098	ENSDART00000023085	12	1	1	TCCTCAAGAGGGCAGTAGAGTTG	5	+	812	1428
ENSDARG00000008098	ENSDART00000023085	12	1	1	GAAAGCCGCCAAAGTGTCTGAATGC	7	+	942	1428
ENSDARG00000008098	ENSDART00000023085	12	1	1	CTCAAAGGCTGTGGAGTTGAAGCC	6	+	978	1428
ENSDARG00000008098	ENSDART00000023085	12	1	1	AGAGGCAGAGATAATCTTTTGCG	5	+	1062	1428
ENSDARG00000008098	ENSDART00000023085	12	1	1	AAATACTTCAGGACAGAGGGCAAC	6	+	769	1428
ENSDARG00000008098	ENSDART00000023085	12	1	1	AAAGCCGCCAAAGTGTCTGAATGC	6	+	943	1428
ENSDARG00000008127	ENSDART00000013585	12	8	8	CTATGCCTCTAGACCGGGAGGAGAG	7	+	797	4167
ENSDARG00000008127	ENSDART00000013585	12	8	8	CTCTCCATCACTGTGCTGGATGT	5	+	889	4167
ENSDARG00000008127	ENSDART00000013585	12	8	8	GAAAACAGCCCAGTGGGGACTGT	5	+	964	4167
ENSDARG00000008127	ENSDART00000013585	12	9	9	GCAAAATGCCCCCAGGGTTGGCT	5	+	1187	4167
ENSDARG00000008127	ENSDART00000013585	12	9	9	CGCAACAACGCAAACCTTTGTGGTG	7	+	1140	4167
ENSDARG00000008127	ENSDART00000013585	12	9	9	GCAAAATGCCCCCAGGGTTGGCTTC	7	+	1187	4167
ENSDARG00000008127	ENSDART00000013585	12	9	9	CAACGCAAACCTTTGTGGTGGAGGC	7	+	1145	4167
ENSDARG00000008127	ENSDART00000013585	12	9	9	CAACGCAAACCTTTGTGGTGGAG	5	+	1145	4167
ENSDARG00000008127	ENSDART00000013585	12	9	9	CAACAACGCAAACCTTTGTGGTGGA	7	+	1142	4167
ENSDARG00000008127	ENSDART00000013585	12	9	9	AACAACGCAAACCTTTGTGGTGGAG	7	+	1143	4167
ENSDARG00000008127	ENSDART00000013585	12	9	9	AACAACGCAAACCTTTGTGGTGGA	6	+	1143	4167
ENSDARG00000008127	ENSDART00000013585	12	9	9	CAACAACGCAAACCTTTGTGGTG	5	+	1142	4167
ENSDARG00000008127	ENSDART00000013585	12	15	15	TACCTCGGCGGGGTTGCAGAGGAT	6	+	1924	4167
ENSDARG00000008127	ENSDART00000013585	12	16	16	TACAGCGCCATGCTGTATAGGCT	5	+	2005	4167
ENSDARG00000008127	ENSDART00000013585	12	16	16	AGCAGCAGCGCTCAAGTGGTGGTA	6	+	2176	4167
ENSDARG00000008127	ENSDART00000013585	12	16	16	TCCTACTTCAAGTTTGACGTGGTG	6	+	2125	4167
ENSDARG00000008127	ENSDART00000013585	12	16	16	CGCTCCTACTTCAAGTTTGACGTG	6	+	2122	4167
ENSDARG00000008127	ENSDART00000013585	12	17	17	TTAACCAGCTGGACATGCAGGTGGT	7	+	2207	4167
ENSDARG00000008127	ENSDART00000013585	12	19	19	AAATTCGCACACCGGACGTGGTG	5	+	2537	4167
ENSDARG00000008127	ENSDART00000013585	12	19	19	GTAATCATCATCCTGTGCTGTATTC	7	+	2623	4167
ENSDARG00000008127	ENSDART00000013585	12	23	23	GTCTTCTTATCCTGACTTAGAGTCT	7	+	3519	4167
ENSDARG00000008127	ENSDART00000013585	12	23	23	GCCCACTCCGCCAGTGCTGCGGAA	6	+	3483	4167
ENSDARG00000008127	ENSDART00000013585	12	23	23	GCAGACATCGAGAAATCTGTTGCC	6	+	3958	4167
ENSDARG00000008127	ENSDART00000013585	12	23	23	ACCACCTCCACTGCCGTCTGAGCC	6	+	3882	4167
ENSDARG00000008127	ENSDART00000013585	12	23	23	AGCCCACTCCGCCAGTGCTGCGGAA	7	+	3482	4167
ENSDARG00000008127	ENSDART00000013585	12	23	23	CACCACCTCCACTGCCGTCTGAGCC	7	+	3881	4167
ENSDARG00000008127	ENSDART00000013585	12	23	23	CACTCCGCCAGTGCTGCGGAAGTA	6	+	3486	4167
ENSDARG00000008127	ENSDART00000013585	12	23	23	CTAAACCGCAAGTGTCTGTCGAA	5	+	4031	4167
ENSDARG00000008127	ENSDART00000106391	12	2	2	CCCAACGTCTCCTACGGCGTGAGCG	7	+	103	4266
ENSDARG00000008127	ENSDART00000106391	12	8	8	CTATGCCTCTAGACCGGGAGGAGAG	7	+	896	4266
ENSDARG00000008127	ENSDART00000106391	12	8	8	GAAAACAGCCCAGTGGGGACTGT	5	+	1063	4266
ENSDARG00000008127	ENSDART00000106391	12	8	8	CTCTCCATCACTGTGCTGGATGT	5	+	988	4266
ENSDARG00000008127	ENSDART00000106391	12	9	9	CGCAACAACGCAAACCTTTGTGGTG	7	+	1239	4266
ENSDARG00000008127	ENSDART00000106391	12	9	9	GCAAAATGCCCCCAGGGTTGGCT	5	+	1286	4266
ENSDARG00000008127	ENSDART00000106391	12	9	9	GCAAAATGCCCCCAGGGTTGGCTTC	7	+	1286	4266
ENSDARG00000008127	ENSDART00000106391	12	9	9	CAACGCAAACCTTTGTGGTGGAGGC	7	+	1244	4266
ENSDARG00000008127	ENSDART00000106391	12	9	9	CAACGCAAACCTTTGTGGTGGAG	5	+	1244	4266
ENSDARG00000008127	ENSDART00000106391	12	9	9	CAACAACGCAAACCTTTGTGGTGGA	7	+	1241	4266
ENSDARG00000008127	ENSDART00000106391	12	9	9	CAACAACGCAAACCTTTGTGGTG	5	+	1241	4266
ENSDARG00000008127	ENSDART00000106391	12	9	9	AACAACGCAAACCTTTGTGGTGGA	6	+	1242	4266
ENSDARG00000008127	ENSDART00000106391	12	9	9	AACAACGCAAACCTTTGTGGTGGAG	7	+	1242	4266
ENSDARG00000008127	ENSDART00000106391	12	15	15	TACCTCGGCGGGGTTGCAGAGGAT	6	+	2023	4266
ENSDARG00000008127	ENSDART00000106391	12	16	16	TACAGCGCCATGCTGTATAGGCT	5	+	2104	4266
ENSDARG00000008127	ENSDART00000106391	12	16	16	CGCTCCTACTTCAAGTTTGACGTG	6	+	2221	4266
ENSDARG00000008127	ENSDART00000106391	12	16	16	AGCAGCAGCGCTCAAGTGGTGGTA	6	+	2275	4266
ENSDARG00000008127	ENSDART00000106391	12	16	16	TCCTACTTCAAGTTTGACGTGGTG	6	+	2224	4266
ENSDARG00000008127	ENSDART00000106391	12	17	17	TTAACCAGCTGGACATGCAGGTGGT	7	+	2306	4266
ENSDARG00000008127	ENSDART00000106391	12	19	19	AAATTCGCACACCGGACGTGGTG	5	+	2636	4266
ENSDARG00000008127	ENSDART00000106391	12	19	19	GTAATCATCATCCTGTGCTGTATTC	7	+	2722	4266
ENSDARG00000008127	ENSDART00000106391	12	22	22	GTCTTCTTATCCTGACTTAGAGTCT	7	+	3618	4266
ENSDARG00000008127	ENSDART00000106391	12	22	22	GCCCACTCCGCCAGTGCTGCGGAA	6	+	3582	4266
ENSDARG00000008127	ENSDART00000106391	12	22	22	GCAGACATCGAGAAATCTGTTGCC	6	+	4057	4266
ENSDARG00000008127	ENSDART00000106391	12	22	22	CACTCCGCCAGTGCTGCGGAAGTA	6	+	3585	4266
ENSDARG00000008127	ENSDART00000106391	12	22	22	CTAAACCGCAAGTGTCTGTCGAA	5	+	4130	4266
ENSDARG00000008127	ENSDART00000106391	12	22	22	CACCACCTCCACTGCCGTCTGAGCC	7	+	3980	4266
ENSDARG00000008127	ENSDART00000106391	12	22	22	AGCCCACTCCGCCAGTGCTGCGGAA	7	+	3581	4266
ENSDARG00000008127	ENSDART00000106391	12	22	22	ACCACCTCCACTGCCGTCTGAGCC	6	+	3981	4266
ENSDARG00000008127	ENSDART00000106394	12	7	7	CACCACCACGCTCACAGTAGATGTT	7	+	702	4509
ENSDARG00000008127	ENSDART00000106394	12	10	10	AACGACATCGAGGAGGTGAGGAC	5	+	1252	4509
ENSDARG00000008127	ENSDART00000106394	12	11	11	AACTACAACGGCATCTTTGCAGTG	6	+	1300	4509
ENSDARG00000008127	ENSDART00000106394	12	12	12	CCCAACGTCTCCTACGGCGTGAGCG	7	+	1489	4509
ENSDARG00000008127	ENSDART00000106394	12	18	18	CTCTCCATCACTGTGCTGGATGT	5	+	2374	4509
ENSDARG00000008127	ENSDART00000106394	12	18	18	CTATGCCTCTAGACCGGGAGGAGAG	7	+	2282	4509
ENSDARG00000008127	ENSDART00000106394	12	18	18	GAAAACAGCCCAGTGGGGACTGT	5	+	2449	4509
ENSDARG00000008127	ENSDART00000106394	12	19	19	GCAAAATGCCCCCAGGGTTGGCT	5	+	2672	4509
ENSDARG00000008127	ENSDART00000106394	12	19	19	GCAAAATGCCCCCAGGGTTGGCTTC	7	+	2672	4509
ENSDARG00000008127	ENSDART00000106394	12	19	19	CGCAACAACGCAAACCTTTGTGGTG	7	+	2625	4509
ENSDARG00000008127	ENSDART00000106394	12	19	19	CAACGCAAACCTTTGTGGTGGAGGC	7	+	2630	4509
ENSDARG00000008127	ENSDART00000106394	12	19	19	AACAACGCAAACCTTTGTGGTGGA	6	+	2628	4509
ENSDARG00000008127	ENSDART00000106394	12	19	19	AACAACGCAAACCTTTGTGGTGGAG	7	+	2628	4509
ENSDARG00000008127	ENSDART00000106394	12	19	19	CAACAACGCAAACCTTTGTGGTG	5	+	2627	4509
ENSDARG00000008127	ENSDART00000106394	12	19	19	CAACAACGCAAACCTTTGTGGTGGA	7	+	2627	4509
ENSDARG00000008127	ENSDART00000106394	12	19	19	CAACGCAAACCTTTGTGGTGGAG	5	+	2630	4509
ENSDARG00000008127	ENSDART00000106394	12	25	25	TACCTCGGCGGGGTTGCAGAGGAT	6	+	3409	4509
ENSDARG00000008127	ENSDART00000106394	12	26	26	CGCTCCTACTTCAAGTTTGACGTG	6	+	3607	4509
ENSDARG00000008127	ENSDART00000106394	12	26	26	AGCAGCAGCGCTCAAGTGGTGGTA	6	+	3661	4509
ENSDARG00000008127	ENSDART00000106394	12	26	26	TCCTACTTCAAGTTTGACGTGGTG	6	+	3610	4509
ENSDARG00000008127	ENSDART00000106394	12	26	26	TACAGCGCCATGCTGTATAGGCT	5	+	3490	4509
ENSDARG00000008127	ENSDART00000106394	12	27	27	TTAACCAGCTGGACATGCAGGTGGT	7	+	3692	4509
ENSDARG00000008127	ENSDART00000106394	12	29	29	GTAATCATCATCCTGTGCTGTATTC	7	+	4108	4509
ENSDARG00000008127	ENSDART00000106394	12	29	29	AAATTCGCACACCGGACGTGGTG	5	+	4022	4509
ENSDARG00000008127	ENSDART00000106399	12	20	5	CTCTCCATCACTGTGCTGGATGT	5	+	538	3816
ENSDARG00000008127	ENSDART00000106399	12	20	5	GAAAACAGCCCAGTGGGGACTGT	5	+	613	3816
ENSDARG00000008127	ENSDART00000106399	12	20	5	CTATGCCTCTAGACCGGGAGGAGAG	7	+	446	3816
ENSDARG00000008127	ENSDART00000106399	12	21	6	AACAACGCAAACCTTTGTGGTGGAG	7	+	792	3816
ENSDARG00000008127	ENSDART00000106399	12	21	6	CGCAACAACGCAAACCTTTGTGGTG	7	+	789	3816
ENSDARG00000008127	ENSDART00000106399	12	21	6	AACAACGCAAACCTTTGTGGTGGA	6	+	792	3816
ENSDARG00000008127	ENSDART00000106399	12	21	6	GCAAAATGCCCCCAGGGTTGGCT	5	+	836	3816
ENSDARG00000008127	ENSDART00000106399	12	21	6	CAACGCAAACCTTTGTGGTGGAGGC	7	+	794	3816
ENSDARG00000008127	ENSDART00000106399	12	21	6	CAACGCAAACCTTTGTGGTGGAG	5	+	794	3816
ENSDARG00000008127	ENSDART00000106399	12	21	6	CAACAACGCAAACCTTTGTGGTGGA	7	+	791	3816
ENSDARG00000008127	ENSDART00000106399	12	21	6	CAACAACGCAAACCTTTGTGGTG	5	+	791	3816
ENSDARG00000008127	ENSDART00000106399	12	21	6	GCAAAATGCCCCCAGGGTTGGCTTC	7	+	836	3816
ENSDARG00000008127	ENSDART00000106399	12	27	12	TACCTCGGCGGGGTTGCAGAGGAT	6	+	1573	3816
ENSDARG00000008127	ENSDART00000106399	12	28	13	TACAGCGCCATGCTGTATAGGCT	5	+	1654	3816
ENSDARG00000008127	ENSDART00000106399	12	28	13	TCCTACTTCAAGTTTGACGTGGTG	6	+	1774	3816
ENSDARG00000008127	ENSDART00000106399	12	28	13	CGCTCCTACTTCAAGTTTGACGTG	6	+	1771	3816
ENSDARG00000008127	ENSDART00000106399	12	28	13	AGCAGCAGCGCTCAAGTGGTGGTA	6	+	1825	3816
ENSDARG00000008127	ENSDART00000106399	12	29	14	TTAACCAGCTGGACATGCAGGTGGT	7	+	1856	3816
ENSDARG00000008127	ENSDART00000106399	12	31	16	AAATTCGCACACCGGACGTGGTG	5	+	2186	3816
ENSDARG00000008127	ENSDART00000106399	12	31	16	GTAATCATCATCCTGTGCTGTATTC	7	+	2272	3816
ENSDARG00000008127	ENSDART00000106399	12	34	19	GCAGACATCGAGAAATCTGTTGCC	6	+	3607	3816
ENSDARG00000008127	ENSDART00000106399	12	34	19	CTAAACCGCAAGTGTCTGTCGAA	5	+	3680	3816
ENSDARG00000008127	ENSDART00000106399	12	34	19	CACTCCGCCAGTGCTGCGGAAGTA	6	+	3135	3816
ENSDARG00000008127	ENSDART00000106399	12	34	19	ACCACCTCCACTGCCGTCTGAGCC	6	+	3531	3816
ENSDARG00000008127	ENSDART00000106399	12	34	19	CACCACCTCCACTGCCGTCTGAGCC	7	+	3530	3816
ENSDARG00000008127	ENSDART00000106399	12	34	19	GTCTTCTTATCCTGACTTAGAGTCT	7	+	3168	3816
ENSDARG00000008127	ENSDART00000106399	12	34	19	AGCCCACTCCGCCAGTGCTGCGGAA	7	+	3131	3816
ENSDARG00000008127	ENSDART00000106399	12	34	19	GCCCACTCCGCCAGTGCTGCGGAA	6	+	3132	3816
ENSDARG00000008312	ENSDART00000017800	12	4	4	AAAGACGCATCAGAAGACGACTTG	6	+	361	1110
ENSDARG00000008312	ENSDART00000017800	12	5	5	CACAAACACACAGTTCGAGGCAGAC	7	+	564	1110
ENSDARG00000008312	ENSDART00000017800	12	5	5	ACAAACACACAGTTCGAGGCAGAC	6	+	565	1110
ENSDARG00000008312	ENSDART00000017800	12	8	8	CACTCAGTCAGATGATGGTGACGAA	7	+	776	1110
ENSDARG00000008312	ENSDART00000017800	12	9	9	ACACACACAAGCGCGTGACGCAGGG	7	+	839	1110
ENSDARG00000008366	ENSDART00000025510	12	1	1	GTCTGCAGCCAGTGAGCCGGCGCT	6	-	64	1641
ENSDARG00000008366	ENSDART00000025510	12	3	3	AGCTCACCACTTCTGTCTGCTGCG	6	-	363	1641
ENSDARG00000008366	ENSDART00000025510	12	8	8	GTTGTCACCTCTTCATAAGTGGGC	6	-	987	1641
ENSDARG00000008366	ENSDART00000025510	12	8	8	GTCTTCTTATCTCTTCTGCTGAGAC	7	-	908	1641
ENSDARG00000008366	ENSDART00000025510	12	8	8	GTCTTCTTATCTCTTCTGCTGAG	5	-	910	1641
ENSDARG00000008366	ENSDART00000025510	12	9	9	GAAATCAACAACTTCCTTTTGAGCT	7	-	1082	1641
ENSDARG00000008366	ENSDART00000025510	12	10	10	GTCAGCCTCAAAAAGGTTTTTGGA	6	-	1195	1641
ENSDARG00000008366	ENSDART00000025510	12	10	10	GTCAGCCTCAAAAAGGTTTTTGGAG	7	-	1194	1641
ENSDARG00000008366	ENSDART00000025510	12	10	10	GCCTCAAAAAGGTTTTTGGAGAT	5	-	1192	1641
ENSDARG00000008366	ENSDART00000025510	12	10	10	AGCCTCAAAAAGGTTTTTGGAGAT	6	-	1192	1641
ENSDARG00000008366	ENSDART00000025510	12	12	12	AAACTCGGCCGTACGAAGATGCT	5	-	1349	1641
ENSDARG00000008366	ENSDART00000077914	12	1	1	AGCTCACCACTTCTGTCTGCTGCG	6	-	75	1281
ENSDARG00000008366	ENSDART00000077914	12	6	6	GTTGTCACCTCTTCATAAGTGGGC	6	-	615	1281
ENSDARG00000008366	ENSDART00000077914	12	6	6	GTCTTCTTATCTCTTCTGCTGAGAC	7	-	536	1281
ENSDARG00000008366	ENSDART00000077914	12	6	6	GTCTTCTTATCTCTTCTGCTGAG	5	-	538	1281
ENSDARG00000008366	ENSDART00000077914	12	7	7	GAAATCAACAACTTCCTTTTGAGCT	7	-	710	1281
ENSDARG00000008366	ENSDART00000077914	12	8	8	GCCTCAAAAAGGTTTTTGGAGAT	5	-	820	1281
ENSDARG00000008366	ENSDART00000077914	12	8	8	GTCAGCCTCAAAAAGGTTTTTGGA	6	-	823	1281
ENSDARG00000008366	ENSDART00000077914	12	8	8	GTCAGCCTCAAAAAGGTTTTTGGAG	7	-	822	1281
ENSDARG00000008366	ENSDART00000077914	12	8	8	AGCCTCAAAAAGGTTTTTGGAGAT	6	-	820	1281
ENSDARG00000008366	ENSDART00000077914	12	10	10	AAACTCGGCCGTACGAAGATGCT	5	-	977	1281
ENSDARG00000008366	ENSDART00000077915	12	1	1	AGCTCATACAGACCTGAAGAGGAA	6	-	24	933
ENSDARG00000008366	ENSDART00000077915	12	1	1	CTCTCAACATGAGGCTGCAGCTGAG	7	-	65	933
ENSDARG00000008366	ENSDART00000077915	12	2	2	GTCTGCAGCCAGTGAGCCGGCGCT	6	-	208	933
ENSDARG00000008366	ENSDART00000077915	12	5	5	AGCTCACCACTTCTGTCTGCTGCG	6	-	510	933
ENSDARG00000008547	ENSDART00000018939	12	5	5	CGCTCACGCCTGGTGTGTGTTGAA	6	+	535	1239
ENSDARG00000008547	ENSDART00000018939	12	5	5	CTCGCCTTCCTGCAGGAGGTTAG	5	+	595	1239
ENSDARG00000008547	ENSDART00000018939	12	6	6	GAACGCAGCTGTAGCTCTGGGTGT	6	+	672	1239
ENSDARG00000008547	ENSDART00000018939	12	8	8	TTCAAACCAACATCGTGAGGTTTTC	7	+	992	1239
ENSDARG00000008547	ENSDART00000018939	12	8	8	GGCTCAACAGCACAAGCGGAGGTC	6	+	1212	1239
ENSDARG00000008547	ENSDART00000018939	12	8	8	CAAACCAACATCGTGAGGTTTTC	5	+	994	1239
ENSDARG00000008547	ENSDART00000105537	12	5	5	CGCTCACGCCTGGTGTGTGTTGAA	6	+	535	1239
ENSDARG00000008547	ENSDART00000105537	12	5	5	CTCGCCTTCCTGCAGGAGGTTAG	5	+	595	1239
ENSDARG00000008547	ENSDART00000105537	12	6	6	GAACGCAGCTGTAGCTCTGGGTGT	6	+	672	1239
ENSDARG00000008547	ENSDART00000105537	12	8	8	CAAACCAACATCGTGAGGTTTTC	5	+	994	1239
ENSDARG00000008547	ENSDART00000105537	12	8	8	GGCTCAACAGCACAAGCGGAGGTC	6	+	1212	1239
ENSDARG00000008547	ENSDART00000105537	12	8	8	TTCAAACCAACATCGTGAGGTTTTC	7	+	992	1239
ENSDARG00000008697	ENSDART00000024415	12	1	1	TTCTCCTTACGCCTTTCTGAAGGG	6	-	6	2463
ENSDARG00000008697	ENSDART00000024415	12	1	1	AGCTCATAAAACACCTCTGTCTCT	6	-	63	2463
ENSDARG00000008697	ENSDART00000024415	12	7	7	AACCCACACAGGATCTGAGGAGGAC	7	-	590	2463
ENSDARG00000008697	ENSDART00000024415	12	7	7	GCACAAAGCATAGTGATGCATGT	5	-	631	2463
ENSDARG00000008697	ENSDART00000024415	12	7	7	AAAACCCACACAGGATCTGAGGAG	6	-	593	2463
ENSDARG00000008697	ENSDART00000024415	12	7	7	GAAAACCCACACAGGATCTGAGGAG	7	-	593	2463
ENSDARG00000008697	ENSDART00000024415	12	7	7	AAACCCACACAGGATCTGAGGAG	5	-	593	2463
ENSDARG00000008697	ENSDART00000024415	12	7	7	ACCCACACAGGATCTGAGGAGGAC	6	-	590	2463
ENSDARG00000008697	ENSDART00000024415	12	10	10	CAAGGCCTCCGTCTGGTCTAGGGA	6	-	1036	2463
ENSDARG00000008697	ENSDART00000024415	12	10	10	TCCTCAGGCTCCTCCTTAAGTGTAG	7	-	1142	2463
ENSDARG00000008697	ENSDART00000024415	12	11	11	TTCAAACTCTGCCCTTTCTGCAAAC	7	-	1212	2463
ENSDARG00000008697	ENSDART00000024415	12	11	11	TGCTGCAACTGCTCAAGCAGGGTGT	7	-	1399	2463
ENSDARG00000008697	ENSDART00000024415	12	12	12	GCAATCCACTGGACTGTTAGGCTGC	7	-	1431	2463
ENSDARG00000008697	ENSDART00000024415	12	12	12	GCAATCCACTGGACTGTTAGGCT	5	-	1433	2463
ENSDARG00000008697	ENSDART00000024415	12	14	14	GTCGGCCACGCTGCTGAAGCTGTG	6	-	1684	2463
ENSDARG00000008697	ENSDART00000024415	12	14	14	TCCTCCAGACATATAGGGTGCAGCT	7	-	1616	2463
ENSDARG00000008697	ENSDART00000024415	12	14	14	GTCCTCGCCGTCCATTGGGATGTA	6	-	1588	2463
ENSDARG00000008797	ENSDART00000010588	12	2	2	GTTCTCTTCTGAACCGGCGATGTT	6	+	300	5487
ENSDARG00000008797	ENSDART00000010588	12	6	6	CTCAACAGCACCATCTTTGACGTC	6	+	844	5487
ENSDARG00000008797	ENSDART00000010588	12	6	6	AACAGCACCATCTTTGACGTCTAC	6	+	847	5487
ENSDARG00000008797	ENSDART00000010588	12	9	9	GCATACGACGAGCAGAATGAGGC	5	+	1255	5487
ENSDARG00000008797	ENSDART00000010588	12	9	9	AGACCCTTCGTGCTGCTGGGAAGAC	7	+	1151	5487
ENSDARG00000008797	ENSDART00000010588	12	10	10	TTCCTCTAACAAAGAGGTGATGTA	6	+	1491	5487
ENSDARG00000008797	ENSDART00000010588	12	13	13	TACTACTTCCAGGTGGGCTGGAAC	6	+	1927	5487
ENSDARG00000008797	ENSDART00000010588	12	13	13	ACACTCAGCCTGGTGGAGTTGGGA	6	+	1972	5487
ENSDARG00000008797	ENSDART00000010588	12	13	13	ACACTCAGCCTGGTGGAGTTGGG	5	+	1972	5487
ENSDARG00000008797	ENSDART00000010588	12	13	13	TACTACTACTTCCAGGTGGGCTGGA	7	+	1924	5487
ENSDARG00000008797	ENSDART00000010588	12	14	14	GTCTTCATCTTTGCCGTGGTGGGC	6	+	2152	5487
ENSDARG00000008797	ENSDART00000010588	12	14	14	AAAAGCTACAAGGACTGCGTTTGTA	7	+	2191	5487
ENSDARG00000008797	ENSDART00000010588	12	14	14	AAAAGCTACAAGGACTGCGTTTGT	6	+	2191	5487
ENSDARG00000008797	ENSDART00000010588	12	14	14	GTCTTCATCTTTGCCGTGGTGGGCA	7	+	2152	5487
ENSDARG00000008797	ENSDART00000010588	12	15	15	TACCAAAGAGGAAGGGGAGGGAGAC	7	+	2583	5487
ENSDARG00000008797	ENSDART00000010588	12	15	15	AAAGCCTTAGTTGCCAGTATGGTGC	7	+	2530	5487
ENSDARG00000008797	ENSDART00000010588	12	16	16	ACAGGCCACTCTTAATGATGGTGAC	7	+	2760	5487
ENSDARG00000008797	ENSDART00000010588	12	17	17	GTTGACATCACAGAAGGATGGGGT	6	+	2926	5487
ENSDARG00000008797	ENSDART00000010588	12	17	17	GTTGACATCACAGAAGGATGGGGTA	7	+	2926	5487
ENSDARG00000008797	ENSDART00000010588	12	18	18	ACCTACTTCACTAATGCATGGTGC	6	+	3178	5487
ENSDARG00000008797	ENSDART00000010588	12	19	19	CTATCCAGATTTGAAGGAATGAGGG	7	+	3325	5487
ENSDARG00000008797	ENSDART00000010588	12	20	20	GGCTACCTCTCTCTGCTGCAGAT	5	+	3604	5487
ENSDARG00000008797	ENSDART00000010588	12	20	20	CTCGGCTACCTCTCTCTGCTGCA	5	+	3601	5487
ENSDARG00000008797	ENSDART00000010588	12	23	23	TTACAATGCCATGAAGAAGCTGGG	6	+	3864	5487
ENSDARG00000008797	ENSDART00000010588	12	25	25	TACGACCGCTTGTTTGACTTTGTC	6	+	4816	5487
ENSDARG00000008797	ENSDART00000010588	12	25	25	TACATCGCCATCATTCTGGAGAA	5	+	4684	5487
ENSDARG00000008797	ENSDART00000010588	12	25	25	CCCCACATCTGCCTCGTTTGAGCC	6	+	5034	5487
ENSDARG00000008797	ENSDART00000010588	12	25	25	GAATACGACCGCTTGTTTGACTTT	6	+	4813	5487
ENSDARG00000008797	ENSDART00000010588	12	25	25	CACAACCTCGGCAGGCTGGGACGGC	7	+	4503	5487
ENSDARG00000008797	ENSDART00000010588	12	25	25	AGAATCGGCCGTGTGCTGCGTCT	5	+	4267	5487
ENSDARG00000008797	ENSDART00000041109	12	2	2	GTTCTCTTCTGAACCGGCGATGTT	6	+	300	5157
ENSDARG00000008797	ENSDART00000041109	12	6	6	CTCAACAGCACCATCTTTGACGTC	6	+	844	5157
ENSDARG00000008797	ENSDART00000041109	12	6	6	AACAGCACCATCTTTGACGTCTAC	6	+	847	5157
ENSDARG00000008797	ENSDART00000041109	12	9	9	GCATACGACGAGCAGAATGAGGC	5	+	1255	5157
ENSDARG00000008797	ENSDART00000041109	12	9	9	AGACCCTTCGTGCTGCTGGGAAGAC	7	+	1151	5157
ENSDARG00000008797	ENSDART00000041109	12	13	13	TACTACTTCCAGGTGGGCTGGAAC	6	+	1858	5157
ENSDARG00000008797	ENSDART00000041109	12	13	13	ACACTCAGCCTGGTGGAGTTGGG	5	+	1903	5157
ENSDARG00000008797	ENSDART00000041109	12	13	13	ACACTCAGCCTGGTGGAGTTGGGA	6	+	1903	5157
ENSDARG00000008797	ENSDART00000041109	12	13	13	TACTACTACTTCCAGGTGGGCTGGA	7	+	1855	5157
ENSDARG00000008797	ENSDART00000041109	12	14	14	GTCTTCATCTTTGCCGTGGTGGGCA	7	+	2083	5157
ENSDARG00000008797	ENSDART00000041109	12	14	14	AAAAGCTACAAGGACTGCGTTTGT	6	+	2122	5157
ENSDARG00000008797	ENSDART00000041109	12	14	14	GTCTTCATCTTTGCCGTGGTGGGC	6	+	2083	5157
ENSDARG00000008797	ENSDART00000041109	12	14	14	AAAAGCTACAAGGACTGCGTTTGTA	7	+	2122	5157
ENSDARG00000008797	ENSDART00000041109	12	15	15	TACCAAAGAGGAAGGGGAGGGAGAC	7	+	2514	5157
ENSDARG00000008797	ENSDART00000041109	12	15	15	AAAGCCTTAGTTGCCAGTATGGTGC	7	+	2461	5157
ENSDARG00000008797	ENSDART00000041109	12	18	18	ACAGGCCACTCTTAATGATGGTGAC	7	+	2661	5157
ENSDARG00000008797	ENSDART00000041109	12	19	19	GTTGACATCACAGAAGGATGGGGTA	7	+	2827	5157
ENSDARG00000008797	ENSDART00000041109	12	19	19	GTTGACATCACAGAAGGATGGGGT	6	+	2827	5157
ENSDARG00000008797	ENSDART00000041109	12	20	20	ACCTACTTCACTAATGCATGGTGC	6	+	3079	5157
ENSDARG00000008797	ENSDART00000041109	12	21	21	CTATCCAGATTTGAAGGAATGAGGG	7	+	3226	5157
ENSDARG00000008797	ENSDART00000041109	12	23	23	GGCTACCTCTCTCTGCTGCAGAT	5	+	3511	5157
ENSDARG00000008797	ENSDART00000041109	12	23	23	CTCGGCTACCTCTCTCTGCTGCA	5	+	3508	5157
ENSDARG00000008797	ENSDART00000041109	12	26	26	TTACAATGCCATGAAGAAGCTGGG	6	+	3771	5157
ENSDARG00000008797	ENSDART00000041109	12	28	28	AGAATCGGCCGTGTGCTGCGTCT	5	+	4174	5157
ENSDARG00000008797	ENSDART00000041109	12	28	28	CACAACCTCGGCAGGCTGGGACGGC	7	+	4410	5157
ENSDARG00000008797	ENSDART00000041109	12	28	28	TACGACCGCTTGTTTGACTTTGTC	6	+	4723	5157
ENSDARG00000008797	ENSDART00000041109	12	28	28	TACATCGCCATCATTCTGGAGAA	5	+	4591	5157
ENSDARG00000008797	ENSDART00000041109	12	28	28	GAATACGACCGCTTGTTTGACTTT	6	+	4720	5157
ENSDARG00000008797	ENSDART00000041109	12	28	28	CCCCACATCTGCCTCGTTTGAGCC	6	+	4941	5157
ENSDARG00000008797	ENSDART00000106534	12	2	2	GTTCTCTTCTGAACCGGCGATGTT	6	+	300	5577
ENSDARG00000008797	ENSDART00000106534	12	6	6	CTCAACAGCACCATCTTTGACGTC	6	+	844	5577
ENSDARG00000008797	ENSDART00000106534	12	6	6	AACAGCACCATCTTTGACGTCTAC	6	+	847	5577
ENSDARG00000008797	ENSDART00000106534	12	9	9	GCATACGACGAGCAGAATGAGGC	5	+	1255	5577
ENSDARG00000008797	ENSDART00000106534	12	9	9	AGACCCTTCGTGCTGCTGGGAAGAC	7	+	1151	5577
ENSDARG00000008797	ENSDART00000106534	12	10	10	TTCCTCTAACAAAGAGGTGATGTA	6	+	1509	5577
ENSDARG00000008797	ENSDART00000106534	12	11	11	TTATTCAACTAGTCATTAGTCTAG	6	+	1610	5577
ENSDARG00000008797	ENSDART00000106534	12	15	15	TACTACTACTTCCAGGTGGGCTGGA	7	+	2242	5577
ENSDARG00000008797	ENSDART00000106534	12	15	15	TACTACTTCCAGGTGGGCTGGAAC	6	+	2245	5577
ENSDARG00000008797	ENSDART00000106534	12	15	15	ACACTCAGCCTGGTGGAGTTGGGA	6	+	2290	5577
ENSDARG00000008797	ENSDART00000106534	12	15	15	ACACTCAGCCTGGTGGAGTTGGG	5	+	2290	5577
ENSDARG00000008797	ENSDART00000106534	12	16	16	GTCTTCATCTTTGCCGTGGTGGGCA	7	+	2470	5577
ENSDARG00000008797	ENSDART00000106534	12	16	16	AAAAGCTACAAGGACTGCGTTTGT	6	+	2509	5577
ENSDARG00000008797	ENSDART00000106534	12	16	16	GTCTTCATCTTTGCCGTGGTGGGC	6	+	2470	5577
ENSDARG00000008797	ENSDART00000106534	12	16	16	AAAAGCTACAAGGACTGCGTTTGTA	7	+	2509	5577
ENSDARG00000008797	ENSDART00000106534	12	17	17	TACCAAAGAGGAAGGGGAGGGAGAC	7	+	2901	5577
ENSDARG00000008797	ENSDART00000106534	12	17	17	AAAGCCTTAGTTGCCAGTATGGTGC	7	+	2848	5577
ENSDARG00000008797	ENSDART00000106534	12	19	19	ACAGGCCACTCTTAATGATGGTGAC	7	+	3087	5577
ENSDARG00000008797	ENSDART00000106534	12	20	20	GTTGACATCACAGAAGGATGGGGT	6	+	3253	5577
ENSDARG00000008797	ENSDART00000106534	12	20	20	GTTGACATCACAGAAGGATGGGGTA	7	+	3253	5577
ENSDARG00000008797	ENSDART00000106534	12	21	21	ACCTACTTCACTAATGCATGGTGC	6	+	3505	5577
ENSDARG00000008797	ENSDART00000106534	12	22	22	CTATCCAGATTTGAAGGAATGAGGG	7	+	3652	5577
ENSDARG00000008797	ENSDART00000106534	12	23	23	GGCTACCTCTCTCTGCTGCAGAT	5	+	3931	5577
ENSDARG00000008797	ENSDART00000106534	12	23	23	CTCGGCTACCTCTCTCTGCTGCA	5	+	3928	5577
ENSDARG00000008797	ENSDART00000106534	12	26	26	TTACAATGCCATGAAGAAGCTGGG	6	+	4191	5577
ENSDARG00000008797	ENSDART00000106534	12	28	28	CACAACCTCGGCAGGCTGGGACGGC	7	+	4830	5577
ENSDARG00000008797	ENSDART00000106534	12	28	28	CCCCACATCTGCCTCGTTTGAGCC	6	+	5361	5577
ENSDARG00000008797	ENSDART00000106534	12	28	28	TACGACCGCTTGTTTGACTTTGTC	6	+	5143	5577
ENSDARG00000008797	ENSDART00000106534	12	28	28	TACATCGCCATCATTCTGGAGAA	5	+	5011	5577
ENSDARG00000008797	ENSDART00000106534	12	28	28	AGAATCGGCCGTGTGCTGCGTCT	5	+	4594	5577
ENSDARG00000008797	ENSDART00000106534	12	28	28	GAATACGACCGCTTGTTTGACTTT	6	+	5140	5577
ENSDARG00000008797	ENSDART00000106543	12	2	2	GTTCTCTTCTGAACCGGCGATGTT	6	+	303	5496
ENSDARG00000008797	ENSDART00000106543	12	6	6	CTCAACAGCACCATCTTTGACGTC	6	+	847	5496
ENSDARG00000008797	ENSDART00000106543	12	6	6	AACAGCACCATCTTTGACGTCTAC	6	+	850	5496
ENSDARG00000008797	ENSDART00000106543	12	9	9	AGACCCTTCGTGCTGCTGGGAAGAC	7	+	1154	5496
ENSDARG00000008797	ENSDART00000106543	12	9	9	GCATACGACGAGCAGAATGAGGC	5	+	1258	5496
ENSDARG00000008797	ENSDART00000106543	12	12	12	TTCCTCTAACAAAGAGGTGATGTA	6	+	1602	5496
ENSDARG00000008797	ENSDART00000106543	12	16	16	GACTGCTTAGGGACTGGCAGAATTT	7	+	1828	5496
ENSDARG00000008797	ENSDART00000106543	12	20	20	TACTACTACTTCCAGGTGGGCTGGA	7	+	2287	5496
ENSDARG00000008797	ENSDART00000106543	12	20	20	TACTACTTCCAGGTGGGCTGGAAC	6	+	2290	5496
ENSDARG00000008797	ENSDART00000106543	12	20	20	ACACTCAGCCTGGTGGAGTTGGGA	6	+	2335	5496
ENSDARG00000008797	ENSDART00000106543	12	20	20	ACACTCAGCCTGGTGGAGTTGGG	5	+	2335	5496
ENSDARG00000008797	ENSDART00000106543	12	21	21	GTCTTCATCTTTGCCGTGGTGGGCA	7	+	2515	5496
ENSDARG00000008797	ENSDART00000106543	12	21	21	GTCTTCATCTTTGCCGTGGTGGGC	6	+	2515	5496
ENSDARG00000008797	ENSDART00000106543	12	21	21	AAAAGCTACAAGGACTGCGTTTGTA	7	+	2554	5496
ENSDARG00000008797	ENSDART00000106543	12	21	21	AAAAGCTACAAGGACTGCGTTTGT	6	+	2554	5496
ENSDARG00000008797	ENSDART00000106543	12	22	22	TACCAAAGAGGAAGGGGAGGGAGAC	7	+	2946	5496
ENSDARG00000008797	ENSDART00000106543	12	22	22	AAAGCCTTAGTTGCCAGTATGGTGC	7	+	2893	5496
ENSDARG00000008797	ENSDART00000106543	12	23	23	ACAGGCCACTCTTAATGATGGTGAC	7	+	3123	5496
ENSDARG00000008797	ENSDART00000106543	12	24	24	GTTGACATCACAGAAGGATGGGGTA	7	+	3289	5496
ENSDARG00000008797	ENSDART00000106543	12	24	24	GTTGACATCACAGAAGGATGGGGT	6	+	3289	5496
ENSDARG00000008797	ENSDART00000106543	12	25	25	ACCTACTTCACTAATGCATGGTGC	6	+	3541	5496
ENSDARG00000008797	ENSDART00000106543	12	26	26	CTATCCAGATTTGAAGGAATGAGGG	7	+	3688	5496
ENSDARG00000008797	ENSDART00000106543	12	27	27	CTCGGCTACCTCTCTCTGCTGCA	5	+	3964	5496
ENSDARG00000008797	ENSDART00000106543	12	27	27	GGCTACCTCTCTCTGCTGCAGAT	5	+	3967	5496
ENSDARG00000008797	ENSDART00000106543	12	30	30	TTACAATGCCATGAAGAAGCTGGG	6	+	4227	5496
ENSDARG00000008797	ENSDART00000106543	12	32	32	AGAATCGGCCGTGTGCTGCGTCT	5	+	4630	5496
ENSDARG00000008797	ENSDART00000106543	12	32	32	CCCCACATCTGCCTCGTTTGAGCC	6	+	5397	5496
ENSDARG00000008797	ENSDART00000106543	12	32	32	CACAACCTCGGCAGGCTGGGACGGC	7	+	4866	5496
ENSDARG00000008797	ENSDART00000106543	12	32	32	TACGACCGCTTGTTTGACTTTGTC	6	+	5179	5496
ENSDARG00000008797	ENSDART00000106543	12	32	32	GAATACGACCGCTTGTTTGACTTT	6	+	5176	5496
ENSDARG00000008797	ENSDART00000106543	12	32	32	TACATCGCCATCATTCTGGAGAA	5	+	5047	5496
ENSDARG00000009214	ENSDART00000004769	12	3	2	AGCCAAAGAGAGGGTCGTTTAGGCT	7	-	196	1512
ENSDARG00000009214	ENSDART00000004769	12	7	6	CACCTAGCAATAAAGATGCAGAG	5	-	1075	1512
ENSDARG00000009214	ENSDART00000004769	12	8	7	TACCAAAGAGAAGAGCAGAAGCT	5	-	1191	1512
ENSDARG00000009214	ENSDART00000004769	12	8	7	AGAAGCTGCCTGCTGTCTGCGGTT	6	-	1174	1512
ENSDARG00000009214	ENSDART00000004769	12	9	8	AGACCATGCCAGCAGCTGAAGAA	5	-	1409	1512
ENSDARG00000009214	ENSDART00000004769	12	9	8	AAAAGCAACCCTGACGTAGCGGCA	6	-	1352	1512
ENSDARG00000009217	ENSDART00000017620	12	3	3	AGCATCACCTCCCTGTAGTTTTT	5	-	193	1569
ENSDARG00000009217	ENSDART00000017620	12	12	12	GTCAAAGTCATCTTGGGGTTGAC	5	-	1124	1569
ENSDARG00000009217	ENSDART00000017620	12	12	12	GGCCAAAGAGCTCAAGGTGCCGCT	6	-	1096	1569
ENSDARG00000009217	ENSDART00000017620	12	14	14	GGCCACTCCACTTGAAGCCTTTGTG	7	-	1209	1569
ENSDARG00000009217	ENSDART00000017620	12	14	14	AAACTCACAGTAGCGTTTTGTTGTC	7	-	1250	1569
ENSDARG00000009217	ENSDART00000017620	12	14	14	AAACTCACAGTAGCGTTTTGTTG	5	-	1252	1569
ENSDARG00000009217	ENSDART00000017620	12	18	18	ACCTTCATCTCCTTTCTGGAGGA	5	-	1382	1569
ENSDARG00000009217	ENSDART00000017620	12	19	19	GGCACCATCTCTGCTGCTTTGGC	5	-	1453	1569
ENSDARG00000009217	ENSDART00000017620	12	19	19	GGCACCATCTCTGCTGCTTTGGCT	6	-	1452	1569
ENSDARG00000009217	ENSDART00000038750	12	3	3	AGCATCACCTCCCTGTAGTTTTT	5	-	196	1398
ENSDARG00000009217	ENSDART00000038750	12	12	12	GGCCAAAGAGCTCAAGGTGCCGCT	6	-	988	1398
ENSDARG00000009217	ENSDART00000038750	12	12	12	GTCAAAGTCATCTTGGGGTTGAC	5	-	1016	1398
ENSDARG00000009217	ENSDART00000038750	12	14	14	GGCCACTCCACTTGAAGCCTTTGTG	7	-	1101	1398
ENSDARG00000009217	ENSDART00000038750	12	14	14	AAACTCACAGTAGCGTTTTGTTGTC	7	-	1142	1398
ENSDARG00000009217	ENSDART00000038750	12	14	14	AAACTCACAGTAGCGTTTTGTTG	5	-	1144	1398
ENSDARG00000009217	ENSDART00000038750	12	16	16	ACCTTCATCTCCTTTCTGGAGGA	5	-	1211	1398
ENSDARG00000009217	ENSDART00000038750	12	17	17	GGCACCATCTCTGCTGCTTTGGCT	6	-	1281	1398
ENSDARG00000009217	ENSDART00000038750	12	17	17	GGCACCATCTCTGCTGCTTTGGC	5	-	1282	1398
ENSDARG00000009217	ENSDART00000048907	12	3	3	AGCATCACCTCCCTGTAGTTTTT	5	-	193	1398
ENSDARG00000009217	ENSDART00000048907	12	11	11	GTCAAAGTCATCTTGGGGTTGAC	5	-	1016	1398
ENSDARG00000009217	ENSDART00000048907	12	11	11	GGCCAAAGAGCTCAAGGTGCCGCT	6	-	988	1398
ENSDARG00000009217	ENSDART00000048907	12	13	13	AAACTCACAGTAGCGTTTTGTTG	5	-	1144	1398
ENSDARG00000009217	ENSDART00000048907	12	13	13	GGCCACTCCACTTGAAGCCTTTGTG	7	-	1101	1398
ENSDARG00000009217	ENSDART00000048907	12	13	13	AAACTCACAGTAGCGTTTTGTTGTC	7	-	1142	1398
ENSDARG00000009217	ENSDART00000048907	12	15	15	ACCTTCATCTCCTTTCTGGAGGA	5	-	1211	1398
ENSDARG00000009217	ENSDART00000048907	12	16	16	GGCACCATCTCTGCTGCTTTGGCT	6	-	1281	1398
ENSDARG00000009217	ENSDART00000048907	12	16	16	GGCACCATCTCTGCTGCTTTGGC	5	-	1282	1398
ENSDARG00000009217	ENSDART00000050268	12	3	3	AGCATCACCTCCCTGTAGTTTTT	5	-	193	1473
ENSDARG00000009217	ENSDART00000050268	12	12	12	GGCCAAAGAGCTCAAGGTGCCGCT	6	-	1123	1473
ENSDARG00000009217	ENSDART00000050268	12	12	12	GTCAAAGTCATCTTGGGGTTGAC	5	-	1151	1473
ENSDARG00000009217	ENSDART00000050268	12	14	14	GGCCACTCCACTTGAAGCCTTTGTG	7	-	1236	1473
ENSDARG00000009217	ENSDART00000050268	12	14	14	AAACTCACAGTAGCGTTTTGTTG	5	-	1279	1473
ENSDARG00000009217	ENSDART00000050268	12	14	14	AAACTCACAGTAGCGTTTTGTTGTC	7	-	1277	1473
ENSDARG00000009217	ENSDART00000050268	12	15	15	ACCTTCATCTCCTTTCTGGAGGA	5	-	1286	1473
ENSDARG00000009217	ENSDART00000050268	12	16	16	GGCACCATCTCTGCTGCTTTGGCT	6	-	1356	1473
ENSDARG00000009217	ENSDART00000050268	12	16	16	GGCACCATCTCTGCTGCTTTGGC	5	-	1357	1473
ENSDARG00000009217	ENSDART00000060546	12	3	3	AGCATCACCTCCCTGTAGTTTTT	5	-	193	1470
ENSDARG00000009217	ENSDART00000060546	12	12	12	GGCCAAAGAGCTCAAGGTGCCGCT	6	-	1060	1470
ENSDARG00000009217	ENSDART00000060546	12	12	12	GTCAAAGTCATCTTGGGGTTGAC	5	-	1088	1470
ENSDARG00000009217	ENSDART00000060546	12	14	14	AAACTCACAGTAGCGTTTTGTTGTC	7	-	1214	1470
ENSDARG00000009217	ENSDART00000060546	12	14	14	AAACTCACAGTAGCGTTTTGTTG	5	-	1216	1470
ENSDARG00000009217	ENSDART00000060546	12	14	14	GGCCACTCCACTTGAAGCCTTTGTG	7	-	1173	1470
ENSDARG00000009217	ENSDART00000060546	12	16	16	ACCTTCATCTCCTTTCTGGAGGA	5	-	1283	1470
ENSDARG00000009217	ENSDART00000060546	12	17	17	GGCACCATCTCTGCTGCTTTGGC	5	-	1354	1470
ENSDARG00000009217	ENSDART00000060546	12	17	17	GGCACCATCTCTGCTGCTTTGGCT	6	-	1353	1470
ENSDARG00000009217	ENSDART00000078738	12	3	3	AGCATCACCTCCCTGTAGTTTTT	5	-	193	885
ENSDARG00000009217	ENSDART00000078738	12	5	5	CAAAACTTACACGCTGTGGTGTG	5	-	498	885
ENSDARG00000009217	ENSDART00000078738	12	5	5	CAAAACTTACACGCTGTGGTGTGT	6	-	497	885
ENSDARG00000009217	ENSDART00000078767	12	3	3	AGCATCACCTCCCTGTAGTTTTT	5	-	193	1533
ENSDARG00000009217	ENSDART00000078767	12	12	12	GTCAAAGTCATCTTGGGGTTGAC	5	-	1151	1533
ENSDARG00000009217	ENSDART00000078767	12	12	12	GGCCAAAGAGCTCAAGGTGCCGCT	6	-	1123	1533
ENSDARG00000009217	ENSDART00000078767	12	14	14	AAACTCACAGTAGCGTTTTGTTG	5	-	1279	1533
ENSDARG00000009217	ENSDART00000078767	12	14	14	AAACTCACAGTAGCGTTTTGTTGTC	7	-	1277	1533
ENSDARG00000009217	ENSDART00000078767	12	14	14	GGCCACTCCACTTGAAGCCTTTGTG	7	-	1236	1533
ENSDARG00000009217	ENSDART00000078767	12	16	16	ACCTTCATCTCCTTTCTGGAGGA	5	-	1346	1533
ENSDARG00000009217	ENSDART00000078767	12	17	17	GGCACCATCTCTGCTGCTTTGGCT	6	-	1416	1533
ENSDARG00000009217	ENSDART00000078767	12	17	17	GGCACCATCTCTGCTGCTTTGGC	5	-	1417	1533
ENSDARG00000009217	ENSDART00000078871	12	3	3	AGCATCACCTCCCTGTAGTTTTT	5	-	193	1308
ENSDARG00000009217	ENSDART00000078871	12	12	12	GTCAAAGTCATCTTGGGGTTGAC	5	-	1151	1308
ENSDARG00000009217	ENSDART00000078871	12	12	12	GGCCAAAGAGCTCAAGGTGCCGCT	6	-	1123	1308
ENSDARG00000009217	ENSDART00000078871	12	14	14	GGCCACTCCACTTGAAGCCTTTGTG	7	-	1236	1308
ENSDARG00000009217	ENSDART00000078871	12	14	14	AAACTCACAGTAGCGTTTTGTTGTC	7	-	1277	1308
ENSDARG00000009217	ENSDART00000078871	12	14	14	AAACTCACAGTAGCGTTTTGTTG	5	-	1279	1308
ENSDARG00000009595	ENSDART00000003489	12	1	1	CTCCTCAGCTGGTCGATCTGTCGGT	7	-	32	921
ENSDARG00000009595	ENSDART00000003489	12	4	4	AAAGTCTCCCATAAAGAGGTAGTT	6	-	235	921
ENSDARG00000009595	ENSDART00000003489	12	7	7	AAACCCACCTGTAGCAGTAGTTGGG	7	-	787	921
ENSDARG00000009595	ENSDART00000003489	12	7	7	CAAACCCACCTGTAGCAGTAGTT	5	-	790	921
ENSDARG00000009595	ENSDART00000003489	12	7	7	CACGCCCCAGCCTGTGGTGTCTGT	6	-	610	921
ENSDARG00000009595	ENSDART00000003489	12	7	7	GACTCACGCCCCAGCCTGTGGTGTC	7	-	613	921
ENSDARG00000009595	ENSDART00000003489	12	8	8	GTCAGCGACTGGCTTTTTGGAGGG	6	-	898	921
ENSDARG00000009595	ENSDART00000003489	12	8	8	GTAGTCAGCGACTGGCTTTTTGGAG	7	-	900	921
ENSDARG00000009624	ENSDART00000066290	12	1	1	CAAGTCCTCTGTCTCTTGCGAAGGT	7	-	641	789
ENSDARG00000009624	ENSDART00000066290	12	1	1	GTCCACACCAGCAGTGCGATTGC	5	-	163	789
ENSDARG00000009624	ENSDART00000066290	12	1	1	TACCTCAGAGGCTGCTGTTGTTGGT	7	-	781	789
ENSDARG00000009624	ENSDART00000066290	12	1	1	TGCCAAAGAGAAAGGAGATGTAGAT	7	-	289	789
ENSDARG00000009870	ENSDART00000022471	12	2	1	CACTCACCAGACGATGCCTTGTGC	6	-	115	1284
ENSDARG00000009870	ENSDART00000022471	12	5	4	GCCAGCAGCGTGCAGGTGTTTAA	5	-	425	1284
ENSDARG00000009870	ENSDART00000022471	12	8	7	ACATACGTCCTCACAGACTGATTC	6	-	765	1284
ENSDARG00000009870	ENSDART00000022471	12	8	7	GTATCCCGCATACCGAGGCCGGT	5	-	794	1284
ENSDARG00000009870	ENSDART00000022471	12	9	8	CGCCTCCACTTCTGATGGGTCGTA	6	-	982	1284
ENSDARG00000009870	ENSDART00000022471	12	9	8	CTCACCGCCTCCACTTCTGATGGG	6	-	987	1284
ENSDARG00000009870	ENSDART00000022471	12	9	8	GTACCAAACGTTGATGTAGGGGTG	6	-	961	1284
ENSDARG00000009870	ENSDART00000022471	12	11	10	AAACTCACCTAGCGAGGCCGGCTGT	7	-	1131	1284
ENSDARG00000009870	ENSDART00000022471	12	12	11	GACGTCTCCTGACTGCTGTCGGT	5	-	1246	1284
ENSDARG00000009870	ENSDART00000086510	12	1	1	CACTCACCAGACGATGCCTTGTGC	6	-	115	780
ENSDARG00000009870	ENSDART00000086510	12	4	4	GCCAGCAGCGTGCAGGTGTTTAA	5	-	425	780
ENSDARG00000010018	ENSDART00000027034	12	1	1	AGCCCACTCCTGATTATCTGATGCA	7	+	44	957
ENSDARG00000010018	ENSDART00000027034	12	1	1	GCCCACTCCTGATTATCTGATGCA	6	+	45	957
ENSDARG00000010018	ENSDART00000027034	12	2	2	GACTTCAGAGCTCCCGGATGCTGTG	7	+	213	957
ENSDARG00000010018	ENSDART00000027034	12	3	3	AGCAAAGCAACTGGAGGCTGAGAC	6	+	336	957
ENSDARG00000010018	ENSDART00000027034	12	3	3	GGCTGCAAAATCATGGTGCGAGGGA	7	+	361	957
ENSDARG00000010018	ENSDART00000027034	12	3	3	GACAGCAAAGCAACTGGAGGCTGAG	7	+	333	957
ENSDARG00000010018	ENSDART00000027034	12	4	4	GTCCTCATCACTGTGGAAGATTCT	6	+	466	957
ENSDARG00000010018	ENSDART00000027034	12	4	4	CACGTCCTCATCACTGTGGAAGAT	6	+	463	957
ENSDARG00000010018	ENSDART00000027034	12	4	4	AACTCAAGAGGGCCGTCGAGGAG	5	+	509	957
ENSDARG00000010018	ENSDART00000105525	12	1	1	GCCCACTCCTGATTATCTGATGCA	6	+	45	1023
ENSDARG00000010018	ENSDART00000105525	12	1	1	AGCCCACTCCTGATTATCTGATGCA	7	+	44	1023
ENSDARG00000010018	ENSDART00000105525	12	2	2	GACTTCAGAGCTCCCGGATGCTGTG	7	+	213	1023
ENSDARG00000010018	ENSDART00000105525	12	3	3	GGCTGCAAAATCATGGTGCGAGGGA	7	+	361	1023
ENSDARG00000010018	ENSDART00000105525	12	3	3	GACAGCAAAGCAACTGGAGGCTGAG	7	+	333	1023
ENSDARG00000010018	ENSDART00000105525	12	3	3	AGCAAAGCAACTGGAGGCTGAGAC	6	+	336	1023
ENSDARG00000010018	ENSDART00000105525	12	4	4	CACGTCCTCATCACTGTGGAAGAT	6	+	463	1023
ENSDARG00000010018	ENSDART00000105525	12	4	4	AACTCAAGAGGGCCGTCGAGGAG	5	+	509	1023
ENSDARG00000010018	ENSDART00000105525	12	4	4	GTCCTCATCACTGTGGAAGATTCT	6	+	466	1023
ENSDARG00000010098	ENSDART00000020824	12	1	1	TACGCCCCCCCACCGGTGGCGCA	5	-	343	1131
ENSDARG00000010098	ENSDART00000020824	12	1	1	GTACGCCCCCCCACCGGTGGCGCA	6	-	343	1131
ENSDARG00000010098	ENSDART00000020824	12	1	1	GCCCCCCCACCGGTGGCGCATAG	5	-	340	1131
ENSDARG00000010098	ENSDART00000020824	12	1	1	CGCCCCCCCACCGGTGGCGCATAG	6	-	340	1131
ENSDARG00000010098	ENSDART00000106084	12	1	1	GTTTACTAAACCTTTTTTGTAGTG	6	-	49	1353
ENSDARG00000010098	ENSDART00000106084	12	1	1	GTCTGCAGCGCTTCGCAGGCGAA	5	-	210	1353
ENSDARG00000010098	ENSDART00000106084	12	2	2	GTACGCCCCCCCACCGGTGGCGCA	6	-	577	1353
ENSDARG00000010098	ENSDART00000106084	12	2	2	GCCCCCCCACCGGTGGCGCATAG	5	-	574	1353
ENSDARG00000010098	ENSDART00000106084	12	2	2	CGCCCCCCCACCGGTGGCGCATAG	6	-	574	1353
ENSDARG00000010098	ENSDART00000106084	12	2	2	TACGCCCCCCCACCGGTGGCGCA	5	-	577	1353
ENSDARG00000010296	ENSDART00000010732	12	2	2	TTCAAAGCCATATGGGACTGGGTC	6	+	292	2685
ENSDARG00000010296	ENSDART00000010732	12	2	2	GTTCAAAGCCATATGGGACTGGGTC	7	+	291	2685
ENSDARG00000010296	ENSDART00000010732	12	4	4	TTCATCAGATACCTGGAGGTCTAA	6	+	1142	2685
ENSDARG00000010296	ENSDART00000010732	12	4	4	CTATCACACCCAGATGCTGCGGGT	6	+	1101	2685
ENSDARG00000010296	ENSDART00000010732	12	5	5	CACTCACTCTCCTCCAGGAGACGCT	7	+	1365	2685
ENSDARG00000010296	ENSDART00000010732	12	5	5	GCCTGCATCTGAATCGTAGTTTGC	6	+	1271	2685
ENSDARG00000010296	ENSDART00000010732	12	5	5	GTTTGCTGCAGAACTGTAAGGTGTT	7	+	1289	2685
ENSDARG00000010296	ENSDART00000010732	12	5	5	GTCCCAACATAACATTGTGCTGGC	6	+	1452	2685
ENSDARG00000010296	ENSDART00000010732	12	8	8	TGCAGCCGCTCACATGCATTGGGA	6	+	1860	2685
ENSDARG00000010296	ENSDART00000010732	12	8	8	GTCAGCAGAGAGATCGGTGTGGAA	6	+	2014	2685
ENSDARG00000010296	ENSDART00000010732	12	8	8	ATCATCATCATCCTGCAGCCGCT	5	+	1847	2685
ENSDARG00000010296	ENSDART00000010732	12	11	11	CACTTCAGCCCGCTCTGATGGATGC	7	+	2558	2685
ENSDARG00000010620	ENSDART00000025760	12	1	1	TGCAAAGGCGAAGATGCAGGTGGA	6	-	385	843
ENSDARG00000010620	ENSDART00000025760	12	1	1	GTTCTCTGCAAAGGCGAAGATGCA	6	-	391	843
ENSDARG00000010620	ENSDART00000025760	12	1	1	GTATCCGACGCGGTCGATGAAGGT	6	-	322	843
ENSDARG00000010620	ENSDART00000025760	12	1	1	GCACACCACCACCAGCAGGAGTC	5	-	125	843
ENSDARG00000010620	ENSDART00000025760	12	1	1	CTCTGCAAAGGCGAAGATGCAGGT	6	-	388	843
ENSDARG00000010620	ENSDART00000025760	12	1	1	AGCAGCTGCAGCAGGGCTTTGGA	5	-	280	843
ENSDARG00000010620	ENSDART00000025760	12	1	1	CCCTGCAGACTGCGCGCGGCGAAC	6	-	426	843
ENSDARG00000010620	ENSDART00000025760	12	1	1	AGCTGCAGCAGGGCTTTGGAGGC	5	-	277	843
ENSDARG00000010620	ENSDART00000025760	12	1	1	AGCAGCTGCAGCAGGGCTTTGGAG	6	-	279	843
ENSDARG00000010620	ENSDART00000025760	12	1	1	ACCAGCAGCCCGATCAGCAGCGGGA	7	-	350	843
ENSDARG00000010620	ENSDART00000025760	12	2	2	TTCCTCTCCGAGAAGGAGGGCTTG	6	-	771	843
ENSDARG00000010620	ENSDART00000025760	12	2	2	TCCACCAGCGCGATGCCGAAGCA	5	-	517	843
ENSDARG00000010620	ENSDART00000025760	12	2	2	CGCAGCAGCAGGAGCGCGGGCGCG	6	-	732	843
ENSDARG00000010620	ENSDART00000025760	12	2	2	GTACGCGACGGAGTAGGAGATGTC	6	-	619	843
ENSDARG00000010654	ENSDART00000019245	12	4	4	GCACTAAGCAGGAAGTGGAAAAC	5	+	347	1992
ENSDARG00000010654	ENSDART00000019245	12	10	10	GGCTCAACACTATGGGTTTGTAC	5	+	854	1992
ENSDARG00000010654	ENSDART00000019245	12	11	11	AGCAGCATCAGATCTGGATTTGGA	6	+	936	1992
ENSDARG00000010654	ENSDART00000019245	12	11	11	CAAAGCAGCATCAGATCTGGATTT	6	+	933	1992
ENSDARG00000010654	ENSDART00000019245	12	11	11	AGCAGCATCAGATCTGGATTTGGAC	7	+	936	1992
ENSDARG00000010654	ENSDART00000019245	12	13	13	AAAAACAGAGAGATGCTGGAGAT	5	+	1135	1992
ENSDARG00000010654	ENSDART00000019245	12	13	13	GACAAAAACAGAGAGATGCTGGA	5	+	1132	1992
ENSDARG00000010654	ENSDART00000019245	12	15	15	GCCCACGCAAACCCAGGAGCCTCT	6	+	1433	1992
ENSDARG00000010654	ENSDART00000019245	12	15	15	GGCCCACGCAAACCCAGGAGCCTCT	7	+	1432	1992
ENSDARG00000010654	ENSDART00000019245	12	16	16	CGCTCCTCCAGTGAGCCGCAGGG	5	+	1645	1992
ENSDARG00000010654	ENSDART00000019245	12	16	16	CCCCCCTTCCCCGGGCCGCGGAG	5	+	1612	1992
ENSDARG00000010654	ENSDART00000019245	12	16	16	CTACACTTAACTGAAGGTAGGAGAC	7	+	1819	1992
ENSDARG00000010654	ENSDART00000019245	12	17	17	GCCACCTAAAGCACTTCTGCGGAG	6	+	1926	1992
ENSDARG00000010743	ENSDART00000020263	12	1	1	TTCCTCCGCTTGCGTGATGACTTT	6	+	157	1821
ENSDARG00000010743	ENSDART00000020263	12	2	2	AGATTCAGAAGCTAAGGGAGGAGAA	7	+	431	1821
ENSDARG00000010743	ENSDART00000020263	12	7	7	AAACAACTCGATCTGGCTGGGAT	5	+	1088	1821
ENSDARG00000010743	ENSDART00000020263	12	11	11	GAACAACACTCTAAAAGCAGTGGTG	7	+	1599	1821
ENSDARG00000010743	ENSDART00000020263	12	11	11	ACACTCTAAAAGCAGTGGTGGCT	5	+	1604	1821
ENSDARG00000010743	ENSDART00000020263	12	13	13	AGACTACACTAAGGCTTTGGAGAA	6	+	1752	1821
ENSDARG00000010743	ENSDART00000020263	12	13	13	ACAGACTACACTAAGGCTTTGGAG	6	+	1750	1821
ENSDARG00000010743	ENSDART00000020263	12	13	13	ACAGACTACACTAAGGCTTTGGA	5	+	1750	1821
ENSDARG00000010743	ENSDART00000020263	12	13	13	GTCTACAGACTACACTAAGGCTTT	6	+	1746	1821
ENSDARG00000010953	ENSDART00000022495	12	2	1	TTCCTCCTCTTTAGTGGTGAATTT	6	-	31	1041
ENSDARG00000010953	ENSDART00000022495	12	3	2	AGCTCATGCTGCAGTCTCTGATTGT	7	-	212	1041
ENSDARG00000010953	ENSDART00000022495	12	6	5	GACCGCAGAGTCTGTTTTGTCGTT	6	-	625	1041
ENSDARG00000010953	ENSDART00000022495	12	7	6	TCCTCACCCCAACTTTGCGCAGTA	6	-	794	1041
ENSDARG00000010953	ENSDART00000022495	12	7	6	TTCCTCACCCCAACTTTGCGCAGTA	7	-	794	1041
ENSDARG00000010953	ENSDART00000022495	12	8	7	TTAATCAGATTGCCGTTGACGTT	5	-	883	1041
ENSDARG00000010953	ENSDART00000022495	12	8	7	AACTCACGCTTTGTCGAAGTAGGA	6	-	943	1041
ENSDARG00000010957	ENSDART00000009301	12	5	5	CTCTCCAGACACTTTGCGGATGCC	6	-	418	1638
ENSDARG00000010957	ENSDART00000009301	12	5	5	CTCTCCAGACACTTTGCGGATGC	5	-	419	1638
ENSDARG00000010957	ENSDART00000009301	12	5	5	AAATGCACAAGGACTGGGAGGAGGA	7	-	339	1638
ENSDARG00000010957	ENSDART00000009301	12	5	5	AAATGCACAAGGACTGGGAGGAG	5	-	341	1638
ENSDARG00000010957	ENSDART00000009301	12	6	6	GTTGCCCACCTGTCGTGGTGTGT	5	-	662	1638
ENSDARG00000010957	ENSDART00000009301	12	6	6	GTTGCCCACCTGTCGTGGTGTGTGT	7	-	660	1638
ENSDARG00000010957	ENSDART00000009301	12	7	7	CACACCTGCCACCAGTTGGGGTC	5	-	790	1638
ENSDARG00000010957	ENSDART00000009301	12	13	13	ACCCACTGCTGGTCTGTGTTGAG	5	-	1606	1638
ENSDARG00000010957	ENSDART00000009301	12	13	13	ACCCACTGCTGGTCTGTGTTGAGTC	7	-	1604	1638
ENSDARG00000010957	ENSDART00000079828	12	2	2	AGACTCTGCATCGCTGTGGACAAC	6	-	30	966
ENSDARG00000010957	ENSDART00000079828	12	5	5	CTCTCCAGACACTTTGCGGATGCC	6	-	439	966
ENSDARG00000010957	ENSDART00000079828	12	5	5	CTCTCCAGACACTTTGCGGATGC	5	-	440	966
ENSDARG00000010957	ENSDART00000079828	12	5	5	AAATGCACAAGGACTGGGAGGAGGA	7	-	360	966
ENSDARG00000010957	ENSDART00000079828	12	5	5	AAATGCACAAGGACTGGGAGGAG	5	-	362	966
ENSDARG00000010957	ENSDART00000079828	12	6	6	GTTGCCCACCTGTCGTGGTGTGT	5	-	683	966
ENSDARG00000010957	ENSDART00000079828	12	6	6	GTTGCCCACCTGTCGTGGTGTGTGT	7	-	681	966
ENSDARG00000010957	ENSDART00000079828	12	7	7	CACACCTGCCACCAGTTGGGGTC	5	-	811	966
ENSDARG00000011496	ENSDART00000011662	12	2	1	GTCAACCACAGAGTTGCAGACTTT	6	-	802	1146
ENSDARG00000011496	ENSDART00000011662	12	2	1	GCATGCTACTTAGGCCGAAGTTGAG	7	-	73	1146
ENSDARG00000011496	ENSDART00000011662	12	2	1	CACAAACTCATCCTCGTCTGAAAC	6	-	685	1146
ENSDARG00000011496	ENSDART00000011662	12	2	1	ATCCTCGTCTGAAACGCGTGGGAC	6	-	676	1146
ENSDARG00000011496	ENSDART00000011662	12	2	1	ACCAGCACACCGACTGCTGTGGAA	6	-	384	1146
ENSDARG00000011496	ENSDART00000011662	12	2	1	AGAACCGCCTGCGTTCTGAATGC	5	-	527	1146
ENSDARG00000011496	ENSDART00000011662	12	2	1	AGAACCGCACTTGTCCTGCGCGGCT	7	-	460	1146
ENSDARG00000011496	ENSDART00000011662	12	3	2	AGCCTCCTCTGATACCTTTGGTGCA	7	-	885	1146
ENSDARG00000011496	ENSDART00000011662	12	4	3	GTAGACCACCTCCTGGTGGCAGGT	6	-	1040	1146
ENSDARG00000011496	ENSDART00000011662	12	5	4	CCCATCTTCTTCTCTGTGTGGGTT	6	-	1105	1146
ENSDARG00000011496	ENSDART00000011662	12	5	4	CCCATCTTCTTCTCTGTGTGGGTTT	7	-	1104	1146
ENSDARG00000011496	ENSDART00000011662	12	5	4	CCCATCTTCTTCTCTGTGTGGGT	5	-	1106	1146
ENSDARG00000011496	ENSDART00000011662	12	5	4	ATCTTCTTCTCTGTGTGGGTTTAG	6	-	1102	1146
ENSDARG00000011633	ENSDART00000018959	12	1	1	GGCTACCTCGAAGTGGTGCAGGT	5	-	275	603
ENSDARG00000011633	ENSDART00000018959	12	2	2	GACACCTCCTCCAGGAAGAAGGA	5	-	505	603
ENSDARG00000011633	ENSDART00000018959	12	2	2	CACCTCCTCCAGGAAGAAGGAGAT	6	-	502	603
ENSDARG00000011633	ENSDART00000018959	12	2	2	AGCTCATGCTGGTCCAGGTGGCGTC	7	-	361	603
ENSDARG00000011785	ENSDART00000013465	12	2	2	TTCAGCACAGTCGGGACTGAGAT	5	+	232	2628
ENSDARG00000011785	ENSDART00000013465	12	2	2	CACTCCACAGGACAGCGTGAGGA	5	+	177	2628
ENSDARG00000011785	ENSDART00000013465	12	7	7	TTCCAATTACAGACTCTGGTTTT	5	+	914	2628
ENSDARG00000011785	ENSDART00000013465	12	7	7	AACAACGCACTGATGGATGAGTAA	6	+	1069	2628
ENSDARG00000011785	ENSDART00000013465	12	7	7	AACAACGCACTGATGGATGAGTA	5	+	1069	2628
ENSDARG00000011785	ENSDART00000013465	12	7	7	AAACAACGCACTGATGGATGAGTAA	7	+	1068	2628
ENSDARG00000011785	ENSDART00000013465	12	7	7	AAACAACGCACTGATGGATGAGTA	6	+	1068	2628
ENSDARG00000011785	ENSDART00000013465	12	8	8	GCCAAAATCAGGTGGATGATGGA	5	+	1520	2628
ENSDARG00000011785	ENSDART00000013465	12	8	8	GTCCACATCCTCTCCAGAGTTTGAC	7	+	2114	2628
ENSDARG00000011785	ENSDART00000013465	12	8	8	GTCTTCTTCAATGTATTCTGTGGTG	7	+	1170	2628
ENSDARG00000011785	ENSDART00000013465	12	8	8	TCCCACAACTCAACTCTGCCGCC	5	+	2387	2628
ENSDARG00000011785	ENSDART00000013465	12	8	8	TTCAAACGCATACCCTGCCGTAGCT	7	+	2343	2628
ENSDARG00000011830	ENSDART00000018144	12	2	2	ACACCAAGCTCATGGAAGAGGCA	5	+	107	948
ENSDARG00000011830	ENSDART00000018144	12	3	3	AGCTCACGCCCTTCTTGAAGATGTA	7	+	281	948
ENSDARG00000011830	ENSDART00000018144	12	3	3	GACGTCGACACCTCGCATTGGAG	5	+	246	948
ENSDARG00000011830	ENSDART00000018144	12	4	4	CGCTGCAGCACCACATGTTGGAGCC	7	+	428	948
ENSDARG00000011830	ENSDART00000018144	12	4	4	TGCAGCACCACATGTTGGAGCCGGT	7	+	431	948
ENSDARG00000011830	ENSDART00000018144	12	4	4	TGCTGCTTAAAGACTATCTGAAGAA	7	+	479	948
ENSDARG00000011830	ENSDART00000018144	12	6	6	AGAAGCTGCTGGAGATTTATGAGAT	7	+	611	948
ENSDARG00000012094	ENSDART00000005587	12	2	1	TTCTCCAGCCTCTCGAAGTATTC	5	-	160	1137
ENSDARG00000012094	ENSDART00000005587	12	2	1	AGCAGCTGCTGAACGTTGTGTTTCT	7	-	74	1137
ENSDARG00000012094	ENSDART00000005587	12	2	1	AGCAGCTGCTGAACGTTGTGTTT	5	-	76	1137
ENSDARG00000012094	ENSDART00000005587	12	3	2	TTCACCACAGGGTTCATGGGAGGAG	7	-	254	1137
ENSDARG00000012094	ENSDART00000005587	12	3	2	AGCGGCGTCCTCTTCGGTGTAGAC	6	-	313	1137
ENSDARG00000012094	ENSDART00000005587	12	3	2	CTCATCTTCACGAGAGTCGGAGCG	6	-	226	1137
ENSDARG00000012094	ENSDART00000005587	12	3	2	GACCTCAGCGCTGATGGCGCCTCT	6	-	292	1137
ENSDARG00000012094	ENSDART00000005587	12	3	2	GCCTTCTGCTGGTTCAGGAGCTGCT	7	-	194	1137
ENSDARG00000012094	ENSDART00000005587	12	3	2	GTAGACCTCAGCGCTGATGGCGCC	6	-	295	1137
ENSDARG00000012094	ENSDART00000005587	12	4	3	AGAGCCGCCATGGTTTTGTAGTC	5	-	364	1137
ENSDARG00000012094	ENSDART00000005587	12	7	6	CACAGCTTCACGTTGGTCTTGGCT	6	-	651	1137
ENSDARG00000012094	ENSDART00000005587	12	9	8	ACATCAGACCTCCAGGATGATGAA	6	-	880	1137
ENSDARG00000012094	ENSDART00000005587	12	10	9	TCCTCATTCTCTGACCTGCGCTGCA	7	-	911	1137
ENSDARG00000012234	ENSDART00000002835	12	4	4	GACATCCACGATGGGATTGAGGG	5	+	229	768
ENSDARG00000012234	ENSDART00000002835	12	8	8	GAACTCAGAACAGTGGAAGGGGAA	6	+	505	768
ENSDARG00000012453	ENSDART00000014536	12	4	4	CACTCAAGCAGGAGCAGAGGTTTTC	7	+	372	1032
ENSDARG00000012453	ENSDART00000014536	12	4	4	TCCTCCAGCTGCAAGGAGACGTG	5	+	512	1032
ENSDARG00000012453	ENSDART00000014536	12	4	4	TCCAGCTGCAAGGAGACGTGGGT	5	+	515	1032
ENSDARG00000012453	ENSDART00000014536	12	4	4	AGCTCCAGAGCGGTTTGACGTAGTG	7	+	462	1032
ENSDARG00000012453	ENSDART00000014536	12	5	5	AGAATCAGAGGAGAAAGCTGGAGGC	7	+	551	1032
ENSDARG00000012453	ENSDART00000014536	12	6	6	AAAGTCTCCGGACCTTCTGTGGTG	6	+	721	1032
ENSDARG00000012453	ENSDART00000014536	12	6	6	GCATCCAGCACTTGGAAGAGGAG	5	+	767	1032
ENSDARG00000012453	ENSDART00000014536	12	7	7	AGCCTCTGCTGGTGTGTGGGGGGGA	7	+	941	1032
ENSDARG00000012453	ENSDART00000014536	12	7	7	ACACACTCCAATTTCGACGGCTGC	6	+	973	1032
ENSDARG00000012453	ENSDART00000014536	12	7	7	CCCAGCCTCTGCTGGTGTGTGGGGG	7	+	938	1032
ENSDARG00000012453	ENSDART00000014536	12	7	7	CCCAGCCTCTGCTGGTGTGTGGGG	6	+	938	1032
ENSDARG00000012453	ENSDART00000014536	12	7	7	AGCCTCTGCTGGTGTGTGGGGGG	5	+	941	1032
ENSDARG00000012453	ENSDART00000014536	12	7	7	AGCCTCTGCTGGTGTGTGGGGGGG	6	+	941	1032
ENSDARG00000012535	ENSDART00000014363	12	2	2	AGAACCCTCAGTGGGGTGCAGCT	5	+	161	1878
ENSDARG00000012535	ENSDART00000014363	12	3	3	GTTAAACACACTTTGTATTTTTT	5	+	340	1878
ENSDARG00000012535	ENSDART00000014363	12	6	6	TGCTTCCCCATACAGGTGTGTGT	5	+	487	1878
ENSDARG00000012535	ENSDART00000014363	12	7	7	GTTCTCCTCTCGGCCAGCGGGAGCA	7	+	572	1878
ENSDARG00000012535	ENSDART00000014363	12	7	7	CACTCAGTCCTGCATGGCGTTTTTC	7	+	528	1878
ENSDARG00000012535	ENSDART00000014363	12	7	7	CACTCAGTCCTGCATGGCGTTTTT	6	+	528	1878
ENSDARG00000012535	ENSDART00000014363	12	8	8	GAACACAACCGATTGGCTGAGGA	5	+	910	1878
ENSDARG00000012535	ENSDART00000014363	12	8	8	GAACACAACCGATTGGCTGAGGAG	6	+	910	1878
ENSDARG00000012535	ENSDART00000014363	12	9	9	CAAACCAGATTCTCATGCCGGCGTA	7	+	1058	1878
ENSDARG00000012535	ENSDART00000014363	12	9	9	ATCTGCCACACGTCCTGGGCCGCA	6	+	1031	1878
ENSDARG00000012535	ENSDART00000014363	12	9	9	AACATCTTCTCCACCGCTGCTTTT	6	+	1120	1878
ENSDARG00000012535	ENSDART00000014363	12	10	10	GCAGACGGCGGATCAGATGATGGT	6	+	1320	1878
ENSDARG00000012535	ENSDART00000014363	12	10	10	GTCTCCGGCTAAACTGCAGACGGC	6	+	1305	1878
ENSDARG00000012535	ENSDART00000014363	12	12	12	CACAAACACAATGCGTGCTGAAGAG	7	+	1800	1878
ENSDARG00000012535	ENSDART00000014363	12	12	12	TGCTCCAACATCCAGCTTTTTAA	5	+	1834	1878
ENSDARG00000012535	ENSDART00000014363	12	12	12	ACAAACACAATGCGTGCTGAAGAG	6	+	1801	1878
ENSDARG00000012577	ENSDART00000012531	12	3	3	CACTCCACCATGCAAGATGCTGCG	6	+	153	1683
ENSDARG00000012577	ENSDART00000012531	12	5	5	AAACCCAAAGAGTGGCTGGAGAG	5	+	457	1683
ENSDARG00000012577	ENSDART00000012531	12	5	5	TACAACTGCAGGACAGAGGTGTCT	6	+	424	1683
ENSDARG00000012577	ENSDART00000012531	12	5	5	AGAAACCCAAAGAGTGGCTGGAGAG	7	+	455	1683
ENSDARG00000012577	ENSDART00000012531	12	5	5	ACCCAAAGAGTGGCTGGAGAGGTA	6	+	459	1683
ENSDARG00000012577	ENSDART00000012531	12	6	6	AACCAAGACGGCTGCAGTGGTCAAC	7	+	501	1683
ENSDARG00000012577	ENSDART00000012531	12	7	7	ACCCTCCTCTTCCTCTGCTGCTGTG	7	+	633	1683
ENSDARG00000012577	ENSDART00000012531	12	7	7	GACAGCTCCTCCCCGCTCTGCAAAC	7	+	773	1683
ENSDARG00000012577	ENSDART00000012531	12	7	7	CTCTGCAAACGGCCTTGCAGCTGAA	7	+	788	1683
ENSDARG00000012577	ENSDART00000012531	12	7	7	CTCCTCTTCCTCTGCTGCTGTGTCT	7	+	636	1683
ENSDARG00000012577	ENSDART00000012531	12	7	7	ACACCCTCCTCTTCCTCTGCTGCT	6	+	631	1683
ENSDARG00000012577	ENSDART00000012531	12	7	7	CACACCCTCCTCTTCCTCTGCTGCT	7	+	630	1683
ENSDARG00000012577	ENSDART00000012531	12	9	9	CGCTTCCTCTCCTCGGTCGTATGT	6	+	1023	1683
ENSDARG00000012577	ENSDART00000012531	12	10	10	CGCTGCAGAGACAGAGGTGACTAA	6	+	1232	1683
ENSDARG00000012577	ENSDART00000012531	12	10	10	TCCACCATCATCCCAGCAGCCTCT	6	+	1167	1683
ENSDARG00000012577	ENSDART00000012531	12	10	10	CAATTCTCCACGGACGCTGCAGAG	6	+	1218	1683
ENSDARG00000012577	ENSDART00000012531	12	11	11	CTCATCAAACATGTGCAGGGGTG	5	+	1450	1683
ENSDARG00000012577	ENSDART00000012531	12	11	11	AACCTCATCAAACATGTGCAGGG	5	+	1447	1683
ENSDARG00000012577	ENSDART00000012531	12	12	12	GGCTCACACCATGGGCAGCATCT	5	+	1518	1683
ENSDARG00000012577	ENSDART00000012531	12	12	12	AGAACCTGCGCTCACTGGTGCGGGT	7	+	1568	1683
ENSDARG00000012632	ENSDART00000007202	12	1	1	AACTGCCGCTCAAAGGCGAAGGC	5	-	28	798
ENSDARG00000012632	ENSDART00000007202	12	3	3	GTACCAGCCGGTCCGCAGCATGC	5	-	230	798
ENSDARG00000012632	ENSDART00000007202	12	4	4	TCCTCCGTCTGAGCGTCTGATGTA	6	-	760	798
ENSDARG00000012632	ENSDART00000007202	12	4	4	TCCTCCGTCTGAGCGTCTGATGT	5	-	761	798
ENSDARG00000012632	ENSDART00000007202	12	4	4	GCCGGCTGCTTTGGCTGTGTAGTAG	7	-	537	798
ENSDARG00000012632	ENSDART00000007202	12	4	4	GCCGGCTGCTTTGGCTGTGTAGTA	6	-	538	798
ENSDARG00000012632	ENSDART00000007202	12	4	4	GCCGCCATCTGCGAGATCTGCAGGA	7	-	599	798
ENSDARG00000012632	ENSDART00000007202	12	4	4	GCACACGCACGCCGGCTGCTTTGGC	7	-	547	798
ENSDARG00000012632	ENSDART00000007202	12	4	4	GCACACGCACGCCGGCTGCTTTG	5	-	549	798
ENSDARG00000012632	ENSDART00000007202	12	4	4	GAAGGCACAGAAGAGCAGCAGGT	5	-	725	798
ENSDARG00000012632	ENSDART00000007202	12	4	4	CACGCCGGCTGCTTTGGCTGTGTAG	7	-	540	798
ENSDARG00000012632	ENSDART00000105313	12	3	3	ACACACACAATGTGATGCTTGAGCT	7	-	166	711
ENSDARG00000012632	ENSDART00000105313	12	4	4	GTACCAGCCGGTCCGCAGCATGC	5	-	193	711
ENSDARG00000012632	ENSDART00000105313	12	6	6	TCCTCCGTCTGAGCGTCTGATGTA	6	-	673	711
ENSDARG00000012632	ENSDART00000105313	12	6	6	TCCTCCGTCTGAGCGTCTGATGT	5	-	674	711
ENSDARG00000012632	ENSDART00000105313	12	6	6	GCCGGCTGCTTTGGCTGTGTAGTAG	7	-	450	711
ENSDARG00000012632	ENSDART00000105313	12	6	6	GCCGGCTGCTTTGGCTGTGTAGTA	6	-	451	711
ENSDARG00000012632	ENSDART00000105313	12	6	6	GCCGCCATCTGCGAGATCTGCAGGA	7	-	512	711
ENSDARG00000012632	ENSDART00000105313	12	6	6	GCACACGCACGCCGGCTGCTTTGGC	7	-	460	711
ENSDARG00000012632	ENSDART00000105313	12	6	6	GCACACGCACGCCGGCTGCTTTG	5	-	462	711
ENSDARG00000012632	ENSDART00000105313	12	6	6	GAAGGCACAGAAGAGCAGCAGGT	5	-	638	711
ENSDARG00000012632	ENSDART00000105313	12	6	6	CACGCCGGCTGCTTTGGCTGTGTAG	7	-	453	711
ENSDARG00000012824	ENSDART00000045204	12	5	5	AGCAGCACCAGTGATGTGGGGAGTC	7	+	340	1107
ENSDARG00000012824	ENSDART00000045204	12	5	5	AGCAGCACCAGTGATGTGGGGAG	5	+	340	1107
ENSDARG00000012824	ENSDART00000045204	12	8	8	AACGGCACCTTGCTGGAGGTTTGT	6	+	766	1107
ENSDARG00000012824	ENSDART00000045204	12	8	8	AACGGCACCTTGCTGGAGGTTTG	5	+	766	1107
ENSDARG00000012824	ENSDART00000045204	12	9	9	TGCCAAAGCCTTGCGAGTGGAAGTA	7	+	789	1107
ENSDARG00000012824	ENSDART00000045204	12	9	9	GCCAAAGCCTTGCGAGTGGAAGTA	6	+	790	1107
ENSDARG00000012824	ENSDART00000045204	12	9	9	CAACCAAACCAGAGAGGTTAGAAC	6	+	867	1107
ENSDARG00000012824	ENSDART00000045204	12	9	9	AACCAAACCAGAGAGGTTAGAAC	5	+	868	1107
ENSDARG00000012824	ENSDART00000045204	12	9	9	ACAACCAAACCAGAGAGGTTAGAAC	7	+	866	1107
ENSDARG00000012824	ENSDART00000045204	12	11	11	TTCTTCAGACGGGCCAGCAGGAGAG	7	+	1015	1107
ENSDARG00000012824	ENSDART00000105881	12	1	1	AAAGTCGACGGATATGCTGGAGGG	6	+	3	2877
ENSDARG00000012824	ENSDART00000105881	12	2	2	GTCAAAAAACTGCTGGGCGCAGAA	6	+	97	2877
ENSDARG00000012824	ENSDART00000105881	12	2	2	GAAACCTACGAGCTGTGCGACTTC	6	+	199	2877
ENSDARG00000012824	ENSDART00000105881	12	2	2	AAAAACTGCTGGGCGCAGAAGAG	5	+	101	2877
ENSDARG00000012824	ENSDART00000105881	12	6	6	ACAGACCTCAACAATGACGAGTAG	6	+	634	2877
ENSDARG00000012824	ENSDART00000105881	12	6	6	GACCTCAACAATGACGAGTAGGTC	6	+	637	2877
ENSDARG00000012824	ENSDART00000105881	12	6	6	ACCTCAACAATGACGAGTAGGTC	5	+	638	2877
ENSDARG00000012824	ENSDART00000105881	12	7	7	AAAGCCAGCCTGGTTCTGAAGGG	5	+	757	2877
ENSDARG00000012824	ENSDART00000105881	12	7	7	TTCGACCGCTATAAGGAGGAAGGA	6	+	688	2877
ENSDARG00000012824	ENSDART00000105881	12	8	8	AAAGTCTACATATGGATGGGAAGTA	7	+	883	2877
ENSDARG00000012824	ENSDART00000105881	12	9	9	TTATCCAGATATTTTGGTGGGCT	5	+	1023	2877
ENSDARG00000012824	ENSDART00000105881	12	9	9	TTATCCAGATATTTTGGTGGGCTCT	7	+	1023	2877
ENSDARG00000012824	ENSDART00000105881	12	10	10	TTATTCACAGGGATTTTGCAGGA	5	+	1086	2877
ENSDARG00000012824	ENSDART00000105881	12	12	12	GTTTCCAGCATAAAGGTGAAGGT	5	+	1168	2877
ENSDARG00000012824	ENSDART00000105881	12	16	16	GTCTCCAACACAGCGGATGAGAA	5	+	1657	2877
ENSDARG00000012824	ENSDART00000105881	12	16	16	GTCTCCAACACAGCGGATGAGAAC	6	+	1657	2877
ENSDARG00000012824	ENSDART00000105881	12	20	20	AGCAGCACCAGTGATGTGGGGAGTC	7	+	2056	2877
ENSDARG00000012824	ENSDART00000105881	12	20	20	AGCAGCACCAGTGATGTGGGGAG	5	+	2056	2877
ENSDARG00000012824	ENSDART00000105881	12	23	23	AACGGCACCTTGCTGGAGGTTTG	5	+	2482	2877
ENSDARG00000012824	ENSDART00000105881	12	23	23	AACGGCACCTTGCTGGAGGTTTGT	6	+	2482	2877
ENSDARG00000012824	ENSDART00000105881	12	24	24	AACCAAACCAGAGAGGTTAGAAC	5	+	2584	2877
ENSDARG00000012824	ENSDART00000105881	12	24	24	CAACCAAACCAGAGAGGTTAGAAC	6	+	2583	2877
ENSDARG00000012824	ENSDART00000105881	12	24	24	ACAACCAAACCAGAGAGGTTAGAAC	7	+	2582	2877
ENSDARG00000012824	ENSDART00000105881	12	24	24	TGCCAAAGCCTTGCGAGTGGAAGTA	7	+	2505	2877
ENSDARG00000012824	ENSDART00000105881	12	24	24	GCCAAAGCCTTGCGAGTGGAAGTA	6	+	2506	2877
ENSDARG00000012824	ENSDART00000105884	12	3	3	AAAGTCGACGGATATGCTGGAGGG	6	+	156	1206
ENSDARG00000012824	ENSDART00000105884	12	4	4	AAAAACTGCTGGGCGCAGAAGAG	5	+	254	1206
ENSDARG00000012824	ENSDART00000105884	12	4	4	GTCAAAAAACTGCTGGGCGCAGAA	6	+	250	1206
ENSDARG00000012824	ENSDART00000105884	12	4	4	GAAACCTACGAGCTGTGCGACTTC	6	+	352	1206
ENSDARG00000012824	ENSDART00000105884	12	7	7	ACAGACCTCAACAATGACGAGTAG	6	+	775	1206
ENSDARG00000012824	ENSDART00000105884	12	7	7	ACCTCAACAATGACGAGTAGGTC	5	+	779	1206
ENSDARG00000012824	ENSDART00000105884	12	7	7	GACCTCAACAATGACGAGTAGGTC	6	+	778	1206
ENSDARG00000012824	ENSDART00000105884	12	8	8	TTCGACCGCTATAAGGAGGAAGGA	6	+	829	1206
ENSDARG00000012824	ENSDART00000105884	12	8	8	AAAGCCAGCCTGGTTCTGAAGGG	5	+	898	1206
ENSDARG00000012824	ENSDART00000105884	12	9	9	AAAGTCTACATATGGATGGGAAGTA	7	+	1024	1206
ENSDARG00000012824	ENSDART00000105884	12	10	10	TTATCCAGATATTTTGGTGGGCT	5	+	1164	1206
ENSDARG00000012824	ENSDART00000105884	12	10	10	TTATCCAGATATTTTGGTGGGCTCT	7	+	1164	1206
ENSDARG00000012829	ENSDART00000027793	12	3	2	ACCCACACCAATCAGATAAGGCTTT	7	-	183	2229
ENSDARG00000012829	ENSDART00000027793	12	3	2	ACACCAATCAGATAAGGCTTTTCT	6	-	180	2229
ENSDARG00000012829	ENSDART00000027793	12	4	3	GCCATCATCCACAATGAAGGCTCT	6	-	304	2229
ENSDARG00000012829	ENSDART00000027793	12	4	3	AGACCATGCCGATGTCTGAGGTG	5	-	348	2229
ENSDARG00000012829	ENSDART00000027793	12	5	4	ACCCACTCCTGAATGTGTGTGTGT	6	-	457	2229
ENSDARG00000012829	ENSDART00000027793	12	5	4	TCCACCCACTCCTGAATGTGTGTGT	7	-	459	2229
ENSDARG00000012829	ENSDART00000027793	12	5	4	CACCCACTCCTGAATGTGTGTGTGT	7	-	457	2229
ENSDARG00000012829	ENSDART00000027793	12	5	4	CACCCACTCCTGAATGTGTGTGT	5	-	459	2229
ENSDARG00000012829	ENSDART00000027793	12	7	6	ACAATCTGCTTGTCTGTGTTGAA	5	-	703	2229
ENSDARG00000012829	ENSDART00000027793	12	7	6	ATCCCCATCCAGGTCTGTGAATTT	6	-	733	2229
ENSDARG00000012829	ENSDART00000027793	12	8	7	TTCTCCTGCTCGAAGATGTAGGA	5	-	847	2229
ENSDARG00000012829	ENSDART00000027793	12	10	9	TCCAAATGCTATGCATGCTTTTTTC	7	-	1023	2229
ENSDARG00000012829	ENSDART00000027793	12	13	12	ACCTCCCCAGTGCTGAAGAGGAT	5	-	1393	2229
ENSDARG00000012829	ENSDART00000027793	12	13	12	TACCTCCCCAGTGCTGAAGAGGAT	6	-	1393	2229
ENSDARG00000012829	ENSDART00000027793	12	14	13	AAATTCTCCCGGGACGGCGACTAC	6	-	1483	2229
ENSDARG00000012829	ENSDART00000027793	12	15	14	GTTCTCACCCTTTTGACGGCTTC	5	-	1534	2229
ENSDARG00000012829	ENSDART00000027793	12	16	15	GTACTCTTCATATGTGGTGATGTA	6	-	1621	2229
ENSDARG00000012829	ENSDART00000027793	12	18	17	GACATCTCCAAAGGTGGTGCCAAC	6	-	1843	2229
ENSDARG00000012829	ENSDART00000027793	12	18	17	CAAGACATCTCCAAAGGTGGTGCC	6	-	1846	2229
ENSDARG00000012829	ENSDART00000027793	12	19	18	GTTTCCAGAAACAAATGTGACGGA	6	-	1909	2229
ENSDARG00000012981	ENSDART00000020667	12	2	1	TGCTGCTCCTAGAATGACTGGGTT	6	-	77	2664
ENSDARG00000012981	ENSDART00000020667	12	3	2	GCCCTCACAGATTCCTGGAGTATTT	7	-	204	2664
ENSDARG00000012981	ENSDART00000020667	12	5	4	CTATGCGTCTCGCTTTTTTGTTTAC	7	-	382	2664
ENSDARG00000012981	ENSDART00000020667	12	6	5	TTACTCACCATGTCCTGCATGGGAC	7	-	581	2664
ENSDARG00000012981	ENSDART00000020667	12	6	5	TACTCACCATGTCCTGCATGGGAC	6	-	581	2664
ENSDARG00000012981	ENSDART00000020667	12	8	7	AGCTCATTCAGCTCCATCTGACAAC	7	-	716	2664
ENSDARG00000012981	ENSDART00000020667	12	9	8	GACCAAAAATCTTGGCGGATTTC	5	-	852	2664
ENSDARG00000012981	ENSDART00000020667	12	11	10	CTAGACTGCAGAGGTTGTTGAGCT	6	-	1166	2664
ENSDARG00000012981	ENSDART00000020667	12	11	10	CACCTCAGCTAGACTGCAGAGGTT	6	-	1174	2664
ENSDARG00000012981	ENSDART00000020667	12	14	13	CTCCTCACAGAGTCTCTGCAGCA	5	-	1658	2664
ENSDARG00000012981	ENSDART00000020667	12	14	13	CTCACCATCCTCTGGAAGGGGTC	5	-	1723	2664
ENSDARG00000012981	ENSDART00000020667	12	14	13	TGCTCACCATCCTCTGGAAGGGGTC	7	-	1723	2664
ENSDARG00000012981	ENSDART00000020667	12	16	15	GCATGCAGATATAGGTGGGTGAT	5	-	1886	2664
ENSDARG00000012981	ENSDART00000020667	12	19	18	AAAAGCCACCAAACCGATGAATAA	6	-	2237	2664
ENSDARG00000012981	ENSDART00000020667	12	19	18	AAAGCCACCAAACCGATGAATAA	5	-	2237	2664
ENSDARG00000012981	ENSDART00000020667	12	19	18	TGCACCCCAATAACGTGACTGAGAG	7	-	2160	2664
ENSDARG00000013079	ENSDART00000020192	12	2	1	GGCTCCTTAATGTCCGAGGGGGAG	6	+	53	2646
ENSDARG00000013079	ENSDART00000020192	12	3	2	CACTCCAAAACACCTGAAGACTTC	6	+	175	2646
ENSDARG00000013079	ENSDART00000020192	12	6	5	ACAGGCACAATGCCGCTGGCTGC	5	+	622	2646
ENSDARG00000013079	ENSDART00000020192	12	11	10	CTCCACGACTGGAAGCTCTGCTGGA	7	+	1652	2646
ENSDARG00000013079	ENSDART00000020192	12	15	14	TTAGGCGTCCAACATTGATGATGTG	7	+	2151	2646
ENSDARG00000013079	ENSDART00000020192	12	18	17	GAAGCCAGAAGACGGTAGCGTAG	5	+	2636	2646
ENSDARG00000013207	ENSDART00000047724	12	2	2	AGCTTCACATTGTGGAGGAGGAA	5	+	122	3234
ENSDARG00000013207	ENSDART00000047724	12	4	4	CTCTGCAGCTACACCTTTGCCTAC	6	+	520	3234
ENSDARG00000013207	ENSDART00000047724	12	4	4	AACTTCAGCTGCTCTCTCTGCAGCT	7	+	505	3234
ENSDARG00000013207	ENSDART00000047724	12	5	5	TACTCAGTCAGGTGGAGGAGGGA	5	+	603	3234
ENSDARG00000013207	ENSDART00000047724	12	5	5	ACCTGCGCATCCACAGTGGTGAGGA	7	+	689	3234
ENSDARG00000013207	ENSDART00000047724	12	6	6	CCCTTCTTCACCTCAGCATGAGGA	6	+	1764	3234
ENSDARG00000013207	ENSDART00000047724	12	6	6	CGCTACTACAGCCTCTGTGGCTAG	6	+	2043	3234
ENSDARG00000013207	ENSDART00000047724	12	6	6	CACCTCAGCATGAGGAGGAGCAAAC	7	+	1772	3234
ENSDARG00000013207	ENSDART00000047724	12	6	6	GAAAGCACACAAGCTAAGGGGCA	5	+	1195	3234
ENSDARG00000013207	ENSDART00000047724	12	6	6	GCAAACCACTCCTGTGGATTTGGA	6	+	1791	3234
ENSDARG00000013207	ENSDART00000047724	12	6	6	GCAAACCACTCCTGTGGATTTGGAT	7	+	1791	3234
ENSDARG00000013207	ENSDART00000047724	12	6	6	GGCCCCATCTGCTAGAGGCGTAA	5	+	1011	3234
ENSDARG00000013207	ENSDART00000047724	12	6	6	TTCTTCACCTCAGCATGAGGAGGAG	7	+	1767	3234
ENSDARG00000013207	ENSDART00000047724	12	6	6	GTTCCCACATAAGCAGTAAGAAGTG	7	+	767	3234
ENSDARG00000013207	ENSDART00000047724	12	6	6	TGCTCCAACTGCAAGAAGCGTTT	5	+	724	3234
ENSDARG00000013207	ENSDART00000047724	12	6	6	TTACTCGGCTCAAGAGGAGCCGCT	6	+	2085	3234
ENSDARG00000013207	ENSDART00000047724	12	6	6	CACCCAAACCAGACTTAGATGAG	5	+	1832	3234
ENSDARG00000013207	ENSDART00000047724	12	6	6	GGCTCAAGAGGAGCCGCTGAATTT	6	+	2091	3234
ENSDARG00000013207	ENSDART00000047724	12	6	6	AAACCACCCTCACTGTGGATGAG	5	+	1466	3234
ENSDARG00000013207	ENSDART00000047724	12	6	6	AAACCACCCTCACTGTGGATGAGAA	7	+	1466	3234
ENSDARG00000013207	ENSDART00000047724	12	6	6	ACCACCCTCACTGTGGATGAGAA	5	+	1468	3234
ENSDARG00000013207	ENSDART00000047724	12	6	6	ACCTCAGCATGAGGAGGAGCAAAC	6	+	1773	3234
ENSDARG00000013207	ENSDART00000047724	12	6	6	ACCTTCTCCTGCTACAGGGGCTGCC	7	+	825	3234
ENSDARG00000013207	ENSDART00000047724	12	6	6	AGACCATCCTGATCCCGCAGCTGAC	7	+	2285	3234
ENSDARG00000013207	ENSDART00000047724	12	6	6	AGCAAACCACTCCTGTGGATTTG	5	+	1790	3234
ENSDARG00000013207	ENSDART00000047724	12	6	6	AGCAAACCACTCCTGTGGATTTGGA	7	+	1790	3234
ENSDARG00000013207	ENSDART00000047724	12	6	6	AGCAGCCCCTCTCCAGGGTGCCGTA	7	+	1056	3234
ENSDARG00000013207	ENSDART00000047724	12	6	6	AAACCACTCCTGTGGATTTGGAT	5	+	1793	3234
ENSDARG00000013207	ENSDART00000047724	12	6	6	ATCCGCTACTACAGCCTCTGTGGCT	7	+	2040	3234
ENSDARG00000013207	ENSDART00000047724	12	6	6	CAAAACCACCCTCACTGTGGATGAG	7	+	1464	3234
ENSDARG00000013207	ENSDART00000047724	12	6	6	AAAACCACCCTCACTGTGGATGAG	6	+	1465	3234
ENSDARG00000013207	ENSDART00000047724	12	8	8	CACAGCCGCTATGAATGGAGATGTG	7	+	3216	3234
ENSDARG00000013316	ENSDART00000047916	12	7	7	GACAAAAACAATCACTGTGGCATTG	7	+	964	1005
ENSDARG00000013340	ENSDART00000012265	12	1	1	ATCGTCACAGAGTATCTCTGCCGCA	7	+	58	720
ENSDARG00000013340	ENSDART00000012265	12	1	1	GCATACACCACTATACTGCGTGGAC	7	+	193	720
ENSDARG00000013340	ENSDART00000012265	12	1	1	GTTACCTGCTCTGGAGGCGGCATAC	7	+	174	720
ENSDARG00000013340	ENSDART00000012265	12	3	3	TGCCAAGCAAAAAGGTTGTTGGC	5	+	443	720
ENSDARG00000013340	ENSDART00000012265	12	5	5	CCCTGCAGCCTGTTGGTGTGGCA	5	+	560	720
ENSDARG00000013548	ENSDART00000019271	12	3	3	TACAGCACCGATGTGTGGGCGTTC	6	+	640	1155
ENSDARG00000013548	ENSDART00000019271	12	3	3	TACAGCACCGATGTGTGGGCGTT	5	+	640	1155
ENSDARG00000013548	ENSDART00000019271	12	3	3	GACTACAGCACCGATGTGTGGGCG	6	+	637	1155
ENSDARG00000013548	ENSDART00000019271	12	3	3	GACTACAGCACCGATGTGTGGGC	5	+	637	1155
ENSDARG00000013548	ENSDART00000019271	12	3	3	GAAAGCTCCTAGCATTGGAGCAGGA	7	+	824	1155
ENSDARG00000013548	ENSDART00000019271	12	3	3	CTCTTCATCAGAGGAAGACGAATTG	7	+	942	1155
ENSDARG00000013548	ENSDART00000019271	12	3	3	CACGACGGCTTCTGCGTGGACTAC	6	+	619	1155
ENSDARG00000013548	ENSDART00000019271	12	3	3	CAACTCTTCATCAGAGGAAGACGAA	7	+	939	1155
ENSDARG00000013548	ENSDART00000019271	12	3	3	AGATGCAGCGTCAAGGAGGTTTTC	6	+	853	1155
ENSDARG00000013548	ENSDART00000019271	12	3	3	AGATGCAGCGTCAAGGAGGTTTT	5	+	853	1155
ENSDARG00000013548	ENSDART00000019271	12	3	3	AGAAGCGGCGGACGGGTGCGGTT	5	+	755	1155
ENSDARG00000013548	ENSDART00000019271	12	3	3	AAACACGACGGCTTCTGCGTGGAC	6	+	616	1155
ENSDARG00000013721	ENSDART00000024859	12	1	1	TGCCACCCAGATAAGCTTGATGC	5	-	170	1011
ENSDARG00000013721	ENSDART00000024859	12	6	6	GTTGGCGCACCATTTCTGGGCTTTC	7	-	720	1011
ENSDARG00000013721	ENSDART00000091868	12	1	1	TGCCACCCAGATAAGCTTGATGC	5	-	170	1053
ENSDARG00000013721	ENSDART00000091868	12	5	5	CAAGCCTAAAGCTGTTTTTTGCT	5	-	1048	1053
ENSDARG00000013721	ENSDART00000091868	12	5	5	GTTGGCGCACCATTTCTGGGCTTTC	7	-	717	1053
ENSDARG00000013822	ENSDART00000011003	12	2	1	TCCTCCAGCAGAGGACGAGGACGAG	7	-	21	324
ENSDARG00000013822	ENSDART00000011003	12	2	1	TCCAGCAGAGGACGAGGACGAGGAG	7	-	18	324
ENSDARG00000013822	ENSDART00000011003	12	2	1	GACTCCTCCAGCAGAGGACGAGGAC	7	-	24	324
ENSDARG00000013822	ENSDART00000011003	12	2	1	CTCCCCAGCTCCTTTTGGGTAGGTG	7	-	117	324
ENSDARG00000013822	ENSDART00000011003	12	2	1	CTCCCCAGCTCCTTTTGGGTAGGT	6	-	118	324
ENSDARG00000013822	ENSDART00000011003	12	2	1	CCCAGCTCCTTTTGGGTAGGTGTA	6	-	115	324
ENSDARG00000013822	ENSDART00000011003	12	2	1	ATCTCCCCAGCTCCTTTTGGGTAG	6	-	120	324
ENSDARG00000013822	ENSDART00000011003	12	2	1	ATCTCCCCAGCTCCTTTTGGGTA	5	-	121	324
ENSDARG00000013822	ENSDART00000011003	12	3	2	TTAACCTGCTTCAGCGTGGAAGCA	6	-	198	324
ENSDARG00000013822	ENSDART00000011003	12	4	3	CTCGACACCTGCTGATCTGAGGTC	6	-	219	324
ENSDARG00000013880	ENSDART00000066288	12	1	1	CCCTCACCAGTCCACAGGGTTGTGT	7	-	105	2067
ENSDARG00000013880	ENSDART00000066288	12	4	4	TTCTTCCGCTGTCTCTGGGTGGGAA	7	-	421	2067
ENSDARG00000013880	ENSDART00000066288	12	4	4	TTCTTCCGCTGTCTCTGGGTGGGA	6	-	422	2067
ENSDARG00000013880	ENSDART00000066288	12	9	9	CGCTCCCTCTCTCTTCTCTGTGGAC	7	-	1050	2067
ENSDARG00000013880	ENSDART00000066288	12	9	9	ATCCTCAGCGCTATAGAAGCCGCC	6	-	1003	2067
ENSDARG00000013880	ENSDART00000066288	12	10	10	CCCTGCAGCTCTCCGTGGGGGTC	5	-	1213	2067
ENSDARG00000013880	ENSDART00000066288	12	12	12	GCCCACACACCACAAAGGCGTAGTC	7	-	1612	2067
ENSDARG00000013880	ENSDART00000105674	12	1	1	CCCTCACCAGTCCACAGGGTTGTGT	7	-	54	1380
ENSDARG00000013880	ENSDART00000105674	12	4	4	TTCTTCCGCTGTCTCTGGGTGGGAA	7	-	370	1380
ENSDARG00000013880	ENSDART00000105674	12	4	4	TTCTTCCGCTGTCTCTGGGTGGGA	6	-	371	1380
ENSDARG00000013880	ENSDART00000105674	12	9	9	ATCCTCAGCGCTATAGAAGCCGCC	6	-	952	1380
ENSDARG00000013880	ENSDART00000105674	12	9	9	CGCTCCCTCTCTCTTCTCTGTGGAC	7	-	999	1380
ENSDARG00000013880	ENSDART00000105674	12	10	10	CCCTGCAGCTCTCCGTGGGGGTC	5	-	1162	1380
ENSDARG00000013975	ENSDART00000005456	12	4	4	ATCAGCCCCTGCACCAGTCGAGTCT	7	+	556	1443
ENSDARG00000013975	ENSDART00000005456	12	5	5	AAACTATGCTGACTGTCTGCTGGC	6	+	885	1443
ENSDARG00000013975	ENSDART00000005456	12	7	7	CTCTACAGCTTCTGTGGAAGCCTGC	7	+	1234	1443
ENSDARG00000013975	ENSDART00000005456	12	9	9	CAATCACTCGGAGCTCGACTAGTGC	7	+	1340	1443
ENSDARG00000014005	ENSDART00000020365	12	2	2	AGCAAAGGCCATTCAGTAGCATTT	6	-	248	2031
ENSDARG00000014005	ENSDART00000020365	12	4	4	TGCTGCCCCCTGGTGGTTGATTTG	6	-	484	2031
ENSDARG00000014005	ENSDART00000020365	12	4	4	TGCTGCCCCCTGGTGGTTGATTT	5	-	485	2031
ENSDARG00000014005	ENSDART00000020365	12	4	4	TCCTCACCCAGCTCTTGCAGATTTG	7	-	536	2031
ENSDARG00000014005	ENSDART00000020365	12	4	4	CTCTGCTGCCCCCTGGTGGTTGAT	6	-	487	2031
ENSDARG00000014005	ENSDART00000020365	12	5	5	GTCCTCACCGATGGCTCTGAGTGT	6	-	667	2031
ENSDARG00000014005	ENSDART00000020365	12	5	5	GCCAGCTCCAGTTTGGTGAGTGT	5	-	622	2031
ENSDARG00000014005	ENSDART00000020365	12	8	8	GCCCCAGACGTATGGAGGAATTT	5	-	861	2031
ENSDARG00000014005	ENSDART00000020365	12	8	8	TGCCCCAGACGTATGGAGGAATTT	6	-	861	2031
ENSDARG00000014005	ENSDART00000020365	12	9	9	AGAGCCGCCTCCGTCATCTGCAGTC	7	-	938	2031
ENSDARG00000014005	ENSDART00000020365	12	9	9	AGCCGCCTCCGTCATCTGCAGTC	5	-	938	2031
ENSDARG00000014005	ENSDART00000020365	12	18	18	CACTTCTTAGGGCTGAAGTGTGC	5	-	2020	2031
ENSDARG00000014005	ENSDART00000020365	12	18	18	GTTCACTTCTTAGGGCTGAAGTG	5	-	2023	2031
ENSDARG00000014005	ENSDART00000020365	12	18	18	CTCTCCTTCCCGAATGCGCAGGC	5	-	1913	2031
ENSDARG00000014005	ENSDART00000082297	12	2	2	AGCAAAGGCCATTCAGTAGCATTT	6	-	248	2028
ENSDARG00000014005	ENSDART00000082297	12	4	4	CTCTGCTGCCCCCTGGTGGTTGAT	6	-	487	2028
ENSDARG00000014005	ENSDART00000082297	12	4	4	TGCTGCCCCCTGGTGGTTGATTTG	6	-	484	2028
ENSDARG00000014005	ENSDART00000082297	12	4	4	TGCTGCCCCCTGGTGGTTGATTT	5	-	485	2028
ENSDARG00000014005	ENSDART00000082297	12	4	4	TCCTCACCCAGCTCTTGCAGATTTG	7	-	536	2028
ENSDARG00000014005	ENSDART00000082297	12	5	5	GTCCTCACCGATGGCTCTGAGTGT	6	-	667	2028
ENSDARG00000014005	ENSDART00000082297	12	5	5	GCCAGCTCCAGTTTGGTGAGTGT	5	-	622	2028
ENSDARG00000014005	ENSDART00000082297	12	8	8	GCCCCAGACGTATGGAGGAATTT	5	-	861	2028
ENSDARG00000014005	ENSDART00000082297	12	8	8	TGCCCCAGACGTATGGAGGAATTT	6	-	861	2028
ENSDARG00000014005	ENSDART00000082297	12	9	9	AGAGCCGCCTCCGTCATCTGCAGTC	7	-	938	2028
ENSDARG00000014005	ENSDART00000082297	12	9	9	AGCCGCCTCCGTCATCTGCAGTC	5	-	938	2028
ENSDARG00000014005	ENSDART00000082297	12	18	18	CACTTCTTAGGGCTGAAGTGTGC	5	-	2017	2028
ENSDARG00000014005	ENSDART00000082297	12	18	18	GTTCACTTCTTAGGGCTGAAGTG	5	-	2020	2028
ENSDARG00000014005	ENSDART00000082297	12	18	18	CTCTCCTTCCCGAATGCGCAGGC	5	-	1910	2028
ENSDARG00000014005	ENSDART00000082762	12	2	2	AGCAAAGGCCATTCAGTAGCATTT	6	-	248	2040
ENSDARG00000014005	ENSDART00000082762	12	4	4	TGCTGCCCCCTGGTGGTTGATTTG	6	-	484	2040
ENSDARG00000014005	ENSDART00000082762	12	4	4	TGCTGCCCCCTGGTGGTTGATTT	5	-	485	2040
ENSDARG00000014005	ENSDART00000082762	12	4	4	TCCTCACCCAGCTCTTGCAGATTTG	7	-	536	2040
ENSDARG00000014005	ENSDART00000082762	12	4	4	CTCTGCTGCCCCCTGGTGGTTGAT	6	-	487	2040
ENSDARG00000014005	ENSDART00000082762	12	5	5	GTCCTCACCGATGGCTCTGAGTGT	6	-	667	2040
ENSDARG00000014005	ENSDART00000082762	12	5	5	GCCAGCTCCAGTTTGGTGAGTGT	5	-	622	2040
ENSDARG00000014005	ENSDART00000082762	12	8	8	GCCCCAGACGTATGGAGGAATTT	5	-	861	2040
ENSDARG00000014005	ENSDART00000082762	12	8	8	TGCCCCAGACGTATGGAGGAATTT	6	-	861	2040
ENSDARG00000014005	ENSDART00000082762	12	9	9	AGAGCCGCCTCCGTCATCTGCAGTC	7	-	938	2040
ENSDARG00000014005	ENSDART00000082762	12	9	9	AGCCGCCTCCGTCATCTGCAGTC	5	-	938	2040
ENSDARG00000014005	ENSDART00000082762	12	11	11	GCCCCCAGAGATATTATTAGCGGCC	7	-	1136	2040
ENSDARG00000014005	ENSDART00000082762	12	18	18	GTTCACTTCTTAGGGCTGAAGTG	5	-	2032	2040
ENSDARG00000014005	ENSDART00000082762	12	18	18	CTCTCCTTCCCGAATGCGCAGGC	5	-	1922	2040
ENSDARG00000014005	ENSDART00000082762	12	18	18	CACTTCTTAGGGCTGAAGTGTGC	5	-	2029	2040
ENSDARG00000014005	ENSDART00000106664	12	1	1	TCCTCCATCCCACCTGCAGCTTCT	6	-	15	1884
ENSDARG00000014005	ENSDART00000106664	12	3	3	AGCAAAGGCCATTCAGTAGCATTT	6	-	95	1884
ENSDARG00000014005	ENSDART00000106664	12	5	5	TGCTGCCCCCTGGTGGTTGATTTG	6	-	331	1884
ENSDARG00000014005	ENSDART00000106664	12	5	5	TCCTCACCCAGCTCTTGCAGATTTG	7	-	383	1884
ENSDARG00000014005	ENSDART00000106664	12	5	5	CTCTGCTGCCCCCTGGTGGTTGAT	6	-	334	1884
ENSDARG00000014005	ENSDART00000106664	12	5	5	TGCTGCCCCCTGGTGGTTGATTT	5	-	332	1884
ENSDARG00000014005	ENSDART00000106664	12	6	6	GCCAGCTCCAGTTTGGTGAGTGT	5	-	469	1884
ENSDARG00000014005	ENSDART00000106664	12	6	6	GTCCTCACCGATGGCTCTGAGTGT	6	-	514	1884
ENSDARG00000014005	ENSDART00000106664	12	9	9	GCCCCAGACGTATGGAGGAATTT	5	-	708	1884
ENSDARG00000014005	ENSDART00000106664	12	9	9	TGCCCCAGACGTATGGAGGAATTT	6	-	708	1884
ENSDARG00000014005	ENSDART00000106664	12	10	10	AGAGCCGCCTCCGTCATCTGCAGTC	7	-	785	1884
ENSDARG00000014005	ENSDART00000106664	12	10	10	AGCCGCCTCCGTCATCTGCAGTC	5	-	785	1884
ENSDARG00000014005	ENSDART00000106664	12	19	19	CTCTCCTTCCCGAATGCGCAGGC	5	-	1766	1884
ENSDARG00000014005	ENSDART00000106664	12	19	19	CACTTCTTAGGGCTGAAGTGTGC	5	-	1873	1884
ENSDARG00000014005	ENSDART00000106664	12	19	19	GTTCACTTCTTAGGGCTGAAGTG	5	-	1876	1884
ENSDARG00000014161	ENSDART00000015780	12	1	1	TACACCTTCATGAAGTGCAGCAGAA	7	-	110	2658
ENSDARG00000014161	ENSDART00000015780	12	2	2	GACTCCTTCAGCTCGCAGCCGCT	5	-	200	2658
ENSDARG00000014161	ENSDART00000015780	12	4	4	TTCTGCTTCCAGTGTGGGGTTGTA	6	-	706	2658
ENSDARG00000014161	ENSDART00000015780	12	4	4	TTCTGCTTCCAGTGTGGGGTTGT	5	-	707	2658
ENSDARG00000014161	ENSDART00000015780	12	4	4	TTCTGCTTCCAGTGTGGGGTTGTAG	7	-	705	2658
ENSDARG00000014161	ENSDART00000015780	12	4	4	GTCTTCTGCTTCCAGTGTGGGGTTG	7	-	708	2658
ENSDARG00000014161	ENSDART00000015780	12	4	4	GTCTTCTGCTTCCAGTGTGGGGTT	6	-	709	2658
ENSDARG00000014161	ENSDART00000015780	12	4	4	GTCTTCTGCTTCCAGTGTGGGGT	5	-	710	2658
ENSDARG00000014161	ENSDART00000015780	12	4	4	TGCAGCTCCACCACATCTGGCTTG	6	-	600	2658
ENSDARG00000014161	ENSDART00000015780	12	4	4	AGCTCCACCACATCTGGCTTGTGT	6	-	597	2658
ENSDARG00000014161	ENSDART00000015780	12	5	5	GACTCCAGCAGATTGAGGAAGGT	5	-	892	2658
ENSDARG00000014161	ENSDART00000015780	12	5	5	TCCAGCAGATTGAGGAAGGTGAC	5	-	889	2658
ENSDARG00000014161	ENSDART00000015780	12	5	5	TACCAAAACTTTTCTGGCTGGTTCT	7	-	919	2658
ENSDARG00000014161	ENSDART00000015780	12	5	5	TACCAAAACTTTTCTGGCTGGTTC	6	-	920	2658
ENSDARG00000014161	ENSDART00000015780	12	5	5	CTCAAAGACTCCAGCAGATTGAGGA	7	-	896	2658
ENSDARG00000014161	ENSDART00000015780	12	6	6	CTCTCCAACTTTCAGTTTTTTCT	5	-	1028	2658
ENSDARG00000014161	ENSDART00000015780	12	8	8	CTCCTAGCAGAGTCTTTCTTTTGCC	7	-	1334	2658
ENSDARG00000014161	ENSDART00000015780	12	8	8	CACTGCATCCCTTCAGTGGGTGAA	6	-	1583	2658
ENSDARG00000014161	ENSDART00000015780	12	8	8	CAAGACGACAAACATGGGGTCAAC	6	-	1639	2658
ENSDARG00000014161	ENSDART00000015780	12	10	10	TTCACCTGCTTTGCGGGTGTTTGT	6	-	1921	2658
ENSDARG00000014161	ENSDART00000015780	12	10	10	TTCACCTGCTTTGCGGGTGTTTGTG	7	-	1920	2658
ENSDARG00000014161	ENSDART00000015780	12	11	11	GTAGTCGCCGACCTCTAAGGTGAC	6	-	2047	2658
ENSDARG00000014161	ENSDART00000015780	12	11	11	GGCCGCACATCCATAGGATTGTGT	6	-	2628	2658
ENSDARG00000014161	ENSDART00000015780	12	11	11	GGCACCAGAGGAGCCTAAGGCGGG	6	-	2309	2658
ENSDARG00000014161	ENSDART00000015780	12	11	11	AGCAACACAGGACGGCGGTAGAA	5	-	2173	2658
ENSDARG00000014161	ENSDART00000015780	12	11	11	AAAGGCGTCCGCTCTGTAAGGAGCC	7	-	2122	2658
ENSDARG00000014161	ENSDART00000105814	12	1	1	TACACCTTCATGAAGTGCAGCAGAA	7	-	110	2670
ENSDARG00000014161	ENSDART00000105814	12	2	2	GACTCCTTCAGCTCGCAGCCGCT	5	-	200	2670
ENSDARG00000014161	ENSDART00000105814	12	4	4	TTCTGCTTCCAGTGTGGGGTTGT	5	-	707	2670
ENSDARG00000014161	ENSDART00000105814	12	4	4	TGCAGCTCCACCACATCTGGCTTG	6	-	600	2670
ENSDARG00000014161	ENSDART00000105814	12	4	4	TTCTGCTTCCAGTGTGGGGTTGTAG	7	-	705	2670
ENSDARG00000014161	ENSDART00000105814	12	4	4	GTCTTCTGCTTCCAGTGTGGGGTTG	7	-	708	2670
ENSDARG00000014161	ENSDART00000105814	12	4	4	GTCTTCTGCTTCCAGTGTGGGGT	5	-	710	2670
ENSDARG00000014161	ENSDART00000105814	12	4	4	TTCTGCTTCCAGTGTGGGGTTGTA	6	-	706	2670
ENSDARG00000014161	ENSDART00000105814	12	4	4	GTCTTCTGCTTCCAGTGTGGGGTT	6	-	709	2670
ENSDARG00000014161	ENSDART00000105814	12	4	4	AGCTCCACCACATCTGGCTTGTGT	6	-	597	2670
ENSDARG00000014161	ENSDART00000105814	12	5	5	CTCAAAGACTCCAGCAGATTGAGGA	7	-	896	2670
ENSDARG00000014161	ENSDART00000105814	12	5	5	TCCAGCAGATTGAGGAAGGTGAC	5	-	889	2670
ENSDARG00000014161	ENSDART00000105814	12	5	5	TACCAAAACTTTTCTGGCTGGTTCT	7	-	919	2670
ENSDARG00000014161	ENSDART00000105814	12	5	5	TACCAAAACTTTTCTGGCTGGTTC	6	-	920	2670
ENSDARG00000014161	ENSDART00000105814	12	5	5	GACTCCAGCAGATTGAGGAAGGT	5	-	892	2670
ENSDARG00000014161	ENSDART00000105814	12	6	6	CTCTCCAACTTTCAGTTTTTTCT	5	-	1028	2670
ENSDARG00000014161	ENSDART00000105814	12	8	8	CACTGCATCCCTTCAGTGGGTGAA	6	-	1595	2670
ENSDARG00000014161	ENSDART00000105814	12	8	8	CTCCTAGCAGAGTCTTTCTTTTGCC	7	-	1346	2670
ENSDARG00000014161	ENSDART00000105814	12	8	8	CAAGACGACAAACATGGGGTCAAC	6	-	1651	2670
ENSDARG00000014161	ENSDART00000105814	12	10	10	TTCACCTGCTTTGCGGGTGTTTGT	6	-	1933	2670
ENSDARG00000014161	ENSDART00000105814	12	10	10	TTCACCTGCTTTGCGGGTGTTTGTG	7	-	1932	2670
ENSDARG00000014161	ENSDART00000105814	12	11	11	GTAGTCGCCGACCTCTAAGGTGAC	6	-	2059	2670
ENSDARG00000014161	ENSDART00000105814	12	11	11	GGCCGCACATCCATAGGATTGTGT	6	-	2640	2670
ENSDARG00000014161	ENSDART00000105814	12	11	11	GGCACCAGAGGAGCCTAAGGCGGG	6	-	2321	2670
ENSDARG00000014161	ENSDART00000105814	12	11	11	AGCAACACAGGACGGCGGTAGAA	5	-	2185	2670
ENSDARG00000014161	ENSDART00000105814	12	11	11	AAAGGCGTCCGCTCTGTAAGGAGCC	7	-	2134	2670
ENSDARG00000014373	ENSDART00000025606	12	3	3	CAAGTCAAACAGTGAAGGTTTGTTT	7	+	81	2100
ENSDARG00000014373	ENSDART00000025606	12	12	12	GAAGGCAGAGGAAGAGGTCGTGGTG	7	+	478	2100
ENSDARG00000014373	ENSDART00000025606	12	13	13	AGAGGCTTCGGAAGAGGAGGTGAT	6	+	550	2100
ENSDARG00000014373	ENSDART00000025606	12	16	16	CGCCGCCTCCTCCAGAGGAGGAG	5	+	671	2100
ENSDARG00000014373	ENSDART00000025606	12	16	16	CGCCGCCTCCTCCAGAGGAGGAGAG	7	+	671	2100
ENSDARG00000014373	ENSDART00000025606	12	16	16	GCCGCCGCCTCCTCCAGAGGAGGAG	7	+	669	2100
ENSDARG00000014373	ENSDART00000025606	12	16	16	GCCGCCTCCTCCAGAGGAGGAGAG	6	+	672	2100
ENSDARG00000014373	ENSDART00000025606	12	17	17	ATCAAAGTCTGGATATGTGAAGCC	6	+	837	2100
ENSDARG00000014373	ENSDART00000025606	12	18	18	TTATCAATCAGATCTATCTGGAGGC	7	+	1058	2100
ENSDARG00000014373	ENSDART00000025606	12	20	20	AAATGCGCAAACTGGTGGCGTCT	5	+	1304	2100
ENSDARG00000014373	ENSDART00000025606	12	22	22	GAAACCAAAAGAAGTGCTGATTTC	6	+	1570	2100
ENSDARG00000014373	ENSDART00000025606	12	23	23	GTCAAAGTCCTTTCAGGGGTTTGTA	7	+	1897	2100
ENSDARG00000014373	ENSDART00000025606	12	23	23	GTCAAAGTCCTTTCAGGGGTTTGT	6	+	1897	2100
ENSDARG00000014373	ENSDART00000025606	12	24	24	TTCAACCCACGTGGGAAGGTGTT	5	+	1978	2100
ENSDARG00000014373	ENSDART00000025606	12	24	24	TGCATCTACAGACTCGCGGAAGGT	6	+	2001	2100
ENSDARG00000014373	ENSDART00000025606	12	24	24	GGCTTCAACCCACGTGGGAAGGT	5	+	1975	2100
ENSDARG00000014373	ENSDART00000025606	12	25	25	AACATCTGCCCCGAGCGCAGCAGCT	7	+	2061	2100
ENSDARG00000014373	ENSDART00000025606	12	25	25	AGCAGCTGCTGCAGACGATGAGGAA	7	+	2079	2100
ENSDARG00000014373	ENSDART00000025606	12	25	25	TGCTGCAGACGATGAGGAATGGGAA	7	+	2085	2100
ENSDARG00000014373	ENSDART00000025606	12	25	25	CGCAGCAGCTGCTGCAGACGATGAG	7	+	2076	2100
ENSDARG00000014373	ENSDART00000025606	12	25	25	ATCTGCCCCGAGCGCAGCAGCTGCT	7	+	2064	2100
ENSDARG00000014373	ENSDART00000105382	12	3	3	CAAGTCAAACAGTGAAGGTTTGTTT	7	+	81	2064
ENSDARG00000014373	ENSDART00000105382	12	12	12	GAAGGCAGAGGAAGAGGTCGTGGTG	7	+	478	2064
ENSDARG00000014373	ENSDART00000105382	12	13	13	AGAGGCTTCGGAAGAGGAGGTGAT	6	+	550	2064
ENSDARG00000014373	ENSDART00000105382	12	15	15	GCCGCCGCCTCCTCCAGAGGAGGAG	7	+	633	2064
ENSDARG00000014373	ENSDART00000105382	12	15	15	CGCCGCCTCCTCCAGAGGAGGAGAG	7	+	635	2064
ENSDARG00000014373	ENSDART00000105382	12	15	15	CGCCGCCTCCTCCAGAGGAGGAG	5	+	635	2064
ENSDARG00000014373	ENSDART00000105382	12	15	15	GCCGCCTCCTCCAGAGGAGGAGAG	6	+	636	2064
ENSDARG00000014373	ENSDART00000105382	12	16	16	ATCAAAGTCTGGATATGTGAAGCC	6	+	801	2064
ENSDARG00000014373	ENSDART00000105382	12	17	17	TTATCAATCAGATCTATCTGGAGGC	7	+	1022	2064
ENSDARG00000014373	ENSDART00000105382	12	19	19	AAATGCGCAAACTGGTGGCGTCT	5	+	1268	2064
ENSDARG00000014373	ENSDART00000105382	12	21	21	GAAACCAAAAGAAGTGCTGATTTC	6	+	1534	2064
ENSDARG00000014373	ENSDART00000105382	12	22	22	GTCAAAGTCCTTTCAGGGGTTTGTA	7	+	1861	2064
ENSDARG00000014373	ENSDART00000105382	12	22	22	GTCAAAGTCCTTTCAGGGGTTTGT	6	+	1861	2064
ENSDARG00000014373	ENSDART00000105382	12	23	23	TTCAACCCACGTGGGAAGGTGTT	5	+	1942	2064
ENSDARG00000014373	ENSDART00000105382	12	23	23	GGCTTCAACCCACGTGGGAAGGT	5	+	1939	2064
ENSDARG00000014373	ENSDART00000105382	12	23	23	TGCATCTACAGACTCGCGGAAGGT	6	+	1965	2064
ENSDARG00000014373	ENSDART00000105382	12	24	24	CGCAGCAGCTGCTGCAGACGATGAG	7	+	2040	2064
ENSDARG00000014373	ENSDART00000105382	12	24	24	TGCTGCAGACGATGAGGAATGGGAA	7	+	2049	2064
ENSDARG00000014373	ENSDART00000105382	12	24	24	AACATCTGCCCCGAGCGCAGCAGCT	7	+	2025	2064
ENSDARG00000014373	ENSDART00000105382	12	24	24	AGCAGCTGCTGCAGACGATGAGGAA	7	+	2043	2064
ENSDARG00000014373	ENSDART00000105382	12	24	24	ATCTGCCCCGAGCGCAGCAGCTGCT	7	+	2028	2064
ENSDARG00000014373	ENSDART00000105384	12	5	4	CAAGTCAAACAGTGAAGGTTTGTTT	7	+	129	2148
ENSDARG00000014373	ENSDART00000105384	12	14	13	GAAGGCAGAGGAAGAGGTCGTGGTG	7	+	526	2148
ENSDARG00000014373	ENSDART00000105384	12	15	14	AGAGGCTTCGGAAGAGGAGGTGAT	6	+	598	2148
ENSDARG00000014373	ENSDART00000105384	12	18	17	CGCCGCCTCCTCCAGAGGAGGAGAG	7	+	719	2148
ENSDARG00000014373	ENSDART00000105384	12	18	17	CGCCGCCTCCTCCAGAGGAGGAG	5	+	719	2148
ENSDARG00000014373	ENSDART00000105384	12	18	17	GCCGCCGCCTCCTCCAGAGGAGGAG	7	+	717	2148
ENSDARG00000014373	ENSDART00000105384	12	18	17	GCCGCCTCCTCCAGAGGAGGAGAG	6	+	720	2148
ENSDARG00000014373	ENSDART00000105384	12	19	18	ATCAAAGTCTGGATATGTGAAGCC	6	+	885	2148
ENSDARG00000014373	ENSDART00000105384	12	20	19	TTATCAATCAGATCTATCTGGAGGC	7	+	1106	2148
ENSDARG00000014373	ENSDART00000105384	12	22	21	AAATGCGCAAACTGGTGGCGTCT	5	+	1352	2148
ENSDARG00000014373	ENSDART00000105384	12	24	23	GAAACCAAAAGAAGTGCTGATTTC	6	+	1618	2148
ENSDARG00000014373	ENSDART00000105384	12	25	24	GTCAAAGTCCTTTCAGGGGTTTGT	6	+	1945	2148
ENSDARG00000014373	ENSDART00000105384	12	25	24	GTCAAAGTCCTTTCAGGGGTTTGTA	7	+	1945	2148
ENSDARG00000014373	ENSDART00000105384	12	26	25	TGCATCTACAGACTCGCGGAAGGT	6	+	2049	2148
ENSDARG00000014373	ENSDART00000105384	12	26	25	GGCTTCAACCCACGTGGGAAGGT	5	+	2023	2148
ENSDARG00000014373	ENSDART00000105384	12	26	25	TTCAACCCACGTGGGAAGGTGTT	5	+	2026	2148
ENSDARG00000014373	ENSDART00000105384	12	27	26	TGCTGCAGACGATGAGGAATGGGAA	7	+	2133	2148
ENSDARG00000014373	ENSDART00000105384	12	27	26	CGCAGCAGCTGCTGCAGACGATGAG	7	+	2124	2148
ENSDARG00000014373	ENSDART00000105384	12	27	26	ATCTGCCCCGAGCGCAGCAGCTGCT	7	+	2112	2148
ENSDARG00000014373	ENSDART00000105384	12	27	26	AGCAGCTGCTGCAGACGATGAGGAA	7	+	2127	2148
ENSDARG00000014373	ENSDART00000105384	12	27	26	AACATCTGCCCCGAGCGCAGCAGCT	7	+	2109	2148
ENSDARG00000014554	ENSDART00000013360	12	2	2	GTCGTCATCTGTCTTGGAGCTGAT	6	-	193	951
ENSDARG00000014554	ENSDART00000013360	12	2	2	GCCGTCAGAGACATGCCTTTGGA	5	-	280	951
ENSDARG00000014554	ENSDART00000013360	12	2	2	GAACTCCACCTGCTCATGTGGAGCC	7	-	690	951
ENSDARG00000014554	ENSDART00000013360	12	2	2	CACATCCACAGGCATAATTGGAC	5	-	59	951
ENSDARG00000014554	ENSDART00000013360	12	2	2	AACTCCACCTGCTCATGTGGAGCC	6	-	690	951
ENSDARG00000014554	ENSDART00000013360	12	2	2	AAATTCTTCTCCTTCTCTGCTTTC	6	-	390	951
ENSDARG00000014554	ENSDART00000013360	12	2	2	AAAAACCACTTTCTTTTTAGCTTTG	7	-	249	951
ENSDARG00000014554	ENSDART00000106107	12	2	2	ATCTGCAGAACCCTGTGATGAAGAC	7	-	39	156
ENSDARG00000014554	ENSDART00000106107	12	2	2	CACATCCACAGGCATAATTGGAC	5	-	87	156
ENSDARG00000014573	ENSDART00000034768	12	1	1	AGCCCCGCACTGATGATGAGGCC	5	+	94	837
ENSDARG00000014573	ENSDART00000034768	12	2	2	TTCTCCAGCAAGGTCAGGCTGGGGC	7	+	130	837
ENSDARG00000014573	ENSDART00000034768	12	2	2	CAAAACCCCTAAAGAGCAGCTGCA	6	+	165	837
ENSDARG00000014573	ENSDART00000034768	12	2	2	ACACACACACCGCCAGCAGAGGTG	6	+	206	837
ENSDARG00000014573	ENSDART00000034768	12	2	2	AACCCCTAAAGAGCAGCTGCAGGA	6	+	168	837
ENSDARG00000014573	ENSDART00000034768	12	6	6	GAACGCTTCCTCAACATGGGCGGCC	7	+	712	837
ENSDARG00000014573	ENSDART00000034768	12	7	7	CCCCTCCACTGCTGTGGGCGCGGGG	7	+	795	837
ENSDARG00000014573	ENSDART00000034768	12	7	7	GCCCCCCTCCACTGCTGTGGGCGCG	7	+	792	837
ENSDARG00000014573	ENSDART00000034768	12	7	7	CCCCCCTCCACTGCTGTGGGCGCG	6	+	793	837
ENSDARG00000014626	ENSDART00000017191	12	1	1	GGCGTCTGCAGGTCTCTGTTGTA	5	-	292	807
ENSDARG00000014626	ENSDART00000017191	12	1	1	CTCACCTGCACTTTGTGGTGGCGTC	7	-	309	807
ENSDARG00000014626	ENSDART00000017191	12	1	1	CTCACCTGCACTTTGTGGTGGCG	5	-	311	807
ENSDARG00000014626	ENSDART00000017191	12	2	2	GGCAGCGCCAGATACTGCGCTTTC	6	-	444	807
ENSDARG00000014626	ENSDART00000017191	12	2	2	AGCCCCAGCTGTGCGGCGAGTTC	5	-	478	807
ENSDARG00000014626	ENSDART00000017191	12	3	3	CACGGCCCCCACGCTCTGCGGTGGT	7	-	789	807
ENSDARG00000014626	ENSDART00000017191	12	3	3	TCCCAAACAGCCGGGGATGGAGGC	6	-	624	807
ENSDARG00000014626	ENSDART00000017191	12	3	3	GTCCCAAACAGCCGGGGATGGAGGC	7	-	624	807
ENSDARG00000014626	ENSDART00000017191	12	3	3	GTAATCTTCCATGTAGGGGGGTGTG	7	-	708	807
ENSDARG00000014626	ENSDART00000017191	12	3	3	GTAATCTTCCATGTAGGGGGGTGT	6	-	709	807
ENSDARG00000014626	ENSDART00000017191	12	3	3	GGCCCCCACGCTCTGCGGTGGTC	5	-	788	807
ENSDARG00000014626	ENSDART00000017191	12	3	3	CACGGCCCCCACGCTCTGCGGTG	5	-	791	807
ENSDARG00000014682	ENSDART00000020995	12	1	1	TCCCTCATCGGTGTGTGGAGGGT	5	+	58	879
ENSDARG00000014682	ENSDART00000020995	12	3	3	TCCACCAACGGATCTGTGAATAC	5	+	346	879
ENSDARG00000014682	ENSDART00000020995	12	4	4	CTCTTCAACAAATCGTTCTGATTCT	7	+	422	879
ENSDARG00000014682	ENSDART00000020995	12	7	7	TTCATCAGATGCTGGTGTTTTTTAC	7	+	821	879
ENSDARG00000014682	ENSDART00000020995	12	7	7	TTCATCAGATGCTGGTGTTTTTT	5	+	821	879
ENSDARG00000014682	ENSDART00000020995	12	7	7	TCCGACTTACAGTTATGATGGTTTT	7	+	788	879
ENSDARG00000014682	ENSDART00000020995	12	7	7	AACATCTACAGGCTGTGGGTGAT	5	+	874	879
ENSDARG00000014682	ENSDART00000020995	12	7	7	AACACCAGAGCAGAAGATGTTTCT	6	+	670	879
ENSDARG00000014682	ENSDART00000038803	12	1	1	TCCCTCATCGGTGTGTGGAGGGT	5	+	67	861
ENSDARG00000014682	ENSDART00000038803	12	4	4	CTCTTCAACAAATCGTTCTGATTCT	7	+	380	861
ENSDARG00000014682	ENSDART00000038803	12	6	6	TTCATCAGATGCTGGTGTTTTTTAC	7	+	776	861
ENSDARG00000014682	ENSDART00000038803	12	6	6	TTCATCAGATGCTGGTGTTTTTT	5	+	776	861
ENSDARG00000014682	ENSDART00000038803	12	6	6	TCCGACTTACAGTTATGATGGTTTT	7	+	743	861
ENSDARG00000014682	ENSDART00000038803	12	6	6	AACATCTACAGGCTGTGGGTGATTT	7	+	829	861
ENSDARG00000014682	ENSDART00000038803	12	6	6	AACATCTACAGGCTGTGGGTGAT	5	+	829	861
ENSDARG00000014682	ENSDART00000038803	12	6	6	AACACCAGAGCAGAAGATGTTTCT	6	+	625	861
ENSDARG00000014682	ENSDART00000080470	12	1	1	TCCCTCATCGGTGTGTGGAGGGT	5	+	58	933
ENSDARG00000014682	ENSDART00000080470	12	3	3	TCCACCAACGGATCTGTGAATAC	5	+	338	933
ENSDARG00000014682	ENSDART00000080470	12	5	5	CTCTTCAACAAATCGTTCTGATTCT	7	+	467	933
ENSDARG00000014682	ENSDART00000080470	12	8	8	TTCATCAGATGCTGGTGTTTTTTAC	7	+	866	933
ENSDARG00000014682	ENSDART00000080470	12	8	8	TTCATCAGATGCTGGTGTTTTTT	5	+	866	933
ENSDARG00000014682	ENSDART00000080470	12	8	8	TCCGACTTACAGTTATGATGGTTTT	7	+	833	933
ENSDARG00000014682	ENSDART00000080470	12	8	8	AACATCTACAGGCTGTGGGTGATTT	7	+	919	933
ENSDARG00000014682	ENSDART00000080470	12	8	8	AACATCTACAGGCTGTGGGTGAT	5	+	919	933
ENSDARG00000014682	ENSDART00000080470	12	8	8	AACACCAGAGCAGAAGATGTTTCT	6	+	715	933
ENSDARG00000014907	ENSDART00000012318	12	1	1	GGCCGCGCACACTGGGCAGCAGTC	6	-	175	1431
ENSDARG00000014907	ENSDART00000012318	12	1	1	GCCGGCCGCGCACACTGGGCAGCA	6	-	178	1431
ENSDARG00000014907	ENSDART00000012318	12	1	1	GACACCCCATCACTGCCGCAGAC	5	-	352	1431
ENSDARG00000014907	ENSDART00000012318	12	1	1	CTCTCCGTCTCACGGTAGTCGTT	5	-	291	1431
ENSDARG00000014907	ENSDART00000012318	12	1	1	GCAGGCTCCTCTCTGGATGAAGAT	6	-	442	1431
ENSDARG00000014907	ENSDART00000012318	12	2	2	CTCCACCACATCAGCGATGAAGTT	6	-	511	1431
ENSDARG00000014907	ENSDART00000012318	12	2	2	TCCACCACATCAGCGATGAAGTT	5	-	511	1431
ENSDARG00000014907	ENSDART00000012318	12	3	3	CTCATCTACGTCTTTGATTTTGGC	6	-	718	1431
ENSDARG00000014907	ENSDART00000012318	12	3	3	CACCACAAAACCAGAGCCGCTGGC	6	-	604	1431
ENSDARG00000014907	ENSDART00000012318	12	3	3	ACCTTCACCCGATGTTTGTTGGC	5	-	667	1431
ENSDARG00000014907	ENSDART00000012318	12	8	8	CACTTCAGCTGGTGTTTTGGGAA	5	-	1253	1431
ENSDARG00000014907	ENSDART00000012318	12	8	8	CTACTCACACTTCAGCTGGTGTT	5	-	1260	1431
ENSDARG00000014907	ENSDART00000012318	12	8	8	TACTCACACTTCAGCTGGTGTTTTG	7	-	1257	1431
ENSDARG00000014907	ENSDART00000012318	12	9	9	CTCTCAGGCTTTCGTCTGTCTTG	5	-	1356	1431
ENSDARG00000015050	ENSDART00000014868	12	3	3	CCCTACAGAAGCGGAGCTGCAGGA	6	+	138	447
ENSDARG00000015050	ENSDART00000014868	12	3	3	CTACACAGAGTTCAAAGAGGCGTTT	7	+	36	447
ENSDARG00000015050	ENSDART00000014868	12	3	3	GAACCCTACAGAAGCGGAGCTGCA	6	+	135	447
ENSDARG00000015134	ENSDART00000008351	12	9	9	CACCCAGCAAGAGGTTTGATGGT	5	-	627	1233
ENSDARG00000015134	ENSDART00000008351	12	12	12	TTATCCAGCATTCTGGTGATGAG	5	-	949	1233
ENSDARG00000015134	ENSDART00000008351	12	13	13	CTCACCACAGCAGACAGGCTGGGCA	7	-	1118	1233
ENSDARG00000015134	ENSDART00000008351	12	13	13	CACCACAGCAGACAGGCTGGGCA	5	-	1118	1233
ENSDARG00000015144	ENSDART00000021301	12	3	3	TCCTGCGCCTCTCGCTGGGCCTGT	6	-	312	579
ENSDARG00000015144	ENSDART00000021301	12	4	4	CTCTTCTTCCTGCTTGGCTGCCTTT	7	-	444	579
ENSDARG00000015144	ENSDART00000021301	12	4	4	TCCTCCTTCCATTTTTCTGCCGCA	6	-	408	579
ENSDARG00000015144	ENSDART00000021301	12	5	5	TTCTTCCTCGCCTCTCTGTCTCT	5	-	512	579
ENSDARG00000015179	ENSDART00000050074	12	6	6	TTCTCCAGCTCTGCAGGCTGTTTTG	7	+	531	1518
ENSDARG00000015179	ENSDART00000050074	12	6	6	GTACACAGCTCCAGCGCTGTTGGC	6	+	612	1518
ENSDARG00000015179	ENSDART00000050074	12	6	6	GAAACCGGCGTGAGTGTGGATGTC	6	+	568	1518
ENSDARG00000015179	ENSDART00000050074	12	6	6	GAAACCGGCGTGAGTGTGGATGT	5	+	568	1518
ENSDARG00000015179	ENSDART00000050074	12	6	6	CACAGCTCCAGCGCTGTTGGCGGC	6	+	615	1518
ENSDARG00000015179	ENSDART00000050074	12	6	6	AGCTCCAGCGCTGTTGGCGGCCTGC	7	+	618	1518
ENSDARG00000015179	ENSDART00000050074	12	10	10	CACTGCTGCTTGGAGGCTTGATTC	6	+	1001	1518
ENSDARG00000015179	ENSDART00000050074	12	10	10	GGCCACTGCTGCTTGGAGGCTTG	5	+	998	1518
ENSDARG00000015179	ENSDART00000050074	12	12	12	GTTTGCAAACACAGGGAGTTTAC	5	+	1310	1518
[truncated: 7,299 more rows]
