# Supplementary material for: Rapid Mutation of Endogenous Zebrafish Genes Using Zinc Finger Nucleases Made by Oligomerized Pool ENgineering (OPEN)
Source: PLoS One. 2009 Feb 9;4(2):e4348. doi: 10.1371/journal.pone.0004348 (PMC2634973; doi:10.1371/journal.pone.0004348)
Supplement: Table S13 — Potential OPEN ZFN target sites in gene transcripts encoded on zebrafish chromosome 13. Data presented as described in the legend to Table S1. (1.98 MB XLS) [file pone.0004348.s013.xls]

## Sheet: Chromosome13
Gene ID	Transcript ID	Chromosome Number	Exon Number	Coding Exon Number	TargetSite	ZFN Spacer Length	Strand	ZFN Cleavage Site	Coding Sequence Length
ENSDARG00000000551	ENSDART00000043004	13	1	1	AACAACAAAGAGACGGCGGATTC	5	+	484	975
ENSDARG00000000551	ENSDART00000043004	13	1	1	TTCATCATCAAACCGGGAGTGGGAG	7	+	415	975
ENSDARG00000000551	ENSDART00000043004	13	1	1	TTCATCATCAAACCGGGAGTGGGA	6	+	415	975
ENSDARG00000000551	ENSDART00000043004	13	1	1	TCCTCCCTCTGGTGGTGTGCAGTT	6	+	275	975
ENSDARG00000000551	ENSDART00000043004	13	1	1	ATCATCAAACCGGGAGTGGGAGCC	6	+	418	975
ENSDARG00000000551	ENSDART00000043004	13	1	1	AGCAACAACAAAGAGACGGCGGA	5	+	481	975
ENSDARG00000000551	ENSDART00000043004	13	1	1	AACACCAACAACTTGGGGCTGGA	5	+	451	975
ENSDARG00000000551	ENSDART00000043004	13	1	1	AACCTCACCCGTGCGCAGATGAC	5	+	202	975
ENSDARG00000000551	ENSDART00000043004	13	2	2	GTTTCCATCCAACCTAGTGGCTGCG	7	+	531	975
ENSDARG00000000551	ENSDART00000043004	13	3	3	CTACAAGACAGTTCTTATTGGAA	5	+	579	975
ENSDARG00000000551	ENSDART00000043004	13	4	4	GTTCTCTTCGCTATGGTTTTTGGA	6	+	679	975
ENSDARG00000000551	ENSDART00000043004	13	4	4	GTTCTCTTCGCTATGGTTTTTGGAG	7	+	679	975
ENSDARG00000000551	ENSDART00000043004	13	6	6	CACACCAGAACCAAGAAGAAAAC	5	+	914	975
ENSDARG00000000551	ENSDART00000057584	13	1	1	TCCTCCCTCTGGTGGTGTGCAGTT	6	+	275	1551
ENSDARG00000000551	ENSDART00000057584	13	1	1	AGCAACAACAAAGAGACGGCGGA	5	+	481	1551
ENSDARG00000000551	ENSDART00000057584	13	1	1	TTCATCATCAAACCGGGAGTGGGA	6	+	415	1551
ENSDARG00000000551	ENSDART00000057584	13	1	1	TTCATCATCAAACCGGGAGTGGGAG	7	+	415	1551
ENSDARG00000000551	ENSDART00000057584	13	1	1	AACCTCACCCGTGCGCAGATGAC	5	+	202	1551
ENSDARG00000000551	ENSDART00000057584	13	1	1	AACACCAACAACTTGGGGCTGGA	5	+	451	1551
ENSDARG00000000551	ENSDART00000057584	13	1	1	AACAACAAAGAGACGGCGGATTC	5	+	484	1551
ENSDARG00000000551	ENSDART00000057584	13	1	1	ATCATCAAACCGGGAGTGGGAGCC	6	+	418	1551
ENSDARG00000000551	ENSDART00000057584	13	2	2	GTTTCCATCCAACCTAGTGGCTGCG	7	+	531	1551
ENSDARG00000000551	ENSDART00000057584	13	3	3	GTTCTCTTCGCTATGGTTTTTGGA	6	+	613	1551
ENSDARG00000000551	ENSDART00000057584	13	3	3	GTTCTCTTCGCTATGGTTTTTGGAG	7	+	613	1551
ENSDARG00000000551	ENSDART00000057584	13	5	5	CTCTGCCCACCATGATGAAGTGTGT	7	+	977	1551
ENSDARG00000000551	ENSDART00000057584	13	6	6	CACCGCTTCTAGTGTGGGAGCAGCA	7	+	1173	1551
ENSDARG00000000551	ENSDART00000057584	13	6	6	AGCCACCGCTTCTAGTGTGGGAGCA	7	+	1170	1551
ENSDARG00000000551	ENSDART00000057584	13	6	6	ACAGCCACCGCTTCTAGTGTGGGAG	7	+	1168	1551
ENSDARG00000000551	ENSDART00000057584	13	6	6	AGCCACCGCTTCTAGTGTGGGAG	5	+	1170	1551
ENSDARG00000000551	ENSDART00000057584	13	7	7	AGAAACAAAAGCATCAGCAGGAGCA	7	+	1382	1551
ENSDARG00000000551	ENSDART00000057584	13	7	7	CACACCAGAACCAAGAAGAAAAC	5	+	1490	1551
ENSDARG00000000551	ENSDART00000057584	13	7	7	GACCGCACCACTACTGTGGTGAA	5	+	1300	1551
ENSDARG00000000760	ENSDART00000000831	13	1	1	TACAACAAAAAGCCGAAGCTGGA	5	+	113	831
ENSDARG00000000760	ENSDART00000000831	13	1	1	CTCAACGACTTCGATTTGCTGTG	5	+	170	831
ENSDARG00000000760	ENSDART00000000831	13	1	1	CAAAAAGCCGAAGCTGGAGAAGAA	6	+	118	831
ENSDARG00000000760	ENSDART00000000831	13	1	1	ACAAAAAGCCGAAGCTGGAGAAGAA	7	+	117	831
ENSDARG00000000760	ENSDART00000000831	13	1	1	AACGACTTCGATTTGCTGTGGAA	5	+	173	831
ENSDARG00000000760	ENSDART00000000831	13	5	5	AAAAAAGACTCAACAGAAGAAGGA	6	+	621	831
ENSDARG00000000760	ENSDART00000000831	13	6	6	GGCTTCAGAGGAAGGAGGAAGAA	5	+	817	831
ENSDARG00000001452	ENSDART00000001678	13	4	4	ACATACAAATTTGTTTGATGACTTT	7	-	291	2529
ENSDARG00000001452	ENSDART00000001678	13	5	5	AACAAAGTCCCACGCTGACTGAGGA	7	-	352	2529
ENSDARG00000001452	ENSDART00000001678	13	5	5	GTCCCACGCTGACTGAGGAATCT	5	-	348	2529
ENSDARG00000001452	ENSDART00000001678	13	6	6	TTATACAGCCCACTAGACTTTGGG	6	-	534	2529
ENSDARG00000001452	ENSDART00000001678	13	7	7	AAAACCATCTCAACGATCTGCTGTC	7	-	593	2529
ENSDARG00000001452	ENSDART00000001678	13	7	7	GTCCTCCTCTCGGGGCTTTGTTTCT	7	-	571	2529
ENSDARG00000001452	ENSDART00000001678	13	7	7	GTCCTCCTCTCGGGGCTTTGTTT	5	-	573	2529
ENSDARG00000001452	ENSDART00000001678	13	10	10	CACAGCACCAGAGGATGAAGAAGAG	7	-	930	2529
ENSDARG00000001452	ENSDART00000001678	13	11	11	AGAAGCCACTGCAATGGGATTGC	5	-	971	2529
ENSDARG00000001452	ENSDART00000001678	13	12	12	GCAGTCACACTCCTCGCCTTTTTC	6	-	1237	2529
ENSDARG00000001452	ENSDART00000001678	13	14	14	CCCCACAGCATCTTGCAGTGTTC	5	-	1531	2529
ENSDARG00000001452	ENSDART00000001678	13	15	15	TTACTCAGCGCTTTTGGAGGTTCT	6	-	1606	2529
ENSDARG00000001452	ENSDART00000001678	13	16	16	TCCAAAGCCATGTAGCAGGTTCT	5	-	1711	2529
ENSDARG00000001452	ENSDART00000001678	13	16	16	ATCCAAAGCCATGTAGCAGGTTCT	6	-	1711	2529
ENSDARG00000001452	ENSDART00000001678	13	16	16	GAATCCAAAGCCATGTAGCAGGT	5	-	1714	2529
ENSDARG00000001452	ENSDART00000001678	13	20	20	AGCCGCAGACCGAAGAGGTTTAC	5	-	2210	2529
ENSDARG00000001452	ENSDART00000049013	13	2	2	ACATACAAATTTGTTTGATGACTTT	7	-	144	2091
ENSDARG00000001452	ENSDART00000049013	13	3	3	AACAAAGTCCCACGCTGACTGAGGA	7	-	205	2091
ENSDARG00000001452	ENSDART00000049013	13	3	3	GTCCCACGCTGACTGAGGAATCT	5	-	201	2091
ENSDARG00000001452	ENSDART00000049013	13	4	4	TTATACAGCCCACTAGACTTTGGG	6	-	387	2091
ENSDARG00000001452	ENSDART00000049013	13	7	7	CACAGCACCAGAGGATGAAGAAGAG	7	-	717	2091
ENSDARG00000001452	ENSDART00000049013	13	8	8	AGAAGCCACTGCAATGGGATTGC	5	-	758	2091
ENSDARG00000001452	ENSDART00000049013	13	9	9	GCAGTCACACTCCTCGCCTTTTTC	6	-	1024	2091
ENSDARG00000001452	ENSDART00000049013	13	11	11	CCCCACAGCATCTTGCAGTGTTC	5	-	1318	2091
ENSDARG00000001452	ENSDART00000049013	13	12	12	TTACTCAGCGCTTTTGGAGGTTCT	6	-	1393	2091
ENSDARG00000001452	ENSDART00000049013	13	13	13	GAATCCAAAGCCATGTAGCAGGT	5	-	1501	2091
ENSDARG00000001452	ENSDART00000049013	13	13	13	ATCCAAAGCCATGTAGCAGGTTCT	6	-	1498	2091
ENSDARG00000001452	ENSDART00000049013	13	13	13	TCCAAAGCCATGTAGCAGGTTCT	5	-	1498	2091
ENSDARG00000001578	ENSDART00000001830	13	2	2	GTTTCACACCTGCAAAGGCTTTTTC	7	-	283	873
ENSDARG00000001578	ENSDART00000001830	13	4	4	TCCCAAGCAGGATTTCTGGCTGT	5	-	495	873
ENSDARG00000001578	ENSDART00000001830	13	4	4	GTCCCAAGCAGGATTTCTGGCTGT	6	-	495	873
ENSDARG00000001578	ENSDART00000001830	13	4	4	CACATCCTCCGCCAAGCTGGAGAA	6	-	419	873
ENSDARG00000001578	ENSDART00000001830	13	4	4	ACATCCTCCGCCAAGCTGGAGAA	5	-	419	873
ENSDARG00000001578	ENSDART00000001830	13	5	5	TCCAACTGCTCTTGTAAGCCTCT	5	-	542	873
ENSDARG00000001825	ENSDART00000002858	13	3	3	TTCGTCAAACATCTGAGTAGCCTCT	7	-	249	1632
ENSDARG00000001825	ENSDART00000002858	13	4	4	AGAACCAGATTTGCAATCTTGAGCT	7	-	332	1632
ENSDARG00000001825	ENSDART00000002858	13	9	9	ACCTCAACCTGACCCTGCTGGAGAA	7	-	968	1632
ENSDARG00000001825	ENSDART00000002858	13	10	10	ACACTCCACCATAGTGGCGATTTT	6	-	1093	1632
ENSDARG00000001825	ENSDART00000002858	13	10	10	CACTCCACCATAGTGGCGATTTT	5	-	1093	1632
ENSDARG00000001825	ENSDART00000002858	13	10	10	CTCCCACTCCTGCTGGATGATTC	5	-	1133	1632
ENSDARG00000001825	ENSDART00000002858	13	10	10	TGCTCCCACTCCTGCTGGATGATTC	7	-	1133	1632
ENSDARG00000001825	ENSDART00000002858	13	11	11	CTCTCAAGAGTTGTGAGTTGCTTTG	7	-	1277	1632
ENSDARG00000001825	ENSDART00000002858	13	13	13	TCCAGCTCCGCTCTCAGCAGGAGCA	7	-	1577	1632
ENSDARG00000001825	ENSDART00000002858	13	13	13	CTCTTCAGACTGAGCTCTGGCGAT	6	-	1552	1632
ENSDARG00000001825	ENSDART00000002858	13	13	13	AGCAGCTTCTTTCTCAGGAGGATGT	7	-	1523	1632
ENSDARG00000001888	ENSDART00000013103	13	2	1	TTCCAATAAGTGTTTGGAGCAGTA	6	-	217	1170
ENSDARG00000001888	ENSDART00000013103	13	2	1	TTCATCTGCCGATCCTGCGGCGAC	6	-	247	1170
ENSDARG00000001888	ENSDART00000013103	13	2	1	GTTCCCCTCTCCGTGAGCATTGTGC	7	-	45	1170
ENSDARG00000001888	ENSDART00000013103	13	2	1	GCCTACAGCAGCGGTGTGTGCATCT	7	-	120	1170
ENSDARG00000001888	ENSDART00000013103	13	2	1	CTCAAATACTTCAGGCTCTGGTGAC	7	-	675	1170
ENSDARG00000001888	ENSDART00000013103	13	2	1	CCCTCCATCCCTGCATGCTGCTGAG	7	-	85	1170
ENSDARG00000001888	ENSDART00000013103	13	2	1	AGCTACTGCAGTTGAGCCGCTTCT	6	-	400	1170
ENSDARG00000001888	ENSDART00000013103	13	2	1	AGCAGCACAGCTACTGCAGTTGAG	6	-	408	1170
ENSDARG00000001888	ENSDART00000013103	13	2	1	AGAGCCGCCTGCATTCTGTATAC	5	-	551	1170
ENSDARG00000001888	ENSDART00000013103	13	3	2	TGCATCCTCTGACACCTGGGGTGCA	7	-	909	1170
ENSDARG00000001888	ENSDART00000013103	13	4	3	CAAGGCCGCCCCCTGGTGGAAGGT	6	-	1064	1170
ENSDARG00000001888	ENSDART00000013103	13	4	3	GGCCGCCCCCTGGTGGAAGGTTAG	6	-	1061	1170
ENSDARG00000001888	ENSDART00000013103	13	5	4	ACCATCCTCCTCTCTTTGGGGGT	5	-	1130	1170
ENSDARG00000001888	ENSDART00000013103	13	5	4	TACACCATCCTCCTCTCTTTGGGG	6	-	1132	1170
ENSDARG00000001888	ENSDART00000013103	13	5	4	ACCATCCTCCTCTCTTTGGGGGTTC	7	-	1128	1170
ENSDARG00000001888	ENSDART00000013103	13	5	4	ACACCATCCTCCTCTCTTTGGGGGT	7	-	1130	1170
ENSDARG00000001888	ENSDART00000013103	13	5	4	ACACCATCCTCCTCTCTTTGGGG	5	-	1132	1170
ENSDARG00000002071	ENSDART00000018155	13	1	1	TCCCGCGGCTCGAGCTGCTGTTGCC	7	-	46	1365
ENSDARG00000002071	ENSDART00000018155	13	1	1	TCCACCACCTTCCCTTTGCCTTC	5	-	127	1365
ENSDARG00000002071	ENSDART00000018155	13	1	1	GTTGCCTCCGTCCTGCGGCTGTG	5	-	29	1365
ENSDARG00000002071	ENSDART00000018155	13	1	1	GTCCACCACCTTCCCTTTGCCTTC	6	-	127	1365
ENSDARG00000002071	ENSDART00000018155	13	1	1	AAACTAACCTGACATCTGCAGAC	5	-	175	1365
ENSDARG00000002071	ENSDART00000018155	13	7	7	ACATCAATCTCCAGTGAAGGGTAC	6	-	621	1365
ENSDARG00000002071	ENSDART00000018155	13	9	9	GACTTCACCAACGTTCTGTGGAG	5	-	863	1365
ENSDARG00000002071	ENSDART00000018155	13	9	9	GACTTCACCAACGTTCTGTGGAGGC	7	-	861	1365
ENSDARG00000002071	ENSDART00000018155	13	9	9	CTCCAATCCCAACTCTGGTGGTGTA	7	-	904	1365
ENSDARG00000002071	ENSDART00000018155	13	9	9	TTCACCAACGTTCTGTGGAGGCA	5	-	860	1365
ENSDARG00000002071	ENSDART00000018155	13	10	10	CTCCTCTTACGACCTGTGGTGAC	5	-	994	1365
ENSDARG00000002071	ENSDART00000018155	13	12	12	CTCCACTTCAACCTTCTGTAGCA	5	-	1187	1365
ENSDARG00000002077	ENSDART00000006648	13	1	1	AAACCCGTCTCTGAAGCTGATGGT	6	+	54	927
ENSDARG00000002077	ENSDART00000006648	13	5	5	AGAGGCAACTGCAGGCTAAGAGGAA	7	+	518	927
ENSDARG00000002194	ENSDART00000020663	13	1	1	GCCACCAGAGGAAGTCTTGAGCG	5	-	37	1269
ENSDARG00000002194	ENSDART00000020663	13	1	1	CCCAAAAGACAAACAGTAGGAGAA	6	-	80	1269
ENSDARG00000002194	ENSDART00000020663	13	1	1	GAAGGCCACCAGAGGAAGTCTTG	5	-	41	1269
ENSDARG00000002194	ENSDART00000020663	13	2	2	TACTACCTCTTCATGCTGATGTG	5	-	346	1269
ENSDARG00000002194	ENSDART00000020663	13	3	3	AGCAAAAGCTGGACCGGATTTGTC	6	-	426	1269
ENSDARG00000002194	ENSDART00000020663	13	3	3	AGCAAAAGCTGGACCGGATTTGTCT	7	-	425	1269
ENSDARG00000002194	ENSDART00000020663	13	4	4	GTACTCACCGAACATTGCGAATAA	6	-	646	1269
ENSDARG00000002194	ENSDART00000020663	13	6	6	ATCCTAGGCCTGATAAGAGGGATGC	7	-	937	1269
ENSDARG00000002194	ENSDART00000020663	13	7	7	AAAAGCAAACAGCATGTGATTCT	5	-	974	1269
ENSDARG00000002194	ENSDART00000020663	13	8	8	GCAAACTGCACAGCTCTGAAAAC	5	-	1093	1269
ENSDARG00000002194	ENSDART00000020663	13	8	8	AGACACACACACAGTGTTATGAGGA	7	-	1136	1269
ENSDARG00000002194	ENSDART00000020663	13	8	8	ACACACACAGTGTTATGAGGAGAAC	7	-	1132	1269
ENSDARG00000002194	ENSDART00000020663	13	8	8	ACACACACACAGTGTTATGAGGA	5	-	1136	1269
ENSDARG00000002194	ENSDART00000099929	13	1	1	GCCACCAGAGGAAGTCTTGAGCG	5	-	31	1050
ENSDARG00000002194	ENSDART00000099929	13	1	1	GAAGGCCACCAGAGGAAGTCTTG	5	-	35	1050
ENSDARG00000002194	ENSDART00000099929	13	1	1	CCCAAAAGACAAACAGTAGGAGAA	6	-	74	1050
ENSDARG00000002194	ENSDART00000099929	13	3	3	TACTACCTCTTCATGCTGATGTG	5	-	352	1050
ENSDARG00000002194	ENSDART00000099929	13	4	4	AGCAAAAGCTGGACCGGATTTGTCT	7	-	431	1050
ENSDARG00000002194	ENSDART00000099929	13	4	4	AGCAAAAGCTGGACCGGATTTGTC	6	-	432	1050
ENSDARG00000002194	ENSDART00000099929	13	5	5	GTACTCACCGAACATTGCGAATAA	6	-	652	1050
ENSDARG00000002194	ENSDART00000099929	13	7	7	ATCCTAGGCCTGATAAGAGGGATGC	7	-	943	1050
ENSDARG00000002194	ENSDART00000099929	13	8	8	AAAAGCAAACAGCATGTGATTCT	5	-	980	1050
ENSDARG00000002194	ENSDART00000099930	13	1	1	GCCACCAGAGGAAGTCTTGAGCG	5	-	37	1110
ENSDARG00000002194	ENSDART00000099930	13	1	1	GAAGGCCACCAGAGGAAGTCTTG	5	-	41	1110
ENSDARG00000002194	ENSDART00000099930	13	1	1	CCCAAAAGACAAACAGTAGGAGAA	6	-	80	1110
ENSDARG00000002194	ENSDART00000099930	13	4	4	TACTACCTCTTCATGCTGATGTG	5	-	367	1110
ENSDARG00000002194	ENSDART00000099930	13	5	5	AGCAAAAGCTGGACCGGATTTGTCT	7	-	446	1110
ENSDARG00000002194	ENSDART00000099930	13	5	5	AGCAAAAGCTGGACCGGATTTGTC	6	-	447	1110
ENSDARG00000002194	ENSDART00000099930	13	6	6	GTACTCACCGAACATTGCGAATAA	6	-	667	1110
ENSDARG00000002194	ENSDART00000099930	13	8	8	ATCCTAGGCCTGATAAGAGGGATGC	7	-	958	1110
ENSDARG00000002194	ENSDART00000099930	13	9	9	AAAAGCAAACAGCATGTGATTCT	5	-	995	1110
ENSDARG00000002197	ENSDART00000023449	13	3	3	TTCAACCTCAGAGACTGTGAGTCT	6	+	346	1536
ENSDARG00000002197	ENSDART00000023449	13	6	6	GTTGCCATCCAGCTGAATGATAC	5	+	583	1536
ENSDARG00000002197	ENSDART00000023449	13	9	9	CTCCACTGCGGGTACAGAGGCGTCT	7	+	981	1536
ENSDARG00000002197	ENSDART00000023449	13	9	9	CCCAGCCACAGACCTGTCGGAGCA	6	+	954	1536
ENSDARG00000002197	ENSDART00000023449	13	9	9	AACCTCTTCATCTTTGGCATGAGGG	7	+	1102	1536
ENSDARG00000002197	ENSDART00000023449	13	12	12	GTACGCCACTGAGATCTGGGGTG	5	+	1440	1536
ENSDARG00000002197	ENSDART00000023449	13	12	12	GTACGCCACTGAGATCTGGGGTGTG	7	+	1440	1536
ENSDARG00000002197	ENSDART00000082174	13	2	2	GTCTGCAGAACGCCTGTGATGAG	5	+	320	2877
ENSDARG00000002197	ENSDART00000082174	13	6	6	TTCAACCTCAGAGACTGTGAGTCT	6	+	769	2877
ENSDARG00000002197	ENSDART00000082174	13	9	9	GTTGCCATCCAGCTGAATGATAC	5	+	1006	2877
ENSDARG00000002197	ENSDART00000082174	13	11	11	GACATCATCAAGAGAGACGTGTAA	6	+	1390	2877
ENSDARG00000002197	ENSDART00000082174	13	18	18	AAATCCTGCCTCCATGTTTGATGT	6	+	1827	2877
ENSDARG00000002197	ENSDART00000082174	13	18	18	AAATCCTGCCTCCATGTTTGATGTC	7	+	1827	2877
ENSDARG00000002197	ENSDART00000082174	13	20	20	GCATGCTCCCTTTGACTAAGGCTGT	7	+	1982	2877
ENSDARG00000002197	ENSDART00000082174	13	24	24	CCCAGCCACAGACCTGTCGGAGCA	6	+	2295	2877
ENSDARG00000002197	ENSDART00000082174	13	24	24	CTCCACTGCGGGTACAGAGGCGTCT	7	+	2322	2877
ENSDARG00000002197	ENSDART00000082174	13	24	24	AACCTCTTCATCTTTGGCATGAGGG	7	+	2443	2877
ENSDARG00000002197	ENSDART00000082174	13	27	27	GTACGCCACTGAGATCTGGGGTGTG	7	+	2781	2877
ENSDARG00000002197	ENSDART00000082174	13	27	27	GTACGCCACTGAGATCTGGGGTG	5	+	2781	2877
ENSDARG00000002219	ENSDART00000051886	13	1	1	GGCGGCAGCGCGGGCAGGGGATGCT	7	+	90	924
ENSDARG00000002219	ENSDART00000051886	13	1	1	CAAGGCGGCAGCGCGGGCAGGGGAT	7	+	87	924
ENSDARG00000002219	ENSDART00000051886	13	1	1	AGAAACAGCTGTGAGGTGTTTAG	5	+	150	924
ENSDARG00000002219	ENSDART00000051886	13	4	4	CACATCAGAATAAAGCATTGGAC	5	+	437	924
ENSDARG00000002219	ENSDART00000051886	13	6	6	CGCTACATCCACCGGAGGAATTC	5	+	546	924
ENSDARG00000002219	ENSDART00000051886	13	8	8	GAAATCAGCCGTAGGCGCCGCTGAA	7	+	723	924
ENSDARG00000002219	ENSDART00000051886	13	8	8	AAATCAGCCGTAGGCGCCGCTGAA	6	+	724	924
ENSDARG00000002332	ENSDART00000024386	13	6	6	AGCATCAGAGGCTCAGCTGAAGTA	6	+	642	1023
ENSDARG00000002332	ENSDART00000024386	13	9	9	AGATTCTCCCTGATGGTTTGCCGTC	7	+	872	1023
ENSDARG00000002332	ENSDART00000024386	13	9	9	TGCTCAAACAGGTGCGGCGGCTGGA	7	+	998	1023
ENSDARG00000002403	ENSDART00000003314	13	1	1	GTAATCGACTGCTCTCTGATGTC	5	-	36	1437
ENSDARG00000002403	ENSDART00000003314	13	1	1	AAAATCGACGTAAGTTGAAGAGGCA	7	-	72	1437
ENSDARG00000002403	ENSDART00000003314	13	2	2	GTTCTCAGAAAGCTGCTGTTGTG	5	-	221	1437
ENSDARG00000002403	ENSDART00000003314	13	3	3	AGCTTCCTCTTGGCGGTGCGGCC	5	-	334	1437
ENSDARG00000002403	ENSDART00000003314	13	4	4	ACCCTCATCTTGTGGTGTTTTTTCT	7	-	390	1437
ENSDARG00000002403	ENSDART00000003314	13	4	4	AGCTTCAGCTGGAACTGGAGTCTGT	7	-	459	1437
ENSDARG00000002403	ENSDART00000003314	13	4	4	ACCCTCATCTTGTGGTGTTTTTT	5	-	392	1437
ENSDARG00000002403	ENSDART00000003314	13	5	5	TTCATCAGACCTTTATGGCGGGGAA	7	-	590	1437
ENSDARG00000002403	ENSDART00000003314	13	5	5	GTTGTCGGCCGCATTGCAGGTTTT	6	-	618	1437
ENSDARG00000002403	ENSDART00000003314	13	12	12	AACATCTTCTCTTTCTTCTGCTTTC	7	-	1394	1437
ENSDARG00000002403	ENSDART00000100539	13	1	1	AAAATCGACGTAAGTTGAAGAGGCA	7	-	54	1392
ENSDARG00000002403	ENSDART00000100539	13	1	1	GTAATCGACTGCTCTCTGATGTC	5	-	18	1392
ENSDARG00000002403	ENSDART00000100539	13	2	2	GTTCTCAGAAAGCTGCTGTTGTG	5	-	203	1392
ENSDARG00000002403	ENSDART00000100539	13	4	4	AGCTTCCTCTTGGCGGTGCGGCC	5	-	289	1392
ENSDARG00000002403	ENSDART00000100539	13	5	5	AGCTTCAGCTGGAACTGGAGTCTGT	7	-	414	1392
ENSDARG00000002403	ENSDART00000100539	13	5	5	ACCCTCATCTTGTGGTGTTTTTTCT	7	-	345	1392
ENSDARG00000002403	ENSDART00000100539	13	5	5	ACCCTCATCTTGTGGTGTTTTTT	5	-	347	1392
ENSDARG00000002403	ENSDART00000100539	13	6	6	GTTGTCGGCCGCATTGCAGGTTTT	6	-	573	1392
ENSDARG00000002403	ENSDART00000100539	13	6	6	TTCATCAGACCTTTATGGCGGGGAA	7	-	545	1392
ENSDARG00000002403	ENSDART00000100539	13	13	13	AACATCTTCTCTTTCTTCTGCTTTC	7	-	1349	1392
ENSDARG00000002509	ENSDART00000075299	13	2	2	AACTCCGGCAGCCAGAAGAAGAG	5	+	370	864
ENSDARG00000002509	ENSDART00000075299	13	3	3	TTCTGCACAACAAACCGCTGGGGCA	7	+	641	864
ENSDARG00000002509	ENSDART00000075299	13	3	3	TTCTCCAACACTGCAGTGGCTGAT	6	+	495	864
ENSDARG00000002509	ENSDART00000075299	13	3	3	CTCCAACACTGCAGTGGCTGATGGA	7	+	497	864
ENSDARG00000002509	ENSDART00000075299	13	3	3	CCCTTCTCCAACACTGCAGTGGCT	6	+	492	864
ENSDARG00000002509	ENSDART00000075299	13	3	3	CAACACTGCAGTGGCTGATGGAGAA	7	+	500	864
ENSDARG00000002509	ENSDART00000075299	13	4	4	CTCTGCTGCTGCTCGCGATGGTTTT	7	+	758	864
ENSDARG00000002722	ENSDART00000057045	13	1	1	GAAAACATCCTGTGGGCGACGGC	5	+	16	903
ENSDARG00000003146	ENSDART00000026253	13	1	1	CTCTCACCCCTTTCATGGAGTCGAG	7	-	934	1701
ENSDARG00000003146	ENSDART00000026253	13	1	1	GAAGGCAGACCTTGAGAGGAGTTG	6	-	97	1701
ENSDARG00000003146	ENSDART00000026253	13	1	1	TGCTCCCTCAGACTGCTGAGTTC	5	-	400	1701
ENSDARG00000003146	ENSDART00000026253	13	1	1	TTCTCCAGCGCTCTGTTTTGGTT	5	-	313	1701
ENSDARG00000003146	ENSDART00000026253	13	1	1	TTCTCCAGCGCTCTGTTTTGGTTCT	7	-	311	1701
ENSDARG00000003146	ENSDART00000026253	13	1	1	CTCGTCCTCCAGGTTCTGGCGGT	5	-	464	1701
ENSDARG00000003146	ENSDART00000026253	13	1	1	CGCACCTGCATATTTGCTTGAGTA	6	-	199	1701
ENSDARG00000003146	ENSDART00000026253	13	1	1	AGACGCTCCATTGTGAGGCTGGTGC	7	-	11	1701
ENSDARG00000003146	ENSDART00000026253	13	1	1	AGACGCTCCATTGTGAGGCTGGT	5	-	13	1701
ENSDARG00000003146	ENSDART00000026253	13	2	2	CTCAAATTCCAACTCTCTGATTGT	6	-	1027	1701
ENSDARG00000003146	ENSDART00000026253	13	2	2	TTATACTACCTGTAGGAGTAGAT	5	-	1135	1701
ENSDARG00000003146	ENSDART00000026253	13	3	3	ACCTACTTCATCAATGTCTGTTTCT	7	-	1602	1701
ENSDARG00000003146	ENSDART00000026253	13	3	3	TTCCACGTCTTCTCTGGTTGTTTCT	7	-	1320	1701
ENSDARG00000003146	ENSDART00000026253	13	3	3	CACATCTTCTTCTTCAGGTGCTTCT	7	-	1692	1701
ENSDARG00000003146	ENSDART00000057913	13	1	1	TTCTCCAGCGCTCTGTTTTGGTTCT	7	-	86	1173
ENSDARG00000003146	ENSDART00000057913	13	1	1	TTCTCCAGCGCTCTGTTTTGGTT	5	-	88	1173
ENSDARG00000003146	ENSDART00000057913	13	1	1	TGCTCCCTCAGACTGCTGAGTTC	5	-	175	1173
ENSDARG00000003146	ENSDART00000057913	13	1	1	CTCTCACCCCTTTCATGGAGTCGAG	7	-	709	1173
ENSDARG00000003146	ENSDART00000057913	13	1	1	CTCGTCCTCCAGGTTCTGGCGGT	5	-	239	1173
ENSDARG00000003146	ENSDART00000057913	13	2	2	TTATACTACCTGTAGGAGTAGAT	5	-	910	1173
ENSDARG00000003146	ENSDART00000057913	13	2	2	CTCAAATTCCAACTCTCTGATTGT	6	-	802	1173
ENSDARG00000003208	ENSDART00000006257	13	3	2	ACACGCTTCCTGTTAGGGGACGTC	6	+	865	1041
ENSDARG00000003217	ENSDART00000023177	13	3	3	GCCTCCAGAGGTGGTGGAGGGTTT	6	+	231	1014
ENSDARG00000003217	ENSDART00000023177	13	3	3	AGATGCCTCCAGAGGTGGTGGAGGG	7	+	227	1014
ENSDARG00000003217	ENSDART00000023177	13	3	3	AGATGCCTCCAGAGGTGGTGGAG	5	+	227	1014
ENSDARG00000003217	ENSDART00000023177	13	4	4	CTATCATTCTGCTTTTGAGGCCGTC	7	+	528	1014
ENSDARG00000003217	ENSDART00000023177	13	4	4	CTCCAACCCGCACCAGGTGATTGT	6	+	453	1014
ENSDARG00000003217	ENSDART00000023177	13	6	6	AGAGTCTTCTGAAGTGTGCTAGGCT	7	+	707	1014
ENSDARG00000003217	ENSDART00000023177	13	7	7	GAACAAGACATCAAGTTTTTGAA	5	+	898	1014
ENSDARG00000003217	ENSDART00000101168	13	3	3	GCCTCCAGAGGTGGTGGAGGGTTT	6	+	231	1014
ENSDARG00000003217	ENSDART00000101168	13	3	3	AGATGCCTCCAGAGGTGGTGGAGGG	7	+	227	1014
ENSDARG00000003217	ENSDART00000101168	13	3	3	AGATGCCTCCAGAGGTGGTGGAG	5	+	227	1014
ENSDARG00000003217	ENSDART00000101168	13	4	4	CTATCATTCTGCTTTTGAGGCCGTC	7	+	528	1014
ENSDARG00000003217	ENSDART00000101168	13	4	4	CTCCAACCCGCACCAGGTGATTGT	6	+	453	1014
ENSDARG00000003217	ENSDART00000101168	13	6	6	AGAGTCTTCTGAAGTGTGCTAGGCT	7	+	707	1014
ENSDARG00000003217	ENSDART00000101168	13	7	7	GAACAAGACATCAAGTTTTTGAA	5	+	898	1014
ENSDARG00000003311	ENSDART00000079211	13	1	1	TTCACCTACGCGGCCTGTTTTTTTT	7	-	115	1203
ENSDARG00000003311	ENSDART00000079211	13	1	1	TTCACCGTCTGGAGCCGCTGTAGCG	7	-	15	1203
ENSDARG00000003311	ENSDART00000079211	13	1	1	GGCCGCTTCACCGTCTGGAGCCGCT	7	-	21	1203
ENSDARG00000003311	ENSDART00000079211	13	1	1	CGCTTCACCGTCTGGAGCCGCTGTA	7	-	18	1203
ENSDARG00000003311	ENSDART00000079211	13	1	1	CCCGGCCGCTTCACCGTCTGGAGCC	7	-	24	1203
ENSDARG00000003311	ENSDART00000079211	13	1	1	CACCTACGCGGCCTGTTTTTTTT	5	-	115	1203
ENSDARG00000003311	ENSDART00000079211	13	2	2	GCCAAACCATGGGAAAGCTGTAGTG	7	-	123	1203
ENSDARG00000003311	ENSDART00000079211	13	2	2	TTCTTCTGCTGTAATGTCTTTGGG	6	-	190	1203
ENSDARG00000003311	ENSDART00000079211	13	2	2	TTCTTCTGCTGTAATGTCTTTGGGC	7	-	189	1203
ENSDARG00000003328	ENSDART00000058065	13	2	2	CCCCACTCCCCATTTTTCTGGTTCT	7	+	98	762
ENSDARG00000003328	ENSDART00000058065	13	6	6	GGCAAATTCAGATGTGGGAGTGTTT	7	+	348	762
ENSDARG00000003328	ENSDART00000058065	13	6	6	TGCGGCAAATTCAGATGTGGGAGTG	7	+	345	762
ENSDARG00000003328	ENSDART00000058065	13	6	6	GGCAAATTCAGATGTGGGAGTGT	5	+	348	762
ENSDARG00000003328	ENSDART00000058065	13	7	7	GCAGCCCCCTTTTACAGAAGGAGAC	7	+	492	762
ENSDARG00000003328	ENSDART00000058065	13	10	10	TTCAGCCTCCTGCTGCAGAATGT	5	+	727	762
ENSDARG00000003328	ENSDART00000058065	13	10	10	CTCAAAAACATCACAGACTGGGAT	6	+	751	762
ENSDARG00000003328	ENSDART00000058065	13	10	10	AGCTTCAGCCTCCTGCTGCAGAA	5	+	724	762
ENSDARG00000003328	ENSDART00000058065	13	10	10	AAAAACATCACAGACTGGGATGTA	6	+	754	762
ENSDARG00000003380	ENSDART00000012457	13	1	1	TCCCACCGCTTCTTGCAGTTGCT	5	-	108	1509
ENSDARG00000003380	ENSDART00000012457	13	1	1	CACCGCTTCTTGCAGTTGCTTCT	5	-	105	1509
ENSDARG00000003380	ENSDART00000012457	13	2	2	TCCTCCTTCCACTCCTCTGGGGCC	6	-	477	1509
ENSDARG00000003380	ENSDART00000012457	13	2	2	CTCTCCAACACTCGGCAGAGGTT	5	-	428	1509
ENSDARG00000003380	ENSDART00000012457	13	2	2	ACCAACATCATCCATGGTGTGTGT	6	-	571	1509
ENSDARG00000003380	ENSDART00000012457	13	2	2	AACATCATCCATGGTGTGTGTTC	5	-	569	1509
ENSDARG00000003380	ENSDART00000012457	13	4	4	AGCCCATTCTCTGAATGGAGTGTAG	7	-	907	1509
ENSDARG00000003380	ENSDART00000012457	13	4	4	AGAAACAACATCAGTAAGATGGG	5	-	1022	1509
ENSDARG00000003380	ENSDART00000012457	13	4	4	AACAACATCAGTAAGATGGGTCT	5	-	1019	1509
ENSDARG00000003399	ENSDART00000025583	13	1	1	AACTCAACCGTGAAGGTATGAGTC	6	-	14	630
ENSDARG00000003399	ENSDART00000025583	13	2	2	GCAAAACGCAAAGAGGTGAAGGA	5	-	44	630
ENSDARG00000003399	ENSDART00000025583	13	3	3	ATCTTCGGCCATGGCGTTGATTTT	6	-	223	630
ENSDARG00000003399	ENSDART00000025583	13	3	3	GCCATCTTCGGCCATGGCGTTGAT	6	-	226	630
ENSDARG00000003399	ENSDART00000025583	13	5	5	ACATTCTGCAGAGCCGTGTAGTTG	6	-	417	630
ENSDARG00000003399	ENSDART00000025583	13	5	5	AACCTCTTCATGAAGTGGACTTC	5	-	520	630
ENSDARG00000003399	ENSDART00000025583	13	5	5	GGCAACCTCTTCATGAAGTGGAC	5	-	523	630
ENSDARG00000003399	ENSDART00000025583	13	5	5	TTCTGCAGAGCCGTGTAGTTGTT	5	-	415	630
ENSDARG00000003444	ENSDART00000005670	13	3	3	TGCTCCAGAGCTGCTGTGGTTTTT	6	-	366	1014
ENSDARG00000003444	ENSDART00000005670	13	3	3	TGCTCCAGAGCTGCTGTGGTTTT	5	-	367	1014
ENSDARG00000003444	ENSDART00000005670	13	4	4	TGCCACGCCGGATCATGTGGGGCA	6	-	527	1014
ENSDARG00000003444	ENSDART00000005670	13	5	5	CCCAGCTCCTCAGTGAAGGCGTT	5	-	736	1014
ENSDARG00000003444	ENSDART00000005670	13	6	6	TACTGCCACACATAGCAGAAGAG	5	-	883	1014
ENSDARG00000003444	ENSDART00000005670	13	6	6	AACTCACCACTCCAGCTTTGAAGTT	7	-	961	1014
ENSDARG00000003449	ENSDART00000007500	13	2	2	CTCTCCCTCCACCCGCAGATGCT	5	+	103	2529
ENSDARG00000003449	ENSDART00000007500	13	2	2	ACCCGCAGATGCTGGATGAGTTT	5	+	113	2529
ENSDARG00000003449	ENSDART00000007500	13	2	2	TCCACCCGCAGATGCTGGATGAGTT	7	+	110	2529
ENSDARG00000003449	ENSDART00000007500	13	2	2	TCCCTCCACCCGCAGATGCTGGA	5	+	106	2529
ENSDARG00000003449	ENSDART00000007500	13	3	3	CTCAGCTAAAGAAGTTAGCAGGG	5	+	213	2529
ENSDARG00000003449	ENSDART00000007500	13	4	4	AACTACTGCTCTATGAGTTGTGC	5	+	317	2529
ENSDARG00000003449	ENSDART00000007500	13	4	4	AACAGCTACATGGAGCAGCGGCT	5	+	274	2529
ENSDARG00000003449	ENSDART00000007500	13	4	4	AGCTCAACAGCTACATGGAGCAGCG	7	+	269	2529
ENSDARG00000003449	ENSDART00000007500	13	4	4	CTCAACAGCTACATGGAGCAGCG	5	+	271	2529
ENSDARG00000003449	ENSDART00000007500	13	5	5	CACAGCCACTAAAGCTGACGGATTT	7	+	351	2529
ENSDARG00000003449	ENSDART00000007500	13	5	5	TTCCACAGCCACTAAAGCTGACGGA	7	+	348	2529
ENSDARG00000003449	ENSDART00000007500	13	5	5	AGCCACTAAAGCTGACGGATTTGCA	7	+	354	2529
ENSDARG00000003449	ENSDART00000007500	13	7	7	AGCTGCACCGCCACTTGGGTCGAG	6	+	653	2529
ENSDARG00000003449	ENSDART00000007500	13	8	8	AACAGCAAATTTGGCCTGGGCATCT	7	+	708	2529
ENSDARG00000003449	ENSDART00000007500	13	13	13	GCATGCCCATAGTCAGCCGCGGGA	6	+	1145	2529
ENSDARG00000003449	ENSDART00000007500	13	13	13	TTCGCCGTCTTCTGTGCTTTGGC	5	+	1249	2529
ENSDARG00000003449	ENSDART00000007500	13	13	13	TTCGCCGTCTTCTGTGCTTTGGCC	6	+	1249	2529
ENSDARG00000003449	ENSDART00000007500	13	16	16	GCAAAAGACCACTGGGATTTTTAC	6	+	1632	2529
ENSDARG00000003449	ENSDART00000007500	13	16	16	TGCAAAAGACCACTGGGATTTTTAC	7	+	1631	2529
ENSDARG00000003449	ENSDART00000007500	13	17	17	ACACACAGAGGAAAGGGTTGCTGAT	7	+	1658	2529
ENSDARG00000003449	ENSDART00000007500	13	18	18	TTCGGCAACCGCAAGCAGCTGGC	5	+	1924	2529
ENSDARG00000003449	ENSDART00000007500	13	19	19	ATCTACGCCGAGTTCTGGGCTGAG	6	+	2083	2529
ENSDARG00000003449	ENSDART00000007500	13	22	22	GTCATCAACCGAGGAGGCTGAAGTG	7	+	2331	2529
ENSDARG00000003449	ENSDART00000007500	13	23	23	TCCTGCAGAGACGGGAGGAAGTG	5	+	2467	2529
ENSDARG00000003827	ENSDART00000003888	13	2	2	TTCAGCACAGTGTTCTTGTGAGTTT	7	+	145	1071
ENSDARG00000003827	ENSDART00000003888	13	3	3	CGCCACACCCAGAGAGAAGGTGTG	6	+	303	1071
ENSDARG00000003827	ENSDART00000003888	13	7	7	ATCCACACACATTATGAGGGTTTG	6	+	583	1071
ENSDARG00000003827	ENSDART00000003888	13	9	9	AAATCATACGGACAAGTTGTGGAG	6	+	811	1071
ENSDARG00000003827	ENSDART00000100339	13	1	1	TTCAGCACAGTGTTCTTGTGAGTTT	7	+	124	1050
ENSDARG00000003827	ENSDART00000100339	13	2	2	CGCCACACCCAGAGAGAAGGTGTG	6	+	282	1050
ENSDARG00000003827	ENSDART00000100339	13	5	5	ATCCACACACATTATGAGGGTTTG	6	+	562	1050
ENSDARG00000003827	ENSDART00000100339	13	7	7	AAATCATACGGACAAGTTGTGGAG	6	+	784	1050
ENSDARG00000003829	ENSDART00000021360	13	2	2	GTTGTCGTCATAAGCAGTGGAGAAC	7	+	164	1494
ENSDARG00000003829	ENSDART00000021360	13	5	5	TTCCTCGACAGCCACTGCGAGTGT	6	+	454	1494
ENSDARG00000003829	ENSDART00000021360	13	10	10	GCCTTCAGCCCGTAATGTGCCGTA	6	+	990	1494
ENSDARG00000003829	ENSDART00000021360	13	10	10	TTCTACTACGCCGCTGTGCCTTC	5	+	973	1494
ENSDARG00000003829	ENSDART00000021360	13	13	13	GACCAAAGACAAATCGGTGAAGCA	6	+	1242	1494
ENSDARG00000003829	ENSDART00000021360	13	13	13	ACCAAAGACAAATCGGTGAAGCA	5	+	1243	1494
ENSDARG00000003829	ENSDART00000021360	13	14	14	ACCCTCAACCTGCAGCCGTAGCT	5	+	1486	1494
ENSDARG00000003829	ENSDART00000021360	13	14	14	TTCACCCTCAACCTGCAGCCGTA	5	+	1483	1494
ENSDARG00000003836	ENSDART00000004666	13	3	3	AGCGGCACATAATTGGTCTGCTGGT	7	+	239	1998
ENSDARG00000003836	ENSDART00000004666	13	4	4	GTAGTCAACTTAAAATCTGGGTAA	6	+	358	1998
ENSDARG00000003836	ENSDART00000004666	13	5	5	GGCTGCACACTATATTTGCCTTC	5	+	392	1998
ENSDARG00000003836	ENSDART00000004666	13	5	5	CACTACAAAGAGGACGACTTGGTG	6	+	466	1998
ENSDARG00000003836	ENSDART00000004666	13	7	7	GTCGCCAAACTAATGTCTTTGGA	5	+	607	1998
ENSDARG00000003836	ENSDART00000004666	13	7	7	GTCGCCAAACTAATGTCTTTGGAG	6	+	607	1998
ENSDARG00000003836	ENSDART00000004666	13	8	8	CCCTGCGGCCACCTCTGCTGCTGCA	7	+	718	1998
ENSDARG00000003836	ENSDART00000004666	13	8	8	AAACCCTGCGGCCACCTCTGCTGCT	7	+	715	1998
ENSDARG00000003836	ENSDART00000004666	13	9	9	AACTACTACACTAAGCTTGAGGC	5	+	775	1998
ENSDARG00000003836	ENSDART00000004666	13	10	10	GTCCTCCCCGTTCAGCAGCCAAC	5	+	957	1998
ENSDARG00000003836	ENSDART00000004666	13	10	10	CCCAGCATCCTGAAAGATTTTAAC	6	+	892	1998
ENSDARG00000003836	ENSDART00000004666	13	12	12	CTACCCTGCTGTTGTGGTGCTTTT	6	+	1214	1998
ENSDARG00000003836	ENSDART00000004666	13	12	12	TCCCTACCCTGCTGTTGTGGTGCT	6	+	1211	1998
ENSDARG00000003836	ENSDART00000004666	13	12	12	ATCGTCTACTACTCCGCCTTTTTT	6	+	1255	1998
ENSDARG00000003836	ENSDART00000004666	13	12	12	TACTACTCCGCCTTTTTTGAGGCC	6	+	1261	1998
ENSDARG00000003836	ENSDART00000004666	13	12	12	TACTACTCCGCCTTTTTTGAGGC	5	+	1261	1998
ENSDARG00000003836	ENSDART00000004666	13	12	12	CTACTACTCCGCCTTTTTTGAGGCC	7	+	1260	1998
ENSDARG00000003836	ENSDART00000004666	13	12	12	CTACTACTCCGCCTTTTTTGAGGC	6	+	1260	1998
ENSDARG00000003836	ENSDART00000004666	13	12	12	GTCTACTACTCCGCCTTTTTTGAG	6	+	1258	1998
ENSDARG00000003836	ENSDART00000004666	13	16	16	AGCTGCTTATGCTTGGATGATGAA	6	+	1638	1998
ENSDARG00000003836	ENSDART00000004666	13	17	17	GGCAGCACCTATACTCTGCATCT	5	+	1830	1998
ENSDARG00000003836	ENSDART00000004666	13	17	17	AGAAAATCCACTCTGGAGCTGTC	5	+	1796	1998
ENSDARG00000003836	ENSDART00000004666	13	17	17	AAAATCCACTCTGGAGCTGTCAAC	6	+	1798	1998
ENSDARG00000003965	ENSDART00000006393	13	1	1	CACACCGGCCGCTGGGCAGCGTTC	6	+	314	903
ENSDARG00000003965	ENSDART00000006393	13	1	1	CAATGCAGACCAGGGGAGCTGCA	5	+	84	903
ENSDARG00000003965	ENSDART00000006393	13	2	2	TTCACCGTCAGAAGTATCTGGCGTC	7	+	593	903
ENSDARG00000003965	ENSDART00000006393	13	2	2	AACACCTCCGAAGAAGAAGAAGCC	6	+	522	903
ENSDARG00000003965	ENSDART00000006393	13	2	2	GAACACCTCCGAAGAAGAAGAAGCC	7	+	521	903
ENSDARG00000003965	ENSDART00000006393	13	2	2	GCCTTCAGATATGTGAGCTGGAGAA	7	+	563	903
ENSDARG00000003965	ENSDART00000006393	13	3	3	TGCAGCTTCAGCAAGAAGCTTTT	5	+	761	903
ENSDARG00000003965	ENSDART00000006393	13	3	3	TACTCCAGACCCAATCTGTCTAC	5	+	807	903
ENSDARG00000003965	ENSDART00000006393	13	3	3	GCAGGCGGCAGACAGCGGAGGAGAG	7	+	701	903
ENSDARG00000003965	ENSDART00000006393	13	3	3	GCAGGCGGCAGACAGCGGAGGAG	5	+	701	903
ENSDARG00000003965	ENSDART00000006393	13	3	3	CACGGCAAAAATCAGCAGCGTTC	5	+	879	903
ENSDARG00000003965	ENSDART00000006393	13	3	3	AGAACCTGCAGCCCTGGACTGAGAA	7	+	854	903
ENSDARG00000004030	ENSDART00000043451	13	1	1	GTCAAAAACCAGAGGTGTTGAGTG	6	+	210	2097
ENSDARG00000004030	ENSDART00000043451	13	1	1	GTCGTCAAAAACCAGAGGTGTTG	5	+	207	2097
ENSDARG00000004030	ENSDART00000043451	13	1	1	GTCGTCAAAAACCAGAGGTGTTGAG	7	+	207	2097
ENSDARG00000004030	ENSDART00000043451	13	3	3	GTACCATCCGATCAGGGATTTGGGC	7	+	385	2097
ENSDARG00000004030	ENSDART00000043451	13	3	3	GTACCATCCGATCAGGGATTTGGG	6	+	385	2097
ENSDARG00000004030	ENSDART00000043451	13	4	4	CACTCCGTCACAGGCTCTGAGTTC	6	+	517	2097
ENSDARG00000004030	ENSDART00000043451	13	5	5	TCCACCACAGAAGGTTTTGAGGA	5	+	607	2097
ENSDARG00000004030	ENSDART00000043451	13	5	5	TTCCACCACAGAAGGTTTTGAGGA	6	+	606	2097
ENSDARG00000004030	ENSDART00000043451	13	5	5	TTCCACCACAGAAGGTTTTGAGGAT	7	+	606	2097
ENSDARG00000004030	ENSDART00000043451	13	5	5	TCCACCACAGAAGGTTTTGAGGAT	6	+	607	2097
ENSDARG00000004030	ENSDART00000043451	13	5	5	CACCACAGAAGGTTTTGAGGATTTC	7	+	609	2097
ENSDARG00000004030	ENSDART00000043451	13	9	9	CTCTACGGCTGGTGGTTGCAGGA	5	+	1110	2097
ENSDARG00000004030	ENSDART00000043451	13	9	9	CTCAAACACTGGAGTGTGTGTAA	5	+	1063	2097
ENSDARG00000004030	ENSDART00000043451	13	9	9	CGCTCAAACACTGGAGTGTGTGTAA	7	+	1061	2097
ENSDARG00000004030	ENSDART00000043451	13	9	9	AGAAAAGGCTCTACGGCTGGTGGT	6	+	1102	2097
ENSDARG00000004030	ENSDART00000043451	13	10	10	AACCGCCGCAAGATGAGGAAGGC	5	+	1249	2097
ENSDARG00000004030	ENSDART00000043451	13	10	10	AGAACCGCCGCAAGATGAGGAAGGC	7	+	1247	2097
ENSDARG00000004030	ENSDART00000043451	13	14	14	TTACTAAACTTGCAGGAGATGTG	5	+	1619	2097
ENSDARG00000004030	ENSDART00000043451	13	14	14	GTTTACTAAACTTGCAGGAGATGTG	7	+	1617	2097
ENSDARG00000004030	ENSDART00000043451	13	17	17	AGATTCAAAAGTATTTGGTGAGTTT	7	+	1814	2097
ENSDARG00000004030	ENSDART00000043451	13	17	17	AGATTCAAAAGTATTTGGTGAGTT	6	+	1814	2097
ENSDARG00000004030	ENSDART00000043451	13	17	17	GTTTGCTACACTTTGGAAGAAGAT	6	+	1794	2097
ENSDARG00000004037	ENSDART00000026189	13	1	1	GAAGGCACCGGATTCTCTGTGTTT	6	+	24	2196
ENSDARG00000004037	ENSDART00000026189	13	2	2	TCCTCAAAACAGCCATGGTTGAGCT	7	+	161	2196
ENSDARG00000004037	ENSDART00000026189	13	2	2	CTCAAAACAGCCATGGTTGAGCT	5	+	163	2196
ENSDARG00000004037	ENSDART00000026189	13	3	3	AAAGCCCTCAATCAGCTGTCTGT	5	+	244	2196
ENSDARG00000004037	ENSDART00000026189	13	8	8	GTACGCAAAGCTGTTAGAGTTTGTG	7	+	819	2196
ENSDARG00000004037	ENSDART00000026189	13	9	9	AAACCCAGATGTGTTTTATGAGGT	6	+	1005	2196
ENSDARG00000004037	ENSDART00000026189	13	10	10	TTCTCAGGCCAGTGTGAAGAGGTT	6	+	1077	2196
ENSDARG00000004037	ENSDART00000026189	13	12	12	AGCAGCTTCCACCTGCAGGTGAC	5	+	1234	2196
ENSDARG00000004037	ENSDART00000026189	13	13	13	GGCCGCTTCCCAGCTCTGCATCT	5	+	1427	2196
ENSDARG00000004037	ENSDART00000026189	13	13	13	AGCCGCACATCACAGGATGCAGAC	6	+	1459	2196
ENSDARG00000004037	ENSDART00000026189	13	15	15	TGCTCCAGAAGCCTTGCAGGATTC	6	+	1629	2196
ENSDARG00000004037	ENSDART00000026189	13	16	16	GACTCCATCATCCAGGAGTGGCT	5	+	1867	2196
ENSDARG00000004037	ENSDART00000026189	13	17	17	ACCACCACCAGCACGGTTGGGGTC	6	+	2005	2196
ENSDARG00000004037	ENSDART00000026189	13	17	17	TACCACCACCAGCACGGTTGGGGT	6	+	2004	2196
ENSDARG00000004037	ENSDART00000026189	13	17	17	TACCACCACCAGCACGGTTGGGGTC	7	+	2004	2196
ENSDARG00000004037	ENSDART00000026189	13	17	17	ACCACCACCAGCACGGTTGGGGT	5	+	2005	2196
ENSDARG00000004037	ENSDART00000026189	13	18	18	CGCTTCAACTGAGCAGATGGGTTC	6	+	2181	2196
ENSDARG00000004037	ENSDART00000026189	13	18	18	GTTCTCCTCTCTGCTGGAGCTGGT	6	+	2139	2196
ENSDARG00000004151	ENSDART00000019983	13	3	2	GACGTCAGACTGATGTTGTGGGA	5	+	178	711
ENSDARG00000004151	ENSDART00000019983	13	4	3	ACATTCCCACTGTCCTGGTGCAGAA	7	+	347	711
ENSDARG00000004151	ENSDART00000019983	13	4	3	GCCATCAGCAGCTGGAAGGAGAA	5	+	304	711
ENSDARG00000004151	ENSDART00000019983	13	4	3	AGCTCAGGCCTGTGTGCTGGTTTT	6	+	252	711
ENSDARG00000004151	ENSDART00000019983	13	4	3	ATCAGCAGCTGGAAGGAGAAGGT	5	+	307	711
ENSDARG00000004151	ENSDART00000019983	13	6	5	ATCTGCAGCGACTCAAGCAGCAGTC	7	+	515	711
ENSDARG00000004151	ENSDART00000019983	13	7	6	GTCTTCAACACAACAGGCAGCGGTC	7	+	586	711
ENSDARG00000004151	ENSDART00000019983	13	7	6	GACCAAACAAGCAGCGGACGAAGAA	7	+	662	711
ENSDARG00000004151	ENSDART00000019983	13	7	6	GAAAAACCCCTTCGGCAGCTGCA	5	+	690	711
ENSDARG00000004151	ENSDART00000019983	13	7	6	ACCTGCGACCAAACAAGCAGCGGAC	7	+	656	711
ENSDARG00000004151	ENSDART00000019983	13	7	6	AAAAACCCCTTCGGCAGCTGCAGAC	7	+	691	711
ENSDARG00000004460	ENSDART00000034935	13	4	4	GACTTCACAGAAGAGGATGTGGAG	6	+	241	588
ENSDARG00000004460	ENSDART00000034935	13	4	4	ACAGACTTCACAGAAGAGGATGTG	6	+	238	588
ENSDARG00000004460	ENSDART00000034935	13	5	5	AGCCTCCACACCCACCTGCGCCGTG	7	+	534	588
ENSDARG00000004460	ENSDART00000034935	13	5	5	GTTGACTCCTGCTGCGCTGCAGTC	6	+	453	588
ENSDARG00000004460	ENSDART00000034935	13	5	5	GCCTCCACACCCACCTGCGCCGTG	6	+	535	588
ENSDARG00000004460	ENSDART00000034935	13	5	5	CTCCACACCCACCTGCGCCGTGGCT	7	+	537	588
ENSDARG00000004460	ENSDART00000034935	13	5	5	CCCGACACCAGCCGCGCCGATGAG	6	+	578	588
ENSDARG00000004460	ENSDART00000102426	13	5	5	ACAGACTTCACAGAAGAGGATGTG	6	+	238	588
ENSDARG00000004460	ENSDART00000102426	13	5	5	GACTTCACAGAAGAGGATGTGGAG	6	+	241	588
ENSDARG00000004460	ENSDART00000102426	13	6	6	GTTGACTCCTGCTGCGCTGCAGTC	6	+	453	588
ENSDARG00000004460	ENSDART00000102426	13	6	6	GCCTCCACACCCACCTGCGCCGTG	6	+	535	588
ENSDARG00000004460	ENSDART00000102426	13	6	6	CTCCACACCCACCTGCGCCGTGGCT	7	+	537	588
ENSDARG00000004460	ENSDART00000102426	13	6	6	CCCGACACCAGCCGCGCCGATGAG	6	+	578	588
ENSDARG00000004460	ENSDART00000102426	13	6	6	AGCCTCCACACCCACCTGCGCCGTG	7	+	534	588
ENSDARG00000004623	ENSDART00000050023	13	3	3	GCAGGCACCTTGCGTTTGTGGTGGC	7	-	377	1392
ENSDARG00000004623	ENSDART00000050023	13	3	3	GCAGGCACCTTGCGTTTGTGGTG	5	-	379	1392
ENSDARG00000004623	ENSDART00000050023	13	3	3	CTCCTCTTCCTGTCTTTGGAGTT	5	-	287	1392
ENSDARG00000004623	ENSDART00000050023	13	6	6	ACATACTCCATCACGAAGCATAG	5	-	625	1392
ENSDARG00000004623	ENSDART00000050023	13	6	6	TACTCCATCACGAAGCATAGGCG	5	-	622	1392
ENSDARG00000004623	ENSDART00000050023	13	8	8	GCCAAAGTCTGTAATTTTGATGTG	6	-	814	1392
ENSDARG00000004623	ENSDART00000050023	13	11	11	GAACTCACATTTTTCAGGAGGGGTT	7	-	1302	1392
ENSDARG00000004623	ENSDART00000050023	13	12	12	CTCTCCCGCTGGCCGAGTAGGAG	5	-	1377	1392
ENSDARG00000004623	ENSDART00000050023	13	12	12	CTCTCCCGCTGGCCGAGTAGGAGAA	7	-	1375	1392
ENSDARG00000004623	ENSDART00000092600	13	1	1	GACCCAGCCTTCCTTGACGACGGT	6	-	22	1437
ENSDARG00000004623	ENSDART00000092600	13	4	4	GCAGGCACCTTGCGTTTGTGGTGGC	7	-	422	1437
ENSDARG00000004623	ENSDART00000092600	13	4	4	CTCCTCTTCCTGTCTTTGGAGTT	5	-	332	1437
ENSDARG00000004623	ENSDART00000092600	13	4	4	GCAGGCACCTTGCGTTTGTGGTG	5	-	424	1437
ENSDARG00000004623	ENSDART00000092600	13	7	7	TACTCCATCACGAAGCATAGGCG	5	-	667	1437
ENSDARG00000004623	ENSDART00000092600	13	7	7	ACATACTCCATCACGAAGCATAG	5	-	670	1437
ENSDARG00000004623	ENSDART00000092600	13	9	9	GCCAAAGTCTGTAATTTTGATGTG	6	-	859	1437
ENSDARG00000004623	ENSDART00000092600	13	12	12	GAACTCACATTTTTCAGGAGGGGTT	7	-	1347	1437
ENSDARG00000004623	ENSDART00000092600	13	13	13	CTCTCCCGCTGGCCGAGTAGGAGAA	7	-	1420	1437
ENSDARG00000004623	ENSDART00000092600	13	13	13	CTCTCCCGCTGGCCGAGTAGGAG	5	-	1422	1437
ENSDARG00000004643	ENSDART00000026679	13	1	1	TACCAAAGCAGAAATGCGCTAAC	5	-	51	2571
ENSDARG00000004643	ENSDART00000026679	13	4	4	TACTACTCCAGATTTGGGATGAA	5	-	269	2571
ENSDARG00000004643	ENSDART00000026679	13	4	4	TTACTACTCCAGATTTGGGATGAA	6	-	269	2571
ENSDARG00000004643	ENSDART00000026679	13	7	7	AGATGCTACTTCCAGACGTTGTG	5	-	462	2571
ENSDARG00000004643	ENSDART00000026679	13	7	7	TGCTACTTCCAGACGTTGTGTTC	5	-	459	2571
ENSDARG00000004643	ENSDART00000026679	13	9	9	TTCCAATAAAAATCGGGGGAGAA	5	-	750	2571
ENSDARG00000004643	ENSDART00000026679	13	11	11	TCCCTCCTCAGGTCTGCTGGGTAC	6	-	945	2571
ENSDARG00000004643	ENSDART00000026679	13	11	11	TCCCTCCTCAGGTCTGCTGGGTA	5	-	946	2571
ENSDARG00000004643	ENSDART00000026679	13	12	12	AAATTCTCCCTCTTGAGGATGTT	5	-	1133	2571
ENSDARG00000004643	ENSDART00000026679	13	13	13	TTAAAAGTCAGGAACTGTGATTTC	6	-	1323	2571
ENSDARG00000004643	ENSDART00000026679	13	13	13	TTCTCAAAATCCATTGCAGCAGAA	6	-	1302	2571
ENSDARG00000004643	ENSDART00000026679	13	14	14	CTCTACAGCCAGCAGCTGCAAAC	5	-	1340	2571
ENSDARG00000004643	ENSDART00000026679	13	15	15	GGCTCCAGAGCCATAGATGGAGTA	6	-	1552	2571
ENSDARG00000004643	ENSDART00000026679	13	16	16	GCCCAAGGCTGAGTGTAGATGAT	5	-	1606	2571
ENSDARG00000004643	ENSDART00000026679	13	16	16	GTCTTCGGCTTTCACGTAGAAGTT	6	-	1660	2571
ENSDARG00000004643	ENSDART00000026679	13	16	16	GACAAAGACTTCCGCGAGGCTGTA	6	-	1696	2571
ENSDARG00000004643	ENSDART00000026679	13	16	16	AAAGACTTCCGCGAGGCTGTATTT	6	-	1693	2571
ENSDARG00000004643	ENSDART00000026679	13	18	18	GAAGTCGTCTTGTTTCTGGGGTT	5	-	2258	2571
ENSDARG00000004643	ENSDART00000026679	13	18	18	CACAAAGACTAAGATTAGAATAA	5	-	2147	2571
ENSDARG00000004695	ENSDART00000018660	13	1	1	GTTGGCATCTTGCGCGCCGGTGGA	6	-	174	1785
ENSDARG00000004695	ENSDART00000018660	13	1	1	TTCCTCTTCTCGGCCGGGGACGGG	6	-	672	1785
ENSDARG00000004695	ENSDART00000018660	13	1	1	GACTGCGTCTCTGATGGGTTTCT	5	-	766	1785
ENSDARG00000004695	ENSDART00000018660	13	1	1	ATCTACTGCTCCCAGCGGTCTAC	5	-	527	1785
ENSDARG00000004695	ENSDART00000018660	13	1	1	AGATTCCTCTTCTCGGCCGGGGAC	6	-	675	1785
ENSDARG00000004695	ENSDART00000018660	13	3	3	CTCTCATCCTCCGTACTGTGATTTC	7	-	812	1785
ENSDARG00000004695	ENSDART00000018660	13	3	3	GAACAAGACGTGTCCCGTGGAGGAG	7	-	1062	1785
ENSDARG00000004695	ENSDART00000018660	13	3	3	TCCGGCGTCCAGAGAGCCGGAGCA	6	-	919	1785
ENSDARG00000004695	ENSDART00000018660	13	3	3	CTCATCCTCCGTACTGTGATTTC	5	-	812	1785
ENSDARG00000004695	ENSDART00000018660	13	4	4	GGCTCCAAAGAGGTGAGCTGGAGCC	7	-	1460	1785
ENSDARG00000004695	ENSDART00000018660	13	4	4	GACGGCAGACAATGTGTGAATGT	5	-	1511	1785
ENSDARG00000004695	ENSDART00000018660	13	4	4	GAAGTCTCCATTTACGCTGGAGGT	6	-	1666	1785
ENSDARG00000004695	ENSDART00000018660	13	4	4	CTCCAAAGAGGTGAGCTGGAGCC	5	-	1460	1785
ENSDARG00000004695	ENSDART00000100705	13	1	1	AGATTCCTCTTCTCGGCCGGGGAC	6	-	675	1785
ENSDARG00000004695	ENSDART00000100705	13	1	1	ATCTACTGCTCCCAGCGGTCTAC	5	-	527	1785
ENSDARG00000004695	ENSDART00000100705	13	1	1	TTCCTCTTCTCGGCCGGGGACGGG	6	-	672	1785
ENSDARG00000004695	ENSDART00000100705	13	1	1	GTTGGCATCTTGCGCGCCGGTGGA	6	-	174	1785
ENSDARG00000004695	ENSDART00000100705	13	1	1	GACTGCGTCTCTGATGGGTTTCT	5	-	766	1785
ENSDARG00000004695	ENSDART00000100705	13	2	2	TCCGGCGTCCAGAGAGCCGGAGCA	6	-	919	1785
ENSDARG00000004695	ENSDART00000100705	13	2	2	CTCATCCTCCGTACTGTGATTTC	5	-	812	1785
ENSDARG00000004695	ENSDART00000100705	13	2	2	GAACAAGACGTGTCCCGTGGAGGAG	7	-	1062	1785
ENSDARG00000004695	ENSDART00000100705	13	2	2	CTCTCATCCTCCGTACTGTGATTTC	7	-	812	1785
ENSDARG00000004695	ENSDART00000100705	13	3	3	GAAGTCTCCATTTACGCTGGAGGT	6	-	1666	1785
ENSDARG00000004695	ENSDART00000100705	13	3	3	CTCCAAAGAGGTGAGCTGGAGCC	5	-	1460	1785
ENSDARG00000004695	ENSDART00000100705	13	3	3	GGCTCCAAAGAGGTGAGCTGGAGCC	7	-	1460	1785
ENSDARG00000004695	ENSDART00000100705	13	3	3	GACGGCAGACAATGTGTGAATGT	5	-	1511	1785
ENSDARG00000004702	ENSDART00000025126	13	1	1	GCACGCCGCTAGTCCTGCGCGGGT	6	-	431	1473
ENSDARG00000004702	ENSDART00000025126	13	1	1	CTCGGCTCCCAATCTGGGCGGAC	5	-	317	1473
ENSDARG00000004702	ENSDART00000025126	13	1	1	CCCGGCCCCGCCGGTCTGCCGTC	5	-	202	1473
ENSDARG00000004702	ENSDART00000025126	13	1	1	CACGACTGCCTCCTCGAAGCAGCA	6	-	27	1473
ENSDARG00000004702	ENSDART00000025126	13	1	1	TGCTCCTTCTTGAATCTGCCGTC	5	-	697	1473
ENSDARG00000004702	ENSDART00000025126	13	1	1	ATCAGCTCCCGCACGGTTTTGTTC	6	-	657	1473
ENSDARG00000004702	ENSDART00000025126	13	1	1	ATCAGCTCCCGCACGGTTTTGTT	5	-	658	1473
ENSDARG00000004702	ENSDART00000025126	13	1	1	GACATCTGCCCCGGTCTGCCGTT	5	-	502	1473
ENSDARG00000004702	ENSDART00000025126	13	2	2	GGCTCCTGCCTCCGGCGGGGTGGTG	7	-	957	1473
ENSDARG00000004702	ENSDART00000025126	13	2	2	GTCTCCTGCCAGAATGGTGGCGAT	6	-	1432	1473
ENSDARG00000004702	ENSDART00000025126	13	2	2	GTTGCCACCAGCATTGTCTGCGGCT	7	-	1032	1473
ENSDARG00000004702	ENSDART00000025126	13	2	2	TCCTGCCTCCGGCGGGGTGGTGC	5	-	956	1473
ENSDARG00000004702	ENSDART00000025126	13	2	2	TCCTGCCTCCGGCGGGGTGGTGCG	6	-	955	1473
ENSDARG00000004702	ENSDART00000025126	13	2	2	TGCAGCACAGCGGGATGCTGCTGGG	7	-	1216	1473
ENSDARG00000004702	ENSDART00000025126	13	2	2	TGCGCCAGCCGCCGCTGGTTTGGT	6	-	1122	1473
ENSDARG00000004702	ENSDART00000025126	13	2	2	TGCGCCAGCCGCCGCTGGTTTGGTG	7	-	1121	1473
ENSDARG00000004702	ENSDART00000025126	13	2	2	GGCGGCTCCTGCCTCCGGCGGGGTG	7	-	960	1473
ENSDARG00000004702	ENSDART00000025126	13	2	2	GCCTCCGGCGGGGTGGTGCGAGGGT	7	-	950	1473
ENSDARG00000004702	ENSDART00000025126	13	2	2	CAACCCGTCCCCTGATGCCGACGGC	7	-	867	1473
ENSDARG00000004702	ENSDART00000025126	13	2	2	CCCTGCGCCAGCCGCCGCTGGTTTG	7	-	1124	1473
ENSDARG00000004702	ENSDART00000025126	13	2	2	CTCCCCGTCCGGCTCCGGAGAAGCT	7	-	801	1473
ENSDARG00000004702	ENSDART00000025126	13	2	2	CTCTCCCGCGAACATGGGAAGCA	5	-	1309	1473
ENSDARG00000004702	ENSDART00000025126	13	2	2	CTCTTCAGATTCTTGGGATGTTTGC	7	-	773	1473
ENSDARG00000004702	ENSDART00000025126	13	2	2	GAAAGCCCATGGTACGTTGGAGCC	6	-	1396	1473
ENSDARG00000004702	ENSDART00000025126	13	2	2	GCACCCTGCGCCAGCCGCCGCTGGT	7	-	1127	1473
ENSDARG00000004702	ENSDART00000025126	13	2	2	GCCACCAGCATTGTCTGCGGCTAG	6	-	1030	1473
ENSDARG00000004702	ENSDART00000025126	13	2	2	GCCAGCCGCCGCTGGTTTGGTGAA	6	-	1119	1473
ENSDARG00000004702	ENSDART00000099253	13	1	1	TGCTCCTTCTTGAATCTGCCGTC	5	-	718	1773
ENSDARG00000004702	ENSDART00000099253	13	1	1	GCACGCCGCTAGTCCTGCGCGGGT	6	-	452	1773
ENSDARG00000004702	ENSDART00000099253	13	1	1	GACATCTGCCCCGGTCTGCCGTT	5	-	523	1773
ENSDARG00000004702	ENSDART00000099253	13	1	1	CTCGGCTCCCAATCTGGGCGGAC	5	-	338	1773
ENSDARG00000004702	ENSDART00000099253	13	1	1	CCCGGCCCCGCCGGTCTGCCGTC	5	-	223	1773
ENSDARG00000004702	ENSDART00000099253	13	1	1	CACGACTGCCTCCTCGAAGCAGCA	6	-	48	1773
ENSDARG00000004702	ENSDART00000099253	13	1	1	ATCAGCTCCCGCACGGTTTTGTT	5	-	679	1773
ENSDARG00000004702	ENSDART00000099253	13	1	1	ATCAGCTCCCGCACGGTTTTGTTC	6	-	678	1773
ENSDARG00000004702	ENSDART00000099253	13	4	4	TGCGCCAGCCGCCGCTGGTTTGGT	6	-	1422	1773
ENSDARG00000004702	ENSDART00000099253	13	4	4	GGCTCCTGCCTCCGGCGGGGTGGTG	7	-	1257	1773
ENSDARG00000004702	ENSDART00000099253	13	4	4	GTCTCCTGCCAGAATGGTGGCGAT	6	-	1732	1773
ENSDARG00000004702	ENSDART00000099253	13	4	4	GTTGCCACCAGCATTGTCTGCGGCT	7	-	1332	1773
ENSDARG00000004702	ENSDART00000099253	13	4	4	AGACGCAACAATGAGGCTGCCTGC	6	-	945	1773
ENSDARG00000004702	ENSDART00000099253	13	4	4	TCCTGCCTCCGGCGGGGTGGTGC	5	-	1256	1773
ENSDARG00000004702	ENSDART00000099253	13	4	4	TGCGCCAGCCGCCGCTGGTTTGGTG	7	-	1421	1773
ENSDARG00000004702	ENSDART00000099253	13	4	4	TCCTGCCTCCGGCGGGGTGGTGCG	6	-	1255	1773
ENSDARG00000004702	ENSDART00000099253	13	4	4	TGCAAAAAAGAGAGAGCAGGAGCT	6	-	1042	1773
ENSDARG00000004702	ENSDART00000099253	13	4	4	TGCAGCACAGCGGGATGCTGCTGGG	7	-	1516	1773
ENSDARG00000004702	ENSDART00000099253	13	4	4	GGCGGCTCCTGCCTCCGGCGGGGTG	7	-	1260	1773
ENSDARG00000004702	ENSDART00000099253	13	4	4	GCCTCCGGCGGGGTGGTGCGAGGGT	7	-	1250	1773
ENSDARG00000004702	ENSDART00000099253	13	4	4	CCCTGCGCCAGCCGCCGCTGGTTTG	7	-	1424	1773
ENSDARG00000004702	ENSDART00000099253	13	4	4	CTCCCCGTCCGGCTCCGGAGAAGCT	7	-	1101	1773
ENSDARG00000004702	ENSDART00000099253	13	4	4	CAACCCGTCCCCTGATGCCGACGGC	7	-	1167	1773
ENSDARG00000004702	ENSDART00000099253	13	4	4	CTCTCCCGCGAACATGGGAAGCA	5	-	1609	1773
ENSDARG00000004702	ENSDART00000099253	13	4	4	CTCTTCAGATTCTTGGGATGTTTGC	7	-	1073	1773
ENSDARG00000004702	ENSDART00000099253	13	4	4	GAAAGCCCATGGTACGTTGGAGCC	6	-	1696	1773
ENSDARG00000004702	ENSDART00000099253	13	4	4	GCACCCTGCGCCAGCCGCCGCTGGT	7	-	1427	1773
ENSDARG00000004702	ENSDART00000099253	13	4	4	GCAGACGCAGTGATGCATTGTAG	5	-	973	1773
ENSDARG00000004702	ENSDART00000099253	13	4	4	GCCACCAGCATTGTCTGCGGCTAG	6	-	1330	1773
ENSDARG00000004702	ENSDART00000099253	13	4	4	GCCAGCCGCCGCTGGTTTGGTGAA	6	-	1419	1773
ENSDARG00000004706	ENSDART00000006220	13	2	2	GACTCCAGCAGCACAGAAGAGGGA	6	+	63	714
ENSDARG00000004706	ENSDART00000006220	13	3	3	GACAAAAGATTGAAGCTGCCGTC	5	+	169	714
ENSDARG00000004706	ENSDART00000006220	13	6	6	GCATCAACCGAATGGTGGACGAC	5	+	527	714
ENSDARG00000004706	ENSDART00000006220	13	6	6	CCCCACCTCCAACAGTCTGATTT	5	+	477	714
ENSDARG00000004706	ENSDART00000006220	13	6	6	CACCCCACCTCCAACAGTCTGATTT	7	+	475	714
ENSDARG00000004706	ENSDART00000006220	13	6	6	AGCATCAACCGAATGGTGGACGAC	6	+	526	714
ENSDARG00000004706	ENSDART00000099950	13	2	2	GACTCCAGCAGCACAGAAGAGGGA	6	+	60	711
ENSDARG00000004706	ENSDART00000099950	13	3	3	GACAAAAGATTGAAGCTGCCGTC	5	+	166	711
ENSDARG00000004706	ENSDART00000099950	13	6	6	CCCCACCTCCAACAGTCTGATTT	5	+	474	711
ENSDARG00000004706	ENSDART00000099950	13	6	6	CACCCCACCTCCAACAGTCTGATTT	7	+	472	711
ENSDARG00000004706	ENSDART00000099950	13	6	6	AGCATCAACCGAATGGTGGACGAC	6	+	523	711
ENSDARG00000004706	ENSDART00000099950	13	6	6	GCATCAACCGAATGGTGGACGAC	5	+	524	711
ENSDARG00000004782	ENSDART00000013534	13	3	2	AGAAACGGCGTCTCCGTCTTTTTG	6	-	208	2403
ENSDARG00000004782	ENSDART00000013534	13	7	6	TTCAGCCACTGGATGTGTGGCTGAG	7	-	830	2403
ENSDARG00000004782	ENSDART00000013534	13	7	6	TGCCCACCACTACCGTCTGATTG	5	-	771	2403
ENSDARG00000004782	ENSDART00000013534	13	7	6	GTTTCAGCCACTGGATGTGTGGCT	6	-	833	2403
ENSDARG00000004782	ENSDART00000013534	13	11	10	GACAGCAACAGTTAGAGGTTTGT	5	-	1475	2403
ENSDARG00000004782	ENSDART00000013534	13	11	10	GACAGCAACAGTTAGAGGTTTGTTG	7	-	1473	2403
ENSDARG00000004782	ENSDART00000013534	13	13	12	TCCCTAAGATTCCCTTTAGAGGCG	6	-	1647	2403
ENSDARG00000004782	ENSDART00000013534	13	15	14	AAACTCACACATCGCTCTGGTGCG	6	-	1991	2403
ENSDARG00000004782	ENSDART00000013534	13	15	14	AACTCACACATCGCTCTGGTGCG	5	-	1991	2403
ENSDARG00000004782	ENSDART00000013534	13	18	17	ATCGCCAGAGGAACAGGTGCTGTT	6	-	2308	2403
ENSDARG00000004931	ENSDART00000057166	13	1	1	GAAATCATCATTAAGAGGCCGAA	5	+	328	2772
ENSDARG00000004931	ENSDART00000057166	13	1	1	GACAACGACAATCCGAGTGTGGAAC	7	+	363	2772
ENSDARG00000004931	ENSDART00000057166	13	1	1	GACGACATCTTTGAGGAGGATGAG	6	+	1423	2772
ENSDARG00000004931	ENSDART00000057166	13	1	1	GACTTCTGCCTACCTCTGGTTAG	5	+	33	2772
ENSDARG00000004931	ENSDART00000057166	13	1	1	GCATCCTAAAGGACCTGAAGCAGAA	7	+	965	2772
ENSDARG00000004931	ENSDART00000057166	13	1	1	GCCTACCTCTGGTTAGGCGTAGTC	6	+	40	2772
ENSDARG00000004931	ENSDART00000057166	13	1	1	GCCTACCTCTGGTTAGGCGTAGTCT	7	+	40	2772
ENSDARG00000004931	ENSDART00000057166	13	1	1	GTTCACAGAAGGAACTGTGGTGTT	6	+	1353	2772
ENSDARG00000004931	ENSDART00000057166	13	1	1	GTTCACAGAAGGAACTGTGGTGTTC	7	+	1353	2772
ENSDARG00000004931	ENSDART00000057166	13	1	1	TTCTCAAGAAGCATGTTGCCGAA	5	+	1115	2772
ENSDARG00000004931	ENSDART00000057166	13	1	1	GGCAACAGCCTTTCTCTGTGCAGAG	7	+	69	2772
ENSDARG00000004931	ENSDART00000057166	13	1	1	AACGGCCGCATGGAGCGTGTTTGCC	7	+	612	2772
ENSDARG00000004931	ENSDART00000057166	13	1	1	AACACCTTCGTGTGTTTTTTGTA	5	+	590	2772
ENSDARG00000004931	ENSDART00000057166	13	1	1	AACAACACCACATGTGTCGGGGAA	6	+	124	2772
ENSDARG00000004931	ENSDART00000057166	13	1	1	AAACACCCAGAGAAGGAGCTGGA	5	+	988	2772
ENSDARG00000004931	ENSDART00000057166	13	1	1	ACCATCCACCATTGTGGGCAGCG	5	+	495	2772
ENSDARG00000004931	ENSDART00000057166	13	1	1	ACCGTCGGCATCATCGATGACGAC	6	+	1405	2772
ENSDARG00000004931	ENSDART00000057166	13	1	1	AAACAACACCACATGTGTCGGGGAA	7	+	123	2772
ENSDARG00000004931	ENSDART00000057166	13	1	1	AGAAACACCCAGAGAAGGAGCTGGA	7	+	986	2772
ENSDARG00000004931	ENSDART00000057166	13	1	1	ACAAACAACACCACATGTGTCGGG	6	+	121	2772
ENSDARG00000004931	ENSDART00000057166	13	2	2	AAAAACTTCTACCTGGAGCTTGC	5	+	1834	2772
ENSDARG00000004931	ENSDART00000057166	13	4	4	GTTGTCATCAGAGGAAGAGGAAGCA	7	+	1914	2772
ENSDARG00000004931	ENSDART00000057166	13	6	6	AGCGTCTGCCATCTTGTTTTGAC	5	+	2165	2772
ENSDARG00000004931	ENSDART00000057166	13	6	6	ATCATCATCGGTCTTCTGACTGC	5	+	2287	2772
ENSDARG00000004931	ENSDART00000057166	13	7	7	GCAGGCCTCACATCGGTGGTGAGCT	7	+	2648	2772
ENSDARG00000004931	ENSDART00000057166	13	7	7	CTCTTCTTCTTCAGTCTTTGGTT	5	+	2707	2772
ENSDARG00000004931	ENSDART00000057166	13	7	7	CTCTTCTTCTTCAGTCTTTGGTTTC	7	+	2707	2772
ENSDARG00000004931	ENSDART00000057166	13	7	7	ACACTCTTCTTCTTCAGTCTTTGGT	7	+	2704	2772
ENSDARG00000004931	ENSDART00000057166	13	7	7	CTCTTCTCCAGTCTGGAAGCTTAC	6	+	2740	2772
ENSDARG00000004931	ENSDART00000057166	13	7	7	GCAGGCCTCACATCGGTGGTGAG	5	+	2648	2772
ENSDARG00000004931	ENSDART00000100198	13	1	1	GACAACGACAATCCGAGTGTGGAAC	7	+	216	2628
ENSDARG00000004931	ENSDART00000100198	13	1	1	GTTCACAGAAGGAACTGTGGTGTTC	7	+	1206	2628
ENSDARG00000004931	ENSDART00000100198	13	1	1	GTTCACAGAAGGAACTGTGGTGTT	6	+	1206	2628
ENSDARG00000004931	ENSDART00000100198	13	1	1	GCATCCTAAAGGACCTGAAGCAGAA	7	+	818	2628
ENSDARG00000004931	ENSDART00000100198	13	1	1	GACGACATCTTTGAGGAGGATGAG	6	+	1276	2628
ENSDARG00000004931	ENSDART00000100198	13	1	1	GAAATCATCATTAAGAGGCCGAA	5	+	181	2628
ENSDARG00000004931	ENSDART00000100198	13	1	1	AGAAACACCCAGAGAAGGAGCTGGA	7	+	839	2628
ENSDARG00000004931	ENSDART00000100198	13	1	1	ACCGTCGGCATCATCGATGACGAC	6	+	1258	2628
ENSDARG00000004931	ENSDART00000100198	13	1	1	ACCATCCACCATTGTGGGCAGCG	5	+	348	2628
ENSDARG00000004931	ENSDART00000100198	13	1	1	TTCTCAAGAAGCATGTTGCCGAA	5	+	968	2628
ENSDARG00000004931	ENSDART00000100198	13	1	1	AACGGCCGCATGGAGCGTGTTTGCC	7	+	465	2628
ENSDARG00000004931	ENSDART00000100198	13	1	1	AACACCTTCGTGTGTTTTTTGTA	5	+	443	2628
ENSDARG00000004931	ENSDART00000100198	13	1	1	AAACACCCAGAGAAGGAGCTGGA	5	+	841	2628
ENSDARG00000004931	ENSDART00000100198	13	2	2	AAAAACTTCTACCTGGAGCTTGC	5	+	1687	2628
ENSDARG00000004931	ENSDART00000100198	13	3	3	GTTGTCATCAGAGGAAGAGGAAGCA	7	+	1779	2628
ENSDARG00000004931	ENSDART00000100198	13	6	6	AGCGTCTGCCATCTTGTTTTGAC	5	+	2021	2628
ENSDARG00000004931	ENSDART00000100198	13	6	6	ATCATCATCGGTCTTCTGACTGC	5	+	2143	2628
ENSDARG00000004931	ENSDART00000100198	13	7	7	ACACTCTTCTTCTTCAGTCTTTGGT	7	+	2560	2628
ENSDARG00000004931	ENSDART00000100198	13	7	7	CTCTTCTTCTTCAGTCTTTGGTTTC	7	+	2563	2628
ENSDARG00000004931	ENSDART00000100198	13	7	7	CTCTTCTCCAGTCTGGAAGCTTAC	6	+	2596	2628
ENSDARG00000004931	ENSDART00000100198	13	7	7	CTCTTCTTCTTCAGTCTTTGGTT	5	+	2563	2628
ENSDARG00000004931	ENSDART00000100198	13	7	7	GCAGGCCTCACATCGGTGGTGAGCT	7	+	2504	2628
ENSDARG00000004931	ENSDART00000100198	13	7	7	GCAGGCCTCACATCGGTGGTGAG	5	+	2504	2628
ENSDARG00000004931	ENSDART00000100200	13	1	1	GACAACGACAATCCGAGTGTGGAAC	7	+	339	2739
ENSDARG00000004931	ENSDART00000100200	13	1	1	GACGACATCTTTGAGGAGGATGAG	6	+	1399	2739
ENSDARG00000004931	ENSDART00000100200	13	1	1	GACTTCTGCCTACCTCTGGTTAG	5	+	9	2739
ENSDARG00000004931	ENSDART00000100200	13	1	1	GCATCCTAAAGGACCTGAAGCAGAA	7	+	941	2739
ENSDARG00000004931	ENSDART00000100200	13	1	1	GCCTACCTCTGGTTAGGCGTAGTC	6	+	16	2739
ENSDARG00000004931	ENSDART00000100200	13	1	1	GCCTACCTCTGGTTAGGCGTAGTCT	7	+	16	2739
ENSDARG00000004931	ENSDART00000100200	13	1	1	GGCAACAGCCTTTCTCTGTGCAGAG	7	+	45	2739
ENSDARG00000004931	ENSDART00000100200	13	1	1	GTTCACAGAAGGAACTGTGGTGTT	6	+	1329	2739
ENSDARG00000004931	ENSDART00000100200	13	1	1	GTTCACAGAAGGAACTGTGGTGTTC	7	+	1329	2739
ENSDARG00000004931	ENSDART00000100200	13	1	1	TTCTCAAGAAGCATGTTGCCGAA	5	+	1091	2739
ENSDARG00000004931	ENSDART00000100200	13	1	1	GAAATCATCATTAAGAGGCCGAA	5	+	304	2739
ENSDARG00000004931	ENSDART00000100200	13	1	1	AAACACCCAGAGAAGGAGCTGGA	5	+	964	2739
ENSDARG00000004931	ENSDART00000100200	13	1	1	AACGGCCGCATGGAGCGTGTTTGCC	7	+	588	2739
ENSDARG00000004931	ENSDART00000100200	13	1	1	AACACCTTCGTGTGTTTTTTGTA	5	+	566	2739
ENSDARG00000004931	ENSDART00000100200	13	1	1	AACAACACCACATGTGTCGGGGAA	6	+	100	2739
ENSDARG00000004931	ENSDART00000100200	13	1	1	ACCATCCACCATTGTGGGCAGCG	5	+	471	2739
ENSDARG00000004931	ENSDART00000100200	13	1	1	ACCGTCGGCATCATCGATGACGAC	6	+	1381	2739
ENSDARG00000004931	ENSDART00000100200	13	1	1	AGAAACACCCAGAGAAGGAGCTGGA	7	+	962	2739
ENSDARG00000004931	ENSDART00000100200	13	1	1	AAACAACACCACATGTGTCGGGGAA	7	+	99	2739
ENSDARG00000004931	ENSDART00000100200	13	1	1	ACAAACAACACCACATGTGTCGGG	6	+	97	2739
ENSDARG00000004931	ENSDART00000100200	13	2	2	AAAAACTTCTACCTGGAGCTTGC	5	+	1810	2739
ENSDARG00000004931	ENSDART00000100200	13	4	4	GTTGTCATCAGAGGAAGAGGAAGCA	7	+	1893	2739
ENSDARG00000004931	ENSDART00000100200	13	6	6	AGCGTCTGCCATCTTGTTTTGAC	5	+	2132	2739
ENSDARG00000004931	ENSDART00000100200	13	6	6	ATCATCATCGGTCTTCTGACTGC	5	+	2254	2739
ENSDARG00000004931	ENSDART00000100200	13	7	7	GCAGGCCTCACATCGGTGGTGAGCT	7	+	2615	2739
ENSDARG00000004931	ENSDART00000100200	13	7	7	CTCTTCTCCAGTCTGGAAGCTTAC	6	+	2707	2739
ENSDARG00000004931	ENSDART00000100200	13	7	7	CTCTTCTTCTTCAGTCTTTGGTT	5	+	2674	2739
ENSDARG00000004931	ENSDART00000100200	13	7	7	CTCTTCTTCTTCAGTCTTTGGTTTC	7	+	2674	2739
ENSDARG00000004931	ENSDART00000100200	13	7	7	ACACTCTTCTTCTTCAGTCTTTGGT	7	+	2671	2739
ENSDARG00000004931	ENSDART00000100200	13	7	7	GCAGGCCTCACATCGGTGGTGAG	5	+	2615	2739
ENSDARG00000004931	ENSDART00000100202	13	1	1	GACAACGACAATCCGAGTGTGGAAC	7	+	339	2748
ENSDARG00000004931	ENSDART00000100202	13	1	1	GACGACATCTTTGAGGAGGATGAG	6	+	1399	2748
ENSDARG00000004931	ENSDART00000100202	13	1	1	GACTTCTGCCTACCTCTGGTTAG	5	+	9	2748
ENSDARG00000004931	ENSDART00000100202	13	1	1	GCATCCTAAAGGACCTGAAGCAGAA	7	+	941	2748
ENSDARG00000004931	ENSDART00000100202	13	1	1	GCCTACCTCTGGTTAGGCGTAGTC	6	+	16	2748
ENSDARG00000004931	ENSDART00000100202	13	1	1	GCCTACCTCTGGTTAGGCGTAGTCT	7	+	16	2748
ENSDARG00000004931	ENSDART00000100202	13	1	1	GGCAACAGCCTTTCTCTGTGCAGAG	7	+	45	2748
ENSDARG00000004931	ENSDART00000100202	13	1	1	GTTCACAGAAGGAACTGTGGTGTT	6	+	1329	2748
ENSDARG00000004931	ENSDART00000100202	13	1	1	GTTCACAGAAGGAACTGTGGTGTTC	7	+	1329	2748
ENSDARG00000004931	ENSDART00000100202	13	1	1	TTCTCAAGAAGCATGTTGCCGAA	5	+	1091	2748
ENSDARG00000004931	ENSDART00000100202	13	1	1	GAAATCATCATTAAGAGGCCGAA	5	+	304	2748
ENSDARG00000004931	ENSDART00000100202	13	1	1	AAACACCCAGAGAAGGAGCTGGA	5	+	964	2748
ENSDARG00000004931	ENSDART00000100202	13	1	1	AACGGCCGCATGGAGCGTGTTTGCC	7	+	588	2748
ENSDARG00000004931	ENSDART00000100202	13	1	1	AACACCTTCGTGTGTTTTTTGTA	5	+	566	2748
ENSDARG00000004931	ENSDART00000100202	13	1	1	AACAACACCACATGTGTCGGGGAA	6	+	100	2748
ENSDARG00000004931	ENSDART00000100202	13	1	1	ACCATCCACCATTGTGGGCAGCG	5	+	471	2748
ENSDARG00000004931	ENSDART00000100202	13	1	1	ACCGTCGGCATCATCGATGACGAC	6	+	1381	2748
ENSDARG00000004931	ENSDART00000100202	13	1	1	AGAAACACCCAGAGAAGGAGCTGGA	7	+	962	2748
ENSDARG00000004931	ENSDART00000100202	13	1	1	AAACAACACCACATGTGTCGGGGAA	7	+	99	2748
ENSDARG00000004931	ENSDART00000100202	13	1	1	ACAAACAACACCACATGTGTCGGG	6	+	97	2748
ENSDARG00000004931	ENSDART00000100202	13	2	2	AAAAACTTCTACCTGGAGCTTGC	5	+	1810	2748
ENSDARG00000004931	ENSDART00000100202	13	4	4	GTTGTCATCAGAGGAAGAGGAAGCA	7	+	1902	2748
ENSDARG00000004931	ENSDART00000100202	13	6	6	AGCGTCTGCCATCTTGTTTTGAC	5	+	2141	2748
ENSDARG00000004931	ENSDART00000100202	13	6	6	ATCATCATCGGTCTTCTGACTGC	5	+	2263	2748
ENSDARG00000004931	ENSDART00000100202	13	7	7	GCAGGCCTCACATCGGTGGTGAGCT	7	+	2624	2748
ENSDARG00000004931	ENSDART00000100202	13	7	7	CTCTTCTCCAGTCTGGAAGCTTAC	6	+	2716	2748
ENSDARG00000004931	ENSDART00000100202	13	7	7	CTCTTCTTCTTCAGTCTTTGGTT	5	+	2683	2748
ENSDARG00000004931	ENSDART00000100202	13	7	7	CTCTTCTTCTTCAGTCTTTGGTTTC	7	+	2683	2748
ENSDARG00000004931	ENSDART00000100202	13	7	7	ACACTCTTCTTCTTCAGTCTTTGGT	7	+	2680	2748
ENSDARG00000004931	ENSDART00000100202	13	7	7	GCAGGCCTCACATCGGTGGTGAG	5	+	2624	2748
ENSDARG00000004931	ENSDART00000100204	13	1	1	AGAAACACCCAGAGAAGGAGCTGGA	7	+	986	2775
ENSDARG00000004931	ENSDART00000100204	13	1	1	ACCGTCGGCATCATCGATGACGAC	6	+	1405	2775
ENSDARG00000004931	ENSDART00000100204	13	1	1	ACCATCCACCATTGTGGGCAGCG	5	+	495	2775
ENSDARG00000004931	ENSDART00000100204	13	1	1	ACAAACAACACCACATGTGTCGGG	6	+	121	2775
ENSDARG00000004931	ENSDART00000100204	13	1	1	AACGGCCGCATGGAGCGTGTTTGCC	7	+	612	2775
ENSDARG00000004931	ENSDART00000100204	13	1	1	AACACCTTCGTGTGTTTTTTGTA	5	+	590	2775
ENSDARG00000004931	ENSDART00000100204	13	1	1	AACAACACCACATGTGTCGGGGAA	6	+	124	2775
ENSDARG00000004931	ENSDART00000100204	13	1	1	AAACACCCAGAGAAGGAGCTGGA	5	+	988	2775
ENSDARG00000004931	ENSDART00000100204	13	1	1	AAACAACACCACATGTGTCGGGGAA	7	+	123	2775
ENSDARG00000004931	ENSDART00000100204	13	1	1	GCATCCTAAAGGACCTGAAGCAGAA	7	+	965	2775
ENSDARG00000004931	ENSDART00000100204	13	1	1	TTCTCAAGAAGCATGTTGCCGAA	5	+	1115	2775
ENSDARG00000004931	ENSDART00000100204	13	1	1	GTTCACAGAAGGAACTGTGGTGTTC	7	+	1353	2775
ENSDARG00000004931	ENSDART00000100204	13	1	1	GTTCACAGAAGGAACTGTGGTGTT	6	+	1353	2775
ENSDARG00000004931	ENSDART00000100204	13	1	1	GGCAACAGCCTTTCTCTGTGCAGAG	7	+	69	2775
ENSDARG00000004931	ENSDART00000100204	13	1	1	GCCTACCTCTGGTTAGGCGTAGTCT	7	+	40	2775
ENSDARG00000004931	ENSDART00000100204	13	1	1	GCCTACCTCTGGTTAGGCGTAGTC	6	+	40	2775
ENSDARG00000004931	ENSDART00000100204	13	1	1	GACTTCTGCCTACCTCTGGTTAG	5	+	33	2775
ENSDARG00000004931	ENSDART00000100204	13	1	1	GACGACATCTTTGAGGAGGATGAG	6	+	1423	2775
ENSDARG00000004931	ENSDART00000100204	13	1	1	GACAACGACAATCCGAGTGTGGAAC	7	+	363	2775
ENSDARG00000004931	ENSDART00000100204	13	1	1	GAAATCATCATTAAGAGGCCGAA	5	+	328	2775
ENSDARG00000004931	ENSDART00000100204	13	2	2	AAAAACTTCTACCTGGAGCTTGC	5	+	1834	2775
ENSDARG00000004931	ENSDART00000100204	13	3	3	GTTGTCATCAGAGGAAGAGGAAGCA	7	+	1917	2775
ENSDARG00000004931	ENSDART00000100204	13	5	5	ATCATCATCGGTCTTCTGACTGC	5	+	2290	2775
ENSDARG00000004931	ENSDART00000100204	13	5	5	AGCGTCTGCCATCTTGTTTTGAC	5	+	2168	2775
ENSDARG00000004931	ENSDART00000100204	13	6	6	ACACTCTTCTTCTTCAGTCTTTGGT	7	+	2707	2775
ENSDARG00000004931	ENSDART00000100204	13	6	6	GCAGGCCTCACATCGGTGGTGAG	5	+	2651	2775
ENSDARG00000004931	ENSDART00000100204	13	6	6	CTCTTCTCCAGTCTGGAAGCTTAC	6	+	2743	2775
ENSDARG00000004931	ENSDART00000100204	13	6	6	CTCTTCTTCTTCAGTCTTTGGTT	5	+	2710	2775
ENSDARG00000004931	ENSDART00000100204	13	6	6	CTCTTCTTCTTCAGTCTTTGGTTTC	7	+	2710	2775
ENSDARG00000004931	ENSDART00000100204	13	6	6	GCAGGCCTCACATCGGTGGTGAGCT	7	+	2651	2775
ENSDARG00000004931	ENSDART00000100206	13	1	1	GCATCCTAAAGGACCTGAAGCAGAA	7	+	965	2781
ENSDARG00000004931	ENSDART00000100206	13	1	1	GTTCACAGAAGGAACTGTGGTGTTC	7	+	1353	2781
ENSDARG00000004931	ENSDART00000100206	13	1	1	GTTCACAGAAGGAACTGTGGTGTT	6	+	1353	2781
ENSDARG00000004931	ENSDART00000100206	13	1	1	GGCAACAGCCTTTCTCTGTGCAGAG	7	+	69	2781
ENSDARG00000004931	ENSDART00000100206	13	1	1	GAAATCATCATTAAGAGGCCGAA	5	+	328	2781
ENSDARG00000004931	ENSDART00000100206	13	1	1	GACAACGACAATCCGAGTGTGGAAC	7	+	363	2781
ENSDARG00000004931	ENSDART00000100206	13	1	1	GACGACATCTTTGAGGAGGATGAG	6	+	1423	2781
ENSDARG00000004931	ENSDART00000100206	13	1	1	GACTTCTGCCTACCTCTGGTTAG	5	+	33	2781
ENSDARG00000004931	ENSDART00000100206	13	1	1	GCCTACCTCTGGTTAGGCGTAGTCT	7	+	40	2781
ENSDARG00000004931	ENSDART00000100206	13	1	1	AGAAACACCCAGAGAAGGAGCTGGA	7	+	986	2781
ENSDARG00000004931	ENSDART00000100206	13	1	1	ACCGTCGGCATCATCGATGACGAC	6	+	1405	2781
ENSDARG00000004931	ENSDART00000100206	13	1	1	AAACAACACCACATGTGTCGGGGAA	7	+	123	2781
ENSDARG00000004931	ENSDART00000100206	13	1	1	AAACACCCAGAGAAGGAGCTGGA	5	+	988	2781
ENSDARG00000004931	ENSDART00000100206	13	1	1	AACAACACCACATGTGTCGGGGAA	6	+	124	2781
ENSDARG00000004931	ENSDART00000100206	13	1	1	AACACCTTCGTGTGTTTTTTGTA	5	+	590	2781
ENSDARG00000004931	ENSDART00000100206	13	1	1	AACGGCCGCATGGAGCGTGTTTGCC	7	+	612	2781
ENSDARG00000004931	ENSDART00000100206	13	1	1	ACAAACAACACCACATGTGTCGGG	6	+	121	2781
ENSDARG00000004931	ENSDART00000100206	13	1	1	TTCTCAAGAAGCATGTTGCCGAA	5	+	1115	2781
ENSDARG00000004931	ENSDART00000100206	13	1	1	ACCATCCACCATTGTGGGCAGCG	5	+	495	2781
ENSDARG00000004931	ENSDART00000100206	13	1	1	GCCTACCTCTGGTTAGGCGTAGTC	6	+	40	2781
ENSDARG00000004931	ENSDART00000100206	13	2	2	AAAAACTTCTACCTGGAGCTTGC	5	+	1834	2781
ENSDARG00000004931	ENSDART00000100206	13	4	4	GTTGTCATCAGAGGAAGAGGAAGCA	7	+	1923	2781
ENSDARG00000004931	ENSDART00000100206	13	6	6	ATCATCATCGGTCTTCTGACTGC	5	+	2296	2781
ENSDARG00000004931	ENSDART00000100206	13	6	6	AGCGTCTGCCATCTTGTTTTGAC	5	+	2174	2781
ENSDARG00000004931	ENSDART00000100206	13	7	7	ACACTCTTCTTCTTCAGTCTTTGGT	7	+	2713	2781
ENSDARG00000004931	ENSDART00000100206	13	7	7	GCAGGCCTCACATCGGTGGTGAGCT	7	+	2657	2781
ENSDARG00000004931	ENSDART00000100206	13	7	7	CTCTTCTCCAGTCTGGAAGCTTAC	6	+	2749	2781
ENSDARG00000004931	ENSDART00000100206	13	7	7	CTCTTCTTCTTCAGTCTTTGGTT	5	+	2716	2781
ENSDARG00000004931	ENSDART00000100206	13	7	7	CTCTTCTTCTTCAGTCTTTGGTTTC	7	+	2716	2781
ENSDARG00000004931	ENSDART00000100206	13	7	7	GCAGGCCTCACATCGGTGGTGAG	5	+	2657	2781
ENSDARG00000004931	ENSDART00000100208	13	1	1	GTTCACAGAAGGAACTGTGGTGTTC	7	+	1353	2790
ENSDARG00000004931	ENSDART00000100208	13	1	1	GTTCACAGAAGGAACTGTGGTGTT	6	+	1353	2790
ENSDARG00000004931	ENSDART00000100208	13	1	1	GGCAACAGCCTTTCTCTGTGCAGAG	7	+	69	2790
ENSDARG00000004931	ENSDART00000100208	13	1	1	GCCTACCTCTGGTTAGGCGTAGTCT	7	+	40	2790
ENSDARG00000004931	ENSDART00000100208	13	1	1	GAAATCATCATTAAGAGGCCGAA	5	+	328	2790
ENSDARG00000004931	ENSDART00000100208	13	1	1	GACAACGACAATCCGAGTGTGGAAC	7	+	363	2790
ENSDARG00000004931	ENSDART00000100208	13	1	1	GACGACATCTTTGAGGAGGATGAG	6	+	1423	2790
ENSDARG00000004931	ENSDART00000100208	13	1	1	GACTTCTGCCTACCTCTGGTTAG	5	+	33	2790
ENSDARG00000004931	ENSDART00000100208	13	1	1	GCCTACCTCTGGTTAGGCGTAGTC	6	+	40	2790
ENSDARG00000004931	ENSDART00000100208	13	1	1	AGAAACACCCAGAGAAGGAGCTGGA	7	+	986	2790
ENSDARG00000004931	ENSDART00000100208	13	1	1	ACCGTCGGCATCATCGATGACGAC	6	+	1405	2790
ENSDARG00000004931	ENSDART00000100208	13	1	1	ACCATCCACCATTGTGGGCAGCG	5	+	495	2790
ENSDARG00000004931	ENSDART00000100208	13	1	1	AAACAACACCACATGTGTCGGGGAA	7	+	123	2790
ENSDARG00000004931	ENSDART00000100208	13	1	1	AAACACCCAGAGAAGGAGCTGGA	5	+	988	2790
ENSDARG00000004931	ENSDART00000100208	13	1	1	AACAACACCACATGTGTCGGGGAA	6	+	124	2790
ENSDARG00000004931	ENSDART00000100208	13	1	1	AACACCTTCGTGTGTTTTTTGTA	5	+	590	2790
ENSDARG00000004931	ENSDART00000100208	13	1	1	AACGGCCGCATGGAGCGTGTTTGCC	7	+	612	2790
ENSDARG00000004931	ENSDART00000100208	13	1	1	ACAAACAACACCACATGTGTCGGG	6	+	121	2790
ENSDARG00000004931	ENSDART00000100208	13	1	1	TTCTCAAGAAGCATGTTGCCGAA	5	+	1115	2790
ENSDARG00000004931	ENSDART00000100208	13	1	1	GCATCCTAAAGGACCTGAAGCAGAA	7	+	965	2790
ENSDARG00000004931	ENSDART00000100208	13	2	2	AAAAACTTCTACCTGGAGCTTGC	5	+	1834	2790
ENSDARG00000004931	ENSDART00000100208	13	3	3	ACACACAGCTCTGTTATTAGCTGAT	7	+	1890	2790
ENSDARG00000004931	ENSDART00000100208	13	4	4	GTTGTCATCAGAGGAAGAGGAAGCA	7	+	1932	2790
ENSDARG00000004931	ENSDART00000100208	13	6	6	ATCATCATCGGTCTTCTGACTGC	5	+	2305	2790
ENSDARG00000004931	ENSDART00000100208	13	6	6	AGCGTCTGCCATCTTGTTTTGAC	5	+	2183	2790
ENSDARG00000004931	ENSDART00000100208	13	7	7	ACACTCTTCTTCTTCAGTCTTTGGT	7	+	2722	2790
ENSDARG00000004931	ENSDART00000100208	13	7	7	GCAGGCCTCACATCGGTGGTGAGCT	7	+	2666	2790
ENSDARG00000004931	ENSDART00000100208	13	7	7	CTCTTCTCCAGTCTGGAAGCTTAC	6	+	2758	2790
ENSDARG00000004931	ENSDART00000100208	13	7	7	CTCTTCTTCTTCAGTCTTTGGTT	5	+	2725	2790
ENSDARG00000004931	ENSDART00000100208	13	7	7	CTCTTCTTCTTCAGTCTTTGGTTTC	7	+	2725	2790
ENSDARG00000004931	ENSDART00000100208	13	7	7	GCAGGCCTCACATCGGTGGTGAG	5	+	2666	2790
ENSDARG00000004979	ENSDART00000006990	13	4	3	GAACACCCACAGTGGAGGAGACGCC	7	+	300	873
ENSDARG00000004979	ENSDART00000006990	13	4	3	ACACCCACAGTGGAGGAGACGCC	5	+	302	873
ENSDARG00000004979	ENSDART00000006990	13	4	3	AACACCCACAGTGGAGGAGACGCC	6	+	301	873
ENSDARG00000004979	ENSDART00000006990	13	6	5	AACAGCTTCATCCATGTGCTGAT	5	+	526	873
ENSDARG00000004979	ENSDART00000006990	13	6	5	AGCTTCATCCATGTGCTGATGTA	5	+	529	873
ENSDARG00000004979	ENSDART00000006990	13	7	6	GTTCCAGACGTCTTGTGCTGTGGTT	7	+	651	873
ENSDARG00000004979	ENSDART00000006990	13	8	7	AACGGCCACACTAATGGAGTGATGT	7	+	820	873
ENSDARG00000005010	ENSDART00000099969	13	2	2	GAATACACACAGGAGAGACGCCGTA	7	+	131	588
ENSDARG00000005010	ENSDART00000099969	13	2	2	AGAGACGCCGTATGTCTGTGAAGTC	7	+	144	588
ENSDARG00000005010	ENSDART00000099969	13	2	2	ACACGCCACTTTTCGTTGCAGAA	5	+	457	588
ENSDARG00000005010	ENSDART00000099969	13	2	2	AAACGCAAACGCAAGCGTGAGAA	5	+	232	588
ENSDARG00000005423	ENSDART00000008287	13	2	2	GGCTTCACCATGCTTGGCTGCAGTT	7	-	315	762
ENSDARG00000005423	ENSDART00000008287	13	2	2	GCCCTCTTCAGCACAGAGGTGTAA	6	-	174	762
ENSDARG00000005423	ENSDART00000008287	13	2	2	GACCTCACCTTGCTGATGATGCT	5	-	409	762
ENSDARG00000005423	ENSDART00000008287	13	4	4	CACAGCCTCCATGGCTTTGCGAAC	6	-	724	762
ENSDARG00000005423	ENSDART00000008287	13	4	4	ACAGCCTCCATGGCTTTGCGAAC	5	-	724	762
ENSDARG00000005423	ENSDART00000008287	13	4	4	TGCCACAGCCTCCATGGCTTTGCG	6	-	727	762
ENSDARG00000005454	ENSDART00000002750	13	5	3	ATCTTCTGCTTTTACGGAGGCGGC	6	+	480	2826
ENSDARG00000005454	ENSDART00000002750	13	5	3	ATCTTCTGCTTTTACGGAGGCGGCA	7	+	480	2826
ENSDARG00000005454	ENSDART00000002750	13	5	3	CACAGCAGATTCCTGTTTTTGAG	5	+	890	2826
ENSDARG00000005454	ENSDART00000002750	13	5	3	CACAGCAGATTCCTGTTTTTGAGGG	7	+	890	2826
ENSDARG00000005454	ENSDART00000002750	13	5	3	GCCAACCTCTCTTCAGCAGAGGGC	6	+	784	2826
ENSDARG00000005454	ENSDART00000002750	13	5	3	GGCAACATCAGAGCTTGTAGAGTCT	7	+	501	2826
ENSDARG00000005454	ENSDART00000002750	13	5	3	TTCCCCACCTAAATCTTCTGCTTTT	7	+	468	2826
ENSDARG00000005454	ENSDART00000002750	13	5	3	TTCTGCACCCCAGGTAGAGGTAGAG	7	+	546	2826
ENSDARG00000005454	ENSDART00000002750	13	5	3	AGATGCAGAACCCAAGCAGATGTC	6	+	1338	2826
ENSDARG00000005454	ENSDART00000002750	13	5	3	ACAGTCATCCTCAAGACTGAGAA	5	+	808	2826
ENSDARG00000005454	ENSDART00000002750	13	5	3	ACCAAAACATCAACAGTTTTTGAC	6	+	1036	2826
ENSDARG00000005454	ENSDART00000002750	13	5	3	ACCTCCTCCAAAACGCCTTGGGG	5	+	1251	2826
ENSDARG00000005454	ENSDART00000002750	13	5	3	AACCCATTCCAAACTGGTGGGTC	5	+	991	2826
ENSDARG00000005454	ENSDART00000002750	13	5	3	AACCAAAACATCAACAGTTTTTGAC	7	+	1035	2826
ENSDARG00000005454	ENSDART00000002750	13	5	3	AGAGCCAGATGCTATTAGAGTTT	5	+	1196	2826
ENSDARG00000005454	ENSDART00000002750	13	5	3	AACCTCCTCCAAAACGCCTTGGGG	6	+	1250	2826
ENSDARG00000005454	ENSDART00000002750	13	7	5	AGCATCAAATGAAGATGAATTTGTG	7	+	1800	2826
ENSDARG00000005454	ENSDART00000002750	13	7	5	GGCAGCATCAAATGAAGATGAATTT	7	+	1797	2826
ENSDARG00000005454	ENSDART00000002750	13	7	5	AACCCCAGAATCCAGCGGTGCCGGA	7	+	1706	2826
ENSDARG00000005454	ENSDART00000002750	13	8	6	TCCTCAGTCATGCCAGGAGGAGAT	6	+	1831	2826
ENSDARG00000005454	ENSDART00000002750	13	9	7	GTCCAAAGAAAAATGGAGGGGAG	5	+	1964	2826
ENSDARG00000005454	ENSDART00000002750	13	9	7	AGAGTCTGCCTTGAGGAAGCAGTC	6	+	1905	2826
ENSDARG00000005454	ENSDART00000002750	13	10	8	TGCAAAGTCTGAAGTGAAGCAGAA	6	+	2046	2826
ENSDARG00000005454	ENSDART00000002750	13	11	9	GAAACCGCCAGTGAGGACTGAGGA	6	+	2172	2826
ENSDARG00000005454	ENSDART00000002750	13	14	12	GGCCAAAGATTTGAATGAGTTGGAG	7	+	2448	2826
ENSDARG00000005454	ENSDART00000002750	13	14	12	ACAAACAGAAAGAAGCATTGGCT	5	+	2384	2826
ENSDARG00000005454	ENSDART00000002750	13	16	14	GCACTAAACAAGGTGCAGAGGTG	5	+	2672	2826
ENSDARG00000005454	ENSDART00000002750	13	16	14	AGCTCAAGAGAGAGCAGCTGAAGGT	7	+	2711	2826
ENSDARG00000005454	ENSDART00000002750	13	16	14	AGCAAATAAAGCCATAGCCGAGGTC	7	+	2646	2826
ENSDARG00000005680	ENSDART00000007395	13	1	1	GCAAACGTCCTGCAGCAGTTTTT	5	-	28	1440
ENSDARG00000005680	ENSDART00000007395	13	1	1	TCCTGCAGCAGTTTTTGATGCAGTC	7	-	19	1440
ENSDARG00000005680	ENSDART00000007395	13	5	5	ACAGACAGAGTCTCTGTGCGTCGCT	7	-	472	1440
ENSDARG00000005680	ENSDART00000007395	13	5	5	ACCTCAACACGGCCCTGAGGATTTG	7	-	512	1440
ENSDARG00000005680	ENSDART00000007395	13	5	5	CAACACGGCCCTGAGGATTTGAC	5	-	510	1440
ENSDARG00000005680	ENSDART00000007395	13	7	7	ATCGCCAGACAGCGTGATGGATTC	6	-	610	1440
ENSDARG00000005680	ENSDART00000007395	13	9	9	ACACTCCCCCAGTGTGCGTTTGC	5	-	929	1440
ENSDARG00000005680	ENSDART00000007395	13	9	9	ACACTCCCCCAGTGTGCGTTTGCG	6	-	928	1440
ENSDARG00000005680	ENSDART00000007395	13	9	9	CACTCCCCCAGTGTGCGTTTGCG	5	-	928	1440
ENSDARG00000005680	ENSDART00000007395	13	9	9	ACACACTCCCCCAGTGTGCGTTT	5	-	931	1440
ENSDARG00000005680	ENSDART00000007395	13	9	9	ACACACTCCCCCAGTGTGCGTTTGC	7	-	929	1440
ENSDARG00000005680	ENSDART00000007395	13	11	11	GTTTTCTCCTCACTGAGCTGCGGCT	7	-	1303	1440
ENSDARG00000005680	ENSDART00000075924	13	3	3	CAACACGGCCCTGAGGATTTGAC	5	-	381	1311
ENSDARG00000005680	ENSDART00000075924	13	3	3	ACCTCAACACGGCCCTGAGGATTTG	7	-	383	1311
ENSDARG00000005680	ENSDART00000075924	13	3	3	ACAGACAGAGTCTCTGTGCGTCGCT	7	-	343	1311
ENSDARG00000005680	ENSDART00000075924	13	5	5	ATCGCCAGACAGCGTGATGGATTC	6	-	481	1311
ENSDARG00000005680	ENSDART00000075924	13	7	7	ACACTCCCCCAGTGTGCGTTTGCG	6	-	799	1311
ENSDARG00000005680	ENSDART00000075924	13	7	7	ACACTCCCCCAGTGTGCGTTTGC	5	-	800	1311
ENSDARG00000005680	ENSDART00000075924	13	7	7	ACACACTCCCCCAGTGTGCGTTTGC	7	-	800	1311
ENSDARG00000005680	ENSDART00000075924	13	7	7	ACACACTCCCCCAGTGTGCGTTT	5	-	802	1311
ENSDARG00000005680	ENSDART00000075924	13	7	7	CACTCCCCCAGTGTGCGTTTGCG	5	-	799	1311
ENSDARG00000005680	ENSDART00000075924	13	9	9	GTTTTCTCCTCACTGAGCTGCGGCT	7	-	1174	1311
ENSDARG00000006003	ENSDART00000013961	13	2	1	TTCGACCCACTGGACATTTTTGGGA	7	+	274	1116
ENSDARG00000006003	ENSDART00000013961	13	2	1	GTTATCAAAGACTGCATGTGGAGTG	7	+	313	1116
ENSDARG00000006003	ENSDART00000013961	13	2	1	CACCCAAACACTGTACGGCTGGGAC	7	+	24	1116
ENSDARG00000006003	ENSDART00000013961	13	2	1	ATCAAAGACTGCATGTGGAGTGGAC	7	+	316	1116
ENSDARG00000006003	ENSDART00000013961	13	2	1	ACCCAAACACTGTACGGCTGGGAC	6	+	25	1116
ENSDARG00000006003	ENSDART00000013961	13	2	1	CCCAAACACTGTACGGCTGGGAC	5	+	26	1116
ENSDARG00000006003	ENSDART00000013961	13	2	1	AAAGACTGCATGTGGAGTGGACTTT	7	+	319	1116
ENSDARG00000006003	ENSDART00000013961	13	3	2	ACCCGCCACTTCAGACTCTGAGGAC	7	+	849	1116
ENSDARG00000006003	ENSDART00000013961	13	3	2	TTCTCCGCAGGATCAGTGCGCTGCA	7	+	1094	1116
ENSDARG00000006003	ENSDART00000013961	13	3	2	AAAGACCTCGAAGGTGGCGATTTT	6	+	978	1116
ENSDARG00000006003	ENSDART00000013961	13	3	2	GCAAACGACCGCGTCTGGAGTCTTC	7	+	797	1116
ENSDARG00000006003	ENSDART00000013961	13	3	2	CTCCTCAGATGACGATGAGGATGAT	7	+	564	1116
ENSDARG00000006003	ENSDART00000013961	13	3	2	CTCAAAGCCAAACAGCAGCAGCT	5	+	1072	1116
ENSDARG00000006003	ENSDART00000013961	13	3	2	ACAACCGGCCCAAACGTGGCCGTC	6	+	614	1116
ENSDARG00000006003	ENSDART00000013961	13	3	2	AAAGCCAAACAGCAGCAGCTTCT	5	+	1075	1116
ENSDARG00000006003	ENSDART00000013961	13	3	2	ATCAAAGACCTCGAAGGTGGCGAT	6	+	975	1116
ENSDARG00000006003	ENSDART00000013961	13	3	2	AGCGGCGCCAAGCTCAGGAGAAGAG	7	+	1043	1116
ENSDARG00000006128	ENSDART00000040704	13	3	2	GGCTCCCCAGATCCTTGACTTTGTG	7	-	172	1164
ENSDARG00000006128	ENSDART00000040704	13	4	3	ACATCATTCACAAATGTCTGGGAA	6	-	198	1164
ENSDARG00000006128	ENSDART00000040704	13	6	5	TTAGGCTCCGCAGGTTTGACTGC	5	-	469	1164
ENSDARG00000006128	ENSDART00000040704	13	7	6	CCCGTCGCCCCACCAGGAGGGCTGT	7	-	558	1164
ENSDARG00000006128	ENSDART00000040704	13	8	7	GTCTGCGCAGGGCAGCTTGAGGG	5	-	624	1164
ENSDARG00000006128	ENSDART00000040704	13	9	8	ATCTACAGACTGTCGGATTTTGGA	6	-	721	1164
ENSDARG00000006128	ENSDART00000040704	13	10	9	GAACTCACCTTGTTTGAAGTTTTG	6	-	843	1164
ENSDARG00000006128	ENSDART00000040704	13	12	11	GCACTCTCCTCTCCGGTGGGGTGT	6	-	1125	1164
ENSDARG00000006128	ENSDART00000040704	13	12	11	GCACTCTCCTCTCCGGTGGGGTGTG	7	-	1124	1164
ENSDARG00000006128	ENSDART00000040704	13	12	11	GCACTCTCCTCTCCGGTGGGGTG	5	-	1126	1164
ENSDARG00000006128	ENSDART00000040704	13	12	11	CTCCTCTCCGGTGGGGTGTGTGC	5	-	1121	1164
ENSDARG00000006181	ENSDART00000044282	13	2	2	AGAGACGCAGCACGTTGTCGGAGAG	7	+	73	2277
ENSDARG00000006181	ENSDART00000044282	13	2	2	AGACGCAGCACGTTGTCGGAGAG	5	+	75	2277
ENSDARG00000006181	ENSDART00000044282	13	5	5	ACAAACAGAAGTTTCCTGCTGAGGA	7	+	493	2277
ENSDARG00000006181	ENSDART00000044282	13	6	6	GTATCCACACAGCAGATGGTGTT	5	+	596	2277
ENSDARG00000006181	ENSDART00000044282	13	6	6	ATCCACACAGCAGATGGTGTTGAG	6	+	598	2277
ENSDARG00000006181	ENSDART00000044282	13	8	8	CTCTCAGGCACAGTGTGTGGTTT	5	+	990	2277
ENSDARG00000006181	ENSDART00000044282	13	8	8	CTCTCAGGCACAGTGTGTGGTTTG	6	+	990	2277
ENSDARG00000006181	ENSDART00000044282	13	8	8	CTCTCAGGCACAGTGTGTGGTTTGT	7	+	990	2277
ENSDARG00000006181	ENSDART00000044282	13	13	13	ACATTCCCATGGATGATGACTTC	5	+	1664	2277
ENSDARG00000006181	ENSDART00000044282	13	14	14	AGACCATACCGCTGTCTGAAGCA	5	+	1985	2277
ENSDARG00000006181	ENSDART00000044282	13	16	16	GACGACAGCACCTGCTGCAGGGGGA	7	+	2231	2277
ENSDARG00000006181	ENSDART00000044282	13	16	16	ACCTGCTGCAGGGGGAGGAGCTTCT	7	+	2240	2277
ENSDARG00000006181	ENSDART00000044282	13	16	16	GACAGCACCTGCTGCAGGGGGAGGA	7	+	2234	2277
ENSDARG00000006181	ENSDART00000044282	13	16	16	AGCACCTGCTGCAGGGGGAGGAGCT	7	+	2237	2277
ENSDARG00000006181	ENSDART00000044282	13	16	16	AGCACCTGCTGCAGGGGGAGGAG	5	+	2237	2277
ENSDARG00000006196	ENSDART00000012357	13	2	2	GTACACCACTGGATCTGTTGGAGAT	7	+	204	1191
ENSDARG00000006196	ENSDART00000012357	13	2	2	ACAGCCGCCCTCCACCTGGTGAGTT	7	+	551	1191
ENSDARG00000006196	ENSDART00000012357	13	2	2	AGACCAGACCACTTTAATGAGAA	5	+	457	1191
ENSDARG00000006196	ENSDART00000012357	13	3	3	GGCTTCCGCCAGGCTGGGAGAGGGT	7	+	737	1191
ENSDARG00000006196	ENSDART00000012357	13	3	3	GCCATCCGCTGGAGAGGGAGGGGCT	7	+	716	1191
ENSDARG00000006196	ENSDART00000012357	13	5	5	GACCACATCCTGAAGTGGGAGCT	5	+	994	1191
ENSDARG00000006196	ENSDART00000012357	13	5	5	CTACCCTCCAAACATCTGACTGT	5	+	1185	1191
ENSDARG00000006196	ENSDART00000012357	13	5	5	ACACGCGCAAACAGCGGCAGCAGTG	7	+	1136	1191
ENSDARG00000006350	ENSDART00000005933	13	1	1	ATCTTCAGAAAACACGGGATTTGGA	7	+	141	771
ENSDARG00000006350	ENSDART00000005933	13	2	2	AAAAGCAGAACCCAGGTGTTGAGAG	7	+	599	771
ENSDARG00000006350	ENSDART00000005933	13	2	2	AAAAGCAGAACCCAGGTGTTGAG	5	+	599	771
ENSDARG00000006350	ENSDART00000005933	13	2	2	GCATCCTCCTGATCCAGATGTTGAC	7	+	258	771
ENSDARG00000006350	ENSDART00000005933	13	2	2	TCCAGCGCCGGATGATGTGTCGCG	6	+	369	771
ENSDARG00000006350	ENSDART00000085846	13	1	1	ATCTTCAGAAAACACGGGATTTGGA	7	+	141	810
ENSDARG00000006350	ENSDART00000085846	13	2	2	AAAAGCAGAACCCAGGTGTTGAGAG	7	+	599	810
ENSDARG00000006350	ENSDART00000085846	13	2	2	AAAAGCAGAACCCAGGTGTTGAG	5	+	599	810
ENSDARG00000006350	ENSDART00000085846	13	2	2	GCATCCTCCTGATCCAGATGTTGAC	7	+	258	810
ENSDARG00000006350	ENSDART00000085846	13	2	2	TCCAGCGCCGGATGATGTGTCGCG	6	+	369	810
ENSDARG00000006356	ENSDART00000026765	13	2	2	GTCCAATTAAAAGTGGGATGTCGTA	7	-	340	1470
ENSDARG00000006356	ENSDART00000026765	13	2	2	GTAGGCAACACAGTAGGAGATGTC	6	-	1156	1470
ENSDARG00000006356	ENSDART00000026765	13	2	2	GTACCCCTCCAAACGGGGGAGCC	5	-	570	1470
ENSDARG00000006356	ENSDART00000026765	13	2	2	GGCTCCCTCCTCCAGTAGCATGT	5	-	1331	1470
ENSDARG00000006356	ENSDART00000026765	13	2	2	GGCTCCAGAAAAGCAAGGGGAATGT	7	-	788	1470
ENSDARG00000006356	ENSDART00000026765	13	2	2	GGCAACACAGTAGGAGATGTCTGC	6	-	1153	1470
ENSDARG00000006356	ENSDART00000026765	13	2	2	ATCAGCTGCTCAAAGTTTTTGCA	5	-	1012	1470
ENSDARG00000006356	ENSDART00000026765	13	2	2	AGCTGCACAAAACCGAGGTCGTG	5	-	1213	1470
ENSDARG00000006356	ENSDART00000026765	13	2	2	AGCTGCAAAATGGCTTTTGAAGCG	6	-	273	1470
ENSDARG00000006497	ENSDART00000027256	13	1	1	GTCCAAAACTGAGCACGCTGTCTCT	7	-	253	1671
ENSDARG00000006497	ENSDART00000027256	13	1	1	GGCTCACTCGCAGTGCTGTGGGA	5	-	196	1671
ENSDARG00000006497	ENSDART00000027256	13	3	3	GAATCCACCCTTTGCAGGCGGGGTC	7	-	597	1671
ENSDARG00000006497	ENSDART00000027256	13	3	3	AACAGCACATCAGATGGAGACTCT	6	-	357	1671
ENSDARG00000006497	ENSDART00000027256	13	5	5	CTCTCCGTCTCCTGACTGGGCTGCT	7	-	1010	1671
ENSDARG00000006497	ENSDART00000027256	13	5	5	TCCGTCTCCTGACTGGGCTGCTTCT	7	-	1007	1671
ENSDARG00000006497	ENSDART00000027256	13	5	5	TTACTCTCCGTCTCCTGACTGGGCT	7	-	1013	1671
ENSDARG00000006497	ENSDART00000057445	13	1	1	TCCTTCAAAGGGATGGAATTGTTG	6	-	142	747
ENSDARG00000006497	ENSDART00000057445	13	1	1	CCCGGCCCCTCGTTTGAATTGGCG	6	-	15	747
ENSDARG00000006497	ENSDART00000057445	13	1	1	AAACCCGGCCCCTCGTTTGAATTG	6	-	18	747
ENSDARG00000006497	ENSDART00000076548	13	1	1	AAACCCGGCCCCTCGTTTGAATTG	6	-	18	459
ENSDARG00000006497	ENSDART00000076548	13	1	1	CCCGGCCCCTCGTTTGAATTGGCG	6	-	15	459
ENSDARG00000006497	ENSDART00000076548	13	1	1	TCCTTCAAAGGGATGGAATTGTTG	6	-	142	459
ENSDARG00000006497	ENSDART00000076548	13	2	2	GGCTCCGTCATTGAAAGGGTTGGAA	7	-	279	459
ENSDARG00000006497	ENSDART00000076574	13	1	1	CCCGGCCCCTCGTTTGAATTGGCG	6	-	15	2454
ENSDARG00000006497	ENSDART00000076574	13	1	1	TCCTTCAAAGGGATGGAATTGTTG	6	-	142	2454
ENSDARG00000006497	ENSDART00000076574	13	1	1	AAACCCGGCCCCTCGTTTGAATTG	6	-	18	2454
ENSDARG00000006497	ENSDART00000076574	13	2	2	GTCCAAAACTGAGCACGCTGTCTCT	7	-	889	2454
ENSDARG00000006497	ENSDART00000076574	13	2	2	GGCTCCGTCATTGAAAGGGTTGGAA	7	-	279	2454
ENSDARG00000006497	ENSDART00000076574	13	2	2	GGCTCACTCGCAGTGCTGTGGGA	5	-	832	2454
ENSDARG00000006497	ENSDART00000076574	13	2	2	CACCCCCCATGTCCATGTAGCTGTA	7	-	433	2454
ENSDARG00000006497	ENSDART00000076574	13	3	3	GAATCCACCCTTTGCAGGCGGGGTC	7	-	1248	2454
ENSDARG00000006497	ENSDART00000076574	13	3	3	CTCTCCGTCTCCTGACTGGGCTGCT	7	-	1793	2454
ENSDARG00000006497	ENSDART00000076574	13	3	3	TCCGTCTCCTGACTGGGCTGCTTCT	7	-	1790	2454
ENSDARG00000006497	ENSDART00000076574	13	3	3	AACAGCACATCAGATGGAGACTCT	6	-	1008	2454
ENSDARG00000006497	ENSDART00000076574	13	3	3	TTACTCTCCGTCTCCTGACTGGGCT	7	-	1796	2454
ENSDARG00000006687	ENSDART00000058162	13	3	1	GCCCCCGTCTACATGGCAGCTGTC	6	+	142	1107
ENSDARG00000006687	ENSDART00000058162	13	3	1	AACCCATAAGTATCGTATTGGCA	5	+	114	1107
ENSDARG00000006687	ENSDART00000058162	13	5	3	CTCCTCTCCAAGAAGAGAGGAGGCA	7	+	346	1107
ENSDARG00000006687	ENSDART00000058162	13	6	4	AACGACAAAGAAGCAGATGCCAAC	6	+	490	1107
ENSDARG00000006687	ENSDART00000058162	13	9	7	GTCTCATTCCCTGTGCTCTGCAGTG	7	+	756	1107
ENSDARG00000006687	ENSDART00000058162	13	9	7	GTCTGCGGCCGAGGAGAAGAAGCT	6	+	894	1107
ENSDARG00000006687	ENSDART00000102191	13	1	1	GCCCCCGTCTACATGGCAGCTGTC	6	+	142	1074
ENSDARG00000006687	ENSDART00000102191	13	1	1	AACCCATAAGTATCGTATTGGCA	5	+	114	1074
ENSDARG00000006687	ENSDART00000102191	13	3	3	CTCCTCTCCAAGAAGAGAGGAGGCA	7	+	346	1074
ENSDARG00000006687	ENSDART00000102191	13	4	4	AACGACAAAGAAGCAGATGCCAAC	6	+	466	1074
ENSDARG00000006687	ENSDART00000102191	13	8	8	GTCTGCGGCCGAGGAGAAGAAGCT	6	+	861	1074
ENSDARG00000006729	ENSDART00000015528	13	1	1	TTACCCGGCAGAAGAAGAAGATGTA	7	+	15	1722
ENSDARG00000006729	ENSDART00000015528	13	1	1	CCCGGCAGAAGAAGAAGATGTAAAC	7	+	18	1722
ENSDARG00000006729	ENSDART00000015528	13	4	4	GCCATCGCATCGCTGGTTGGAAAC	6	+	355	1722
ENSDARG00000006729	ENSDART00000015528	13	4	4	GACGTCTCCATGGCCGGAAGCAGAA	7	+	330	1722
ENSDARG00000006729	ENSDART00000015528	13	4	4	GAAGCCATCGCATCGCTGGTTGGAA	7	+	352	1722
ENSDARG00000006729	ENSDART00000015528	13	5	5	CTACGCTAAAGTCAGCGTGAGTG	5	+	426	1722
ENSDARG00000006729	ENSDART00000015528	13	7	7	TTCCTAACCAGTGGTTATGGGAC	5	+	539	1722
ENSDARG00000006729	ENSDART00000015528	13	8	8	AAATACACATCAATGTGGGTGTA	5	+	722	1722
ENSDARG00000006729	ENSDART00000015528	13	8	8	AAATACACATCAATGTGGGTGTAA	6	+	722	1722
ENSDARG00000006729	ENSDART00000015528	13	8	8	AGCAAATACACATCAATGTGGGTGT	7	+	719	1722
ENSDARG00000006729	ENSDART00000015528	13	13	13	CACCACTTACTACTATGTGGGTTT	6	+	939	1722
ENSDARG00000006729	ENSDART00000015528	13	13	13	CACCACTTACTACTATGTGGGTTTT	7	+	939	1722
ENSDARG00000006729	ENSDART00000015528	13	14	14	AAATACGGCGACAAGATGCTGCG	5	+	1177	1722
ENSDARG00000006729	ENSDART00000015528	13	14	14	TACGGCGACAAGATGCTGCGCATGC	7	+	1180	1722
ENSDARG00000006729	ENSDART00000015528	13	15	15	TCCAGCAGCAGCTAAAGGTGTTTGC	7	+	1319	1722
ENSDARG00000006729	ENSDART00000015528	13	15	15	AGCAGCAGCTAAAGGTGTTTGCA	5	+	1322	1722
ENSDARG00000006729	ENSDART00000015528	13	15	15	AGCAGCTAAAGGTGTTTGCAGAG	5	+	1325	1722
ENSDARG00000006729	ENSDART00000015528	13	16	16	GTTTCAGTCCGCATCTGAGGTCGAC	7	+	1536	1722
ENSDARG00000006729	ENSDART00000099628	13	1	1	TTACCCGGCAGAAGAAGAAGATGTA	7	+	15	1731
ENSDARG00000006729	ENSDART00000099628	13	1	1	CCCGGCAGAAGAAGAAGATGTAAAC	7	+	18	1731
ENSDARG00000006729	ENSDART00000099628	13	4	4	GACGTCTCCATGGCCGGAAGCAGAA	7	+	330	1731
ENSDARG00000006729	ENSDART00000099628	13	4	4	GAAGCCATCGCATCGCTGGTTGGAA	7	+	352	1731
ENSDARG00000006729	ENSDART00000099628	13	4	4	GCCATCGCATCGCTGGTTGGAAAC	6	+	355	1731
ENSDARG00000006729	ENSDART00000099628	13	5	5	CTACGCTAAAGTCAGCGTGAGTG	5	+	426	1731
ENSDARG00000006729	ENSDART00000099628	13	7	7	TTCCTAACCAGTGGTTATGGGAC	5	+	539	1731
ENSDARG00000006729	ENSDART00000099628	13	8	8	ACAAACAGAATGCAGAAGTATAA	5	+	620	1731
ENSDARG00000006729	ENSDART00000099628	13	8	8	CTACACAAACAGAATGCAGAAGTA	6	+	616	1731
ENSDARG00000006729	ENSDART00000099628	13	10	10	AAATACACATCAATGTGGGTGTA	5	+	741	1731
ENSDARG00000006729	ENSDART00000099628	13	10	10	AGCAAATACACATCAATGTGGGTGT	7	+	738	1731
ENSDARG00000006729	ENSDART00000099628	13	10	10	AAATACACATCAATGTGGGTGTAA	6	+	741	1731
ENSDARG00000006729	ENSDART00000099628	13	17	17	CACCACTTACTACTATGTGGGTTT	6	+	948	1731
ENSDARG00000006729	ENSDART00000099628	13	17	17	CACCACTTACTACTATGTGGGTTTT	7	+	948	1731
ENSDARG00000006729	ENSDART00000099628	13	18	18	AAATACGGCGACAAGATGCTGCG	5	+	1186	1731
ENSDARG00000006729	ENSDART00000099628	13	18	18	TACGGCGACAAGATGCTGCGCATGC	7	+	1189	1731
ENSDARG00000006729	ENSDART00000099628	13	19	19	AGCAGCAGCTAAAGGTGTTTGCA	5	+	1331	1731
ENSDARG00000006729	ENSDART00000099628	13	19	19	TCCAGCAGCAGCTAAAGGTGTTTGC	7	+	1328	1731
ENSDARG00000006729	ENSDART00000099628	13	19	19	AGCAGCTAAAGGTGTTTGCAGAG	5	+	1334	1731
ENSDARG00000006729	ENSDART00000099628	13	20	20	GTTTCAGTCCGCATCTGAGGTCGAC	7	+	1545	1731
ENSDARG00000006760	ENSDART00000022110	13	4	4	CACTCCCACATCTCCTTTGGTGAT	6	-	253	1533
ENSDARG00000006760	ENSDART00000022110	13	4	4	ACACACTCCGATGATGCAGAGGAT	6	-	307	1533
ENSDARG00000006760	ENSDART00000022110	13	4	4	TCCCACACACTCCGATGATGCAGAG	7	-	310	1533
ENSDARG00000006760	ENSDART00000022110	13	8	8	TTAAGCAGCACCACTGTGGCGTC	5	-	604	1533
ENSDARG00000006760	ENSDART00000022110	13	8	8	AGCAGCACCACTGTGGCGTCGCA	5	-	601	1533
ENSDARG00000006760	ENSDART00000022110	13	9	9	TCCACCATCAGCACTGATGGCTTC	6	-	627	1533
ENSDARG00000006760	ENSDART00000022110	13	11	11	CTCCTCATCATTCTCGTTGTTTTC	6	-	859	1533
ENSDARG00000006760	ENSDART00000022110	13	13	13	TGCCCATAATGACATCTGGGATGCC	7	-	1126	1533
ENSDARG00000006760	ENSDART00000022110	13	13	13	GCCAGCGGCCAAGAAGGTGATGCC	6	-	1147	1533
ENSDARG00000006760	ENSDART00000022110	13	15	15	AAAAACACAGATGCCAGCAGCAGCC	7	-	1367	1533
ENSDARG00000006760	ENSDART00000022110	13	15	15	AAATCAGACCTTTGCTGTTTAGGTG	7	-	1333	1533
ENSDARG00000006760	ENSDART00000022110	13	15	15	AAACACAGATGCCAGCAGCAGCC	5	-	1367	1533
ENSDARG00000006760	ENSDART00000022110	13	15	15	AAAATCAGACCTTTGCTGTTTAG	5	-	1336	1533
ENSDARG00000006760	ENSDART00000022110	13	16	16	AGCTCATTCCTCGCGGCAGGTGGG	6	-	1525	1533
ENSDARG00000006760	ENSDART00000048249	13	3	3	TCCCACACACTCCGATGATGCAGAG	7	-	232	1257
ENSDARG00000006760	ENSDART00000048249	13	3	3	CACTCCCACATCTCCTTTGGTGAT	6	-	175	1257
ENSDARG00000006760	ENSDART00000048249	13	3	3	ACACACTCCGATGATGCAGAGGAT	6	-	229	1257
ENSDARG00000006760	ENSDART00000048249	13	7	7	TTAAGCAGCACCACTGTGGCGTC	5	-	526	1257
ENSDARG00000006760	ENSDART00000048249	13	7	7	AGCAGCACCACTGTGGCGTCGCA	5	-	523	1257
ENSDARG00000006760	ENSDART00000048249	13	10	10	TGCCCATAATGACATCTGGGATGCC	7	-	853	1257
ENSDARG00000006760	ENSDART00000048249	13	10	10	GCCAGCGGCCAAGAAGGTGATGCC	6	-	874	1257
ENSDARG00000006760	ENSDART00000048249	13	12	12	AAATCAGACCTTTGCTGTTTAGGTG	7	-	1060	1257
ENSDARG00000006760	ENSDART00000048249	13	12	12	AAAAACACAGATGCCAGCAGCAGCC	7	-	1094	1257
ENSDARG00000006760	ENSDART00000048249	13	12	12	AAAATCAGACCTTTGCTGTTTAG	5	-	1063	1257
ENSDARG00000006760	ENSDART00000048249	13	12	12	AAACACAGATGCCAGCAGCAGCC	5	-	1094	1257
ENSDARG00000006760	ENSDART00000048249	13	13	13	AGCTCATTCCTCGCGGCAGGTGGG	6	-	1252	1257
ENSDARG00000006891	ENSDART00000016535	13	1	1	TTCGTCCTCTGTCTGGAGCTGGT	5	-	1304	1497
ENSDARG00000006891	ENSDART00000016535	13	1	1	TGCGCCAGAGAGTTCATCTTTTGGC	7	-	1376	1497
ENSDARG00000006891	ENSDART00000016535	13	1	1	TACGTCACATTGTTGGCTTTTGGC	6	-	1485	1497
ENSDARG00000006891	ENSDART00000016535	13	1	1	GTTTACGTCACATTGTTGGCTTT	5	-	1489	1497
ENSDARG00000006891	ENSDART00000016535	13	1	1	GTCATCACAAAGCTGGAGAATAG	5	-	164	1497
ENSDARG00000006891	ENSDART00000016535	13	1	1	GTAGTCATCACAAAGCTGGAGAA	5	-	167	1497
ENSDARG00000006891	ENSDART00000016535	13	1	1	GCAACCAGAGCTCCTTGCGTTTTTC	7	-	520	1497
ENSDARG00000006891	ENSDART00000016535	13	1	1	GCAACCAGAGCTCCTTGCGTTTTT	6	-	521	1497
ENSDARG00000006891	ENSDART00000016535	13	1	1	AGCGGCCTCTGAGCTGCAGTAGAG	6	-	142	1497
ENSDARG00000006891	ENSDART00000016535	13	1	1	AGATTCCCACGGAGAGGAAGAGGAT	7	-	1018	1497
ENSDARG00000006891	ENSDART00000016535	13	1	1	ACCACCGACGTTGAGGTTGATGAA	6	-	55	1497
ENSDARG00000006891	ENSDART00000016535	13	1	1	ACCACCAGCCCACCGGTATAGTCT	6	-	1100	1497
ENSDARG00000006891	ENSDART00000016535	13	1	1	AAAACCACCGACGTTGAGGTTGAT	6	-	58	1497
ENSDARG00000006911	ENSDART00000049624	13	3	3	TCCTGCGGCTACACTGCTGGAGTA	6	-	127	1074
ENSDARG00000006911	ENSDART00000049624	13	3	3	CACCGCTTCTGAGTCCGCTGTGGGT	7	-	232	1074
ENSDARG00000006911	ENSDART00000049624	13	4	4	CAAGGCTACAGTTCCTGGTGAGGGT	7	-	307	1074
ENSDARG00000006911	ENSDART00000049624	13	4	4	GAAAAACGCTGTCTCTCTGTTTGC	6	-	253	1074
ENSDARG00000006911	ENSDART00000049624	13	4	4	CAAGGCTACAGTTCCTGGTGAGGG	6	-	308	1074
ENSDARG00000006911	ENSDART00000049624	13	5	5	TCCTACTTCGTTGTTGTGCAGGT	5	-	494	1074
ENSDARG00000006911	ENSDART00000049624	13	6	6	CACAGCCGCTTACAGCTGCGCTTCT	7	-	860	1074
ENSDARG00000006911	ENSDART00000049624	13	6	6	GTAGCCAGCAGGTCTGAGTGGTGC	6	-	578	1074
ENSDARG00000006911	ENSDART00000049624	13	6	6	GCAGTCTCCACACAGCCGCTTAC	5	-	872	1074
ENSDARG00000006962	ENSDART00000021848	13	3	3	GAACTCTTCCTCCAGGTGTGACTAA	7	+	182	975
ENSDARG00000006962	ENSDART00000021848	13	4	4	GAAAGCCCAGAAGATTAAGCAGGT	6	+	219	975
ENSDARG00000006962	ENSDART00000021848	13	8	8	AGAGCCACAATGCCTGTGTCAAC	5	+	386	975
ENSDARG00000006962	ENSDART00000021848	13	10	10	TTCATCCCATTCCCTGCTGTCGGT	6	+	568	975
ENSDARG00000006962	ENSDART00000021848	13	13	13	GCATTCGGCCTGGCGCTGCCTGT	5	+	856	975
ENSDARG00000007219	ENSDART00000005791	13	6	6	GAACACGGCCTTCGATGTTGCTGAG	7	+	522	2574
ENSDARG00000007219	ENSDART00000005791	13	7	7	GCCTTCTCCGGGGCGCAGAAGGT	5	+	649	2574
ENSDARG00000007219	ENSDART00000005791	13	9	9	ACACCATGCAGGCCATGCAGCAGAA	7	+	818	2574
ENSDARG00000007219	ENSDART00000005791	13	9	9	AGAACCATCCCGTGGTTGGAGAA	5	+	781	2574
ENSDARG00000007219	ENSDART00000005791	13	9	9	TGCAGCAGAAGCTGGAGGATTTC	5	+	833	2574
ENSDARG00000007219	ENSDART00000005791	13	10	10	GACATCTCCAATTCATGGGGACGTC	7	+	994	2574
ENSDARG00000007219	ENSDART00000005791	13	11	11	CACAAAGACTTTGAGACGGCGTC	5	+	1162	2574
ENSDARG00000007219	ENSDART00000005791	13	14	14	AAAGCCACACTGCCTGAGGCAGAT	6	+	1570	2574
ENSDARG00000007219	ENSDART00000005791	13	15	15	GTCAGCAGAATAATGAGAGGCTGCG	7	+	1778	2574
ENSDARG00000007219	ENSDART00000005791	13	17	17	TCCTCCAGCACATCCGTGTGGGTTG	7	+	2033	2574
ENSDARG00000007219	ENSDART00000005791	13	17	17	TCCAGCACATCCGTGTGGGTTGGG	6	+	2036	2574
ENSDARG00000007219	ENSDART00000005791	13	17	17	TCCAGCACATCCGTGTGGGTTGGGA	7	+	2036	2574
ENSDARG00000007219	ENSDART00000005791	13	17	17	TCCTCCAGCACATCCGTGTGGGTT	6	+	2033	2574
ENSDARG00000007219	ENSDART00000005791	13	18	18	AAAGCCTGCCTTATCAGTCTGGGCT	7	+	2221	2574
ENSDARG00000007219	ENSDART00000005791	13	20	20	CTCTACCGCCCTGTATGGGGAGAG	6	+	2553	2574
ENSDARG00000007219	ENSDART00000005791	13	20	20	GACGCCTTACAGCGGGCCTGATTC	6	+	2499	2574
ENSDARG00000007219	ENSDART00000100216	13	8	8	GAACACGGCCTTCGATGTTGCTGAG	7	+	609	2649
ENSDARG00000007219	ENSDART00000100216	13	9	9	GCCTTCTCCGGGGCGCAGAAGGT	5	+	736	2649
ENSDARG00000007219	ENSDART00000100216	13	11	11	TGCAGCAGAAGCTGGAGGATTTC	5	+	920	2649
ENSDARG00000007219	ENSDART00000100216	13	11	11	AGAACCATCCCGTGGTTGGAGAA	5	+	868	2649
ENSDARG00000007219	ENSDART00000100216	13	11	11	ACACCATGCAGGCCATGCAGCAGAA	7	+	905	2649
ENSDARG00000007219	ENSDART00000100216	13	12	12	GACATCTCCAATTCATGGGGACGTC	7	+	1081	2649
ENSDARG00000007219	ENSDART00000100216	13	13	13	CACAAAGACTTTGAGACGGCGTC	5	+	1249	2649
ENSDARG00000007219	ENSDART00000100216	13	16	16	AAAGCCACACTGCCTGAGGCAGAT	6	+	1660	2649
ENSDARG00000007219	ENSDART00000100216	13	17	17	GTCAGCAGAATAATGAGAGGCTGCG	7	+	1868	2649
ENSDARG00000007219	ENSDART00000100216	13	19	19	TCCTCCAGCACATCCGTGTGGGTTG	7	+	2123	2649
ENSDARG00000007219	ENSDART00000100216	13	19	19	TCCTCCAGCACATCCGTGTGGGTT	6	+	2123	2649
ENSDARG00000007219	ENSDART00000100216	13	19	19	TCCAGCACATCCGTGTGGGTTGGGA	7	+	2126	2649
ENSDARG00000007219	ENSDART00000100216	13	19	19	TCCAGCACATCCGTGTGGGTTGGG	6	+	2126	2649
ENSDARG00000007219	ENSDART00000100216	13	22	22	GACGCCTTACAGCGGGCCTGATTC	6	+	2574	2649
ENSDARG00000007219	ENSDART00000100216	13	22	22	CTCTACCGCCCTGTATGGGGAGAG	6	+	2628	2649
ENSDARG00000007219	ENSDART00000100217	13	8	8	GAACACGGCCTTCGATGTTGCTGAG	7	+	609	2664
ENSDARG00000007219	ENSDART00000100217	13	9	9	GCCTTCTCCGGGGCGCAGAAGGT	5	+	736	2664
ENSDARG00000007219	ENSDART00000100217	13	11	11	AGAACCATCCCGTGGTTGGAGAA	5	+	868	2664
ENSDARG00000007219	ENSDART00000100217	13	11	11	TGCAGCAGAAGCTGGAGGATTTC	5	+	920	2664
ENSDARG00000007219	ENSDART00000100217	13	11	11	ACACCATGCAGGCCATGCAGCAGAA	7	+	905	2664
ENSDARG00000007219	ENSDART00000100217	13	12	12	GACATCTCCAATTCATGGGGACGTC	7	+	1081	2664
ENSDARG00000007219	ENSDART00000100217	13	13	13	CACAAAGACTTTGAGACGGCGTC	5	+	1249	2664
ENSDARG00000007219	ENSDART00000100217	13	16	16	AAAGCCACACTGCCTGAGGCAGAT	6	+	1660	2664
ENSDARG00000007219	ENSDART00000100217	13	17	17	GTCAGCAGAATAATGAGAGGCTGCG	7	+	1868	2664
ENSDARG00000007219	ENSDART00000100217	13	19	19	TCCTCCAGCACATCCGTGTGGGTTG	7	+	2123	2664
ENSDARG00000007219	ENSDART00000100217	13	19	19	TCCAGCACATCCGTGTGGGTTGGG	6	+	2126	2664
ENSDARG00000007219	ENSDART00000100217	13	19	19	TCCAGCACATCCGTGTGGGTTGGGA	7	+	2126	2664
ENSDARG00000007219	ENSDART00000100217	13	19	19	TCCTCCAGCACATCCGTGTGGGTT	6	+	2123	2664
ENSDARG00000007219	ENSDART00000100217	13	20	20	AAAGCCTGCCTTATCAGTCTGGGCT	7	+	2311	2664
ENSDARG00000007219	ENSDART00000100217	13	22	22	CTCTACCGCCCTGTATGGGGAGAG	6	+	2643	2664
ENSDARG00000007219	ENSDART00000100217	13	22	22	GACGCCTTACAGCGGGCCTGATTC	6	+	2589	2664
ENSDARG00000007347	ENSDART00000013007	13	2	2	GTCGTCGTCCGGGAATGCTAGGGA	6	-	803	969
ENSDARG00000007347	ENSDART00000013007	13	2	2	GGCGCCCCAGCTCCAGTAGAGGAG	6	-	604	969
ENSDARG00000007347	ENSDART00000013007	13	2	2	CTCTCACCATTGGTAGTCGTCGTC	6	-	818	969
ENSDARG00000007347	ENSDART00000013007	13	2	2	CTCCACCCAAGTAGCGGTGGTGGTC	7	-	397	969
ENSDARG00000007347	ENSDART00000013007	13	2	2	CTCCACCCAAGTAGCGGTGGTGGT	6	-	398	969
ENSDARG00000007347	ENSDART00000013007	13	2	2	ATCTCCACCCAAGTAGCGGTGGTG	6	-	400	969
ENSDARG00000007347	ENSDART00000013007	13	2	2	AGCTCCAGCTGGCTGATGGGTTT	5	-	547	969
ENSDARG00000007347	ENSDART00000013007	13	2	2	ACCCTCAAAGTCAGTGGGGATGTC	6	-	436	969
ENSDARG00000007347	ENSDART00000013007	13	2	2	ACCCTCAAAGTCAGTGGGGATGT	5	-	437	969
ENSDARG00000007347	ENSDART00000013007	13	2	2	ACCATCTCCACCCAAGTAGCGGTG	6	-	403	969
ENSDARG00000007362	ENSDART00000014089	13	2	2	TTCAGCACACGGCTGAAGTGGTT	5	+	100	483
ENSDARG00000007382	ENSDART00000026692	13	2	2	AGAAAAACCAGCGCTGGTGAGCG	5	-	504	648
ENSDARG00000007382	ENSDART00000084135	13	1	1	TACCTCCTCGTTTGTTGCCGTTGCT	7	-	70	690
ENSDARG00000007382	ENSDART00000084135	13	3	3	AGAAAAACCAGCGCTGGTGAGCG	5	-	579	690
ENSDARG00000007409	ENSDART00000010052	13	1	1	GTCTCACTCGCTGCGAGCAGGCTGC	7	+	46	567
ENSDARG00000007409	ENSDART00000010052	13	6	6	GTTGCCATCACAGACTGTGGAGAA	6	+	547	567
ENSDARG00000007409	ENSDART00000010052	13	6	6	GTTGCCATCACAGACTGTGGAGAAC	7	+	547	567
ENSDARG00000007561	ENSDART00000016602	13	4	4	CCCTCCGCAATGCTGATGCTGAA	5	-	237	6834
ENSDARG00000007561	ENSDART00000016602	13	4	4	GCCCTCCGCAATGCTGATGCTGAA	6	-	237	6834
ENSDARG00000007561	ENSDART00000016602	13	4	4	GTAGCCCTCCGCAATGCTGATGCT	6	-	240	6834
ENSDARG00000007561	ENSDART00000016602	13	5	5	GCAGACCGCACTCTGGTGTAGTGT	6	-	277	6834
ENSDARG00000007561	ENSDART00000016602	13	5	5	GCAGACCGCACTCTGGTGTAGTG	5	-	278	6834
ENSDARG00000007561	ENSDART00000016602	13	7	7	TTCTGCTTCTTTGGGTGGTGAGAA	6	-	305	6834
ENSDARG00000007561	ENSDART00000016602	13	7	7	TTCTGCTTCTTTGGGTGGTGAGAAC	7	-	304	6834
ENSDARG00000007561	ENSDART00000016602	13	7	7	AAAAAAAACTCTGTTTCTGCTTCT	6	-	319	6834
ENSDARG00000007561	ENSDART00000016602	13	9	9	AGAGCCAGAGACCAGAGAATAGGCC	7	-	486	6834
ENSDARG00000007561	ENSDART00000016602	13	12	12	GTCAAATTCTGGGCTGTTGTCGTT	6	-	988	6834
ENSDARG00000007561	ENSDART00000016602	13	12	12	CTCTTCCCAATGGCTGTGTCTTC	5	-	1042	6834
ENSDARG00000007561	ENSDART00000016602	13	13	13	GTTCCCCGCGATTAAGGTGAAGTT	6	-	1117	6834
ENSDARG00000007561	ENSDART00000016602	13	15	15	TGCTACGACGCGCAGGACTGATGT	6	-	1387	6834
ENSDARG00000007561	ENSDART00000016602	13	16	16	GCACCCAAACGGTGGTGGATGTC	5	-	1599	6834
ENSDARG00000007561	ENSDART00000016602	13	16	16	TTATACGCACCCAAACGGTGGTGGA	7	-	1603	6834
ENSDARG00000007561	ENSDART00000016602	13	18	18	ATCAGCATCTGTGGCTTTGACGGT	6	-	2047	6834
ENSDARG00000007561	ENSDART00000016602	13	19	19	CTCTCCCTCAACTGAGGAGATTAC	6	-	2131	6834
ENSDARG00000007561	ENSDART00000016602	13	20	20	GTTCCCGGCAGTGATGCTGTATGT	6	-	2413	6834
ENSDARG00000007561	ENSDART00000016602	13	20	20	CACTCACACTAGTGTTAGCCGGG	5	-	2316	6834
ENSDARG00000007561	ENSDART00000016602	13	20	20	TGCGGCCACTGTCTGAGTCTTGTGC	7	-	2377	6834
ENSDARG00000007561	ENSDART00000016602	13	21	21	TTACTCTGCGTGCGATGCGAGGGT	6	-	2555	6834
ENSDARG00000007561	ENSDART00000016602	13	23	23	GTCCTCTGCTAACACGGGGCCGTT	6	-	2698	6834
ENSDARG00000007561	ENSDART00000016602	13	23	23	GCATTCACACCAATGTCTTTGTC	5	-	2719	6834
ENSDARG00000007561	ENSDART00000016602	13	24	24	GTTTACATCGAGGATGGTGATTGT	6	-	2920	6834
ENSDARG00000007561	ENSDART00000016602	13	25	25	CACGACTACACCAGGTGGAGTGGAC	7	-	3309	6834
ENSDARG00000007561	ENSDART00000016602	13	25	25	AGCCACGACTACACCAGGTGGAGTG	7	-	3312	6834
ENSDARG00000007561	ENSDART00000016602	13	25	25	AGAACCACAGTTAATGTTGCGGTC	6	-	3222	6834
ENSDARG00000007561	ENSDART00000016602	13	25	25	ACCAGCGTCAGCATCAGTGGCAGAG	7	-	3027	6834
ENSDARG00000007561	ENSDART00000016602	13	27	27	CGCCACACCGAAAGGACGGAAAC	5	-	3629	6834
ENSDARG00000007561	ENSDART00000016602	13	27	27	TTCGCCACACCGAAAGGACGGAAAC	7	-	3629	6834
ENSDARG00000007561	ENSDART00000016602	13	31	31	CTCAAACACACTAGTGGTGAAGAC	6	-	4291	6834
ENSDARG00000007561	ENSDART00000016602	13	31	31	CCCTTCATCGAGGTCAGTGGCCTTC	7	-	4347	6834
ENSDARG00000007561	ENSDART00000016602	13	32	32	ACACACCTCTAGTATGTGCATAA	5	-	4610	6834
ENSDARG00000007561	ENSDART00000016602	13	32	32	GTACACACCTCTAGTATGTGCATAA	7	-	4610	6834
ENSDARG00000007561	ENSDART00000016602	13	32	32	TCCCCCAGAGAGGAGGTCTGCCTTG	7	-	4510	6834
ENSDARG00000007561	ENSDART00000016602	13	33	33	CCCTTCATCCTCATCTGTGGCAAAC	7	-	4659	6834
ENSDARG00000007561	ENSDART00000016602	13	33	33	CACCCCTTCATCCTCATCTGTGGCA	7	-	4662	6834
ENSDARG00000007561	ENSDART00000016602	13	33	33	TCCAGCTCCGGTCTGCAGGAAAC	5	-	4706	6834
ENSDARG00000007561	ENSDART00000016602	13	33	33	GTTTCCAGCTCCGGTCTGCAGGA	5	-	4709	6834
ENSDARG00000007561	ENSDART00000016602	13	34	34	GCCACCTGCAGTGGCTGCATGGTCT	7	-	4865	6834
ENSDARG00000007561	ENSDART00000016602	13	35	35	CGCACCTGCGATGAAGTAGTAGAC	6	-	5047	6834
ENSDARG00000007561	ENSDART00000016602	13	35	35	GTCCGCACCTGCGATGAAGTAGTA	6	-	5050	6834
ENSDARG00000007561	ENSDART00000016602	13	35	35	ACCCACAACAGTTCCAGGAGAAGAG	7	-	4977	6834
ENSDARG00000007561	ENSDART00000016602	13	36	36	CTCACCTCCTGTAATGTGGGGTC	5	-	5245	6834
ENSDARG00000007561	ENSDART00000016602	13	38	38	CTCACCAGAGCTACGTCGCTGTG	5	-	5587	6834
ENSDARG00000007561	ENSDART00000016602	13	38	38	TGCTCACCAGAGCTACGTCGCTGTG	7	-	5587	6834
ENSDARG00000007561	ENSDART00000016602	13	40	40	ACACGCACCTGTAATGTGGTGAG	5	-	5953	6834
ENSDARG00000007561	ENSDART00000016602	13	40	40	ACACGCACCTGTAATGTGGTGAGGT	7	-	5951	6834
ENSDARG00000007561	ENSDART00000016602	13	46	46	AGCGGCAAACAGCTTTTTGAGTC	5	-	6440	6834
ENSDARG00000007561	ENSDART00000016602	13	46	46	AGCGGCAAACAGCTTTTTGAGTCT	6	-	6439	6834
ENSDARG00000007561	ENSDART00000016602	13	47	47	GTCATCTTCGGGCAGGCTGTTGAG	6	-	6664	6834
ENSDARG00000007624	ENSDART00000022051	13	1	1	AGCTTCATCGGATGGGCGACGGC	5	+	44	588
ENSDARG00000007624	ENSDART00000022051	13	3	3	TTCGCCACAGCTGCCTGTTGAGGAA	7	+	200	588
ENSDARG00000007624	ENSDART00000022051	13	3	3	TTCGCCACAGCTGCCTGTTGAGGA	6	+	200	588
ENSDARG00000007624	ENSDART00000022051	13	3	3	CGCCACAGCTGCCTGTTGAGGAA	5	+	202	588
ENSDARG00000007795	ENSDART00000065435	13	1	1	ACAGACAAAGCAATGATGCGTATGT	7	+	146	384
ENSDARG00000007795	ENSDART00000065435	13	1	1	AGACAAAGCAATGATGCGTATGT	5	+	148	384
ENSDARG00000007795	ENSDART00000065435	13	2	2	AAATACATCTTCACCGTGGATGTG	6	+	223	384
ENSDARG00000007795	ENSDART00000065435	13	2	2	TACATCTTCACCGTGGATGTGGCC	6	+	226	384
ENSDARG00000007808	ENSDART00000019427	13	2	1	GCATGCATCTCAGCAGCAGGTGCA	6	-	32	1161
ENSDARG00000007808	ENSDART00000019427	13	2	1	GCACGCGACTTCGAGTGTGTCTGC	6	-	65	1161
ENSDARG00000007808	ENSDART00000019427	13	3	2	GAAGACAGAAGTAAGCGATGAAAAC	7	-	277	1161
ENSDARG00000007808	ENSDART00000019427	13	4	3	ACAGACAGACACAAATGGGACGTC	6	-	442	1161
ENSDARG00000007808	ENSDART00000019427	13	7	6	TTCCCAGCCACACCTGCTGACGGG	6	-	756	1161
ENSDARG00000007808	ENSDART00000019427	13	9	8	AGCGACAGACACAGTGCTGATGGA	6	-	868	1161
ENSDARG00000007885	ENSDART00000020946	13	3	3	ACCTGCTTCACAATATGTTGATAAC	7	-	194	1113
ENSDARG00000007885	ENSDART00000020946	13	4	4	AAAGCCATCAAAGTAGTTGAATGC	6	-	225	1113
ENSDARG00000007885	ENSDART00000020946	13	6	6	GTCCTCTGCCTTCAGCTGGAGTG	5	-	401	1113
ENSDARG00000007885	ENSDART00000020946	13	9	9	TCCGGCAGCATTTTGGGGTGTCT	5	-	724	1113
ENSDARG00000007885	ENSDART00000020946	13	9	9	GCAAACAGCACTCCGGCAGCATTT	6	-	734	1113
ENSDARG00000007885	ENSDART00000020946	13	9	9	CACTCCGGCAGCATTTTGGGGTGTC	7	-	725	1113
ENSDARG00000007885	ENSDART00000020946	13	9	9	CACTCCGGCAGCATTTTGGGGTG	5	-	727	1113
ENSDARG00000007885	ENSDART00000020946	13	13	13	CTCCAAACACAATATTGAAGCTTTG	7	-	1045	1113
ENSDARG00000007885	ENSDART00000020946	13	13	13	TCCAAACACAATATTGAAGCTTTG	6	-	1045	1113
ENSDARG00000007892	ENSDART00000022682	13	1	1	CACGACGTCACTGTGTGTATTTGAC	7	-	33	1074
ENSDARG00000008238	ENSDART00000079310	13	1	1	CGCTTCAGACAAAAGTGCGCTGTC	6	-	67	2709
ENSDARG00000008238	ENSDART00000079310	13	4	4	CCCGACTCCTCTGAGAGGCGTAA	5	-	519	2709
ENSDARG00000008238	ENSDART00000079310	13	5	5	TTAAAACCCTAAAAGTGTTGAAGAC	7	-	697	2709
ENSDARG00000008238	ENSDART00000079310	13	5	5	ACCCTAAAAGTGTTGAAGACTTC	5	-	694	2709
ENSDARG00000008238	ENSDART00000079310	13	5	5	AAACCCTAAAAGTGTTGAAGACTTC	7	-	694	2709
ENSDARG00000008238	ENSDART00000079310	13	6	6	CGCTCCAGCTTGAATCTGCAGAG	5	-	747	2709
ENSDARG00000008238	ENSDART00000079310	13	9	9	CTCAAAGCATTCATATTAGCCTTC	6	-	1206	2709
ENSDARG00000008238	ENSDART00000079310	13	11	11	CTCACCTGCAGCACGATGTCTCT	5	-	1534	2709
ENSDARG00000008238	ENSDART00000079310	13	12	12	GTCCCAGCAATCAGTGAAGTAGTT	6	-	1669	2709
ENSDARG00000008238	ENSDART00000079310	13	12	12	AGACTCAACACCATTGGTTGGAC	5	-	1583	2709
ENSDARG00000008238	ENSDART00000079310	13	13	13	TCCGTCTTCATGATGCTGCCGAT	5	-	1817	2709
ENSDARG00000008238	ENSDART00000079310	13	14	14	GGCCCCTGCCAGATGTCGTTGAG	5	-	2041	2709
ENSDARG00000008238	ENSDART00000079310	13	14	14	CACTGCGACTGCGGCGGTAGAATTC	7	-	1969	2709
ENSDARG00000008238	ENSDART00000079310	13	14	14	GAAGGCCCCTGCCAGATGTCGTT	5	-	2044	2709
ENSDARG00000008238	ENSDART00000079310	13	15	15	TGCAGCCCAGTAGTGCAGCATCT	5	-	2105	2709
ENSDARG00000008238	ENSDART00000079310	13	15	15	TGCTCAGACTGTCTGTCTGAGAC	5	-	2191	2709
ENSDARG00000008238	ENSDART00000079310	13	16	16	TGCCTCACCGTGATGTTGGGTTT	5	-	2476	2709
ENSDARG00000008238	ENSDART00000079310	13	16	16	TGCCTCACCGTGATGTTGGGTTTCT	7	-	2474	2709
ENSDARG00000008238	ENSDART00000079310	13	17	17	CTCCAAAGATAACTGTAGTTTTC	5	-	2628	2709
ENSDARG00000008238	ENSDART00000079310	13	17	17	TGCTCCAAAGATAACTGTAGTTTTC	7	-	2628	2709
ENSDARG00000008238	ENSDART00000079310	13	17	17	GACAGCATCAGGAAGCCGTTGAG	5	-	2602	2709
ENSDARG00000008372	ENSDART00000045292	13	2	2	GGCTCAGCAGGGTGGGCGTCTGT	5	+	119	1239
ENSDARG00000008372	ENSDART00000045292	13	4	4	CAACACTCCAAAATGAGGCTGAA	5	+	401	1239
ENSDARG00000008372	ENSDART00000045292	13	6	6	TGCCACCGCTGCGGGGTGGCCTGT	6	+	1192	1239
ENSDARG00000008372	ENSDART00000045292	13	6	6	GTCAGCTTCATGTGGTGCGCCGAC	6	+	1012	1239
ENSDARG00000008372	ENSDART00000045292	13	6	6	GCACAAAGCTGTGGGATGAAGCC	5	+	1233	1239
ENSDARG00000008372	ENSDART00000045292	13	6	6	GAAAGCACAAAGCTGTGGGATGAA	6	+	1229	1239
ENSDARG00000008372	ENSDART00000102547	13	2	2	GGCTCAGCAGGGTGGGCGTCTGT	5	+	119	1191
ENSDARG00000008372	ENSDART00000102547	13	5	5	ACACTATACGTGTGCTCTGAAGGC	6	+	508	1191
ENSDARG00000008372	ENSDART00000102547	13	9	9	TGCCACCGCTGCGGGGTGGCCTGT	6	+	1144	1191
ENSDARG00000008372	ENSDART00000102547	13	9	9	GTCAGCTTCATGTGGTGCGCCGAC	6	+	964	1191
ENSDARG00000008372	ENSDART00000102547	13	9	9	GCACAAAGCTGTGGGATGAAGCC	5	+	1185	1191
ENSDARG00000008372	ENSDART00000102547	13	9	9	GAAAGCACAAAGCTGTGGGATGAA	6	+	1181	1191
ENSDARG00000008480	ENSDART00000003517	13	2	1	GTCCACAGCTCTGGTGTAGGGTGC	6	-	216	915
ENSDARG00000008480	ENSDART00000003517	13	2	1	GCACACAACAGAGCCTGGTTTGAG	6	-	310	915
ENSDARG00000008480	ENSDART00000003517	13	2	1	CACAACAGAGCCTGGTTTGAGCT	5	-	308	915
ENSDARG00000008480	ENSDART00000003517	13	3	2	GAACTCCACAGTGTGCAGGTGGC	5	-	395	915
ENSDARG00000008480	ENSDART00000003517	13	4	3	GAAGTCGTCTGAGTGCTGTCGGC	5	-	778	915
ENSDARG00000008480	ENSDART00000003517	13	4	3	GTTGACATCCTCTTGACTGATGT	5	-	803	915
ENSDARG00000008502	ENSDART00000010261	13	1	1	AGAAGCGCAAGCGCGCCGCGGCG	5	+	107	756
ENSDARG00000008502	ENSDART00000010261	13	1	1	AGCAGCAGCAGCGCGCCGGTGAA	5	+	154	756
ENSDARG00000008502	ENSDART00000010261	13	2	2	CTCAAAACAAGACAGGTGGAGAT	5	+	340	756
ENSDARG00000008502	ENSDART00000010261	13	2	2	ATCTTCACCCCCATCGTGGAAAAC	6	+	292	756
ENSDARG00000008502	ENSDART00000010261	13	2	2	ACCTCAAAACAAGACAGGTGGAGAT	7	+	338	756
ENSDARG00000008502	ENSDART00000010261	13	7	7	TCCATCTAAGGTGTATGGGAATCT	6	+	708	756
ENSDARG00000008502	ENSDART00000010261	13	7	7	TCCTCCATCTAAGGTGTATGGGAA	6	+	705	756
ENSDARG00000008575	ENSDART00000099431	13	1	1	TGCACCAGCTGTGTAGTGCGGTGGC	7	+	56	5079
ENSDARG00000008575	ENSDART00000099431	13	3	3	CACAACCTCACCTGAGACTTTTTG	6	+	644	5079
ENSDARG00000008575	ENSDART00000099431	13	3	3	CGCTCACCAGTGTTTGCGTCTTT	5	+	1662	5079
ENSDARG00000008575	ENSDART00000099431	13	3	3	CTACCAGTCCCATGTGTTGAGTG	5	+	1824	5079
ENSDARG00000008575	ENSDART00000099431	13	3	3	CTACCAGTCCCATGTGTTGAGTGT	6	+	1824	5079
ENSDARG00000008575	ENSDART00000099431	13	3	3	GAAGACATCCTATGGAAGTGGGA	5	+	2059	5079
ENSDARG00000008575	ENSDART00000099431	13	3	3	GGCCAAAGAAGACTCTGCAGGAGAT	7	+	1118	5079
ENSDARG00000008575	ENSDART00000099431	13	3	3	TTCCACGTCAGACTCTGAAGCCAAC	7	+	468	5079
ENSDARG00000008575	ENSDART00000099431	13	3	3	GTAGACACCGTCGCTGCGAATAC	5	+	1490	5079
ENSDARG00000008575	ENSDART00000099431	13	3	3	TTCTTCCCAGCGGAGGAGCTGAA	5	+	2039	5079
ENSDARG00000008575	ENSDART00000099431	13	3	3	AGCATCAGAGCATCTGCGTTGTCT	6	+	1386	5079
ENSDARG00000008575	ENSDART00000099431	13	3	3	AAAACCACAAACACTGGGAGCAAAC	7	+	502	5079
ENSDARG00000008575	ENSDART00000099431	13	3	3	AAACTCTGCCTGCTCTTCTGAAGTC	7	+	2345	5079
ENSDARG00000008575	ENSDART00000099431	13	3	3	AACCACAAACACTGGGAGCAAAC	5	+	504	5079
ENSDARG00000008575	ENSDART00000099431	13	3	3	AGCATCAGAGCATCTGCGTTGTC	5	+	1386	5079
ENSDARG00000008575	ENSDART00000099431	13	3	3	TACAGCTACTGCTGGGCTGCTTGC	6	+	1214	5079
ENSDARG00000008575	ENSDART00000099431	13	3	3	AGCAGCTACACCAGTCTGTTTGT	5	+	1460	5079
ENSDARG00000008575	ENSDART00000099431	13	3	3	GTATTCTTCCCAGCGGAGGAGCT	5	+	2036	5079
ENSDARG00000008575	ENSDART00000099431	13	4	4	GAAATCACACCGAATCTGCCGTG	5	+	2498	5079
ENSDARG00000008575	ENSDART00000099431	13	5	5	AGACTCGGCTAATGACTCTGAAGAC	7	+	2760	5079
ENSDARG00000008575	ENSDART00000099431	13	5	5	ACCATCAACCTTTTCCTGTGCGTTG	7	+	2698	5079
ENSDARG00000008575	ENSDART00000099431	13	6	6	CAATGCACAGGCTTGAAGAGGAA	5	+	3188	5079
ENSDARG00000008575	ENSDART00000099431	13	9	9	TTCAAATTCTATAAATTTGAATAG	6	+	3501	5079
ENSDARG00000008575	ENSDART00000099431	13	12	12	TTCAGCCTCTGGGAGAAGAGGAA	5	+	3554	5079
ENSDARG00000008575	ENSDART00000099431	13	12	12	GACTCCACCCGGCAGGAGGAAGGT	6	+	3610	5079
ENSDARG00000008575	ENSDART00000099431	13	14	14	TTCTCCAGACCTGGAGGTTTTGGGT	7	+	3744	5079
ENSDARG00000008575	ENSDART00000099431	13	14	14	TTCTCCAGACCTGGAGGTTTTGGG	6	+	3744	5079
ENSDARG00000008575	ENSDART00000099431	13	14	14	TCCGTCCGCGGACGTCTGCTGTT	5	+	3679	5079
ENSDARG00000008575	ENSDART00000099431	13	15	15	AGATGCCTCATATAAAGGTGTGTGT	7	+	3888	5079
ENSDARG00000008575	ENSDART00000099431	13	16	16	ACCCGCCTCTTCCTGGAGAAGAC	5	+	3982	5079
ENSDARG00000008575	ENSDART00000099431	13	17	17	GGCGACTGCTGGTAAGGGTGGTGT	6	+	4152	5079
ENSDARG00000008575	ENSDART00000099431	13	17	17	TTCAGCGCATCGCTGTGGGTGCG	5	+	4324	5079
ENSDARG00000008575	ENSDART00000099431	13	17	17	GTAAACTACCGCTCGGCCGTGGTG	6	+	4193	5079
ENSDARG00000008575	ENSDART00000099431	13	17	17	GGCGACTGCTGGTAAGGGTGGTGTA	7	+	4152	5079
ENSDARG00000008575	ENSDART00000099431	13	17	17	CCCTTCCACCTGCCCTTGGTGGGAC	7	+	4270	5079
ENSDARG00000008575	ENSDART00000099431	13	20	20	GCACACGTCACAGAGCAGCAGAC	5	+	4459	5079
ENSDARG00000008575	ENSDART00000099431	13	21	21	AGCTCAGCCTCTGGGTGTGTGGCA	6	+	4721	5079
ENSDARG00000008575	ENSDART00000099439	13	1	1	TGCACCAGCTGTGTAGTGCGGTGGC	7	+	56	11325
ENSDARG00000008575	ENSDART00000099439	13	3	3	GGCCAAAGAAGACTCTGCAGGAGAT	7	+	1118	11325
ENSDARG00000008575	ENSDART00000099439	13	3	3	AGCATCAGAGCATCTGCGTTGTC	5	+	1386	11325
ENSDARG00000008575	ENSDART00000099439	13	3	3	CTACCAGTCCCATGTGTTGAGTG	5	+	1824	11325
ENSDARG00000008575	ENSDART00000099439	13	3	3	GTAGACACCGTCGCTGCGAATAC	5	+	1490	11325
ENSDARG00000008575	ENSDART00000099439	13	3	3	GTATTCTTCCCAGCGGAGGAGCT	5	+	2036	11325
ENSDARG00000008575	ENSDART00000099439	13	3	3	AGCAGCTACACCAGTCTGTTTGT	5	+	1460	11325
ENSDARG00000008575	ENSDART00000099439	13	3	3	CACAACCTCACCTGAGACTTTTTG	6	+	644	11325
ENSDARG00000008575	ENSDART00000099439	13	3	3	AGCATCAGAGCATCTGCGTTGTCT	6	+	1386	11325
ENSDARG00000008575	ENSDART00000099439	13	3	3	CGCTCACCAGTGTTTGCGTCTTT	5	+	1662	11325
ENSDARG00000008575	ENSDART00000099439	13	3	3	TACAGCTACTGCTGGGCTGCTTGC	6	+	1214	11325
ENSDARG00000008575	ENSDART00000099439	13	3	3	AAAACCACAAACACTGGGAGCAAAC	7	+	502	11325
ENSDARG00000008575	ENSDART00000099439	13	3	3	TTCTTCCCAGCGGAGGAGCTGAA	5	+	2039	11325
ENSDARG00000008575	ENSDART00000099439	13	3	3	GAAGACATCCTATGGAAGTGGGA	5	+	2059	11325
ENSDARG00000008575	ENSDART00000099439	13	3	3	TTCCACGTCAGACTCTGAAGCCAAC	7	+	468	11325
ENSDARG00000008575	ENSDART00000099439	13	3	3	AAACTCTGCCTGCTCTTCTGAAGTC	7	+	2345	11325
ENSDARG00000008575	ENSDART00000099439	13	3	3	AACCACAAACACTGGGAGCAAAC	5	+	504	11325
ENSDARG00000008575	ENSDART00000099439	13	3	3	CTACCAGTCCCATGTGTTGAGTGT	6	+	1824	11325
ENSDARG00000008575	ENSDART00000099439	13	4	4	GAAATCACACCGAATCTGCCGTG	5	+	2498	11325
ENSDARG00000008575	ENSDART00000099439	13	5	5	AGACTCGGCTAATGACTCTGAAGAC	7	+	2763	11325
ENSDARG00000008575	ENSDART00000099439	13	5	5	CAATGCACAGGCTTGAAGAGGAA	5	+	3218	11325
ENSDARG00000008575	ENSDART00000099439	13	5	5	ACCATCAACCTTTTCCTGTGCGTTG	7	+	2701	11325
ENSDARG00000008575	ENSDART00000099439	13	9	9	GACTCCACCCGGCAGGAGGAAGGT	6	+	3640	11325
ENSDARG00000008575	ENSDART00000099439	13	9	9	TTCAGCCTCTGGGAGAAGAGGAA	5	+	3584	11325
ENSDARG00000008575	ENSDART00000099439	13	13	13	TCCGTCCGCGGACGTCTGCTGTT	5	+	3730	11325
ENSDARG00000008575	ENSDART00000099439	13	13	13	TTCTCCAGACCTGGAGGTTTTGGGT	7	+	3795	11325
ENSDARG00000008575	ENSDART00000099439	13	13	13	TTCTCCAGACCTGGAGGTTTTGGG	6	+	3795	11325
ENSDARG00000008575	ENSDART00000099439	13	14	14	AGATGCCTCATATAAAGGTGTGTGT	7	+	3939	11325
ENSDARG00000008575	ENSDART00000099439	13	15	15	ACCCGCCTCTTCCTGGAGAAGAC	5	+	4033	11325
ENSDARG00000008575	ENSDART00000099439	13	16	16	GGCGACTGCTGGTAAGGGTGGTGT	6	+	4203	11325
ENSDARG00000008575	ENSDART00000099439	13	16	16	GTAAACTACCGCTCGGCCGTGGTG	6	+	4244	11325
ENSDARG00000008575	ENSDART00000099439	13	16	16	GGCGACTGCTGGTAAGGGTGGTGTA	7	+	4203	11325
ENSDARG00000008575	ENSDART00000099439	13	16	16	TTCAGCGCATCGCTGTGGGTGCG	5	+	4375	11325
ENSDARG00000008575	ENSDART00000099439	13	16	16	CCCTTCCACCTGCCCTTGGTGGGAC	7	+	4321	11325
ENSDARG00000008575	ENSDART00000099439	13	17	17	GCACACGTCACAGAGCAGCAGAC	5	+	4474	11325
ENSDARG00000008575	ENSDART00000099439	13	18	18	AGCTCAGCCTCTGGGTGTGTGGCA	6	+	4736	11325
ENSDARG00000008575	ENSDART00000099439	13	21	21	GGCGGCACCGGCTCCGTTGTCTTC	6	+	5329	11325
ENSDARG00000008575	ENSDART00000099439	13	21	21	TACACCCCCAGCACGCCGTCTCT	5	+	5134	11325
ENSDARG00000008575	ENSDART00000099439	13	21	21	GTACACCCCCAGCACGCCGTCTCT	6	+	5133	11325
ENSDARG00000008575	ENSDART00000099439	13	22	22	AGCATCGCACTCATGAGATGGAGTG	7	+	5441	11325
ENSDARG00000008575	ENSDART00000099439	13	22	22	AACCCAAGCTCTGGCGCTGCAGGT	6	+	5391	11325
ENSDARG00000008575	ENSDART00000099439	13	22	22	AGAAAACCCAAGCTCTGGCGCTGCA	7	+	5387	11325
ENSDARG00000008575	ENSDART00000099439	13	22	22	GAAAACCCAAGCTCTGGCGCTGCA	6	+	5388	11325
ENSDARG00000008575	ENSDART00000099439	13	25	25	TCCATCCCACAGGAGGTCTGCCTCT	7	+	5851	11325
ENSDARG00000008575	ENSDART00000099439	13	25	25	GTCAAAATCATCCAGGAGGTTTT	5	+	5881	11325
ENSDARG00000008575	ENSDART00000099439	13	25	25	GTCAAAATCATCCAGGAGGTTTTG	6	+	5881	11325
ENSDARG00000008575	ENSDART00000099439	13	25	25	ACCTCCATCCCACAGGAGGTCTGC	6	+	5848	11325
ENSDARG00000008575	ENSDART00000099439	13	25	25	AAAATCATCCAGGAGGTTTTGGGGT	7	+	5884	11325
ENSDARG00000008575	ENSDART00000099439	13	25	25	AAAATCATCCAGGAGGTTTTGGGG	6	+	5884	11325
ENSDARG00000008575	ENSDART00000099439	13	25	25	AAAATCATCCAGGAGGTTTTGGG	5	+	5884	11325
ENSDARG00000008575	ENSDART00000099439	13	26	26	ACCTGCGACACTCCAGCAGTGGAG	6	+	6068	11325
ENSDARG00000008575	ENSDART00000099439	13	28	28	ATCAGCAAAGACCATTTGTGATTCT	7	+	6414	11325
ENSDARG00000008575	ENSDART00000099439	13	28	28	GTACCCAGCAGGCCCTGGGCAGCA	6	+	6341	11325
ENSDARG00000008575	ENSDART00000099439	13	28	28	CCCATCGCAGGCGCTGATGAAGAG	6	+	6439	11325
ENSDARG00000008575	ENSDART00000099439	13	28	28	TACCCAGCAGGCCCTGGGCAGCA	5	+	6342	11325
ENSDARG00000008575	ENSDART00000099439	13	28	28	CGCCGCTCCACCTGACGACTGGGAG	7	+	6711	11325
ENSDARG00000008575	ENSDART00000099439	13	28	28	AACACCTTCTATCAGTGTAGAGGAG	7	+	6483	11325
ENSDARG00000008575	ENSDART00000099439	13	31	31	GTATCATCCCAGTGCTGGGTCTGC	6	+	7193	11325
ENSDARG00000008575	ENSDART00000099439	13	31	31	CTCAACGCCTGCCCGAAGCTGGC	5	+	7279	11325
ENSDARG00000008575	ENSDART00000099439	13	32	32	TACTTCCGCATCATTGAAGACTTG	6	+	7471	11325
ENSDARG00000008575	ENSDART00000099439	13	32	32	TTCAGCAGCTGCTGGTGGCCGTC	5	+	7415	11325
ENSDARG00000008575	ENSDART00000099439	13	33	33	ATCACCACACCACGCTCTGCAGCA	6	+	7653	11325
ENSDARG00000008575	ENSDART00000099439	13	33	33	AAACGCAAAAGCATCGCAGGTGAG	6	+	7678	11325
ENSDARG00000008575	ENSDART00000099439	13	33	33	CACCACACCACGCTCTGCAGCAGAA	7	+	7655	11325
ENSDARG00000008575	ENSDART00000099439	13	34	34	GGCCCAGTCGGACTCTCTGCTGAC	6	+	7716	11325
ENSDARG00000008575	ENSDART00000099439	13	35	35	GTCTACCCCGATCCCAGCCGGAAAC	7	+	7998	11325
ENSDARG00000008575	ENSDART00000099439	13	36	36	CTCCTCGTCAGCAGTGGCGGCGAA	6	+	8105	11325
ENSDARG00000008575	ENSDART00000099439	13	38	38	GTCCAACACACAGAGGAGGTGAG	5	+	8529	11325
ENSDARG00000008575	ENSDART00000099439	13	39	39	CTCTCAGGCAGGGCATGGAGAGGAA	7	+	8618	11325
ENSDARG00000008575	ENSDART00000099439	13	39	39	TGCTTCAGCCTGTTGCAGAGGCT	5	+	8539	11325
ENSDARG00000008575	ENSDART00000099439	13	40	40	ACCGTCGCAAACTAGATGGTGCG	5	+	8864	11325
ENSDARG00000008575	ENSDART00000099439	13	40	40	TTATCCCACTTCCTGGCAGCTGGA	6	+	8760	11325
ENSDARG00000008575	ENSDART00000099439	13	41	41	CTCTTCATCTATAGTGAAGGATAA	6	+	8931	11325
ENSDARG00000008575	ENSDART00000099439	13	42	42	CCCTCCAGAGAGACAGCAGGAGAG	6	+	9004	11325
ENSDARG00000008575	ENSDART00000099439	13	44	44	CACTGCTGCTAGCCTTTGACAAC	5	+	9218	11325
ENSDARG00000008575	ENSDART00000099439	13	44	44	AGAGTCCTCATGGAGAGACGGAGCC	7	+	9092	11325
ENSDARG00000008575	ENSDART00000099439	13	45	45	AGCGCCCTCACGCACCTCTGGAGCT	7	+	9316	11325
ENSDARG00000008575	ENSDART00000099439	13	46	46	GCAAGCCCATTGCAGTGCAGTCTAA	7	+	9500	11325
ENSDARG00000008575	ENSDART00000099439	13	48	48	GAACACCACGTGGCGTCTGTCGTC	6	+	9756	11325
ENSDARG00000008575	ENSDART00000099439	13	49	49	ATCCACAGACAGGCTCTGGAGTC	5	+	9949	11325
ENSDARG00000008575	ENSDART00000099439	13	50	50	GCCCGCCGCCATGGGTCTGCTGGT	6	+	10230	11325
ENSDARG00000008575	ENSDART00000099439	13	50	50	CCCGCCGCCATGGGTCTGCTGGT	5	+	10231	11325
ENSDARG00000008575	ENSDART00000099439	13	51	51	TACAGCAAAGAGCAAGGTGAAGGA	6	+	10480	11325
ENSDARG00000008575	ENSDART00000099439	13	51	51	TGCCCACACGTGCCATCTGCGGCC	6	+	10427	11325
ENSDARG00000008575	ENSDART00000099439	13	52	52	TACACCGACAACATGCTGCGTCT	5	+	10552	11325
ENSDARG00000008575	ENSDART00000099439	13	54	54	CCCTCAGCCCACAGAGATGGAGGT	6	+	10725	11325
ENSDARG00000008575	ENSDART00000099439	13	54	54	TCCCTCAGCCCACAGAGATGGAGGT	7	+	10724	11325
ENSDARG00000008575	ENSDART00000099439	13	54	54	GCCCACAGAGATGGAGGTGGAGTC	6	+	10731	11325
ENSDARG00000008575	ENSDART00000099439	13	54	54	CTCAGCCCACAGAGATGGAGGTGGA	7	+	10727	11325
ENSDARG00000008575	ENSDART00000099439	13	55	55	ACCGTCTGCGACTCAGGTGCTGTT	6	+	10954	11325
ENSDARG00000008575	ENSDART00000099439	13	58	58	TTCCTCAGCAGTTACGCCGCAGGC	6	+	11311	11325
ENSDARG00000008575	ENSDART00000099439	13	58	58	TCCTCAGCAGTTACGCCGCAGGC	5	+	11312	11325
ENSDARG00000008575	ENSDART00000099444	13	1	1	TGCACCAGCTGTGTAGTGCGGTGGC	7	+	56	11355
ENSDARG00000008575	ENSDART00000099444	13	3	3	TTCCACGTCAGACTCTGAAGCCAAC	7	+	468	11355
ENSDARG00000008575	ENSDART00000099444	13	3	3	AAAACCACAAACACTGGGAGCAAAC	7	+	502	11355
ENSDARG00000008575	ENSDART00000099444	13	3	3	AACCACAAACACTGGGAGCAAAC	5	+	504	11355
ENSDARG00000008575	ENSDART00000099444	13	4	4	AGCATCAGAGCATCTGCGTTGTCT	6	+	1365	11355
ENSDARG00000008575	ENSDART00000099444	13	4	4	AGCATCAGAGCATCTGCGTTGTC	5	+	1365	11355
ENSDARG00000008575	ENSDART00000099444	13	4	4	AGCAGCTACACCAGTCTGTTTGT	5	+	1439	11355
ENSDARG00000008575	ENSDART00000099444	13	4	4	AAACTCTGCCTGCTCTTCTGAAGTC	7	+	2324	11355
ENSDARG00000008575	ENSDART00000099444	13	4	4	CACAACCTCACCTGAGACTTTTTG	6	+	623	11355
ENSDARG00000008575	ENSDART00000099444	13	4	4	GGCCAAAGAAGACTCTGCAGGAGAT	7	+	1097	11355
ENSDARG00000008575	ENSDART00000099444	13	4	4	GTAGACACCGTCGCTGCGAATAC	5	+	1469	11355
ENSDARG00000008575	ENSDART00000099444	13	4	4	CTACCAGTCCCATGTGTTGAGTGT	6	+	1803	11355
ENSDARG00000008575	ENSDART00000099444	13	4	4	GAAGACATCCTATGGAAGTGGGA	5	+	2038	11355
ENSDARG00000008575	ENSDART00000099444	13	4	4	CGCTCACCAGTGTTTGCGTCTTT	5	+	1641	11355
ENSDARG00000008575	ENSDART00000099444	13	4	4	GTATTCTTCCCAGCGGAGGAGCT	5	+	2015	11355
ENSDARG00000008575	ENSDART00000099444	13	4	4	CTACCAGTCCCATGTGTTGAGTG	5	+	1803	11355
ENSDARG00000008575	ENSDART00000099444	13	4	4	TTCTTCCCAGCGGAGGAGCTGAA	5	+	2018	11355
ENSDARG00000008575	ENSDART00000099444	13	4	4	TACAGCTACTGCTGGGCTGCTTGC	6	+	1193	11355
ENSDARG00000008575	ENSDART00000099444	13	5	5	GAAATCACACCGAATCTGCCGTG	5	+	2477	11355
ENSDARG00000008575	ENSDART00000099444	13	6	6	CAATGCACAGGCTTGAAGAGGAA	5	+	3200	11355
ENSDARG00000008575	ENSDART00000099444	13	6	6	AGACTCGGCTAATGACTCTGAAGAC	7	+	2745	11355
ENSDARG00000008575	ENSDART00000099444	13	6	6	ACCATCAACCTTTTCCTGTGCGTTG	7	+	2683	11355
ENSDARG00000008575	ENSDART00000099444	13	9	9	GACTCCACCCGGCAGGAGGAAGGT	6	+	3625	11355
ENSDARG00000008575	ENSDART00000099444	13	9	9	TTCAGCCTCTGGGAGAAGAGGAA	5	+	3569	11355
ENSDARG00000008575	ENSDART00000099444	13	12	12	TCCGTCCGCGGACGTCTGCTGTT	5	+	3715	11355
ENSDARG00000008575	ENSDART00000099444	13	12	12	TTCTCCAGACCTGGAGGTTTTGGG	6	+	3780	11355
ENSDARG00000008575	ENSDART00000099444	13	12	12	TTCTCCAGACCTGGAGGTTTTGGGT	7	+	3780	11355
ENSDARG00000008575	ENSDART00000099444	13	13	13	AGATGCCTCATATAAAGGTGTGTGT	7	+	3924	11355
ENSDARG00000008575	ENSDART00000099444	13	14	14	ACCCGCCTCTTCCTGGAGAAGAC	5	+	4018	11355
ENSDARG00000008575	ENSDART00000099444	13	15	15	GGCGACTGCTGGTAAGGGTGGTGT	6	+	4188	11355
ENSDARG00000008575	ENSDART00000099444	13	15	15	GTAAACTACCGCTCGGCCGTGGTG	6	+	4229	11355
ENSDARG00000008575	ENSDART00000099444	13	15	15	GGCGACTGCTGGTAAGGGTGGTGTA	7	+	4188	11355
ENSDARG00000008575	ENSDART00000099444	13	15	15	CCCTTCCACCTGCCCTTGGTGGGAC	7	+	4306	11355
ENSDARG00000008575	ENSDART00000099444	13	15	15	TTCAGCGCATCGCTGTGGGTGCG	5	+	4360	11355
ENSDARG00000008575	ENSDART00000099444	13	18	18	GCACACGTCACAGAGCAGCAGAC	5	+	4498	11355
ENSDARG00000008575	ENSDART00000099444	13	19	19	AGCTCAGCCTCTGGGTGTGTGGCA	6	+	4760	11355
ENSDARG00000008575	ENSDART00000099444	13	22	22	GGCGGCACCGGCTCCGTTGTCTTC	6	+	5353	11355
ENSDARG00000008575	ENSDART00000099444	13	22	22	GTACACCCCCAGCACGCCGTCTCT	6	+	5157	11355
ENSDARG00000008575	ENSDART00000099444	13	22	22	TACACCCCCAGCACGCCGTCTCT	5	+	5158	11355
ENSDARG00000008575	ENSDART00000099444	13	23	23	GAAAACCCAAGCTCTGGCGCTGCA	6	+	5412	11355
ENSDARG00000008575	ENSDART00000099444	13	23	23	AGCATCGCACTCATGAGATGGAGTG	7	+	5465	11355
ENSDARG00000008575	ENSDART00000099444	13	23	23	AACCCAAGCTCTGGCGCTGCAGGT	6	+	5415	11355
ENSDARG00000008575	ENSDART00000099444	13	23	23	AGAAAACCCAAGCTCTGGCGCTGCA	7	+	5411	11355
ENSDARG00000008575	ENSDART00000099444	13	26	26	AAAATCATCCAGGAGGTTTTGGG	5	+	5908	11355
ENSDARG00000008575	ENSDART00000099444	13	26	26	ACCTCCATCCCACAGGAGGTCTGC	6	+	5872	11355
ENSDARG00000008575	ENSDART00000099444	13	26	26	AAAATCATCCAGGAGGTTTTGGGGT	7	+	5908	11355
ENSDARG00000008575	ENSDART00000099444	13	26	26	AAAATCATCCAGGAGGTTTTGGGG	6	+	5908	11355
ENSDARG00000008575	ENSDART00000099444	13	26	26	GTCAAAATCATCCAGGAGGTTTT	5	+	5905	11355
ENSDARG00000008575	ENSDART00000099444	13	26	26	TCCATCCCACAGGAGGTCTGCCTCT	7	+	5875	11355
ENSDARG00000008575	ENSDART00000099444	13	26	26	GTCAAAATCATCCAGGAGGTTTTG	6	+	5905	11355
ENSDARG00000008575	ENSDART00000099444	13	27	27	ACCTGCGACACTCCAGCAGTGGAG	6	+	6092	11355
ENSDARG00000008575	ENSDART00000099444	13	29	29	ATCAGCAAAGACCATTTGTGATTCT	7	+	6444	11355
ENSDARG00000008575	ENSDART00000099444	13	29	29	AACACCTTCTATCAGTGTAGAGGAG	7	+	6513	11355
ENSDARG00000008575	ENSDART00000099444	13	29	29	CGCCGCTCCACCTGACGACTGGGAG	7	+	6741	11355
ENSDARG00000008575	ENSDART00000099444	13	29	29	GTACCCAGCAGGCCCTGGGCAGCA	6	+	6371	11355
ENSDARG00000008575	ENSDART00000099444	13	29	29	TACCCAGCAGGCCCTGGGCAGCA	5	+	6372	11355
ENSDARG00000008575	ENSDART00000099444	13	29	29	CCCATCGCAGGCGCTGATGAAGAG	6	+	6469	11355
ENSDARG00000008575	ENSDART00000099444	13	32	32	GTATCATCCCAGTGCTGGGTCTGC	6	+	7223	11355
ENSDARG00000008575	ENSDART00000099444	13	32	32	CTCAACGCCTGCCCGAAGCTGGC	5	+	7309	11355
ENSDARG00000008575	ENSDART00000099444	13	33	33	TTCAGCAGCTGCTGGTGGCCGTC	5	+	7445	11355
ENSDARG00000008575	ENSDART00000099444	13	33	33	TACTTCCGCATCATTGAAGACTTG	6	+	7501	11355
ENSDARG00000008575	ENSDART00000099444	13	34	34	CACCACACCACGCTCTGCAGCAGAA	7	+	7685	11355
ENSDARG00000008575	ENSDART00000099444	13	34	34	ATCACCACACCACGCTCTGCAGCA	6	+	7683	11355
ENSDARG00000008575	ENSDART00000099444	13	34	34	AAACGCAAAAGCATCGCAGGTGAG	6	+	7708	11355
ENSDARG00000008575	ENSDART00000099444	13	35	35	GGCCCAGTCGGACTCTCTGCTGAC	6	+	7746	11355
ENSDARG00000008575	ENSDART00000099444	13	36	36	GTCTACCCCGATCCCAGCCGGAAAC	7	+	8028	11355
ENSDARG00000008575	ENSDART00000099444	13	37	37	CTCCTCGTCAGCAGTGGCGGCGAA	6	+	8135	11355
ENSDARG00000008575	ENSDART00000099444	13	39	39	GTCCAACACACAGAGGAGGTGAG	5	+	8559	11355
ENSDARG00000008575	ENSDART00000099444	13	40	40	CTCTCAGGCAGGGCATGGAGAGGAA	7	+	8648	11355
ENSDARG00000008575	ENSDART00000099444	13	40	40	TGCTTCAGCCTGTTGCAGAGGCT	5	+	8569	11355
ENSDARG00000008575	ENSDART00000099444	13	41	41	TTATCCCACTTCCTGGCAGCTGGA	6	+	8790	11355
ENSDARG00000008575	ENSDART00000099444	13	41	41	ACCGTCGCAAACTAGATGGTGCG	5	+	8894	11355
ENSDARG00000008575	ENSDART00000099444	13	42	42	CTCTTCATCTATAGTGAAGGATAA	6	+	8961	11355
ENSDARG00000008575	ENSDART00000099444	13	43	43	CCCTCCAGAGAGACAGCAGGAGAG	6	+	9034	11355
ENSDARG00000008575	ENSDART00000099444	13	45	45	CACTGCTGCTAGCCTTTGACAAC	5	+	9248	11355
ENSDARG00000008575	ENSDART00000099444	13	45	45	AGAGTCCTCATGGAGAGACGGAGCC	7	+	9122	11355
ENSDARG00000008575	ENSDART00000099444	13	46	46	AGCGCCCTCACGCACCTCTGGAGCT	7	+	9346	11355
ENSDARG00000008575	ENSDART00000099444	13	47	47	GCAAGCCCATTGCAGTGCAGTCTAA	7	+	9530	11355
ENSDARG00000008575	ENSDART00000099444	13	49	49	GAACACCACGTGGCGTCTGTCGTC	6	+	9786	11355
ENSDARG00000008575	ENSDART00000099444	13	50	50	ATCCACAGACAGGCTCTGGAGTC	5	+	9979	11355
ENSDARG00000008575	ENSDART00000099444	13	51	51	CCCGCCGCCATGGGTCTGCTGGT	5	+	10261	11355
ENSDARG00000008575	ENSDART00000099444	13	51	51	GCCCGCCGCCATGGGTCTGCTGGT	6	+	10260	11355
ENSDARG00000008575	ENSDART00000099444	13	52	52	TGCCCACACGTGCCATCTGCGGCC	6	+	10457	11355
ENSDARG00000008575	ENSDART00000099444	13	52	52	TACAGCAAAGAGCAAGGTGAAGGA	6	+	10510	11355
ENSDARG00000008575	ENSDART00000099444	13	53	53	TACACCGACAACATGCTGCGTCT	5	+	10582	11355
ENSDARG00000008575	ENSDART00000099444	13	55	55	CCCTCAGCCCACAGAGATGGAGGT	6	+	10755	11355
ENSDARG00000008575	ENSDART00000099444	13	55	55	CTCAGCCCACAGAGATGGAGGTGGA	7	+	10757	11355
ENSDARG00000008575	ENSDART00000099444	13	55	55	TCCCTCAGCCCACAGAGATGGAGGT	7	+	10754	11355
ENSDARG00000008575	ENSDART00000099444	13	55	55	GCCCACAGAGATGGAGGTGGAGTC	6	+	10761	11355
ENSDARG00000008575	ENSDART00000099444	13	56	56	ACCGTCTGCGACTCAGGTGCTGTT	6	+	10984	11355
ENSDARG00000008575	ENSDART00000099444	13	59	59	TTCCTCAGCAGTTACGCCGCAGGC	6	+	11341	11355
ENSDARG00000008575	ENSDART00000099444	13	59	59	TCCTCAGCAGTTACGCCGCAGGC	5	+	11342	11355
ENSDARG00000008575	ENSDART00000099450	13	1	1	TGCACCAGCTGTGTAGTGCGGTGGC	7	+	56	11361
ENSDARG00000008575	ENSDART00000099450	13	3	3	AACCACAAACACTGGGAGCAAAC	5	+	504	11361
ENSDARG00000008575	ENSDART00000099450	13	3	3	TTCCACGTCAGACTCTGAAGCCAAC	7	+	468	11361
ENSDARG00000008575	ENSDART00000099450	13	3	3	AAAACCACAAACACTGGGAGCAAAC	7	+	502	11361
ENSDARG00000008575	ENSDART00000099450	13	4	4	GAAGACATCCTATGGAAGTGGGA	5	+	2047	11361
ENSDARG00000008575	ENSDART00000099450	13	4	4	AGCAGCTACACCAGTCTGTTTGT	5	+	1448	11361
ENSDARG00000008575	ENSDART00000099450	13	4	4	AGCATCAGAGCATCTGCGTTGTC	5	+	1374	11361
ENSDARG00000008575	ENSDART00000099450	13	4	4	AGCATCAGAGCATCTGCGTTGTCT	6	+	1374	11361
ENSDARG00000008575	ENSDART00000099450	13	4	4	TTCTTCCCAGCGGAGGAGCTGAA	5	+	2027	11361
ENSDARG00000008575	ENSDART00000099450	13	4	4	CTACCAGTCCCATGTGTTGAGTGT	6	+	1812	11361
ENSDARG00000008575	ENSDART00000099450	13	4	4	CTACCAGTCCCATGTGTTGAGTG	5	+	1812	11361
ENSDARG00000008575	ENSDART00000099450	13	4	4	GGCCAAAGAAGACTCTGCAGGAGAT	7	+	1106	11361
ENSDARG00000008575	ENSDART00000099450	13	4	4	CGCTCACCAGTGTTTGCGTCTTT	5	+	1650	11361
ENSDARG00000008575	ENSDART00000099450	13	4	4	CACAACCTCACCTGAGACTTTTTG	6	+	632	11361
ENSDARG00000008575	ENSDART00000099450	13	4	4	GTAGACACCGTCGCTGCGAATAC	5	+	1478	11361
ENSDARG00000008575	ENSDART00000099450	13	4	4	AAACTCTGCCTGCTCTTCTGAAGTC	7	+	2333	11361
ENSDARG00000008575	ENSDART00000099450	13	4	4	GTATTCTTCCCAGCGGAGGAGCT	5	+	2024	11361
ENSDARG00000008575	ENSDART00000099450	13	4	4	TACAGCTACTGCTGGGCTGCTTGC	6	+	1202	11361
ENSDARG00000008575	ENSDART00000099450	13	5	5	GAAATCACACCGAATCTGCCGTG	5	+	2486	11361
ENSDARG00000008575	ENSDART00000099450	13	6	6	AGACTCGGCTAATGACTCTGAAGAC	7	+	2748	11361
ENSDARG00000008575	ENSDART00000099450	13	6	6	CAATGCACAGGCTTGAAGAGGAA	5	+	3203	11361
ENSDARG00000008575	ENSDART00000099450	13	6	6	ACCATCAACCTTTTCCTGTGCGTTG	7	+	2686	11361
ENSDARG00000008575	ENSDART00000099450	13	8	8	TTCAGCCTCTGGGAGAAGAGGAA	5	+	3566	11361
ENSDARG00000008575	ENSDART00000099450	13	8	8	GACTCCACCCGGCAGGAGGAAGGT	6	+	3622	11361
ENSDARG00000008575	ENSDART00000099450	13	11	11	TCCGTCCGCGGACGTCTGCTGTT	5	+	3712	11361
ENSDARG00000008575	ENSDART00000099450	13	11	11	TTCTCCAGACCTGGAGGTTTTGGG	6	+	3777	11361
ENSDARG00000008575	ENSDART00000099450	13	11	11	TTCTCCAGACCTGGAGGTTTTGGGT	7	+	3777	11361
ENSDARG00000008575	ENSDART00000099450	13	12	12	AGATGCCTCATATAAAGGTGTGTGT	7	+	3921	11361
ENSDARG00000008575	ENSDART00000099450	13	13	13	ACCCGCCTCTTCCTGGAGAAGAC	5	+	4015	11361
ENSDARG00000008575	ENSDART00000099450	13	14	14	GGCGACTGCTGGTAAGGGTGGTGT	6	+	4185	11361
ENSDARG00000008575	ENSDART00000099450	13	14	14	GTAAACTACCGCTCGGCCGTGGTG	6	+	4226	11361
ENSDARG00000008575	ENSDART00000099450	13	14	14	GGCGACTGCTGGTAAGGGTGGTGTA	7	+	4185	11361
ENSDARG00000008575	ENSDART00000099450	13	14	14	CCCTTCCACCTGCCCTTGGTGGGAC	7	+	4303	11361
ENSDARG00000008575	ENSDART00000099450	13	14	14	TTCAGCGCATCGCTGTGGGTGCG	5	+	4357	11361
ENSDARG00000008575	ENSDART00000099450	13	17	17	GCACACGTCACAGAGCAGCAGAC	5	+	4501	11361
ENSDARG00000008575	ENSDART00000099450	13	18	18	AGCTCAGCCTCTGGGTGTGTGGCA	6	+	4763	11361
ENSDARG00000008575	ENSDART00000099450	13	21	21	GTACACCCCCAGCACGCCGTCTCT	6	+	5160	11361
ENSDARG00000008575	ENSDART00000099450	13	21	21	TACACCCCCAGCACGCCGTCTCT	5	+	5161	11361
ENSDARG00000008575	ENSDART00000099450	13	21	21	GGCGGCACCGGCTCCGTTGTCTTC	6	+	5356	11361
ENSDARG00000008575	ENSDART00000099450	13	22	22	AGCATCGCACTCATGAGATGGAGTG	7	+	5468	11361
ENSDARG00000008575	ENSDART00000099450	13	22	22	AGAAAACCCAAGCTCTGGCGCTGCA	7	+	5414	11361
ENSDARG00000008575	ENSDART00000099450	13	22	22	AACCCAAGCTCTGGCGCTGCAGGT	6	+	5418	11361
ENSDARG00000008575	ENSDART00000099450	13	22	22	GAAAACCCAAGCTCTGGCGCTGCA	6	+	5415	11361
ENSDARG00000008575	ENSDART00000099450	13	25	25	GTCAAAATCATCCAGGAGGTTTTG	6	+	5908	11361
ENSDARG00000008575	ENSDART00000099450	13	25	25	ACCTCCATCCCACAGGAGGTCTGC	6	+	5875	11361
ENSDARG00000008575	ENSDART00000099450	13	25	25	GTCAAAATCATCCAGGAGGTTTT	5	+	5908	11361
ENSDARG00000008575	ENSDART00000099450	13	25	25	AAAATCATCCAGGAGGTTTTGGG	5	+	5911	11361
ENSDARG00000008575	ENSDART00000099450	13	25	25	AAAATCATCCAGGAGGTTTTGGGG	6	+	5911	11361
ENSDARG00000008575	ENSDART00000099450	13	25	25	AAAATCATCCAGGAGGTTTTGGGGT	7	+	5911	11361
ENSDARG00000008575	ENSDART00000099450	13	25	25	TCCATCCCACAGGAGGTCTGCCTCT	7	+	5878	11361
ENSDARG00000008575	ENSDART00000099450	13	26	26	ACCTGCGACACTCCAGCAGTGGAG	6	+	6095	11361
ENSDARG00000008575	ENSDART00000099450	13	27	27	AACACCTTCTATCAGTGTAGAGGAG	7	+	6519	11361
ENSDARG00000008575	ENSDART00000099450	13	27	27	GTACCCAGCAGGCCCTGGGCAGCA	6	+	6377	11361
ENSDARG00000008575	ENSDART00000099450	13	27	27	ATCAGCAAAGACCATTTGTGATTCT	7	+	6450	11361
ENSDARG00000008575	ENSDART00000099450	13	27	27	AACCACAGAACCTGAAGGAGGAGCA	7	+	6345	11361
ENSDARG00000008575	ENSDART00000099450	13	27	27	CGCCGCTCCACCTGACGACTGGGAG	7	+	6747	11361
ENSDARG00000008575	ENSDART00000099450	13	27	27	CCCATCGCAGGCGCTGATGAAGAG	6	+	6475	11361
ENSDARG00000008575	ENSDART00000099450	13	27	27	TACCCAGCAGGCCCTGGGCAGCA	5	+	6378	11361
ENSDARG00000008575	ENSDART00000099450	13	30	30	GTATCATCCCAGTGCTGGGTCTGC	6	+	7229	11361
ENSDARG00000008575	ENSDART00000099450	13	30	30	CTCAACGCCTGCCCGAAGCTGGC	5	+	7315	11361
ENSDARG00000008575	ENSDART00000099450	13	31	31	TTCAGCAGCTGCTGGTGGCCGTC	5	+	7451	11361
ENSDARG00000008575	ENSDART00000099450	13	31	31	TACTTCCGCATCATTGAAGACTTG	6	+	7507	11361
ENSDARG00000008575	ENSDART00000099450	13	32	32	CACCACACCACGCTCTGCAGCAGAA	7	+	7691	11361
ENSDARG00000008575	ENSDART00000099450	13	32	32	AAACGCAAAAGCATCGCAGGTGAG	6	+	7714	11361
ENSDARG00000008575	ENSDART00000099450	13	32	32	ATCACCACACCACGCTCTGCAGCA	6	+	7689	11361
ENSDARG00000008575	ENSDART00000099450	13	33	33	GGCCCAGTCGGACTCTCTGCTGAC	6	+	7752	11361
ENSDARG00000008575	ENSDART00000099450	13	34	34	GTCTACCCCGATCCCAGCCGGAAAC	7	+	8034	11361
ENSDARG00000008575	ENSDART00000099450	13	35	35	CTCCTCGTCAGCAGTGGCGGCGAA	6	+	8141	11361
ENSDARG00000008575	ENSDART00000099450	13	37	37	GTCCAACACACAGAGGAGGTGAG	5	+	8565	11361
ENSDARG00000008575	ENSDART00000099450	13	38	38	TGCTTCAGCCTGTTGCAGAGGCT	5	+	8575	11361
ENSDARG00000008575	ENSDART00000099450	13	38	38	CTCTCAGGCAGGGCATGGAGAGGAA	7	+	8654	11361
ENSDARG00000008575	ENSDART00000099450	13	39	39	ACCGTCGCAAACTAGATGGTGCG	5	+	8900	11361
ENSDARG00000008575	ENSDART00000099450	13	39	39	TTATCCCACTTCCTGGCAGCTGGA	6	+	8796	11361
ENSDARG00000008575	ENSDART00000099450	13	40	40	CTCTTCATCTATAGTGAAGGATAA	6	+	8967	11361
ENSDARG00000008575	ENSDART00000099450	13	41	41	CCCTCCAGAGAGACAGCAGGAGAG	6	+	9040	11361
ENSDARG00000008575	ENSDART00000099450	13	43	43	AGAGTCCTCATGGAGAGACGGAGCC	7	+	9128	11361
ENSDARG00000008575	ENSDART00000099450	13	43	43	CACTGCTGCTAGCCTTTGACAAC	5	+	9254	11361
ENSDARG00000008575	ENSDART00000099450	13	44	44	AGCGCCCTCACGCACCTCTGGAGCT	7	+	9352	11361
ENSDARG00000008575	ENSDART00000099450	13	45	45	GCAAGCCCATTGCAGTGCAGTCTAA	7	+	9536	11361
ENSDARG00000008575	ENSDART00000099450	13	47	47	GAACACCACGTGGCGTCTGTCGTC	6	+	9792	11361
ENSDARG00000008575	ENSDART00000099450	13	48	48	ATCCACAGACAGGCTCTGGAGTC	5	+	9985	11361
ENSDARG00000008575	ENSDART00000099450	13	49	49	CCCGCCGCCATGGGTCTGCTGGT	5	+	10267	11361
ENSDARG00000008575	ENSDART00000099450	13	49	49	GCCCGCCGCCATGGGTCTGCTGGT	6	+	10266	11361
ENSDARG00000008575	ENSDART00000099450	13	50	50	TACAGCAAAGAGCAAGGTGAAGGA	6	+	10516	11361
ENSDARG00000008575	ENSDART00000099450	13	50	50	TGCCCACACGTGCCATCTGCGGCC	6	+	10463	11361
ENSDARG00000008575	ENSDART00000099450	13	51	51	TACACCGACAACATGCTGCGTCT	5	+	10588	11361
ENSDARG00000008575	ENSDART00000099450	13	53	53	CCCTCAGCCCACAGAGATGGAGGT	6	+	10761	11361
ENSDARG00000008575	ENSDART00000099450	13	53	53	TCCCTCAGCCCACAGAGATGGAGGT	7	+	10760	11361
ENSDARG00000008575	ENSDART00000099450	13	53	53	CTCAGCCCACAGAGATGGAGGTGGA	7	+	10763	11361
ENSDARG00000008575	ENSDART00000099450	13	53	53	GCCCACAGAGATGGAGGTGGAGTC	6	+	10767	11361
ENSDARG00000008575	ENSDART00000099450	13	54	54	ACCGTCTGCGACTCAGGTGCTGTT	6	+	10990	11361
ENSDARG00000008575	ENSDART00000099450	13	57	57	TCCTCAGCAGTTACGCCGCAGGC	5	+	11348	11361
ENSDARG00000008575	ENSDART00000099450	13	57	57	TTCCTCAGCAGTTACGCCGCAGGC	6	+	11347	11361
ENSDARG00000008816	ENSDART00000016946	13	1	1	CGCCGCTACAGCGAAGCGGTGGGA	6	+	118	1632
ENSDARG00000008816	ENSDART00000016946	13	1	1	GTACGCCGCTACAGCGAAGCGGTG	6	+	115	1632
ENSDARG00000008816	ENSDART00000016946	13	1	1	TTCTGCGACTCTCCTGCGGGTAC	5	+	96	1632
ENSDARG00000008816	ENSDART00000016946	13	1	1	AGAAACGCCCGAGCAGAAGAGGCA	6	+	243	1632
ENSDARG00000008816	ENSDART00000016946	13	1	1	CGCTACAGCGAAGCGGTGGGAGAG	6	+	121	1632
ENSDARG00000008816	ENSDART00000016946	13	2	2	ACCTACAAATGTGCAGTTGTAGGT	6	+	472	1632
ENSDARG00000008816	ENSDART00000016946	13	3	3	TTCGACAGATGTGCCTTTTGGAGGA	7	+	486	1632
ENSDARG00000008816	ENSDART00000016946	13	4	4	AAAAAAGGCTTCATTGGTGAGTTT	6	+	598	1632
ENSDARG00000008816	ENSDART00000016946	13	4	4	AAAAAAGGCTTCATTGGTGAGTT	5	+	598	1632
ENSDARG00000008816	ENSDART00000016946	13	6	6	ATCTGCCACAGGTCGAGGTGTCT	5	+	774	1632
ENSDARG00000008816	ENSDART00000016946	13	6	6	ATCTGCCACAGGTCGAGGTGTCTTC	7	+	774	1632
ENSDARG00000008816	ENSDART00000016946	13	7	7	CACCGCTACGGAGCGAAGTGTGT	5	+	928	1632
ENSDARG00000008816	ENSDART00000016946	13	8	8	GAAGGCAACATTTTGGAAGCTGAG	6	+	1069	1632
ENSDARG00000008816	ENSDART00000016946	13	10	10	TCCTACTTCGAGTGGCTGAAGAA	5	+	1279	1632
ENSDARG00000008816	ENSDART00000016946	13	10	10	GTCTCCTACTTCGAGTGGCTGAA	5	+	1276	1632
ENSDARG00000008816	ENSDART00000078317	13	1	1	TTCTGCGACTCTCCTGCGGGTAC	5	+	96	606
ENSDARG00000008816	ENSDART00000078317	13	1	1	GTACGCCGCTACAGCGAAGCGGTG	6	+	115	606
ENSDARG00000008816	ENSDART00000078317	13	1	1	CGCTACAGCGAAGCGGTGGGAGAG	6	+	121	606
ENSDARG00000008816	ENSDART00000078317	13	1	1	CGCCGCTACAGCGAAGCGGTGGGA	6	+	118	606
ENSDARG00000008816	ENSDART00000078317	13	1	1	AGAAACGCCCGAGCAGAAGAGGCA	6	+	243	606
ENSDARG00000008816	ENSDART00000078317	13	2	2	ACCTACAAATGTGCAGTTGTAGGT	6	+	472	606
ENSDARG00000008816	ENSDART00000078317	13	3	3	TTCGACAGATGTGCCTTTTGGAGGA	7	+	486	606
ENSDARG00000008816	ENSDART00000078317	13	4	4	AAAAAAGGCTTCATTGGTGAGTTT	6	+	598	606
ENSDARG00000008816	ENSDART00000078317	13	4	4	AAAAAAGGCTTCATTGGTGAGTT	5	+	598	606
ENSDARG00000008816	ENSDART00000101042	13	1	1	CGCTACAGCGAAGCGGTGGGAGAG	6	+	46	1557
ENSDARG00000008816	ENSDART00000101042	13	1	1	AGAAACGCCCGAGCAGAAGAGGCA	6	+	168	1557
ENSDARG00000008816	ENSDART00000101042	13	1	1	GTACGCCGCTACAGCGAAGCGGTG	6	+	40	1557
ENSDARG00000008816	ENSDART00000101042	13	1	1	TTCTGCGACTCTCCTGCGGGTAC	5	+	21	1557
ENSDARG00000008816	ENSDART00000101042	13	1	1	CGCCGCTACAGCGAAGCGGTGGGA	6	+	43	1557
ENSDARG00000008816	ENSDART00000101042	13	2	2	ACCTACAAATGTGCAGTTGTAGGT	6	+	397	1557
ENSDARG00000008816	ENSDART00000101042	13	3	3	TTCGACAGATGTGCCTTTTGGAGGA	7	+	411	1557
ENSDARG00000008816	ENSDART00000101042	13	4	4	AAAAAAGGCTTCATTGGTGAGTTT	6	+	523	1557
ENSDARG00000008816	ENSDART00000101042	13	4	4	AAAAAAGGCTTCATTGGTGAGTT	5	+	523	1557
ENSDARG00000008816	ENSDART00000101042	13	6	6	ATCTGCCACAGGTCGAGGTGTCTTC	7	+	699	1557
ENSDARG00000008816	ENSDART00000101042	13	6	6	ATCTGCCACAGGTCGAGGTGTCT	5	+	699	1557
ENSDARG00000008816	ENSDART00000101042	13	7	7	CACCGCTACGGAGCGAAGTGTGT	5	+	853	1557
ENSDARG00000008816	ENSDART00000101042	13	8	8	GAAGGCAACATTTTGGAAGCTGAG	6	+	994	1557
ENSDARG00000008816	ENSDART00000101042	13	10	10	TCCTACTTCGAGTGGCTGAAGAA	5	+	1204	1557
ENSDARG00000008816	ENSDART00000101042	13	10	10	GTCTCCTACTTCGAGTGGCTGAA	5	+	1201	1557
ENSDARG00000008887	ENSDART00000024109	13	1	1	ATCAGCTTAAGGAAGATGCGGGC	5	-	31	789
ENSDARG00000008887	ENSDART00000024109	13	1	1	TCCATCAGCTTAAGGAAGATGCG	5	-	34	789
ENSDARG00000008887	ENSDART00000024109	13	4	4	AGAAGCGCATTGAGGGAATGATAG	6	-	521	789
ENSDARG00000008887	ENSDART00000024109	13	5	5	TTCTCAGCAAACTGGATGATGTC	5	-	754	789
ENSDARG00000008887	ENSDART00000024109	13	5	5	GTCCTCCTCGGGGCATGTAGGTGAA	7	-	691	789
ENSDARG00000008887	ENSDART00000024109	13	5	5	CTCAGCAAACTGGATGATGTCTTG	6	-	751	789
ENSDARG00000008947	ENSDART00000015417	13	1	1	GCACTATCCTCCGAGTCGGAGTC	5	-	49	2043
ENSDARG00000008947	ENSDART00000015417	13	2	2	AGAATCCACACGCTTTCTTTTGGC	6	-	109	2043
ENSDARG00000008947	ENSDART00000015417	13	2	2	TACCTCATCATCGCTGTCTGATGT	6	-	184	2043
ENSDARG00000008947	ENSDART00000015417	13	2	2	TACCTCATCATCGCTGTCTGATGTC	7	-	183	2043
ENSDARG00000008947	ENSDART00000015417	13	2	2	GAATCCACACGCTTTCTTTTGGC	5	-	109	2043
ENSDARG00000008947	ENSDART00000015417	13	4	4	AGAGTCAGAATCCGAGCTGGAGGA	6	-	388	2043
ENSDARG00000008947	ENSDART00000015417	13	4	4	GAAAACCTCATCCTCAGATGAAGAG	7	-	408	2043
ENSDARG00000008947	ENSDART00000015417	13	7	7	CTCCTCTTCATCATCGGAGTAGAC	6	-	832	2043
ENSDARG00000008947	ENSDART00000015417	13	7	7	CTCCTCTTCATCAAACGATGAAGAC	7	-	906	2043
ENSDARG00000008947	ENSDART00000015417	13	8	8	CAAAACAGCCAGTGACTGTTTTGGC	7	-	1042	2043
ENSDARG00000008947	ENSDART00000015417	13	12	12	CAAACCTTCTCTTTAAGAAGCTGCG	7	-	1448	2043
ENSDARG00000008947	ENSDART00000015417	13	15	15	TTACACTGCCGTCTGGTGAAGGG	5	-	1684	2043
ENSDARG00000008947	ENSDART00000015417	13	15	15	TCCATCTGCTGGTTCTTTGAGTTC	6	-	1659	2043
ENSDARG00000009136	ENSDART00000006892	13	2	2	GTCTGCACACACCGTCTCTGCAGTG	7	-	75	2568
ENSDARG00000009136	ENSDART00000006892	13	2	2	CCCGGCTCCCGGCAGAGCTGCAGCA	7	-	101	2568
ENSDARG00000009136	ENSDART00000006892	13	3	3	CTCACCGACCACTCGCTCTGAAAAC	7	-	162	2568
ENSDARG00000009136	ENSDART00000006892	13	7	7	GCCTGCCTCTGCTCCTGCTGCTGGA	7	-	470	2568
ENSDARG00000009136	ENSDART00000006892	13	7	7	GTCTCCCGCAGCTGAAGGAGCTTCT	7	-	515	2568
ENSDARG00000009136	ENSDART00000006892	13	7	7	TCCAGCGTCTCCCGCAGCTGAAGGA	7	-	521	2568
ENSDARG00000009136	ENSDART00000006892	13	7	7	CTCTGCTCCTGCTGCTGGAGGTAAC	7	-	464	2568
ENSDARG00000009136	ENSDART00000006892	13	7	7	AGCGTCTCCCGCAGCTGAAGGAGCT	7	-	518	2568
ENSDARG00000009136	ENSDART00000006892	13	7	7	TGCCTCTGCTCCTGCTGCTGGAGGT	7	-	467	2568
ENSDARG00000009136	ENSDART00000006892	13	7	7	TGCTCCAGCGTCTCCCGCAGCTGAA	7	-	524	2568
ENSDARG00000009136	ENSDART00000006892	13	8	8	GCCACCACCAGCTCCTTCTGCTTCT	7	-	662	2568
ENSDARG00000009136	ENSDART00000006892	13	8	8	TCCTTCTGCTTCTGATGGAGGAGAT	7	-	650	2568
ENSDARG00000009136	ENSDART00000006892	13	8	8	CTCTTCAGCGTCTCCAGCTGTTTGC	7	-	710	2568
ENSDARG00000009136	ENSDART00000006892	13	8	8	ACCTGCAGCTCCCTGTAGAGTCT	5	-	787	2568
ENSDARG00000009136	ENSDART00000006892	13	8	8	CTCGCCCACAGAGCTGTGATTAC	5	-	758	2568
ENSDARG00000009136	ENSDART00000006892	13	8	8	AGCTCCTTCTGCTTCTGATGGAGGA	7	-	653	2568
ENSDARG00000009136	ENSDART00000006892	13	8	8	ACCAGCTCCTTCTGCTTCTGATGGA	7	-	656	2568
ENSDARG00000009136	ENSDART00000006892	13	9	9	TCCTTCTGCTGTAGAGCAGCTTTC	6	-	939	2568
ENSDARG00000009136	ENSDART00000006892	13	9	9	CGCTGCTGCTGCAGTTTAGCGTTC	6	-	834	2568
ENSDARG00000009136	ENSDART00000006892	13	11	11	GTCTCCATCGCCGCCAGAGTGGTCT	7	-	1517	2568
ENSDARG00000009136	ENSDART00000006892	13	11	11	CCCTCAGGCTCTGTGATGGAGCT	5	-	1456	2568
ENSDARG00000009136	ENSDART00000006892	13	11	11	TTCTGCATCGTATCCCTGCGGTTTC	7	-	1581	2568
ENSDARG00000009136	ENSDART00000006892	13	11	11	TCCATCGCCGCCAGAGTGGTCTTC	6	-	1515	2568
ENSDARG00000009136	ENSDART00000006892	13	13	13	CTCACCATCCGTCACTGTCGGCTGC	7	-	2152	2568
ENSDARG00000009136	ENSDART00000006892	13	14	14	TCCTCACACTTATCGGCTGCCGTC	6	-	2274	2568
ENSDARG00000009136	ENSDART00000006892	13	14	14	CTCCTCACACTTATCGGCTGCCGTC	7	-	2274	2568
ENSDARG00000009136	ENSDART00000006892	13	14	14	GCCGTCTGCATGTCGCTGTAGGT	5	-	2257	2568
ENSDARG00000009136	ENSDART00000006892	13	15	15	GCAGTCACCCTCTCGGAAGGAGCA	6	-	2419	2568
ENSDARG00000009136	ENSDART00000006892	13	15	15	GTATCCCTCCGCACCGCCGCAGCG	6	-	2494	2568
ENSDARG00000009136	ENSDART00000082677	13	1	1	GTCTGCACACACCGTCTCTGCAGTG	7	-	66	2586
ENSDARG00000009136	ENSDART00000082677	13	1	1	CCCGGCTCCCGGCAGAGCTGCAGCA	7	-	92	2586
ENSDARG00000009136	ENSDART00000082677	13	2	2	CTCACCGACCACTCGCTCTGAAAAC	7	-	153	2586
ENSDARG00000009136	ENSDART00000082677	13	7	7	TGCTCCAGCGTCTCCCGCAGCTGAA	7	-	533	2586
ENSDARG00000009136	ENSDART00000082677	13	7	7	TGCCTCTGCTCCTGCTGCTGGAGGT	7	-	476	2586
ENSDARG00000009136	ENSDART00000082677	13	7	7	TCCAGCGTCTCCCGCAGCTGAAGGA	7	-	530	2586
ENSDARG00000009136	ENSDART00000082677	13	7	7	GTCTCCCGCAGCTGAAGGAGCTTCT	7	-	524	2586
ENSDARG00000009136	ENSDART00000082677	13	7	7	GCCTGCCTCTGCTCCTGCTGCTGGA	7	-	479	2586
ENSDARG00000009136	ENSDART00000082677	13	7	7	CTCTGCTCCTGCTGCTGGAGGTAAC	7	-	473	2586
ENSDARG00000009136	ENSDART00000082677	13	7	7	AGCGTCTCCCGCAGCTGAAGGAGCT	7	-	527	2586
ENSDARG00000009136	ENSDART00000082677	13	8	8	GCCACCACCAGCTCCTTCTGCTTCT	7	-	671	2586
ENSDARG00000009136	ENSDART00000082677	13	8	8	TCCTTCTGCTTCTGATGGAGGAGAT	7	-	659	2586
ENSDARG00000009136	ENSDART00000082677	13	8	8	ACCTGCAGCTCCCTGTAGAGTCT	5	-	796	2586
ENSDARG00000009136	ENSDART00000082677	13	8	8	AGCTCCTTCTGCTTCTGATGGAGGA	7	-	662	2586
ENSDARG00000009136	ENSDART00000082677	13	8	8	CTCTTCAGCGTCTCCAGCTGTTTGC	7	-	719	2586
ENSDARG00000009136	ENSDART00000082677	13	8	8	CTCGCCCACAGAGCTGTGATTAC	5	-	767	2586
ENSDARG00000009136	ENSDART00000082677	13	8	8	ACCAGCTCCTTCTGCTTCTGATGGA	7	-	665	2586
ENSDARG00000009136	ENSDART00000082677	13	9	9	CGCTGCTGCTGCAGTTTAGCGTTC	6	-	843	2586
ENSDARG00000009136	ENSDART00000082677	13	9	9	TCCTTCTGCTGTAGAGCAGCTTTC	6	-	948	2586
ENSDARG00000009136	ENSDART00000082677	13	13	13	TCCATCGCCGCCAGAGTGGTCTTC	6	-	1533	2586
ENSDARG00000009136	ENSDART00000082677	13	13	13	CCCTCAGGCTCTGTGATGGAGCT	5	-	1474	2586
ENSDARG00000009136	ENSDART00000082677	13	13	13	GTCTCCATCGCCGCCAGAGTGGTCT	7	-	1535	2586
ENSDARG00000009136	ENSDART00000082677	13	13	13	TTCTGCATCGTATCCCTGCGGTTTC	7	-	1599	2586
ENSDARG00000009136	ENSDART00000082677	13	15	15	CTCACCATCCGTCACTGTCGGCTGC	7	-	2170	2586
ENSDARG00000009136	ENSDART00000082677	13	16	16	CTCCTCACACTTATCGGCTGCCGTC	7	-	2292	2586
ENSDARG00000009136	ENSDART00000082677	13	16	16	GCCGTCTGCATGTCGCTGTAGGT	5	-	2275	2586
ENSDARG00000009136	ENSDART00000082677	13	16	16	TCCTCACACTTATCGGCTGCCGTC	6	-	2292	2586
ENSDARG00000009136	ENSDART00000082677	13	17	17	GTATCCCTCCGCACCGCCGCAGCG	6	-	2512	2586
ENSDARG00000009136	ENSDART00000082677	13	17	17	GCAGTCACCCTCTCGGAAGGAGCA	6	-	2437	2586
ENSDARG00000009136	ENSDART00000102865	13	1	1	GTCTGCACACACCGTCTCTGCAGTG	7	-	72	3129
ENSDARG00000009136	ENSDART00000102865	13	1	1	CCCGGCTCCCGGCAGAGCTGCAGCA	7	-	98	3129
ENSDARG00000009136	ENSDART00000102865	13	2	2	CTCACCGACCACTCGCTCTGAAAAC	7	-	159	3129
ENSDARG00000009136	ENSDART00000102865	13	5	5	GCCTGCCTCTGCTCCTGCTGCTGGA	7	-	464	3129
ENSDARG00000009136	ENSDART00000102865	13	5	5	TCCAGCGTCTCCCGCAGCTGAAGGA	7	-	515	3129
ENSDARG00000009136	ENSDART00000102865	13	5	5	GTCTCCCGCAGCTGAAGGAGCTTCT	7	-	509	3129
ENSDARG00000009136	ENSDART00000102865	13	5	5	CTCTGCTCCTGCTGCTGGAGGTAAC	7	-	458	3129
ENSDARG00000009136	ENSDART00000102865	13	5	5	TGCCTCTGCTCCTGCTGCTGGAGGT	7	-	461	3129
ENSDARG00000009136	ENSDART00000102865	13	5	5	AGCGTCTCCCGCAGCTGAAGGAGCT	7	-	512	3129
ENSDARG00000009136	ENSDART00000102865	13	5	5	TGCTCCAGCGTCTCCCGCAGCTGAA	7	-	518	3129
ENSDARG00000009136	ENSDART00000102865	13	6	6	GCCACCACCAGCTCCTTCTGCTTCT	7	-	656	3129
ENSDARG00000009136	ENSDART00000102865	13	6	6	CTCTTCAGCGTCTCCAGCTGTTTGC	7	-	704	3129
ENSDARG00000009136	ENSDART00000102865	13	6	6	AGCTCCTTCTGCTTCTGATGGAGGA	7	-	647	3129
ENSDARG00000009136	ENSDART00000102865	13	6	6	TCCTTCTGCTTCTGATGGAGGAGAT	7	-	644	3129
ENSDARG00000009136	ENSDART00000102865	13	6	6	ACCAGCTCCTTCTGCTTCTGATGGA	7	-	650	3129
ENSDARG00000009136	ENSDART00000102865	13	6	6	CTCGCCCACAGAGCTGTGATTAC	5	-	752	3129
ENSDARG00000009136	ENSDART00000102865	13	6	6	ACCTGCAGCTCCCTGTAGAGTCT	5	-	781	3129
ENSDARG00000009136	ENSDART00000102865	13	8	8	CGCAAACGCTCCGCGTCTGGTGT	5	-	1000	3129
ENSDARG00000009136	ENSDART00000102865	13	8	8	CGCAAACGCTCCGCGTCTGGTGTG	6	-	999	3129
ENSDARG00000009136	ENSDART00000102865	13	8	8	AAACGCTCCGCGTCTGGTGTGAGCA	7	-	995	3129
ENSDARG00000009136	ENSDART00000102865	13	9	9	ATCCGCGTCTGTTCTGAAGCGGGG	6	-	1099	3129
ENSDARG00000009136	ENSDART00000102865	13	12	12	CGCTGCTGCTGCAGTTTAGCGTTC	6	-	1449	3129
ENSDARG00000009136	ENSDART00000102865	13	12	12	TCCTTCTGCTGTAGAGCAGCTTTC	6	-	1554	3129
ENSDARG00000009136	ENSDART00000102865	13	12	12	ACAAACACAGGTGATCTGTGGAGTA	7	-	1391	3129
ENSDARG00000009136	ENSDART00000102865	13	12	12	AACAAACACAGGTGATCTGTGGAG	6	-	1393	3129
ENSDARG00000009136	ENSDART00000102865	13	12	12	ACAAACACAGGTGATCTGTGGAG	5	-	1393	3129
ENSDARG00000009136	ENSDART00000102865	13	14	14	TTCTGCATCGTATCCCTGCGGTTTC	7	-	2142	3129
ENSDARG00000009136	ENSDART00000102865	13	14	14	GTCTCCATCGCCGCCAGAGTGGTCT	7	-	2078	3129
ENSDARG00000009136	ENSDART00000102865	13	14	14	TCCATCGCCGCCAGAGTGGTCTTC	6	-	2076	3129
ENSDARG00000009136	ENSDART00000102865	13	14	14	CCCTCAGGCTCTGTGATGGAGCT	5	-	2017	3129
ENSDARG00000009136	ENSDART00000102865	13	17	17	CTCACCATCCGTCACTGTCGGCTGC	7	-	2713	3129
ENSDARG00000009136	ENSDART00000102865	13	18	18	GCCGTCTGCATGTCGCTGTAGGT	5	-	2818	3129
ENSDARG00000009136	ENSDART00000102865	13	18	18	TCCTCACACTTATCGGCTGCCGTC	6	-	2835	3129
ENSDARG00000009136	ENSDART00000102865	13	18	18	CTCCTCACACTTATCGGCTGCCGTC	7	-	2835	3129
ENSDARG00000009136	ENSDART00000102865	13	19	19	GCAGTCACCCTCTCGGAAGGAGCA	6	-	2980	3129
ENSDARG00000009136	ENSDART00000102865	13	19	19	GTATCCCTCCGCACCGCCGCAGCG	6	-	3055	3129
ENSDARG00000009160	ENSDART00000003706	13	1	1	CAATCCAGCAGCAGTAAGAGGAA	5	+	37	1422
ENSDARG00000009160	ENSDART00000003706	13	1	1	TCCACCCCAATCCAGCAGCAGTA	5	+	30	1422
ENSDARG00000009160	ENSDART00000003706	13	1	1	ATCCACCCCAATCCAGCAGCAGTA	6	+	29	1422
ENSDARG00000009160	ENSDART00000003706	13	5	5	AACCTCAACAAAGAGCTGCTAAC	5	+	370	1422
ENSDARG00000009160	ENSDART00000003706	13	9	9	ACCCTCTTCATGCCCTTTGAAGAC	6	+	739	1422
ENSDARG00000009160	ENSDART00000003706	13	9	9	ACCGGCGACGAGCTCCTCTGCTTCT	7	+	778	1422
ENSDARG00000009160	ENSDART00000003706	13	14	14	ACACGCTACAATGATGCTGTGAAC	6	+	1249	1422
ENSDARG00000009160	ENSDART00000003706	13	15	15	GTCTGCTGCTGGCGGGACGTATGT	6	+	1329	1422
ENSDARG00000009160	ENSDART00000003706	13	15	15	AACTGCCCAGTATCTCTGCAGAG	5	+	1373	1422
ENSDARG00000009525	ENSDART00000022799	13	3	3	AGACGCTGCTGCGGCATTAGCTGCC	7	+	183	1110
ENSDARG00000009525	ENSDART00000022799	13	6	6	GAAATCAAAGGGGTATGGATTTGTG	7	+	411	1110
ENSDARG00000009525	ENSDART00000022799	13	8	8	AACTGCACAGTTTACTGTGGTGGCA	7	+	616	1110
ENSDARG00000009525	ENSDART00000022799	13	8	8	AACTGCACAGTTTACTGTGGTGGC	6	+	616	1110
ENSDARG00000009525	ENSDART00000022799	13	8	8	AGCAGCTAAGATTTGATGAGGTG	5	+	572	1110
ENSDARG00000009525	ENSDART00000022799	13	8	8	TGCCAAGCAGCTAAGATTTGATGAG	7	+	567	1110
ENSDARG00000009525	ENSDART00000022799	13	12	12	GTCCCCTGCCTGGGTGGGAGGTTTT	7	+	1017	1110
ENSDARG00000009525	ENSDART00000022799	13	12	12	GTCCCCTGCCTGGGTGGGAGGTT	5	+	1017	1110
ENSDARG00000009525	ENSDART00000022799	13	12	12	CTCTCAGGCTCAGCCCGGTGCAGTG	7	+	1053	1110
ENSDARG00000009525	ENSDART00000022799	13	12	12	ACAGTCCCCTGCCTGGGTGGGAGGT	7	+	1014	1110
ENSDARG00000009525	ENSDART00000022799	13	12	12	ACAGTCCCCTGCCTGGGTGGGAG	5	+	1014	1110
ENSDARG00000009640	ENSDART00000007231	13	3	3	AGACACTACAGTTCTGGGCTGCA	5	+	222	711
ENSDARG00000009640	ENSDART00000007231	13	4	4	ATCATCGGCGGTCTGGATGAGGA	5	+	406	711
ENSDARG00000009640	ENSDART00000007231	13	4	4	ATCATCGGCGGTCTGGATGAGGAG	6	+	406	711
ENSDARG00000009640	ENSDART00000007231	13	6	6	TTCTGCTGCCGAGAGAGACGTGTAC	7	+	621	711
ENSDARG00000009796	ENSDART00000008987	13	2	1	AGCCCCTCCAAAATGGCCTGATGT	6	-	147	1620
ENSDARG00000009796	ENSDART00000008987	13	6	5	TGCCACTGCACTGCTGTGAGGAG	5	-	446	1620
ENSDARG00000009796	ENSDART00000008987	13	6	5	ACCTCATACCTGCCTTGTGAGGCA	6	-	537	1620
ENSDARG00000009796	ENSDART00000008987	13	7	6	CCCAAAGTCTTCTCTCTGATTGC	5	-	715	1620
ENSDARG00000009796	ENSDART00000008987	13	9	8	CACTTCTTCATACTTGCCTTGGTT	6	-	919	1620
ENSDARG00000009796	ENSDART00000008987	13	13	12	CAAACCCACCTGTTTTCTGGAGCG	6	-	1345	1620
ENSDARG00000009796	ENSDART00000008987	13	13	12	AAACCCACCTGTTTTCTGGAGCG	5	-	1345	1620
ENSDARG00000009796	ENSDART00000008987	13	14	13	CTCTGCAACACGCTGCTTATGAGCT	7	-	1374	1620
ENSDARG00000009796	ENSDART00000008987	13	15	14	CACCTCCTCCTTTGAGTTTGCGGAC	7	-	1576	1620
ENSDARG00000009796	ENSDART00000008987	13	15	14	TACACCTCCTCCTTTGAGTTTGCG	6	-	1579	1620
ENSDARG00000009796	ENSDART00000008987	13	15	14	GTACACCTCCTCCTTTGAGTTTGCG	7	-	1579	1620
ENSDARG00000009796	ENSDART00000008987	13	15	14	ACCTCCTCCTTTGAGTTTGCGGAC	6	-	1576	1620
ENSDARG00000009796	ENSDART00000010560	13	1	1	AGCCCCTCCAAAATGGCCTGATGT	6	-	135	1761
ENSDARG00000009796	ENSDART00000010560	13	2	2	GTATGCACCTGTGCTCGAAGCTTCT	7	-	323	1761
ENSDARG00000009796	ENSDART00000010560	13	3	3	CTCTTCTGCAGCCGCTGCTGGGTT	6	-	390	1761
ENSDARG00000009796	ENSDART00000010560	13	3	3	CTCTTCTGCAGCCGCTGCTGGGTTC	7	-	389	1761
ENSDARG00000009796	ENSDART00000010560	13	6	6	ACCTCATACCTGCCTTGTGAGGCA	6	-	687	1761
ENSDARG00000009796	ENSDART00000010560	13	6	6	TGCCACTGCACTGCTGTGAGGAG	5	-	596	1761
ENSDARG00000009796	ENSDART00000010560	13	7	7	CCCAAAGTCTTCTCTCTGATTGC	5	-	865	1761
ENSDARG00000009796	ENSDART00000010560	13	9	9	CACTTCTTCATACTTGCCTTGGTT	6	-	1069	1761
ENSDARG00000009796	ENSDART00000010560	13	13	13	AAACCCACCTGTTTTCTGGAGCG	5	-	1495	1761
ENSDARG00000009796	ENSDART00000010560	13	13	13	CAAACCCACCTGTTTTCTGGAGCG	6	-	1495	1761
ENSDARG00000009796	ENSDART00000010560	13	14	14	CTCTGCAACACGCTGCTTATGAGCT	7	-	1524	1761
ENSDARG00000009796	ENSDART00000010560	13	15	15	CACCTCCTCCTTTGAGTTTGCGGAC	7	-	1753	1761
ENSDARG00000009796	ENSDART00000010560	13	15	15	ACCTCCTCCTTTGAGTTTGCGGAC	6	-	1753	1761
ENSDARG00000009796	ENSDART00000010560	13	15	15	TACACCTCCTCCTTTGAGTTTGCG	6	-	1756	1761
ENSDARG00000010137	ENSDART00000002698	13	1	1	TCCATCAGCATTCTGATGCATTT	5	-	8	1077
ENSDARG00000010137	ENSDART00000002698	13	1	1	ACATCCATCAGCATTCTGATGCA	5	-	11	1077
ENSDARG00000010137	ENSDART00000002698	13	4	4	GTCCAATTCTGTAATCTTTTGTT	5	-	256	1077
ENSDARG00000010137	ENSDART00000002698	13	5	5	ATCATCCTCGAAAAACTCTGTAGTA	7	-	315	1077
ENSDARG00000010137	ENSDART00000002698	13	10	10	CAAAACTGCTGGCTGGGCTTTTCT	6	-	998	1077
ENSDARG00000010137	ENSDART00000002698	13	10	10	GTTTCCTTCGCTTGTTGGGGGCTTG	7	-	907	1077
ENSDARG00000010137	ENSDART00000015773	13	4	3	GTCCAATTCTGTAATCTTTTGTT	5	-	124	945
ENSDARG00000010137	ENSDART00000015773	13	5	4	ATCATCCTCGAAAAACTCTGTAGTA	7	-	183	945
ENSDARG00000010137	ENSDART00000015773	13	10	9	GTTTCCTTCGCTTGTTGGGGGCTTG	7	-	775	945
ENSDARG00000010137	ENSDART00000015773	13	10	9	CAAAACTGCTGGCTGGGCTTTTCT	6	-	866	945
ENSDARG00000010137	ENSDART00000101602	13	3	3	GTCCAATTCTGTAATCTTTTGTT	5	-	124	1125
ENSDARG00000010137	ENSDART00000101602	13	4	4	ATCATCCTCGAAAAACTCTGTAGTA	7	-	180	1125
ENSDARG00000010137	ENSDART00000101602	13	9	9	CAAAACTGCTGGCTGGGCTTTTCT	6	-	863	1125
ENSDARG00000010137	ENSDART00000101602	13	9	9	GTTTCCTTCGCTTGTTGGGGGCTTG	7	-	772	1125
ENSDARG00000010137	ENSDART00000101602	13	10	10	TGCGACGACTGAGAGCTGGGGTTGT	7	-	1109	1125
ENSDARG00000010137	ENSDART00000101602	13	10	10	TGCGACGACTGAGAGCTGGGGTT	5	-	1111	1125
ENSDARG00000010137	ENSDART00000101602	13	10	10	TACTTCTACTGCGACGACTGAGAG	6	-	1119	1125
ENSDARG00000010137	ENSDART00000101602	13	10	10	CTCCCCTCCCATCAGAGTGGGCTCT	7	-	924	1125
ENSDARG00000010137	ENSDART00000101602	13	10	10	CTCCCCTCCCATCAGAGTGGGCT	5	-	926	1125
ENSDARG00000010137	ENSDART00000101602	13	10	10	CCCCTCCCATCAGAGTGGGCTCT	5	-	924	1125
ENSDARG00000010154	ENSDART00000057469	13	2	2	TACTTCCCCACCCCTGAAGACGAG	6	+	226	1017
ENSDARG00000010154	ENSDART00000057469	13	4	4	ATCTGCAGCACAAACGGAGACTAC	6	+	623	1017
ENSDARG00000010154	ENSDART00000057469	13	8	8	GTATGCCCAAATACTCTTTGTGGAG	7	+	993	1017
ENSDARG00000010154	ENSDART00000057469	13	8	8	CCCAAATACTCTTTGTGGAGAAGCA	7	+	998	1017
ENSDARG00000010154	ENSDART00000057469	13	8	8	CACTGCACCGGGACTGTGTATGC	5	+	976	1017
ENSDARG00000010400	ENSDART00000022154	13	3	2	AACGACAACAGAAAGAGGTGAGTCT	7	+	170	1215
ENSDARG00000010400	ENSDART00000022154	13	4	3	GTTTACAGACTACAGCCGGGTAA	5	+	210	1215
ENSDARG00000010400	ENSDART00000022154	13	5	4	TGCTACACCGGCTCTCTCTGCTGCT	7	+	243	1215
ENSDARG00000010400	ENSDART00000022154	13	5	4	TACACCGGCTCTCTCTGCTGCTGCT	7	+	246	1215
ENSDARG00000010400	ENSDART00000022154	13	7	6	TACAGCACAAACAAGAGGAGCTGAA	7	+	569	1215
ENSDARG00000010400	ENSDART00000022154	13	8	7	AGAGGCAGCGCAGGTGCTGGAGTC	6	+	717	1215
ENSDARG00000010400	ENSDART00000099729	13	2	2	AACGACAACAGAAAGAGGTGAGTCT	7	+	170	483
ENSDARG00000010400	ENSDART00000099729	13	4	4	GTAGCCACAGTCGACGGGTTTGTA	6	+	284	483
ENSDARG00000010400	ENSDART00000099729	13	5	5	CACGGCATCAGTCCGGAGTGTTG	5	+	315	483
ENSDARG00000010400	ENSDART00000099729	13	6	6	GTTCTCATCGCTCTAGTCGGGGTA	6	+	380	483
ENSDARG00000010400	ENSDART00000099731	13	2	2	AACGACAACAGAAAGAGGTGAGTCT	7	+	170	2154
ENSDARG00000010400	ENSDART00000099731	13	6	6	GTAGCCACAGTCGACGGGTTTGTA	6	+	281	2154
ENSDARG00000010400	ENSDART00000099731	13	7	7	CACGGCATCAGTCCGGAGTGTTG	5	+	312	2154
ENSDARG00000010400	ENSDART00000099731	13	8	8	GTTCTCATCGCTCTAGTCGGGGTA	6	+	395	2154
ENSDARG00000010400	ENSDART00000099731	13	12	12	GCAGGCTTCCATATGTGACGATGGT	7	+	588	2154
ENSDARG00000010400	ENSDART00000099731	13	13	13	GCAGCCCTCTGAATGCAGCTGGT	5	+	636	2154
ENSDARG00000010400	ENSDART00000099731	13	15	15	TTCAGCCGCTCTAATCGCAGAGGCA	7	+	787	2154
ENSDARG00000010400	ENSDART00000099731	13	15	15	CTAATCGCAGAGGCAGTGTTGTCT	6	+	797	2154
ENSDARG00000010400	ENSDART00000099731	13	16	16	GTTTACAGACTACAGCCGGGTAA	5	+	882	2154
ENSDARG00000010400	ENSDART00000099731	13	17	17	TACACCGGCTCTCTCTGCTGCTGCT	7	+	918	2154
ENSDARG00000010400	ENSDART00000099731	13	17	17	TGCTACACCGGCTCTCTCTGCTGCT	7	+	915	2154
ENSDARG00000010400	ENSDART00000099731	13	20	20	TACAGCACAAACAAGAGGAGCTGAA	7	+	1313	2154
ENSDARG00000010400	ENSDART00000099731	13	23	23	AGAGGCAGCGCAGGTGCTGGAGTC	6	+	1656	2154
ENSDARG00000010400	ENSDART00000099738	13	2	2	AACGACAACAGAAAGAGGTGAGTCT	7	+	170	1215
ENSDARG00000010400	ENSDART00000099738	13	3	3	GTTTACAGACTACAGCCGGGTAA	5	+	210	1215
ENSDARG00000010400	ENSDART00000099738	13	4	4	TGCTACACCGGCTCTCTCTGCTGCT	7	+	243	1215
ENSDARG00000010400	ENSDART00000099738	13	4	4	TACACCGGCTCTCTCTGCTGCTGCT	7	+	246	1215
ENSDARG00000010400	ENSDART00000099738	13	6	6	TACAGCACAAACAAGAGGAGCTGAA	7	+	569	1215
ENSDARG00000010400	ENSDART00000099738	13	7	7	AGAGGCAGCGCAGGTGCTGGAGTC	6	+	717	1215
ENSDARG00000010632	ENSDART00000018866	13	1	1	GGCGGCTGCAGGAGGGCCGAGGGG	6	+	62	1509
ENSDARG00000010632	ENSDART00000018866	13	1	1	GAACACTGCGCAGGATGGCTGAGAA	7	+	164	1509
ENSDARG00000010632	ENSDART00000018866	13	1	1	GGCCACGCAGATGAAGTGGCGGCT	6	+	45	1509
ENSDARG00000010632	ENSDART00000018866	13	2	2	GTTCTCAGAGAGCGCGATGTGGAT	6	+	208	1509
ENSDARG00000010632	ENSDART00000018866	13	2	2	AGCCACACAGAATAGCTGAAGTC	5	+	245	1509
ENSDARG00000010632	ENSDART00000018866	13	3	3	ATCAGCATCGAGATCTTGGGCTTTG	7	+	457	1509
ENSDARG00000010632	ENSDART00000018866	13	3	3	AGCATCAGCATCGAGATCTTGGGCT	7	+	454	1509
ENSDARG00000010632	ENSDART00000018866	13	10	10	GCAGACGGCCACCGTGGAGGCTCT	6	+	1353	1509
ENSDARG00000010632	ENSDART00000102915	13	1	1	GGCCGCCTCACAGAAGTGCGCCTCT	7	+	42	1731
ENSDARG00000010632	ENSDART00000102915	13	3	3	GGCCACGCAGATGAAGTGGCGGCT	6	+	243	1731
ENSDARG00000010632	ENSDART00000102915	13	3	3	GAACACTGCGCAGGATGGCTGAGAA	7	+	362	1731
ENSDARG00000010632	ENSDART00000102915	13	3	3	GGCGGCTGCAGGAGGGCCGAGGGG	6	+	260	1731
ENSDARG00000010632	ENSDART00000102915	13	4	4	AGCCACACAGAATAGCTGAAGTC	5	+	443	1731
ENSDARG00000010632	ENSDART00000102915	13	4	4	GTTCTCAGAGAGCGCGATGTGGAT	6	+	406	1731
ENSDARG00000010632	ENSDART00000102915	13	5	5	AGCATCAGCATCGAGATCTTGGGCT	7	+	652	1731
ENSDARG00000010632	ENSDART00000102915	13	5	5	ATCAGCATCGAGATCTTGGGCTTTG	7	+	655	1731
ENSDARG00000010632	ENSDART00000102915	13	10	10	AAACAAACCTGTACAGTTGAAAAC	6	+	1228	1731
ENSDARG00000010632	ENSDART00000102915	13	12	12	GCAGACGGCCACCGTGGAGGCTCT	6	+	1566	1731
ENSDARG00000010681	ENSDART00000012433	13	3	3	AGCTCCTCCAGCTTGTCGATGGT	5	-	154	1347
ENSDARG00000010681	ENSDART00000012433	13	6	6	TTCAGCTTCTCGAAAGAGGGAGCT	6	-	627	1347
ENSDARG00000010681	ENSDART00000012433	13	6	6	ATCAGCTACCGCAGGAGGCCTAG	5	-	530	1347
ENSDARG00000010681	ENSDART00000012433	13	7	7	GGCAAAGGCGCTGGGCGGCTGAGGG	7	-	897	1347
ENSDARG00000010681	ENSDART00000012433	13	7	7	GGCAAAGGCGCTGGGCGGCTGAG	5	-	899	1347
ENSDARG00000010681	ENSDART00000012433	13	7	7	AAAGTCGCCACCATATTGTGTCTTC	7	-	1200	1347
ENSDARG00000010681	ENSDART00000012433	13	8	8	GAACCCCCATCCTCTTGGGACTCT	6	-	1274	1347
ENSDARG00000010681	ENSDART00000058235	13	3	3	AGCTCCTCCAGCTTGTCGATGGT	5	-	154	1290
ENSDARG00000010681	ENSDART00000058235	13	6	6	TTCAGCTTCTCGAAAGAGGGAGCT	6	-	624	1290
ENSDARG00000010681	ENSDART00000058235	13	6	6	ATCAGCTACCGCAGGAGGCCTAG	5	-	527	1290
ENSDARG00000010681	ENSDART00000058235	13	7	7	GGCAAAGGCGCTGGGCGGCTGAG	5	-	896	1290
ENSDARG00000010681	ENSDART00000058235	13	7	7	GGCAAAGGCGCTGGGCGGCTGAGGG	7	-	894	1290
ENSDARG00000010681	ENSDART00000058235	13	8	8	AAAGTCGCCACCATATTGTGTCTTC	7	-	1113	1290
ENSDARG00000010681	ENSDART00000058235	13	9	9	GAACCCCCATCCTCTTGGGACTCT	6	-	1252	1290
ENSDARG00000010681	ENSDART00000058238	13	1	1	AGCTCCTCCAGCTTGTCGATGGT	5	-	91	1416
ENSDARG00000010681	ENSDART00000058238	13	4	4	TTCAGCTTCTCGAAAGAGGGAGCT	6	-	537	1416
ENSDARG00000010681	ENSDART00000058238	13	5	5	AAAGTCGCCACCATATTGTGTCTTC	7	-	1113	1416
ENSDARG00000010681	ENSDART00000058238	13	5	5	GGCAAAGGCGCTGGGCGGCTGAG	5	-	812	1416
ENSDARG00000010681	ENSDART00000058238	13	5	5	GGCAAAGGCGCTGGGCGGCTGAGGG	7	-	810	1416
ENSDARG00000010681	ENSDART00000058238	13	6	6	GAACCCCCATCCTCTTGGGACTCT	6	-	1343	1416
ENSDARG00000010792	ENSDART00000020576	13	1	1	CCCCGCTTCACTCTGCCGGAGCT	5	+	91	1755
ENSDARG00000010792	ENSDART00000020576	13	5	5	GAAAAATGCCCATCCGCAGGATAC	6	+	404	1755
ENSDARG00000010792	ENSDART00000020576	13	11	11	GTCTTCTAACTGCTCCTCTGGTGGC	7	+	896	1755
ENSDARG00000010792	ENSDART00000020576	13	12	12	AACCACAGAGCAGGAGGATGTTGTA	7	+	1101	1755
ENSDARG00000010792	ENSDART00000020576	13	12	12	GTCAACCACAGAGCAGGAGGATGT	6	+	1098	1755
ENSDARG00000010792	ENSDART00000020576	13	12	12	GTCAACCACAGAGCAGGAGGATGTT	7	+	1098	1755
ENSDARG00000010792	ENSDART00000020576	13	17	17	AGAGCCGCACCTGGGCCGGAGAA	5	+	1703	1755
ENSDARG00000010823	ENSDART00000016793	13	3	3	CGCACCGCAGTAAGTGTAGCCGGC	6	-	157	891
ENSDARG00000010823	ENSDART00000016793	13	3	3	TCCACCTGCTTGTAGGCATGAGCG	6	-	186	891
ENSDARG00000010823	ENSDART00000016793	13	3	3	GCACACGCACCGCAGTAAGTGTAG	6	-	162	891
ENSDARG00000010823	ENSDART00000016793	13	4	4	GTAGACCTCGGCGGGGGAGAGGGC	6	-	274	891
ENSDARG00000010823	ENSDART00000016793	13	5	5	AGATGCATCTCAATGCTGTGTTC	5	-	397	891
ENSDARG00000010823	ENSDART00000016793	13	5	5	TTCATCTTCATCTGTCTGCAGAC	5	-	377	891
ENSDARG00000010823	ENSDART00000016793	13	5	5	TACTTCTCCATGGCTTTAGCGGTA	6	-	426	891
ENSDARG00000010823	ENSDART00000016793	13	6	6	GAAGTCAGAGGAAATGATGAAGAG	6	-	556	891
ENSDARG00000010823	ENSDART00000016793	13	6	6	GAACTCATCTTTATGGCTGTTTTT	6	-	439	891
ENSDARG00000010823	ENSDART00000016793	13	6	6	ACCAGCACAGGAACGATGCTGAA	5	-	460	891
ENSDARG00000010823	ENSDART00000016793	13	6	6	ACACACACCCCAATGGCAGAAGTC	6	-	574	891
ENSDARG00000010934	ENSDART00000010831	13	1	1	TCCTCATCCTGATAGGGCGGAGGCT	7	-	71	1182
ENSDARG00000010934	ENSDART00000010831	13	1	1	TCCTCATCCTGATAGGGCGGAGGC	6	-	72	1182
ENSDARG00000010934	ENSDART00000010831	13	1	1	GTCCTCATCCTGATAGGGCGGAGGC	7	-	72	1182
ENSDARG00000010934	ENSDART00000010831	13	1	1	GGCATCGCCCAGGTCAGAGGGTGTG	7	-	117	1182
ENSDARG00000010934	ENSDART00000010831	13	3	3	AGACTCACAGGTATGTTGCAGTA	5	-	676	1182
ENSDARG00000010934	ENSDART00000010831	13	4	4	AGAGGCGTCCTGTTGTGGCGTTG	5	-	801	1182
ENSDARG00000010934	ENSDART00000010831	13	4	4	AGAGGCGTCCTGTTGTGGCGTTGTA	7	-	799	1182
ENSDARG00000010934	ENSDART00000010831	13	4	4	AGCCGCAGACGGGTACGATGAGGCC	7	-	738	1182
ENSDARG00000010934	ENSDART00000010831	13	4	4	GACCCAGCAGGATCTCTGGAGCA	5	-	771	1182
ENSDARG00000010934	ENSDART00000010831	13	4	4	AGACCCAGCAGGATCTCTGGAGCA	6	-	771	1182
ENSDARG00000010934	ENSDART00000010831	13	5	5	TTCTTCTTCTCCAGAGCTGTTGAG	6	-	1096	1182
ENSDARG00000010934	ENSDART00000010831	13	5	5	TTCTTCTCCAGAGCTGTTGAGGCC	6	-	1093	1182
ENSDARG00000010934	ENSDART00000010831	13	5	5	TTCTTCTCCAGAGCTGTTGAGGC	5	-	1094	1182
ENSDARG00000010934	ENSDART00000010831	13	5	5	AAAGTCTCCTTGTAGGTGGGATTG	6	-	963	1182
ENSDARG00000010934	ENSDART00000010831	13	5	5	ACAAAAGTCTCCTTGTAGGTGGG	5	-	967	1182
ENSDARG00000010934	ENSDART00000010831	13	5	5	GTTTCATGCTGCGCTTGTTGTAGAC	7	-	1039	1182
ENSDARG00000010934	ENSDART00000100678	13	3	3	CACCTCATCATCACTGTCTGACGAC	7	-	246	1722
ENSDARG00000010934	ENSDART00000100678	13	3	3	CTCATCATCACTGTCTGACGACGAG	7	-	243	1722
ENSDARG00000010934	ENSDART00000100678	13	3	3	TTCAGCCGCTAGAGGGGAGTATTT	6	-	376	1722
ENSDARG00000010934	ENSDART00000100678	13	4	4	TCCTCATCCTGATAGGGCGGAGGC	6	-	486	1722
ENSDARG00000010934	ENSDART00000100678	13	4	4	TCCTCATCCTGATAGGGCGGAGGCT	7	-	485	1722
ENSDARG00000010934	ENSDART00000100678	13	4	4	GGCATCGCCCAGGTCAGAGGGTGTG	7	-	531	1722
ENSDARG00000010934	ENSDART00000100678	13	4	4	GTCCTCATCCTGATAGGGCGGAGGC	7	-	486	1722
ENSDARG00000010934	ENSDART00000100678	13	5	5	AGACTCACAGGTATGTTGCAGTA	5	-	1144	1722
ENSDARG00000010934	ENSDART00000100678	13	6	6	AGCCGCAGACGGGTACGATGAGGCC	7	-	1206	1722
ENSDARG00000010934	ENSDART00000100678	13	6	6	GACCCAGCAGGATCTCTGGAGCA	5	-	1239	1722
ENSDARG00000010934	ENSDART00000100678	13	6	6	AGAGGCGTCCTGTTGTGGCGTTGTA	7	-	1267	1722
ENSDARG00000010934	ENSDART00000100678	13	6	6	AGAGGCGTCCTGTTGTGGCGTTG	5	-	1269	1722
ENSDARG00000010934	ENSDART00000100678	13	6	6	AGACCCAGCAGGATCTCTGGAGCA	6	-	1239	1722
ENSDARG00000010934	ENSDART00000100678	13	8	8	TTCTTCTTCTCCAGAGCTGTTGAG	6	-	1636	1722
ENSDARG00000010934	ENSDART00000100678	13	8	8	TTCTTCTCCAGAGCTGTTGAGGCC	6	-	1633	1722
ENSDARG00000010934	ENSDART00000100678	13	8	8	TTCTTCTCCAGAGCTGTTGAGGC	5	-	1634	1722
ENSDARG00000010934	ENSDART00000100678	13	8	8	AAAGTCTCCTTGTAGGTGGGATTG	6	-	1503	1722
ENSDARG00000010934	ENSDART00000100678	13	8	8	ACAAAAGTCTCCTTGTAGGTGGG	5	-	1507	1722
ENSDARG00000010934	ENSDART00000100678	13	8	8	GTTTCATGCTGCGCTTGTTGTAGAC	7	-	1579	1722
ENSDARG00000011042	ENSDART00000028285	13	1	1	CACATCATCGGAAATCTGCAGGC	5	-	71	1257
ENSDARG00000011042	ENSDART00000028285	13	1	1	GCCCCATCCCTCCTCCTGCGCCTGC	7	-	249	1257
ENSDARG00000011042	ENSDART00000028285	13	2	2	GGCTACAACATGGAAGTATTTGAG	6	-	622	1257
ENSDARG00000011042	ENSDART00000028285	13	2	2	GACTGCCACCCTGGCTGGAGCGGAA	7	-	646	1257
ENSDARG00000011042	ENSDART00000028285	13	2	2	GAAGGCTACAACATGGAAGTATTT	6	-	625	1257
ENSDARG00000011042	ENSDART00000028285	13	2	2	AGAAACCACTGCTCCAGATGCTTAA	7	-	544	1257
ENSDARG00000011042	ENSDART00000028285	13	3	3	TTCCTCTTCTTCCTCTTGCGCAGCT	7	-	812	1257
ENSDARG00000011042	ENSDART00000028285	13	4	4	GCCACCAGACTGTGAAGCTGCGGTT	7	-	944	1257
ENSDARG00000011042	ENSDART00000028285	13	5	5	GCAGCCCGCAGCAGTAGATGCCTGC	7	-	1066	1257
ENSDARG00000011042	ENSDART00000028285	13	5	5	TGCTCAGCAGCCCGCAGCAGTAGAT	7	-	1072	1257
ENSDARG00000011042	ENSDART00000028285	13	5	5	CTCAGCAGCCCGCAGCAGTAGAT	5	-	1072	1257
ENSDARG00000011055	ENSDART00000019989	13	1	1	TTCTTCAACAGCGCCATCTGTATTT	7	-	24	1005
ENSDARG00000011055	ENSDART00000019989	13	1	1	AGCGCCATCTGTATTTTGGTTGC	5	-	17	1005
ENSDARG00000011055	ENSDART00000019989	13	2	2	TGCCTCCTCCTCAGCTCTGCGTTT	6	-	162	1005
ENSDARG00000011055	ENSDART00000019989	13	2	2	GCCTCCTCCTCAGCTCTGCGTTTCT	7	-	160	1005
ENSDARG00000011055	ENSDART00000019989	13	2	2	GCCTCCTCCTCAGCTCTGCGTTT	5	-	162	1005
ENSDARG00000011055	ENSDART00000019989	13	2	2	CTCCTCCTCAGCTCTGCGTTTCT	5	-	160	1005
ENSDARG00000011055	ENSDART00000019989	13	5	5	CACAGCTTCATGGCGTCGTTGCC	5	-	433	1005
ENSDARG00000011055	ENSDART00000019989	13	6	6	CACCTCAAAGGGCAAAGCTGAGGAC	7	-	486	1005
ENSDARG00000011055	ENSDART00000019989	13	7	7	TGCTGCGCAGTCGTGGGACGGTGAC	7	-	622	1005
ENSDARG00000011055	ENSDART00000019989	13	8	8	GACGACCACATAAACTTTGGTTTG	6	-	709	1005
ENSDARG00000011055	ENSDART00000019989	13	9	9	AAACAAACCTGTAGGTGATGTGGCA	7	-	892	1005
ENSDARG00000011055	ENSDART00000019989	13	10	10	GTCCACATCAAATGCGGTGACAAC	6	-	925	1005
ENSDARG00000011055	ENSDART00000081776	13	1	1	AGCGCCATCTGTATTTTGGTTGC	5	-	17	999
ENSDARG00000011055	ENSDART00000081776	13	1	1	TTCTTCAACAGCGCCATCTGTATTT	7	-	24	999
ENSDARG00000011055	ENSDART00000081776	13	2	2	TGCCTCCTCCTCAGCTCTGCGTTT	6	-	162	999
ENSDARG00000011055	ENSDART00000081776	13	2	2	CTCCTCCTCAGCTCTGCGTTTCT	5	-	160	999
ENSDARG00000011055	ENSDART00000081776	13	2	2	GCCTCCTCCTCAGCTCTGCGTTTCT	7	-	160	999
ENSDARG00000011055	ENSDART00000081776	13	2	2	GCCTCCTCCTCAGCTCTGCGTTT	5	-	162	999
ENSDARG00000011055	ENSDART00000081776	13	5	5	CACAGCTTCATGGCGTCGTTGCC	5	-	433	999
ENSDARG00000011055	ENSDART00000081776	13	6	6	CACCTCAAAGGGCAAAGCTGAGGAC	7	-	486	999
ENSDARG00000011055	ENSDART00000081776	13	8	8	TGCTGCGCAGTCGTGGGACGGTGAC	7	-	619	999
ENSDARG00000011055	ENSDART00000081776	13	9	9	GACGACCACATAAACTTTGGTTTG	6	-	706	999
ENSDARG00000011055	ENSDART00000081776	13	10	10	AAACAAACCTGTAGGTGATGTGGCA	7	-	886	999
ENSDARG00000011055	ENSDART00000081776	13	11	11	GTCCACATCAAATGCGGTGACAAC	6	-	919	999
ENSDARG00000011055	ENSDART00000102767	13	2	2	TTCTTCAACAGCGCCATCTGTATTT	7	-	27	1266
ENSDARG00000011055	ENSDART00000102767	13	2	2	AGCGCCATCTGTATTTTGGTTGC	5	-	20	1266
ENSDARG00000011055	ENSDART00000102767	13	3	3	TGCCTCCTCCTCAGCTCTGCGTTT	6	-	165	1266
ENSDARG00000011055	ENSDART00000102767	13	3	3	GCCTCCTCCTCAGCTCTGCGTTTCT	7	-	163	1266
ENSDARG00000011055	ENSDART00000102767	13	3	3	GCCTCCTCCTCAGCTCTGCGTTT	5	-	165	1266
ENSDARG00000011055	ENSDART00000102767	13	3	3	CTCCTCCTCAGCTCTGCGTTTCT	5	-	163	1266
ENSDARG00000011055	ENSDART00000102767	13	6	6	CACAGCTTCATGGCGTCGTTGCC	5	-	436	1266
ENSDARG00000011055	ENSDART00000102767	13	7	7	CACCTCAAAGGGCAAAGCTGAGGAC	7	-	489	1266
ENSDARG00000011055	ENSDART00000102767	13	8	8	ATCTCCCTCCAGGATGAATAGGGC	6	-	675	1266
ENSDARG00000011055	ENSDART00000102767	13	8	8	AACATCTCCCTCCAGGATGAATAG	6	-	678	1266
ENSDARG00000011055	ENSDART00000102767	13	9	9	AGAGACTCCTCCCCCTGGCGAATGT	7	-	755	1266
ENSDARG00000011055	ENSDART00000102767	13	9	9	AGACTCCTCCCCCTGGCGAATGT	5	-	755	1266
ENSDARG00000011055	ENSDART00000102767	13	10	10	TGCTGCGCAGTCGTGGGACGGTGAC	7	-	883	1266
ENSDARG00000011055	ENSDART00000102767	13	11	11	GACGACCACATAAACTTTGGTTTG	6	-	970	1266
ENSDARG00000011055	ENSDART00000102767	13	12	12	AAACAAACCTGTAGGTGATGTGGCA	7	-	1153	1266
ENSDARG00000011055	ENSDART00000102767	13	13	13	GTCCACATCAAATGCGGTGACAAC	6	-	1186	1266
ENSDARG00000011222	ENSDART00000021382	13	1	1	AGCGCCACATTCTCTCTGGGCCTAC	7	+	112	579
ENSDARG00000011626	ENSDART00000028614	13	1	1	AGCGACACATGGCCAGCCTGAGCA	6	-	17	1197
ENSDARG00000011626	ENSDART00000028614	13	2	2	CGCTGCAGAAGCCACTGCCGCAGGG	7	-	80	1197
ENSDARG00000011626	ENSDART00000028614	13	2	2	CTATCAGCCGGTCTGAGGCGGCGCT	7	-	160	1197
ENSDARG00000011626	ENSDART00000028614	13	2	2	CTATCAGCCGGTCTGAGGCGGCG	5	-	162	1197
ENSDARG00000011626	ENSDART00000028614	13	3	3	TTCCCACTCGGCTTGTGTTTGCG	5	-	308	1197
ENSDARG00000011626	ENSDART00000028614	13	3	3	AGCCCAGACTCGGTCAGTCTGAAAC	7	-	242	1197
ENSDARG00000011626	ENSDART00000028614	13	4	4	CCCCACTCCATGTAGAAGATGAA	5	-	406	1197
ENSDARG00000011626	ENSDART00000028614	13	4	4	ACCCCACTCCATGTAGAAGATGAA	6	-	406	1197
ENSDARG00000011626	ENSDART00000028614	13	4	4	TCCTCCAGAAATACGCAGCGGGG	5	-	471	1197
ENSDARG00000011626	ENSDART00000028614	13	5	5	TACAGCAGCAGAGCGGAGCCTAG	5	-	655	1197
ENSDARG00000011626	ENSDART00000028614	13	7	7	GTTTTCAAAGACGTTCTTGAGCG	5	-	908	1197
ENSDARG00000011662	ENSDART00000027428	13	2	2	CTCGACTCCATCTGTCTTTGTTTTT	7	-	166	2274
ENSDARG00000011662	ENSDART00000027428	13	3	3	TCCTCAGGCACATCCTTTGCTGTG	6	-	231	2274
ENSDARG00000011662	ENSDART00000027428	13	5	5	TGCAGCACAATATTCTCTGGCTTG	6	-	447	2274
ENSDARG00000011662	ENSDART00000027428	13	7	7	TACCACTGCACAGGCTGAAGATTGT	7	-	680	2274
ENSDARG00000011662	ENSDART00000027428	13	7	7	ACATACCACTGCACAGGCTGAAGAT	7	-	683	2274
ENSDARG00000011662	ENSDART00000027428	13	7	7	AAAGTCCACAGTGACTGTGTAGGAC	7	-	600	2274
ENSDARG00000011662	ENSDART00000027428	13	7	7	AAAGTCCACAGTGACTGTGTAGGA	6	-	601	2274
ENSDARG00000011662	ENSDART00000027428	13	9	9	AACAAAGCACTGGGGCTGTTTTGAA	7	-	894	2274
ENSDARG00000011662	ENSDART00000027428	13	9	9	AACAAAGCACTGGGGCTGTTTTG	5	-	896	2274
ENSDARG00000011662	ENSDART00000027428	13	9	9	GAACAAAGCACTGGGGCTGTTTTG	6	-	896	2274
ENSDARG00000011662	ENSDART00000027428	13	10	10	TCCATCTAACACACACTGTGCAGCA	7	-	1113	2274
ENSDARG00000011662	ENSDART00000027428	13	12	12	CTCACCCCAAACCTTTTTTAGGGT	6	-	1276	2274
ENSDARG00000011662	ENSDART00000027428	13	12	12	CACCCCAAACCTTTTTTAGGGTAC	6	-	1274	2274
ENSDARG00000011662	ENSDART00000027428	13	12	12	ACCCCAAACCTTTTTTAGGGTAC	5	-	1274	2274
ENSDARG00000011662	ENSDART00000027428	13	13	13	AAAAAAGTCCAGCTTTGCTTTGAG	6	-	1438	2274
ENSDARG00000011662	ENSDART00000027428	13	14	14	GCCTTCAGCATCTTTTCTGAAGCT	6	-	1518	2274
ENSDARG00000011662	ENSDART00000027428	13	16	16	GCCTTCAACTGTTTGTAGAGTTC	5	-	1708	2274
ENSDARG00000011662	ENSDART00000027428	13	17	17	TTCACCATCTCAGAGCTGTCGCT	5	-	1765	2274
ENSDARG00000011662	ENSDART00000027428	13	18	18	TGCATCTGCATGACTGTGGTGTCT	6	-	1929	2274
ENSDARG00000011662	ENSDART00000027428	13	18	18	TGCATCTGCATGACTGTGGTGTC	5	-	1930	2274
ENSDARG00000011662	ENSDART00000027428	13	18	18	TTCTGCTTACTCAGAAGGATTTTAC	7	-	1850	2274
ENSDARG00000011666	ENSDART00000018840	13	1	1	GTCGCCTCCTCTCGCGGTGAAGGC	6	+	48	4110
ENSDARG00000011666	ENSDART00000018840	13	1	1	TCCAGCCCATCACCAGCAGAAGGA	6	+	76	4110
ENSDARG00000011666	ENSDART00000018840	13	1	1	CAACACTTCACCCAAGGAAGAAGCT	7	+	117	4110
ENSDARG00000011666	ENSDART00000018840	13	1	1	CCCATCACCAGCAGAAGGAGATGCG	7	+	81	4110
ENSDARG00000011666	ENSDART00000018840	13	1	1	ACCAGCAGAAGGAGATGCGCCGGG	6	+	87	4110
ENSDARG00000011666	ENSDART00000018840	13	2	2	CACCAACCCGAGGATGGGTGAAC	5	+	404	4110
ENSDARG00000011666	ENSDART00000018840	13	2	2	GACAACAGATGAGGGGTCGAGGCC	6	+	344	4110
ENSDARG00000011666	ENSDART00000018840	13	2	2	ACCACCAACCCGAGGATGGGTGAAC	7	+	402	4110
ENSDARG00000011666	ENSDART00000018840	13	2	2	TTCCTCAGCCTCTCAGCGGACAAC	6	+	326	4110
ENSDARG00000011666	ENSDART00000018840	13	2	2	TCCTCAGCCTCTCAGCGGACAAC	5	+	327	4110
ENSDARG00000011666	ENSDART00000018840	13	4	4	TGCCAAATCTCGACTTTCTGCTTTC	7	+	1011	4110
ENSDARG00000011666	ENSDART00000018840	13	4	4	GTCCGCCTCGTGCTGCAGCCGAA	5	+	701	4110
ENSDARG00000011666	ENSDART00000018840	13	4	4	GTTTACAGCAAACGTAAGATTGC	5	+	2557	4110
ENSDARG00000011666	ENSDART00000018840	13	4	4	GTCATCACACCAAAAGCTGGCTTC	6	+	2788	4110
ENSDARG00000011666	ENSDART00000018840	13	4	4	GTAAACGTCAGTCTGACGAAAAC	5	+	1154	4110
ENSDARG00000011666	ENSDART00000018840	13	4	4	GGCTACAAAGTAGCTCGCGTAGAAC	7	+	1435	4110
ENSDARG00000011666	ENSDART00000018840	13	4	4	GGCGTCCGCCTCGTGCTGCAGCC	5	+	698	4110
ENSDARG00000011666	ENSDART00000018840	13	4	4	GTTGTCAAAAGAGAGGTTTGCCGAA	7	+	1528	4110
ENSDARG00000011666	ENSDART00000018840	13	4	4	AAAGACTAATCAGCGAATGGTTT	5	+	2193	4110
ENSDARG00000011666	ENSDART00000018840	13	4	4	AAAAACAAAACCCAGTCGGCGTC	5	+	681	4110
ENSDARG00000011666	ENSDART00000018840	13	4	4	AAAATCAACCGTATCAGATGCAGAA	7	+	633	4110
ENSDARG00000011666	ENSDART00000018840	13	4	4	AAACTCAAAGCAAGTATCTGTTGAG	7	+	1604	4110
ENSDARG00000011666	ENSDART00000018840	13	4	4	AAATCAACCGTATCAGATGCAGAA	6	+	634	4110
ENSDARG00000011666	ENSDART00000018840	13	4	4	AGATGCAGAAATGTCTGAGGAAGAG	7	+	648	4110
ENSDARG00000011666	ENSDART00000018840	13	4	4	GAAGTCAAAGCGCAGACGAATTG	5	+	732	4110
ENSDARG00000011666	ENSDART00000018840	13	4	4	CTCAAAGCAAGTATCTGTTGAGCA	6	+	1607	4110
ENSDARG00000011666	ENSDART00000018840	13	4	4	GAACTCTACCACATGGATGCAGTC	6	+	1306	4110
ENSDARG00000011666	ENSDART00000018840	13	5	5	GCCCCATTCCTGGATCTGAGGGG	5	+	3277	4110
ENSDARG00000011666	ENSDART00000018840	13	5	5	TTCATCGGCTGTCCTGGTGATGAA	6	+	3361	4110
ENSDARG00000011666	ENSDART00000018840	13	5	5	CACCAAGACCTTCTTCGGGGATGAC	7	+	3318	4110
ENSDARG00000011666	ENSDART00000018840	13	7	7	GAAAGCACATTCTTTGTGGAGCT	5	+	3595	4110
ENSDARG00000011666	ENSDART00000018840	13	8	8	GCCAGCGCAGTGGTGAAGGAGCT	5	+	3721	4110
ENSDARG00000011666	ENSDART00000018840	13	8	8	ATCGCCAGCGCAGTGGTGAAGGA	5	+	3718	4110
ENSDARG00000011724	ENSDART00000019379	13	1	1	TTATCCAGAAGCGTGAGGATGAA	5	-	391	678
ENSDARG00000011724	ENSDART00000019379	13	1	1	TGCGACAACGTCATGGATGAGGTT	6	-	460	678
ENSDARG00000011724	ENSDART00000019379	13	1	1	TGCGACAACGTCATGGATGAGGT	5	-	461	678
[truncated: 10,024 more rows]
