# Supplementary material for: Rapid Mutation of Endogenous Zebrafish Genes Using Zinc Finger Nucleases Made by Oligomerized Pool ENgineering (OPEN)
Source: PLoS One. 2009 Feb 9;4(2):e4348. doi: 10.1371/journal.pone.0004348 (PMC2634973; doi:10.1371/journal.pone.0004348)
Supplement: Table S14 — Potential OPEN ZFN target sites in gene transcripts encoded on zebrafish chromosome 14. Data presented as described in the legend to Table S1. (1.62 MB XLS) [file pone.0004348.s014.xls]

## Sheet: Chromosome14
Gene ID	Transcript ID	Chromosome Number	Exon Number	Coding Exon Number	TargetSite	ZFN Spacer Length	Strand	ZFN Cleavage Site	Coding Sequence Length
ENSDARG00000000380	ENSDART00000000392	14	1	1	GTCCACTGCGGTTTGCTTAGTGGTC	7	-	123	2574
ENSDARG00000000380	ENSDART00000000392	14	8	8	CTCTGCAACGTAGGTGGGAAGCC	5	-	1046	2574
ENSDARG00000000380	ENSDART00000000392	14	10	10	CTCAAATACCTCCATTAGCGTTT	5	-	1262	2574
ENSDARG00000000380	ENSDART00000000392	14	11	11	ATCTCATCCTTCCTGCATTTGAC	5	-	1384	2574
ENSDARG00000000380	ENSDART00000000392	14	11	11	CAACCCACCAAGATATTCTGAATCT	7	-	1403	2574
ENSDARG00000000380	ENSDART00000000392	14	11	11	AACCCACCAAGATATTCTGAATCT	6	-	1403	2574
ENSDARG00000000380	ENSDART00000000392	14	11	11	TTCATCTTATCGTATGTGTCTGT	5	-	1312	2574
ENSDARG00000000380	ENSDART00000000392	14	14	14	GTAATCTTCCTGTAGCCTTTGCT	5	-	1660	2574
ENSDARG00000000380	ENSDART00000000392	14	14	14	TTCTCCTACCATAAGCAGTGTAA	5	-	1727	2574
ENSDARG00000000380	ENSDART00000000392	14	15	15	TACTTCATCTGGTAGAGGTTGTT	5	-	1831	2574
ENSDARG00000000380	ENSDART00000000392	14	15	15	GCATACTTCATCTGGTAGAGGTT	5	-	1834	2574
ENSDARG00000000380	ENSDART00000000392	14	16	16	TCCAAATTCCAGATGGTGCCTCT	5	-	1895	2574
ENSDARG00000000380	ENSDART00000000392	14	16	16	TACCTCGTCTCTAAGCAGAGTTT	5	-	1919	2574
ENSDARG00000000380	ENSDART00000000392	14	17	17	TCCATCAAATGGATGACGGTTTC	5	-	1978	2574
ENSDARG00000000380	ENSDART00000000392	14	18	18	GTTTCCAACATCATGTATTTGGT	5	-	2104	2574
ENSDARG00000000380	ENSDART00000000392	14	21	21	AAACCACACTGCAGTTTGGGAAGTT	7	-	2315	2574
ENSDARG00000000380	ENSDART00000000392	14	21	21	AAAACCACACTGCAGTTTGGGAA	5	-	2318	2574
ENSDARG00000000380	ENSDART00000000392	14	22	22	TTCAGCAGACGCTCCAGCATTGGTG	7	-	2399	2574
ENSDARG00000000380	ENSDART00000000392	14	22	22	TGCTTCTTCTTTAGCCTTTTTGGCC	7	-	2487	2574
ENSDARG00000000380	ENSDART00000013998	14	1	1	GTCCACTGCGGTTTGCTTAGTGGTC	7	-	123	2574
ENSDARG00000000380	ENSDART00000013998	14	7	7	CTCTGCAACGTAGGTGGGAAGCC	5	-	1046	2574
ENSDARG00000000380	ENSDART00000013998	14	9	9	CTCAAATACCTCCATTAGCGTTT	5	-	1262	2574
ENSDARG00000000380	ENSDART00000013998	14	10	10	TTCATCTTATCGTATGTGTCTGT	5	-	1312	2574
ENSDARG00000000380	ENSDART00000013998	14	10	10	CAACCCACCAAGATATTCTGAATCT	7	-	1403	2574
ENSDARG00000000380	ENSDART00000013998	14	10	10	ATCTCATCCTTCCTGCATTTGAC	5	-	1384	2574
ENSDARG00000000380	ENSDART00000013998	14	10	10	AACCCACCAAGATATTCTGAATCT	6	-	1403	2574
ENSDARG00000000380	ENSDART00000013998	14	13	13	GTAATCTTCCTGTAGCCTTTGCT	5	-	1660	2574
ENSDARG00000000380	ENSDART00000013998	14	13	13	TTCTCCTACCATAAGCAGTGTAA	5	-	1727	2574
ENSDARG00000000380	ENSDART00000013998	14	14	14	GCATACTTCATCTGGTAGAGGTT	5	-	1834	2574
ENSDARG00000000380	ENSDART00000013998	14	14	14	TACTTCATCTGGTAGAGGTTGTT	5	-	1831	2574
ENSDARG00000000380	ENSDART00000013998	14	15	15	TCCAAATTCCAGATGGTGCCTCT	5	-	1895	2574
ENSDARG00000000380	ENSDART00000013998	14	15	15	TACCTCGTCTCTAAGCAGAGTTT	5	-	1919	2574
ENSDARG00000000380	ENSDART00000013998	14	16	16	TCCATCAAATGGATGACGGTTTC	5	-	1978	2574
ENSDARG00000000380	ENSDART00000013998	14	17	17	GTTTCCAACATCATGTATTTGGT	5	-	2104	2574
ENSDARG00000000380	ENSDART00000013998	14	20	20	AAACCACACTGCAGTTTGGGAAGTT	7	-	2315	2574
ENSDARG00000000380	ENSDART00000013998	14	20	20	AAAACCACACTGCAGTTTGGGAA	5	-	2318	2574
ENSDARG00000000380	ENSDART00000013998	14	21	21	TTCAGCAGACGCTCCAGCATTGGTG	7	-	2399	2574
ENSDARG00000000380	ENSDART00000013998	14	21	21	TGCTTCTTCTTTAGCCTTTTTGGCC	7	-	2487	2574
ENSDARG00000000394	ENSDART00000000406	14	2	2	ATCGTCAGATGTTGATGATGAAGAC	7	-	399	2727
ENSDARG00000000394	ENSDART00000000406	14	4	4	ACATGCGGCTAGAAGGCATTTGAG	6	-	632	2727
ENSDARG00000000394	ENSDART00000000406	14	6	6	TGCCAAGGCAAGCAGGCTGTTTGT	6	-	760	2727
ENSDARG00000000394	ENSDART00000000406	14	7	7	TTCCCATGCAAAATGGCTGGTTT	5	-	889	2727
ENSDARG00000000394	ENSDART00000000406	14	10	10	TTCTGCTTCCTCAGGCTTTGGTT	5	-	1376	2727
ENSDARG00000000394	ENSDART00000000406	14	10	10	GGCTTCTGCTTCCTCAGGCTTTGGT	7	-	1377	2727
ENSDARG00000000394	ENSDART00000000406	14	10	10	CTCATCAGAGCTCTCTTTGGCTTT	6	-	1342	2727
ENSDARG00000000394	ENSDART00000000406	14	11	11	ATCTTCTTCTTGTTGTTGTTTCT	5	-	1508	2727
ENSDARG00000000394	ENSDART00000000406	14	11	11	AGAGGCATCTGTGGTTTGCTGCG	5	-	1466	2727
ENSDARG00000000394	ENSDART00000000406	14	11	11	ATCATCTTCTTCTTGTTGTTGTT	5	-	1511	2727
ENSDARG00000000394	ENSDART00000000406	14	11	11	TCCTCCAGCTTACTCTGTGTGTCT	6	-	1554	2727
ENSDARG00000000394	ENSDART00000000406	14	11	11	TCCAGCTTACTCTGTGTGTCTTT	5	-	1552	2727
ENSDARG00000000394	ENSDART00000000406	14	11	11	GACTCCTCCAGCTTACTCTGTGTGT	7	-	1556	2727
ENSDARG00000000394	ENSDART00000000406	14	16	16	AAAGACACCCTTGTCTGTGCGTTT	6	-	1815	2727
ENSDARG00000000394	ENSDART00000000406	14	17	17	GGCCTCACATCCAAGACTAGGTG	5	-	1888	2727
ENSDARG00000000394	ENSDART00000000406	14	20	20	GCCTACAAATTTAGGGCGGTTTAG	6	-	2230	2727
ENSDARG00000000394	ENSDART00000000406	14	23	23	ATCTTCATCCTCAGGTGTCTGGGAA	7	-	2499	2727
ENSDARG00000000394	ENSDART00000020895	14	1	1	GGCCTCACATCCAAGACTAGGTG	5	-	97	1128
ENSDARG00000000394	ENSDART00000020895	14	4	4	ACCGACCCATGTTTGAGCTGCTTGT	7	-	488	1128
ENSDARG00000000394	ENSDART00000020895	14	4	4	GCCTACAAATTTAGGGCGGTTTAG	6	-	433	1128
ENSDARG00000000394	ENSDART00000020895	14	5	5	CTCCTCAGAGTCTGAAGCAGGAGGT	7	-	513	1128
ENSDARG00000000394	ENSDART00000020895	14	6	6	GACTCAAGAGTAGCAGTGCTAGGTT	7	-	923	1128
ENSDARG00000000394	ENSDART00000020895	14	6	6	ATCTTCATCCTCAGGTGTCTGGGAA	7	-	798	1128
ENSDARG00000000489	ENSDART00000010019	14	7	7	TTCTTCCTCTCGCAAGCGTTTGCG	6	-	640	1401
ENSDARG00000000489	ENSDART00000010019	14	8	8	ACCATCATCTGCTTTCTCTGGTTTT	7	-	792	1401
ENSDARG00000000489	ENSDART00000010019	14	9	9	TCCTCATCCTGTCTTCTGATGCG	5	-	1039	1401
ENSDARG00000000489	ENSDART00000010019	14	9	9	TTCCTCATCCTGTCTTCTGATGCG	6	-	1039	1401
ENSDARG00000000489	ENSDART00000010019	14	9	9	TTCCTCCTCTCTTTTTCTGTAGTT	6	-	1099	1401
ENSDARG00000001162	ENSDART00000001323	14	3	3	GTTTTCTACGGCTTGTTGGTGCA	5	-	297	2784
ENSDARG00000001162	ENSDART00000001323	14	6	6	GCCTTCTCCAGATGGTATTGGTG	5	-	605	2784
ENSDARG00000001162	ENSDART00000001323	14	8	8	TTCACCCTCTGTGGTCTCTGGCTGT	7	-	1347	2784
ENSDARG00000001162	ENSDART00000001323	14	8	8	CTCTCCTCCTGTTGCTGCTTTGAT	6	-	860	2784
ENSDARG00000001162	ENSDART00000001323	14	12	12	ACAATCAGCTTCAAGTTTTGCAGCA	7	-	1920	2784
ENSDARG00000001162	ENSDART00000001323	14	13	13	TACCTCCTCATCACTAGATGTTTGC	7	-	2223	2784
ENSDARG00000001162	ENSDART00000001323	14	13	13	ATCTTCAAAATTCAGAGTTGCATCT	7	-	2079	2784
ENSDARG00000001162	ENSDART00000001323	14	14	14	TTCATCAGACACTGGAAGATGTC	5	-	2273	2784
ENSDARG00000001162	ENSDART00000001323	14	16	16	AACCTCATCATTCTGTGTGCTGGA	6	-	2551	2784
ENSDARG00000001249	ENSDART00000001424	14	1	1	TTCTGCAGCTGATTTCTTAGCCGCA	7	-	41	783
ENSDARG00000001249	ENSDART00000001424	14	3	3	TCCAACTTCAGATTCAGCAGCGGCT	7	-	281	783
ENSDARG00000001249	ENSDART00000001424	14	3	3	CAATGCAACTCTTGCAGACTGGGAA	7	-	196	783
ENSDARG00000001249	ENSDART00000001424	14	3	3	AACTTCAGATTCAGCAGCGGCTGTG	7	-	278	783
ENSDARG00000001249	ENSDART00000001424	14	4	4	TTCTCCAGATGGCTGTATGATGC	5	-	404	783
ENSDARG00000001442	ENSDART00000044884	14	1	1	CACAGCAGACACAAGGCGTAGGCT	6	-	126	3231
ENSDARG00000001442	ENSDART00000044884	14	1	1	CACAGCAGACACAAGGCGTAGGC	5	-	127	3231
ENSDARG00000001442	ENSDART00000044884	14	2	2	TCCATCTGCATCAGGGAGAATTC	5	-	173	3231
ENSDARG00000001442	ENSDART00000044884	14	3	3	TTCACCTGCACTCCCTGGGTGGCC	6	-	210	3231
ENSDARG00000001442	ENSDART00000044884	14	4	4	CACAGCCCACACTGCAGAGGGAAAC	7	-	367	3231
ENSDARG00000001442	ENSDART00000044884	14	4	4	ACAGCCCACACTGCAGAGGGAAAC	6	-	367	3231
ENSDARG00000001442	ENSDART00000044884	14	7	7	AGCTCAGACTTTTGCGAGTGAGTG	6	-	741	3231
ENSDARG00000001442	ENSDART00000044884	14	7	7	AGCTGCAGCAGCCGGCAGAAGGC	5	-	709	3231
ENSDARG00000001442	ENSDART00000044884	14	7	7	TGCAGCAGCCGGCAGAAGGCTTC	5	-	706	3231
ENSDARG00000001442	ENSDART00000044884	14	9	9	ACAAACACAGCCAGTCTGATGTT	5	-	1021	3231
ENSDARG00000001442	ENSDART00000044884	14	9	9	CACAAACACAGCCAGTCTGATGT	5	-	1022	3231
ENSDARG00000001442	ENSDART00000044884	14	9	9	CACAAACACAGCCAGTCTGATGTT	6	-	1021	3231
ENSDARG00000001442	ENSDART00000044884	14	11	11	GAAGGCTTATGTCGAATGTGCTGAG	7	-	1270	3231
ENSDARG00000001442	ENSDART00000044884	14	15	15	GACACCCACTTCAAAGGTTGCAAAC	7	-	1665	3231
ENSDARG00000001442	ENSDART00000044884	14	19	19	GTCCAATAATTTCCCTGCTGTTGGG	7	-	2019	3231
ENSDARG00000001442	ENSDART00000044884	14	20	20	CTCTCATCCTTCTCAATGCTGAGCC	7	-	2156	3231
ENSDARG00000001442	ENSDART00000044884	14	21	21	TACCCATGCTGCCTTTGTTGAGAC	6	-	2964	3231
ENSDARG00000001442	ENSDART00000044884	14	21	21	GTTGTCTCCTGAAGCTGGAGTGGGC	7	-	2853	3231
ENSDARG00000001442	ENSDART00000044884	14	21	21	AGATGCCACATATGAGGCTGACGGT	7	-	2238	3231
ENSDARG00000001442	ENSDART00000044884	14	21	21	AAAGTCCACCTCACTGAGTGATTT	6	-	2902	3231
ENSDARG00000001442	ENSDART00000044884	14	22	22	CCCATCCACTGCGGCTGAGGTCTAG	7	-	3106	3231
ENSDARG00000001442	ENSDART00000044884	14	22	22	ATCCCATCCACTGCGGCTGAGGTC	6	-	3109	3231
ENSDARG00000001442	ENSDART00000044884	14	22	22	ATCCCATCCACTGCGGCTGAGGT	5	-	3110	3231
ENSDARG00000001442	ENSDART00000044884	14	22	22	ATCCACTGCGGCTGAGGTCTAGTGT	7	-	3103	3231
ENSDARG00000001442	ENSDART00000105745	14	4	4	TACAGCCTCTTGCAGTGCTTTGAG	6	-	334	3201
ENSDARG00000001442	ENSDART00000105745	14	5	5	CACACCAAATGAGCCAGACTTTTTG	7	-	522	3201
ENSDARG00000001442	ENSDART00000105745	14	7	7	AGCTGCAGCAGCCGGCAGAAGGC	5	-	679	3201
ENSDARG00000001442	ENSDART00000105745	14	7	7	AGCTCAGACTTTTGCGAGTGAGTG	6	-	711	3201
ENSDARG00000001442	ENSDART00000105745	14	7	7	TGCAGCAGCCGGCAGAAGGCTTC	5	-	676	3201
ENSDARG00000001442	ENSDART00000105745	14	9	9	CACAAACACAGCCAGTCTGATGTT	6	-	991	3201
ENSDARG00000001442	ENSDART00000105745	14	9	9	CACAAACACAGCCAGTCTGATGT	5	-	992	3201
ENSDARG00000001442	ENSDART00000105745	14	9	9	ACAAACACAGCCAGTCTGATGTT	5	-	991	3201
ENSDARG00000001442	ENSDART00000105745	14	11	11	GAAGGCTTATGTCGAATGTGCTGAG	7	-	1240	3201
ENSDARG00000001442	ENSDART00000105745	14	15	15	GACACCCACTTCAAAGGTTGCAAAC	7	-	1635	3201
ENSDARG00000001442	ENSDART00000105745	14	19	19	GTCCAATAATTTCCCTGCTGTTGGG	7	-	1989	3201
ENSDARG00000001442	ENSDART00000105745	14	20	20	CTCTCATCCTTCTCAATGCTGAGCC	7	-	2126	3201
ENSDARG00000001442	ENSDART00000105745	14	21	21	GTTGTCTCCTGAAGCTGGAGTGGGC	7	-	2823	3201
ENSDARG00000001442	ENSDART00000105745	14	21	21	AAAGTCCACCTCACTGAGTGATTT	6	-	2872	3201
ENSDARG00000001442	ENSDART00000105745	14	21	21	TACCCATGCTGCCTTTGTTGAGAC	6	-	2934	3201
ENSDARG00000001442	ENSDART00000105745	14	21	21	AGATGCCACATATGAGGCTGACGGT	7	-	2208	3201
ENSDARG00000001442	ENSDART00000105745	14	22	22	ATCCCATCCACTGCGGCTGAGGTC	6	-	3079	3201
ENSDARG00000001442	ENSDART00000105745	14	22	22	CCCATCCACTGCGGCTGAGGTCTAG	7	-	3076	3201
ENSDARG00000001442	ENSDART00000105745	14	22	22	ATCCACTGCGGCTGAGGTCTAGTGT	7	-	3073	3201
ENSDARG00000001442	ENSDART00000105745	14	22	22	ATCCCATCCACTGCGGCTGAGGT	5	-	3080	3201
ENSDARG00000001712	ENSDART00000052698	14	4	4	CCCCTCAGAGCAGCAGGACGGCGTA	7	+	537	702
ENSDARG00000001712	ENSDART00000052698	14	4	4	GGCTCAAGATGCACCAGCAGGTTCT	7	+	500	702
ENSDARG00000001880	ENSDART00000013149	14	3	3	CAATGCTGCTTTTATGGATGAGTT	6	+	93	873
ENSDARG00000001880	ENSDART00000013149	14	3	3	CAATGCTGCTTTTATGGATGAGTTT	7	+	93	873
ENSDARG00000001880	ENSDART00000013149	14	5	5	AGAAACACAGGATGATTTGGAGGC	6	+	225	873
ENSDARG00000001880	ENSDART00000013149	14	9	9	CACGTCACAAAGACATTGTGCGTCT	7	+	602	873
ENSDARG00000001880	ENSDART00000106181	14	2	2	CAATGCTGCTTTTATGGATGAGTT	6	+	84	867
ENSDARG00000001880	ENSDART00000106181	14	2	2	CAATGCTGCTTTTATGGATGAGTTT	7	+	84	867
ENSDARG00000001880	ENSDART00000106181	14	4	4	AGAAACACAGGATGATTTGGAGGC	6	+	216	867
ENSDARG00000001880	ENSDART00000106181	14	8	8	CACGTCACAAAGACATTGTGCGTCT	7	+	593	867
ENSDARG00000002217	ENSDART00000021736	14	2	1	AACTCCGACATGGATGGTGAGAC	5	+	46	273
ENSDARG00000002217	ENSDART00000021736	14	3	2	GCAAAATACTCTCGAGGGTGAGAA	6	+	126	273
ENSDARG00000002344	ENSDART00000041279	14	4	4	TGCCAAAAACATGATGGCTGCCTGC	7	+	894	1335
ENSDARG00000002344	ENSDART00000041279	14	4	4	GTCGCCGCCGTCTTCCGTGGTCGCA	7	+	946	1335
ENSDARG00000002344	ENSDART00000041279	14	4	4	GGCCACTACACTGAAGGAGCTGAG	6	+	319	1335
ENSDARG00000002344	ENSDART00000041279	14	4	4	GCCGCCGTCTTCCGTGGTCGCATGT	7	+	949	1335
ENSDARG00000002344	ENSDART00000041279	14	4	4	GCCAAAAACATGATGGCTGCCTGC	6	+	895	1335
ENSDARG00000002344	ENSDART00000041279	14	4	4	GACGCCACCGCTGAAGAGGAAGGG	6	+	1288	1335
ENSDARG00000002344	ENSDART00000041279	14	4	4	CGCCACCGCTGAAGAGGAAGGGGAG	7	+	1290	1335
ENSDARG00000002344	ENSDART00000041279	14	4	4	CACTCACTCACTGGGTGGAGGTA	5	+	414	1335
ENSDARG00000002344	ENSDART00000041279	14	4	4	AACTCACTCACTCACTGGGTGGAG	6	+	410	1335
ENSDARG00000002344	ENSDART00000041279	14	4	4	AACAACGTCAAGACCGCCGTCTGC	6	+	1048	1335
ENSDARG00000002463	ENSDART00000024969	14	2	2	AAACGCTTCCGTGAAGTGGGTGAG	6	+	229	1584
ENSDARG00000002463	ENSDART00000024969	14	2	2	TACAAACGCTTCCGTGAAGTGGGT	6	+	226	1584
ENSDARG00000002463	ENSDART00000024969	14	3	3	GGCCACAGCATTGCTAAGAAGAC	5	+	307	1584
ENSDARG00000002463	ENSDART00000024969	14	4	4	ATCTCCACCATTTACAGGTTTGGAT	7	+	467	1584
ENSDARG00000002463	ENSDART00000024969	14	5	5	CTCAGCTGCAGACCAGAGGAAGCA	6	+	490	1584
ENSDARG00000002463	ENSDART00000024969	14	6	6	CCCTGCAGCTCATGTGGGCCGCT	5	+	818	1584
ENSDARG00000002463	ENSDART00000024969	14	7	7	GACAGCTCCCACACAGTTATTTGGA	7	+	911	1584
ENSDARG00000002463	ENSDART00000024969	14	7	7	CTCCCACACAGTTATTTGGAGGC	5	+	916	1584
ENSDARG00000002463	ENSDART00000024969	14	7	7	AGCTCCCACACAGTTATTTGGAGGC	7	+	914	1584
ENSDARG00000002463	ENSDART00000024969	14	7	7	AGAGACCTCTGTGCTGGAGGGTTC	6	+	960	1584
ENSDARG00000002463	ENSDART00000024969	14	9	9	CGCCGCCGCTGGCTGGTTGATGCA	6	+	1213	1584
ENSDARG00000002463	ENSDART00000024969	14	9	9	CGCCGCCGCTGGCTGGTTGATGC	5	+	1213	1584
ENSDARG00000002463	ENSDART00000024969	14	9	9	AGAAACGTCTCATGTATCTGAATGC	7	+	1064	1584
ENSDARG00000002463	ENSDART00000024969	14	9	9	ACCGCCGCCGCTGGCTGGTTGATGC	7	+	1211	1584
ENSDARG00000002463	ENSDART00000106036	14	2	2	TACAAACGCTTCCGTGAAGTGGGT	6	+	205	1542
ENSDARG00000002463	ENSDART00000106036	14	2	2	AAACGCTTCCGTGAAGTGGGTGAG	6	+	208	1542
ENSDARG00000002463	ENSDART00000106036	14	3	3	GGCCACAGCATTGCTAAGAAGAC	5	+	286	1542
ENSDARG00000002463	ENSDART00000106036	14	4	4	ATCTCCACCATTTACAGGTTTGGAT	7	+	446	1542
ENSDARG00000002463	ENSDART00000106036	14	6	6	CACTGCCTCATTTTTGTGCATGT	5	+	568	1542
ENSDARG00000002463	ENSDART00000106036	14	7	7	CCCTGCAGCTCATGTGGGCCGCT	5	+	809	1542
ENSDARG00000002463	ENSDART00000106036	14	14	14	ACCGCCGCCGCTGGCTGGTTGATGC	7	+	1220	1542
ENSDARG00000002463	ENSDART00000106036	14	14	14	CGCCGCCGCTGGCTGGTTGATGCA	6	+	1222	1542
ENSDARG00000002463	ENSDART00000106036	14	14	14	CGCCGCCGCTGGCTGGTTGATGC	5	+	1222	1542
ENSDARG00000002463	ENSDART00000106036	14	14	14	AGAAACGTCTCATGTATCTGAATGC	7	+	1073	1542
ENSDARG00000002463	ENSDART00000106039	14	2	2	CTCCTCCACCAAACTTAGAGAAC	5	+	170	2010
ENSDARG00000002463	ENSDART00000106039	14	2	2	GCCTCCTCCACCAAACTTAGAGAAC	7	+	168	2010
ENSDARG00000002463	ENSDART00000106039	14	3	3	AGAATCATCAAATCCTCTGCGTAA	6	+	427	2010
ENSDARG00000002463	ENSDART00000106039	14	4	4	AAACGCTTCCGTGAAGTGGGTGAG	6	+	628	2010
ENSDARG00000002463	ENSDART00000106039	14	4	4	TACAAACGCTTCCGTGAAGTGGGT	6	+	625	2010
ENSDARG00000002463	ENSDART00000106039	14	5	5	GGCCACAGCATTGCTAAGAAGAC	5	+	706	2010
ENSDARG00000002463	ENSDART00000106039	14	6	6	ATCTCCACCATTTACAGGTTTGGAT	7	+	866	2010
ENSDARG00000002463	ENSDART00000106039	14	7	7	CTCAGCTGCAGACCAGAGGAAGCA	6	+	889	2010
ENSDARG00000002463	ENSDART00000106039	14	8	8	CCCTGCAGCTCATGTGGGCCGCT	5	+	1217	2010
ENSDARG00000002463	ENSDART00000106039	14	9	9	GACAGCTCCCACACAGTTATTTGGA	7	+	1310	2010
ENSDARG00000002463	ENSDART00000106039	14	9	9	CTCCCACACAGTTATTTGGAGGC	5	+	1315	2010
ENSDARG00000002463	ENSDART00000106039	14	9	9	AGCTCCCACACAGTTATTTGGAGGC	7	+	1313	2010
ENSDARG00000002463	ENSDART00000106039	14	9	9	AGAGACCTCTGTGCTGGAGGGTTC	6	+	1359	2010
ENSDARG00000002463	ENSDART00000106039	14	11	11	ACCGCCGCCGCTGGCTGGTTGATGC	7	+	1616	2010
ENSDARG00000002463	ENSDART00000106039	14	11	11	AGAAACGTCTCATGTATCTGAATGC	7	+	1469	2010
ENSDARG00000002463	ENSDART00000106039	14	11	11	CGCCGCCGCTGGCTGGTTGATGC	5	+	1618	2010
ENSDARG00000002463	ENSDART00000106039	14	11	11	CGCCGCCGCTGGCTGGTTGATGCA	6	+	1618	2010
ENSDARG00000002609	ENSDART00000004550	14	4	4	GTCTGCATCACACAGGAGCATAA	5	-	415	1896
ENSDARG00000002609	ENSDART00000004550	14	5	5	AGCAGCCTCTCTCTAGACGTGGGC	6	-	765	1896
ENSDARG00000002609	ENSDART00000004550	14	6	6	TGCAACAAAAGACACGGTGAAGAC	6	-	850	1896
ENSDARG00000002609	ENSDART00000004550	14	7	7	TGCTCAAGAGGAAGGCTCTGTGGAT	7	-	1015	1896
ENSDARG00000002609	ENSDART00000004550	14	7	7	ACAGCCAGAATCAAAAGAGTGATTC	7	-	962	1896
ENSDARG00000002609	ENSDART00000004550	14	7	7	GGCCACCACAATGAAGAGGATGAT	6	-	1039	1896
ENSDARG00000002609	ENSDART00000004550	14	7	7	GCCACCACAATGAAGAGGATGATGC	7	-	1037	1896
ENSDARG00000002609	ENSDART00000004550	14	7	7	GCCACCACAATGAAGAGGATGAT	5	-	1039	1896
ENSDARG00000002609	ENSDART00000004550	14	8	8	GCAGCCAGAAGTCCATGTGGAAGAA	7	-	1216	1896
ENSDARG00000002609	ENSDART00000004550	14	9	9	TTCTCCACCGGAGCCTTGCGCAGCT	7	-	1334	1896
ENSDARG00000002609	ENSDART00000004550	14	9	9	TCCAGCAGCCTGTAGGTGCCGTT	5	-	1384	1896
ENSDARG00000002609	ENSDART00000004550	14	9	9	GTTGACAGCGTCTCTGCGGAGTAA	6	-	1549	1896
ENSDARG00000002609	ENSDART00000004550	14	9	9	GTTGACAGCGTCTCTGCGGAGTA	5	-	1550	1896
ENSDARG00000002609	ENSDART00000004550	14	9	9	AACTCCAGCAGCCTGTAGGTGCC	5	-	1387	1896
ENSDARG00000002609	ENSDART00000004550	14	10	10	GTCTTCTTCTGGTTGAGCTGGGGTG	7	-	1806	1896
ENSDARG00000002707	ENSDART00000026907	14	2	2	CTACTCACAGTGTCTGCAGTGTTC	6	-	141	822
ENSDARG00000002707	ENSDART00000026907	14	4	4	AACAAAAACAGGCCTCTGAAGTG	5	-	692	822
ENSDARG00000002707	ENSDART00000026907	14	4	4	AAAGGCAGCACAAGATGTTGAAGGA	7	-	633	822
ENSDARG00000002707	ENSDART00000105869	14	2	2	CTACTCACAGTGTCTGCAGTGTTC	6	-	141	792
ENSDARG00000002707	ENSDART00000105869	14	5	5	AAAGGCAGCACAAGATGTTGAAGGA	7	-	603	792
ENSDARG00000002707	ENSDART00000105869	14	5	5	AACAAAAACAGGCCTCTGAAGTG	5	-	662	792
ENSDARG00000002732	ENSDART00000010148	14	2	2	GGCCACGCAACCACAGAATTTGAG	6	+	406	993
ENSDARG00000002732	ENSDART00000010148	14	2	2	GCAACCACAGAATTTGAGGTCTTT	6	+	412	993
ENSDARG00000002732	ENSDART00000010148	14	2	2	CTCAGCGCCAGCTGTGGTTGCAGGA	7	+	378	993
ENSDARG00000002732	ENSDART00000010148	14	2	2	CGCAACCACAGAATTTGAGGTCTTT	7	+	411	993
ENSDARG00000002732	ENSDART00000010148	14	2	2	AACCACAGAATTTGAGGTCTTTGCG	7	+	414	993
ENSDARG00000002732	ENSDART00000010148	14	5	5	AGATACCCCTCTGGACTGCGAGGTG	7	+	825	993
ENSDARG00000002732	ENSDART00000040383	14	3	3	CAATACCCCACAACTTGGTTTGAC	6	+	189	651
ENSDARG00000002732	ENSDART00000040383	14	3	3	TACCCCACAACTTGGTTTGACTGT	6	+	192	651
ENSDARG00000002732	ENSDART00000040383	14	4	4	CAACTCCACCAGGTTCTCTGTATTT	7	+	327	651
ENSDARG00000002732	ENSDART00000040383	14	6	6	CAATACTGCTCTCTGTTGGATTC	5	+	590	651
ENSDARG00000002732	ENSDART00000054590	14	3	2	GGCCACGCAACCACAGAATTTGAG	6	+	406	993
ENSDARG00000002732	ENSDART00000054590	14	3	2	GCAACCACAGAATTTGAGGTCTTT	6	+	412	993
ENSDARG00000002732	ENSDART00000054590	14	3	2	CTCAGCGCCAGCTGTGGTTGCAGGA	7	+	378	993
ENSDARG00000002732	ENSDART00000054590	14	3	2	CGCAACCACAGAATTTGAGGTCTTT	7	+	411	993
ENSDARG00000002732	ENSDART00000054590	14	3	2	AACCACAGAATTTGAGGTCTTTGCG	7	+	414	993
ENSDARG00000002732	ENSDART00000054590	14	6	5	AGATACCCCTCTGGACTGCGAGGTG	7	+	825	993
ENSDARG00000003035	ENSDART00000012438	14	3	3	AACCACAAACTCCTGCGTGGCTGTG	7	+	201	2046
ENSDARG00000003035	ENSDART00000012438	14	3	3	AACTCCTGCGTGGCTGTGATGGA	5	+	208	2046
ENSDARG00000003035	ENSDART00000012438	14	4	4	TTATGCTACAAAACGACTGATTG	5	+	369	2046
ENSDARG00000003035	ENSDART00000012438	14	4	4	GACAACCCCATCAGTGGTGGCTTTT	7	+	273	2046
ENSDARG00000003035	ENSDART00000012438	14	4	4	GACAACCCCATCAGTGGTGGCTTT	6	+	273	2046
ENSDARG00000003035	ENSDART00000012438	14	4	4	CAAAACGACTGATTGGACGGCGTT	6	+	377	2046
ENSDARG00000003035	ENSDART00000012438	14	4	4	AACCCCATCAGTGGTGGCTTTTAC	6	+	276	2046
ENSDARG00000003035	ENSDART00000012438	14	4	4	ACAACCCCATCAGTGGTGGCTTTT	6	+	274	2046
ENSDARG00000003035	ENSDART00000012438	14	4	4	ACAACCCCATCAGTGGTGGCTTT	5	+	274	2046
ENSDARG00000003035	ENSDART00000012438	14	5	5	GTACTCACCCAGTCAGGCTGGAGCA	7	+	498	2046
ENSDARG00000003035	ENSDART00000012438	14	5	5	CACCCAGTCAGGCTGGAGCATTT	5	+	503	2046
ENSDARG00000003035	ENSDART00000012438	14	5	5	TACTCACCCAGTCAGGCTGGAGCA	6	+	499	2046
ENSDARG00000003035	ENSDART00000012438	14	8	8	GACACCTTCTTGGGAGGAGAAGAT	6	+	826	2046
ENSDARG00000003035	ENSDART00000012438	14	9	9	GTCTTCCTCTTTGCAGGTGAGTGT	6	+	975	2046
ENSDARG00000003035	ENSDART00000012438	14	11	11	GTTAACCCAGATGAAGCTGTGGCC	6	+	1249	2046
ENSDARG00000003035	ENSDART00000012438	14	13	13	CCCTCCTGCTCCTCGTGGAGTTC	5	+	1542	2046
ENSDARG00000003035	ENSDART00000012438	14	14	14	GTTGTCATCCAGTCATCTGGTGGC	6	+	1651	2046
ENSDARG00000003035	ENSDART00000012438	14	16	16	GCCTCACTCAAACTGTTTGAGAT	5	+	1945	2046
ENSDARG00000003213	ENSDART00000017785	14	4	4	TGCTTCAGCGCTCGGATAAGAAGTA	7	+	275	2604
ENSDARG00000003213	ENSDART00000017785	14	5	5	ACCACCTTCTGGAAGATTATGAGAT	7	+	485	2604
ENSDARG00000003213	ENSDART00000017785	14	5	5	GGCGGCTAAGATCGTGGAGGAGTT	6	+	510	2604
ENSDARG00000003213	ENSDART00000017785	14	5	5	GGCGGCTAAGATCGTGGAGGAGTTT	7	+	510	2604
ENSDARG00000003213	ENSDART00000017785	14	6	6	GACGTCTCCAGATAAAGTGGATTAC	7	+	549	2604
ENSDARG00000003213	ENSDART00000017785	14	11	11	TCCCACTACTCTACTCTGGGTTC	5	+	1119	2604
ENSDARG00000003213	ENSDART00000017785	14	12	12	GCAGGCAACATCCGTGAAGCTGCT	6	+	1273	2604
ENSDARG00000003213	ENSDART00000017785	14	12	12	CTCATCAAAGAGGCGGAGGAGAT	5	+	1381	2604
ENSDARG00000003213	ENSDART00000017785	14	13	13	GTTCCAGACCGAATGTGCTTTGGC	6	+	1470	2604
ENSDARG00000003213	ENSDART00000017785	14	13	13	GTTCCAGACCGAATGTGCTTTGGCC	7	+	1470	2604
ENSDARG00000003213	ENSDART00000017785	14	14	14	TGCTCAATCTGGAGGATGTGTTGCG	7	+	1634	2604
ENSDARG00000003213	ENSDART00000017785	14	14	14	TGCTCAATCTGGAGGATGTGTTG	5	+	1634	2604
ENSDARG00000003213	ENSDART00000017785	14	15	15	ACCAAAAGAAGAAAAAGGAGGAGGA	7	+	1880	2604
ENSDARG00000003213	ENSDART00000017785	14	16	16	AGACGCATCTGCTGGCATTTGAG	5	+	2030	2604
ENSDARG00000003213	ENSDART00000017785	14	16	16	AGAATCCTCTAGAAGAAGCGGTG	5	+	1964	2604
ENSDARG00000003213	ENSDART00000017785	14	18	18	CAATACCACACAGAGTTGCAGGT	5	+	2291	2604
ENSDARG00000003213	ENSDART00000017785	14	19	19	CCCAGCTGCTAAGATGATGGTGTT	6	+	2307	2604
ENSDARG00000003213	ENSDART00000017785	14	19	19	AGCTGCTAAGATGATGGTGTTTCT	6	+	2310	2604
ENSDARG00000003213	ENSDART00000017785	14	20	20	GGCCTCTACCCTTACGCCGTGGCC	6	+	2500	2604
ENSDARG00000003213	ENSDART00000017785	14	20	20	CACCTCAGACGTGTGCAGAGGTG	5	+	2402	2604
ENSDARG00000003213	ENSDART00000017785	14	20	20	ACCTGCCCAACGAGATGTGAAGCG	6	+	2597	2604
ENSDARG00000003213	ENSDART00000074118	14	4	4	TGCTTCAGCGCTCGGATAAGAAGTA	7	+	275	2595
ENSDARG00000003213	ENSDART00000074118	14	5	5	ACCACCTTCTGGAAGATTATGAGAT	7	+	485	2595
ENSDARG00000003213	ENSDART00000074118	14	5	5	GGCGGCTAAGATCGTGGAGGAGTTT	7	+	510	2595
ENSDARG00000003213	ENSDART00000074118	14	5	5	GGCGGCTAAGATCGTGGAGGAGTT	6	+	510	2595
ENSDARG00000003213	ENSDART00000074118	14	6	6	GACGTCTCCAGATAAAGTGGATTAC	7	+	549	2595
ENSDARG00000003213	ENSDART00000074118	14	11	11	TCCCACTACTCTACTCTGGGTTC	5	+	1119	2595
ENSDARG00000003213	ENSDART00000074118	14	12	12	CTCATCAAAGAGGCGGAGGAGAT	5	+	1381	2595
ENSDARG00000003213	ENSDART00000074118	14	12	12	GCAGGCAACATCCGTGAAGCTGCT	6	+	1273	2595
ENSDARG00000003213	ENSDART00000074118	14	13	13	GTTCCAGACCGAATGTGCTTTGGCC	7	+	1470	2595
ENSDARG00000003213	ENSDART00000074118	14	13	13	GTTCCAGACCGAATGTGCTTTGGC	6	+	1470	2595
ENSDARG00000003213	ENSDART00000074118	14	14	14	TGCTCAATCTGGAGGATGTGTTGCG	7	+	1634	2595
ENSDARG00000003213	ENSDART00000074118	14	14	14	TGCTCAATCTGGAGGATGTGTTG	5	+	1634	2595
ENSDARG00000003213	ENSDART00000074118	14	15	15	ACCAAAAGAAGAAAAAGGAGGAGGA	7	+	1880	2595
ENSDARG00000003213	ENSDART00000074118	14	16	16	AGACGCATCTGCTGGCATTTGAG	5	+	2030	2595
ENSDARG00000003213	ENSDART00000074118	14	16	16	AGAATCCTCTAGAAGAAGCGGTG	5	+	1964	2595
ENSDARG00000003213	ENSDART00000074118	14	18	18	CAATACCACACAGAGTTGCAGGT	5	+	2291	2595
ENSDARG00000003213	ENSDART00000074118	14	19	19	CCCAGCTGCTAAGATGATGGTGTT	6	+	2307	2595
ENSDARG00000003213	ENSDART00000074118	14	19	19	AGCTGCTAAGATGATGGTGTTTCT	6	+	2310	2595
ENSDARG00000003213	ENSDART00000074118	14	20	20	CACCTCAGACGTGTGCAGAGGTG	5	+	2402	2595
ENSDARG00000003213	ENSDART00000074118	14	21	21	GGCCTCTACCCTTACGCCGTGGCC	6	+	2498	2595
ENSDARG00000003229	ENSDART00000019296	14	1	1	GTCTCAAGCAAAACAGAGGTATGC	6	+	347	1254
ENSDARG00000003229	ENSDART00000019296	14	1	1	ACATCAAGCTACAACTTTGAAAAC	6	+	94	1254
ENSDARG00000003229	ENSDART00000019296	14	2	2	TCCATCACCGCTGGGTGGAGGTGGA	7	+	581	1254
ENSDARG00000003229	ENSDART00000019296	14	2	2	TCCATCACCGCTGGGTGGAGGTG	5	+	581	1254
ENSDARG00000003229	ENSDART00000019296	14	2	2	CTCTCATTCAGGCCCATAAGAAGGA	7	+	626	1254
ENSDARG00000003229	ENSDART00000019296	14	2	2	CTATGCTTATAAAGAGTATGAGGA	6	+	1212	1254
ENSDARG00000003229	ENSDART00000019296	14	2	2	ATCGACTTCTCGAAGGCGACGAG	5	+	867	1254
ENSDARG00000003229	ENSDART00000019296	14	2	2	AACGACACCAGTGAGGTGGCGTAC	6	+	769	1254
ENSDARG00000003229	ENSDART00000019296	14	2	2	AACGACACCAGTGAGGTGGCGTA	5	+	769	1254
ENSDARG00000003229	ENSDART00000019296	14	2	2	AAACTCGTCCCCATGTATGAGTT	5	+	922	1254
ENSDARG00000003523	ENSDART00000003040	14	2	2	GACCAAAGCCTGCCTGAAGGAGAA	6	+	277	858
ENSDARG00000003523	ENSDART00000003040	14	2	2	ACCAAAGCCTGCCTGAAGGAGAA	5	+	278	858
ENSDARG00000003523	ENSDART00000003040	14	2	2	GACCACAGCCGGAGGTGGATGGA	5	+	174	858
ENSDARG00000003523	ENSDART00000003040	14	2	2	AAAGCCTGCCTGAAGGAGAAGCA	5	+	281	858
ENSDARG00000003523	ENSDART00000003040	14	3	3	CAAGACGTCTCAGTGTGGCATGT	5	+	391	858
ENSDARG00000003523	ENSDART00000003040	14	6	6	TGCCCAGCCTGAGCAGTGTGGAGAC	7	+	774	858
ENSDARG00000003523	ENSDART00000003040	14	6	6	AACCCACTCAGTCAGCTGTGCTTCT	7	+	833	858
ENSDARG00000003693	ENSDART00000020749	14	2	1	TGCGTCTGCATTCCCTGCGTGTCT	6	+	74	1560
ENSDARG00000003693	ENSDART00000020749	14	4	3	TCCCCCGTCTTTGAGCTGAAGGT	5	+	310	1560
ENSDARG00000003693	ENSDART00000020749	14	5	4	AAACTCATCTATGATCTGAAGGA	5	+	364	1560
ENSDARG00000003693	ENSDART00000020749	14	6	5	AACCCAGCCATGACCCGGGGCCGAT	7	+	508	1560
ENSDARG00000003693	ENSDART00000020749	14	8	7	ACAGACGCATTCTAGATGGGATGTT	7	+	668	1560
ENSDARG00000003693	ENSDART00000020749	14	10	9	GGCATCACAGATATGAAGCTGCT	5	+	922	1560
ENSDARG00000003693	ENSDART00000020749	14	10	9	CAAAGCAAACAGGCCTGTGCTGGC	6	+	901	1560
ENSDARG00000003693	ENSDART00000020749	14	11	10	TTCTCCATCATGGAGCAGAAGGC	5	+	1228	1560
ENSDARG00000003693	ENSDART00000020749	14	11	10	GGCATCTACACCTGCGGAGCAGAA	6	+	1071	1560
ENSDARG00000003693	ENSDART00000020749	14	11	10	ACCGGCATCTACACCTGCGGAGCA	6	+	1068	1560
ENSDARG00000003693	ENSDART00000020749	14	11	10	TACGACGGCCTGGTGGGGATGTT	5	+	1147	1560
ENSDARG00000003693	ENSDART00000020749	14	11	10	GTCTTCTCCATCATGGAGCAGAA	5	+	1225	1560
ENSDARG00000003693	ENSDART00000020749	14	13	12	GTCAACTGCAGCACTGTGAGGAC	5	+	1409	1560
ENSDARG00000003693	ENSDART00000020749	14	13	12	GGCGTCGTCAAACTGAGGAATGT	5	+	1480	1560
ENSDARG00000003693	ENSDART00000020749	14	13	12	GAAAAACCCAAAGCTGCTGAGTC	5	+	1389	1560
ENSDARG00000003693	ENSDART00000020749	14	13	12	AGAAAAACCCAAAGCTGCTGAGTC	6	+	1388	1560
ENSDARG00000003693	ENSDART00000106673	14	1	1	TGCGTCTGCATTCCCTGCGTGTCT	6	+	74	1308
ENSDARG00000003693	ENSDART00000106673	14	3	3	TCCCCCGTCTTTGAGCTGAAGGT	5	+	310	1308
ENSDARG00000003693	ENSDART00000106673	14	4	4	AAACTCATCTATGATCTGAAGGA	5	+	364	1308
ENSDARG00000003693	ENSDART00000106673	14	5	5	AACCCAGCCATGACCCGGGGCCGAT	7	+	508	1308
ENSDARG00000003693	ENSDART00000106673	14	7	7	ACAGACGCATTCTAGATGGGATGTT	7	+	668	1308
ENSDARG00000003693	ENSDART00000106673	14	9	9	CAAAGCAAACAGGCCTGTGCTGGC	6	+	901	1308
ENSDARG00000003693	ENSDART00000106673	14	9	9	GGCATCACAGATATGAAGCTGCT	5	+	922	1308
ENSDARG00000003693	ENSDART00000106673	14	10	10	ACCGGCATCTACACCTGCGGAGCA	6	+	1068	1308
ENSDARG00000003693	ENSDART00000106673	14	10	10	TACGACGGCCTGGTGGGGATGTT	5	+	1147	1308
ENSDARG00000003693	ENSDART00000106673	14	10	10	GGCATCTACACCTGCGGAGCAGAA	6	+	1071	1308
ENSDARG00000003693	ENSDART00000106673	14	11	11	GTCTTCTCCATCATGGAGCAGAA	5	+	1221	1308
ENSDARG00000003693	ENSDART00000106673	14	11	11	TTCTCCATCATGGAGCAGAAGGC	5	+	1224	1308
ENSDARG00000003699	ENSDART00000054977	14	3	2	CGCAGCTTCAGTGGAGTTGAGGCA	6	+	502	4446
ENSDARG00000003699	ENSDART00000054977	14	3	2	AAAGTCTTCAGCAAAGCAGGCTGT	6	+	271	4446
ENSDARG00000003699	ENSDART00000054977	14	3	2	CACTCCACAATCCATAGCAGATGCC	7	+	180	4446
ENSDARG00000003699	ENSDART00000054977	14	3	2	GTCTTCAGCAAAGCAGGCTGTAGCG	7	+	274	4446
ENSDARG00000003699	ENSDART00000054977	14	4	3	GACTTCACCTGAGGAGCTGAGGGC	6	+	1230	4446
ENSDARG00000003699	ENSDART00000054977	14	4	3	CTAAACCTCGTCAGTTGAAGCTGTC	7	+	728	4446
ENSDARG00000003699	ENSDART00000054977	14	4	3	CGCCAAAACAGACTGAGGAGAAGCT	7	+	782	4446
ENSDARG00000003699	ENSDART00000054977	14	4	3	CCCAAAACAAGTCTCAGCGGTGGAG	7	+	969	4446
ENSDARG00000003699	ENSDART00000054977	14	4	3	CACTGCAACTCCTGTGTGGTAAAC	6	+	862	4446
ENSDARG00000003699	ENSDART00000054977	14	4	3	GCCAAAACAGACTGAGGAGAAGCT	6	+	783	4446
ENSDARG00000003699	ENSDART00000054977	14	4	3	CAAAACAGACTGAGGAGAAGCTTTC	7	+	785	4446
ENSDARG00000003699	ENSDART00000054977	14	4	3	AAACAAGTCTCAGCGGTGGAGCT	5	+	973	4446
ENSDARG00000003699	ENSDART00000054977	14	5	4	AGAGACAAATTCATTGGTGCCTTC	6	+	1290	4446
ENSDARG00000003699	ENSDART00000054977	14	5	4	GTCAAAAGCCCATCTCTGTCTGT	5	+	1318	4446
ENSDARG00000003699	ENSDART00000054977	14	9	8	CACTCCACAATGTTTCTGGAGAA	5	+	2050	4446
ENSDARG00000003699	ENSDART00000054977	14	10	9	TACTCCGCCAATGCTGTTTGTGTTC	7	+	2310	4446
ENSDARG00000003699	ENSDART00000054977	14	14	13	CTCCCATCCAGCAGTTTGCAGAT	5	+	2747	4446
ENSDARG00000003699	ENSDART00000054977	14	15	14	ACCCCCACAGCAGTAATGGTGGGCA	7	+	2986	4446
ENSDARG00000003699	ENSDART00000054977	14	15	14	CCCCACAGCAGTAATGGTGGGCA	5	+	2988	4446
ENSDARG00000003699	ENSDART00000054977	14	15	14	GCCTCCATCACTGTCCTGTGCATTG	7	+	2935	4446
ENSDARG00000003699	ENSDART00000054977	14	17	16	AGAACCAGCACAATGCTGTGTTG	5	+	3380	4446
ENSDARG00000003699	ENSDART00000054977	14	19	18	GCAGACACAGTGAAGCCTGAGGC	5	+	3643	4446
ENSDARG00000003699	ENSDART00000054977	14	21	20	AGAATCAGAATCAACTTTGTATTT	6	+	4018	4446
ENSDARG00000003699	ENSDART00000054977	14	23	22	TGCGACAACGAGATAGTCTGAGGG	6	+	4438	4446
ENSDARG00000003699	ENSDART00000054977	14	23	22	TGCGACAACGAGATAGTCTGAGGGT	7	+	4438	4446
ENSDARG00000003699	ENSDART00000054977	14	23	22	TTACACTAAACCCACTGTTGAGAA	6	+	4185	4446
ENSDARG00000003699	ENSDART00000054977	14	23	22	AAAGACGACTGGGAGATGTGAGAAC	7	+	4214	4446
ENSDARG00000003699	ENSDART00000054977	14	23	22	AGAAGCTAAAAAGACGACTGGGAG	6	+	4205	4446
ENSDARG00000003699	ENSDART00000054977	14	23	22	GACAAACACTCTCTACTGGTGGGAG	7	+	4405	4446
ENSDARG00000004046	ENSDART00000006463	14	2	1	AGAACCAACAGAGATAAGGAGTG	5	+	64	1089
ENSDARG00000004046	ENSDART00000006463	14	2	1	CACGTCTTCGGAAATGTGCCTTC	5	+	38	1089
ENSDARG00000004046	ENSDART00000006463	14	5	4	CTCTCAAGATGGCAGTGATGGTAAC	7	+	405	1089
ENSDARG00000004046	ENSDART00000006463	14	6	5	TTCATCTCCACCGAGGAGCAGAG	5	+	456	1089
ENSDARG00000004046	ENSDART00000006463	14	6	5	ATCTCCACCGAGGAGCAGAGGAA	5	+	459	1089
ENSDARG00000004046	ENSDART00000006463	14	6	5	AAAAGCAGAATCAGAGGTGTATCT	6	+	496	1089
ENSDARG00000004046	ENSDART00000006463	14	7	6	CACTACAAATGCATGGTGAGGCT	5	+	718	1089
ENSDARG00000004046	ENSDART00000006463	14	7	6	GCCCACTACAAATGCATGGTGAGGC	7	+	715	1089
ENSDARG00000004078	ENSDART00000006489	14	2	1	AAAGACACCCTTGATAAGCTGTT	5	+	235	2130
ENSDARG00000004078	ENSDART00000006489	14	4	3	TTATGCGACTCTTGGAGAAGACGCA	7	+	549	2130
ENSDARG00000004078	ENSDART00000006489	14	7	6	ATCTTCCTCTTGCTCATGTGCTGGA	7	+	962	2130
ENSDARG00000004078	ENSDART00000006489	14	8	7	GAAACCTTCCCTTATGGCCGCTGTA	7	+	1107	2130
ENSDARG00000004078	ENSDART00000006489	14	11	10	TACAGCACAGGACGAGTAGGAGCT	6	+	1453	2130
ENSDARG00000004078	ENSDART00000006489	14	11	10	GTCAAACTCAAAGACTGGGTAGAA	6	+	1495	2130
ENSDARG00000004078	ENSDART00000006489	14	11	10	GCAGACTACAGCACAGGACGAGTAG	7	+	1447	2130
ENSDARG00000004078	ENSDART00000006489	14	11	10	GACTACAGCACAGGACGAGTAGGAG	7	+	1450	2130
ENSDARG00000004078	ENSDART00000006489	14	11	10	CTCAAAGACTGGGTAGAAGGTGGG	6	+	1501	2130
ENSDARG00000004078	ENSDART00000006489	14	11	10	AAACTCAAAGACTGGGTAGAAGGT	6	+	1498	2130
ENSDARG00000004078	ENSDART00000006489	14	12	11	GGCTACTACAGGACTGAAGGCTGT	6	+	1591	2130
ENSDARG00000004261	ENSDART00000020582	14	2	2	TCCCAAGTCCTTGAGTTGCAGGC	5	-	213	678
ENSDARG00000004261	ENSDART00000020582	14	2	2	GGCAAATACTCTTCTTTCTGCTTGT	7	-	191	678
ENSDARG00000004261	ENSDART00000020582	14	3	3	GCAAACAGAGCAAATTTGGAGGA	5	-	358	678
ENSDARG00000004261	ENSDART00000020582	14	4	4	TCCACCTGCTCCATCAGCTGTCGCA	7	-	485	678
ENSDARG00000004261	ENSDART00000020582	14	4	4	AGCTCCGTCAGCTTGTCTTTGGCA	6	-	450	678
ENSDARG00000004261	ENSDART00000020582	14	4	4	AGCTCCGTCAGCTTGTCTTTGGC	5	-	451	678
ENSDARG00000004261	ENSDART00000020582	14	5	5	CACCACAAAACCCTCTGATTGGTGC	7	-	575	678
ENSDARG00000004261	ENSDART00000020582	14	5	5	AAAACCCTCTGATTGGTGCTTTC	5	-	571	678
ENSDARG00000004261	ENSDART00000020582	14	5	5	ACAAAACCCTCTGATTGGTGCTTTC	7	-	571	678
ENSDARG00000004261	ENSDART00000020582	14	5	5	GGCCTCAAAGAAGCTCTTGAGAT	5	-	653	678
ENSDARG00000004270	ENSDART00000023054	14	6	5	GTTTACAGAGTATGGCCGACTTG	5	+	507	1539
ENSDARG00000004270	ENSDART00000023054	14	8	7	TACCACACCCTGGCCTGAAGGTGGC	7	+	737	1539
ENSDARG00000004270	ENSDART00000023054	14	9	8	AACTCATTCCCAACCTGCTGAAGAC	7	+	827	1539
ENSDARG00000004270	ENSDART00000023054	14	11	10	GGCCAATAACCTTGCAGCTGTGGCC	7	+	990	1539
ENSDARG00000004270	ENSDART00000023054	14	12	11	GCCCCCAACTCACTGGAGGAGAA	5	+	1078	1539
ENSDARG00000004270	ENSDART00000023054	14	12	11	CCCCAACTCACTGGAGGAGAAGCA	6	+	1080	1539
ENSDARG00000004402	ENSDART00000012140	14	2	2	CAAAGCACCTGAACTAGGTGAGTCT	7	+	270	720
ENSDARG00000004402	ENSDART00000012140	14	3	3	TGCGTCGTCAACTATCTGGTGTA	5	+	541	720
ENSDARG00000004402	ENSDART00000012140	14	3	3	TACCTCAGCTACTTTGTGCTGTT	5	+	631	720
ENSDARG00000004402	ENSDART00000012140	14	3	3	GTCGTCAACTATCTGGTGTATTT	5	+	544	720
ENSDARG00000004402	ENSDART00000012140	14	3	3	CTACTATGCTCTTCGGGCAGCCGGC	7	+	450	720
ENSDARG00000004402	ENSDART00000105602	14	3	3	CAAAGCACCTGAACTAGGTGAGTCT	7	+	360	798
ENSDARG00000004402	ENSDART00000105602	14	4	4	TGCGTCGTCAACTATCTGGTGTA	5	+	631	798
ENSDARG00000004402	ENSDART00000105602	14	4	4	TACCTCAGCTACTTTGTGCTGTT	5	+	721	798
ENSDARG00000004402	ENSDART00000105602	14	4	4	GTCGTCAACTATCTGGTGTATTT	5	+	634	798
ENSDARG00000004402	ENSDART00000105602	14	4	4	CTACTATGCTCTTCGGGCAGCCGGC	7	+	540	798
ENSDARG00000004433	ENSDART00000009758	14	1	1	GCAGACAGAGTTCTGGAGGAGGTT	6	+	13	1911
ENSDARG00000004433	ENSDART00000009758	14	1	1	GCAGACAGAGTTCTGGAGGAGGT	5	+	13	1911
ENSDARG00000004433	ENSDART00000009758	14	2	2	GCACTACCCATTTCAGGTGGGTGT	6	+	240	1911
ENSDARG00000004433	ENSDART00000009758	14	2	2	CACTACCCATTTCAGGTGGGTGT	5	+	241	1911
ENSDARG00000004433	ENSDART00000009758	14	4	4	GTACCACCCTTGTTTTTGGGAAGAC	7	+	369	1911
ENSDARG00000004433	ENSDART00000009758	14	4	4	GAAGACGGCGTGTGGAAGTGTTG	5	+	388	1911
ENSDARG00000004433	ENSDART00000009758	14	6	6	GCCTCCTGCCTTCAGCATAGGCA	5	+	570	1911
ENSDARG00000004433	ENSDART00000009758	14	9	9	CACCAAGGCTGGAGGGTGAGTTT	5	+	906	1911
ENSDARG00000004433	ENSDART00000009758	14	10	10	ACCATCAGCACAATGCTGCAGGT	5	+	1028	1911
ENSDARG00000004433	ENSDART00000009758	14	10	10	ACATACTGCTCACTGCAGACGGC	5	+	950	1911
ENSDARG00000004433	ENSDART00000009758	14	11	11	GCAGACTAAAGTACATTGTGTCTAA	7	+	1058	1911
ENSDARG00000004433	ENSDART00000009758	14	13	13	AAACCCCACGAGTATTGCGCTTCT	6	+	1419	1911
ENSDARG00000004433	ENSDART00000009758	14	15	15	CAAGTCAGACATCTGGGCATTTGGT	7	+	1674	1911
ENSDARG00000004433	ENSDART00000009758	14	16	16	AACAACACAGAGATTGTGGAGAA	5	+	1750	1911
ENSDARG00000004433	ENSDART00000009758	14	16	16	GAACAACACAGAGATTGTGGAGAA	6	+	1749	1911
ENSDARG00000004433	ENSDART00000009758	14	16	16	CAACACAGAGATTGTGGAGAAGAT	6	+	1752	1911
ENSDARG00000004648	ENSDART00000014411	14	1	1	TACTTCATCGACCGGGACGGATTT	6	+	226	840
ENSDARG00000004648	ENSDART00000014411	14	1	1	TACGGCTTCATCACGGTCGGGTAC	6	+	475	840
ENSDARG00000004648	ENSDART00000014411	14	1	1	TACCCAAAATCTTCATTTGCGGAA	6	+	548	840
ENSDARG00000004648	ENSDART00000014411	14	1	1	CCCCACAACAGGCATGCTGATGAT	6	+	754	840
ENSDARG00000004648	ENSDART00000014411	14	1	1	CCCAAAATCTTCATTTGCGGAAGAG	7	+	550	840
ENSDARG00000004648	ENSDART00000014411	14	1	1	AAACGCCCAAGGACAGTGGATGTG	6	+	41	840
ENSDARG00000004648	ENSDART00000035182	14	1	1	TACTTCATCGACCGGGACGGATTT	6	+	229	1239
ENSDARG00000004648	ENSDART00000035182	14	1	1	AAACGCCCAAGGACAGTGGATGTG	6	+	44	1239
ENSDARG00000004648	ENSDART00000035182	14	1	1	TACGGCTTCATCACGGTCGGGTAC	6	+	478	1239
ENSDARG00000004648	ENSDART00000035182	14	1	1	CCCAAAATCTTCATTTGCGGAAGAG	7	+	553	1239
ENSDARG00000004648	ENSDART00000035182	14	1	1	CCCCACAACAGGCATGCTGATGAT	6	+	757	1239
ENSDARG00000004648	ENSDART00000035182	14	1	1	TACCCAAAATCTTCATTTGCGGAA	6	+	551	1239
ENSDARG00000004648	ENSDART00000035182	14	2	2	GAAACCAGCCAAGGAGAAGATGAC	6	+	1110	1239
ENSDARG00000004648	ENSDART00000035182	14	2	2	CACAAAAGCGAGCGAGAAGGTGAG	6	+	868	1239
ENSDARG00000004648	ENSDART00000035182	14	2	2	AAACCAGCCAAGGAGAAGATGAC	5	+	1111	1239
ENSDARG00000004648	ENSDART00000106105	14	2	2	CCCAAAATCTTCATTTGCGGAAGAG	7	+	520	780
ENSDARG00000004648	ENSDART00000106105	14	2	2	CCCCACAACAGGCATGCTGATGAT	6	+	724	780
ENSDARG00000004648	ENSDART00000106105	14	2	2	TACCCAAAATCTTCATTTGCGGAA	6	+	518	780
ENSDARG00000004648	ENSDART00000106105	14	2	2	TACGGCTTCATCACGGTCGGGTAC	6	+	445	780
ENSDARG00000004648	ENSDART00000106105	14	2	2	TACTTCATCGACCGGGACGGATTT	6	+	196	780
ENSDARG00000004659	ENSDART00000018202	14	6	5	AAACAAGGCCAAGAGCTGCTGCA	5	+	397	885
ENSDARG00000004659	ENSDART00000018202	14	8	7	AAAGACTACGATGACTGTCGGATAC	7	+	652	885
ENSDARG00000004659	ENSDART00000018202	14	8	7	GCCAAAAAAGACTACGATGACTGT	6	+	646	885
ENSDARG00000004659	ENSDART00000018202	14	8	7	TGCCAAAAAAGACTACGATGACTGT	7	+	645	885
ENSDARG00000004659	ENSDART00000018202	14	9	8	AGAAACCCCTGCGTGAGCTGGGTAA	7	+	836	885
ENSDARG00000004659	ENSDART00000018202	14	10	9	GCCTTCTGCCGTCCTTGTGGTTAC	6	+	864	885
ENSDARG00000004726	ENSDART00000008949	14	1	1	GGCATCCCATATGGCTCTGTGGAT	6	-	103	1596
ENSDARG00000004726	ENSDART00000008949	14	1	1	GCCTGCAGCACAGCTCTGGAGGG	5	-	33	1596
ENSDARG00000004726	ENSDART00000008949	14	1	1	AGCCACAAAAGCCATGGGCCTGC	5	-	50	1596
ENSDARG00000004726	ENSDART00000008949	14	1	1	AGAGCCACAAAAGCCATGGGCCTGC	7	-	50	1596
ENSDARG00000004726	ENSDART00000008949	14	4	4	ACAGGCTCCACACAGAGCAGAAGCC	7	-	480	1596
ENSDARG00000004726	ENSDART00000008949	14	8	8	TTCAAACGCCAGCTCGGCGCTGCC	6	-	928	1596
ENSDARG00000004726	ENSDART00000008949	14	11	11	TCCTTCCACCTGACTCTGAGGCT	5	-	1037	1596
ENSDARG00000004726	ENSDART00000008949	14	13	13	TTCTCCACCATCACATGTGGCAGAG	7	-	1217	1596
ENSDARG00000004726	ENSDART00000008949	14	13	13	TCCACCATCACATGTGGCAGAGTAA	7	-	1214	1596
ENSDARG00000004726	ENSDART00000008949	14	15	15	CGCAGCAGCTGACTGGAGATGTT	5	-	1513	1596
ENSDARG00000004726	ENSDART00000008949	14	15	15	GAAAGCGCAGCAGGTTGATGTTGAG	7	-	1486	1596
ENSDARG00000004726	ENSDART00000054809	14	2	1	GGCATCCCATATGGCTCTGTGGAT	6	-	103	3396
ENSDARG00000004726	ENSDART00000054809	14	2	1	GCCTGCAGCACAGCTCTGGAGGG	5	-	33	3396
ENSDARG00000004726	ENSDART00000054809	14	2	1	AGCCACAAAAGCCATGGGCCTGC	5	-	50	3396
ENSDARG00000004726	ENSDART00000054809	14	2	1	AGAGCCACAAAAGCCATGGGCCTGC	7	-	50	3396
ENSDARG00000004726	ENSDART00000054809	14	5	4	ACAGGCTCCACACAGAGCAGAAGCC	7	-	480	3396
ENSDARG00000004726	ENSDART00000054809	14	9	8	TTCAAACGCCAGCTCGGCGCTGCC	6	-	928	3396
ENSDARG00000004726	ENSDART00000054809	14	15	14	ACAAGCTCCATGGAGTAGGTGAT	5	-	1546	3396
ENSDARG00000004726	ENSDART00000054809	14	17	16	CACTCCACAGAGACTGGGCTGCT	5	-	1686	3396
ENSDARG00000004726	ENSDART00000054809	14	17	16	CTCCACAGAGACTGGGCTGCTTTT	6	-	1683	3396
ENSDARG00000004726	ENSDART00000054809	14	19	18	TCCAACATCTTCTGTTTTGGCTAC	6	-	2023	3396
ENSDARG00000004726	ENSDART00000054809	14	20	19	ACATGCTGCTCTGGGAGGCGTGT	5	-	2188	3396
ENSDARG00000004726	ENSDART00000054809	14	20	19	TGCAAACTCTCATGGGAAGAGGCC	6	-	2139	3396
ENSDARG00000004726	ENSDART00000054809	14	21	20	GTCCTCTTCTGATTTGATGGTAAC	6	-	2329	3396
ENSDARG00000004726	ENSDART00000054809	14	22	21	ACACACCTCGGAGCCGTTTAGTGT	6	-	2431	3396
ENSDARG00000004726	ENSDART00000054809	14	22	21	ATCGTCACACACCTCGGAGCCGTT	6	-	2437	3396
ENSDARG00000004726	ENSDART00000054809	14	25	24	TCCTTCCACCTGACTCTGAGGCT	5	-	2837	3396
ENSDARG00000004726	ENSDART00000054809	14	25	24	TCCATCATCAGCAAGAATGGGAT	5	-	2734	3396
ENSDARG00000004726	ENSDART00000054809	14	27	26	TCCACCATCACATGTGGCAGAGTAA	7	-	3014	3396
ENSDARG00000004726	ENSDART00000054809	14	27	26	TTCTCCACCATCACATGTGGCAGAG	7	-	3017	3396
ENSDARG00000004726	ENSDART00000054809	14	29	28	GAAAGCGCAGCAGGTTGATGTTGAG	7	-	3286	3396
ENSDARG00000004726	ENSDART00000054809	14	29	28	CGCAGCAGCTGACTGGAGATGTT	5	-	3313	3396
ENSDARG00000004726	ENSDART00000106674	14	1	1	GGCATCCCATATGGCTCTGTGGAT	6	-	103	1596
ENSDARG00000004726	ENSDART00000106674	14	1	1	GCCTGCAGCACAGCTCTGGAGGG	5	-	33	1596
ENSDARG00000004726	ENSDART00000106674	14	1	1	AGCCACAAAAGCCATGGGCCTGC	5	-	50	1596
ENSDARG00000004726	ENSDART00000106674	14	1	1	AGAGCCACAAAAGCCATGGGCCTGC	7	-	50	1596
ENSDARG00000004726	ENSDART00000106674	14	4	4	ACAGGCTCCACACAGAGCAGAAGCC	7	-	480	1596
ENSDARG00000004726	ENSDART00000106674	14	8	8	TTCAAACGCCAGCTCGGCGCTGCC	6	-	928	1596
ENSDARG00000004726	ENSDART00000106674	14	11	11	TCCTTCCACCTGACTCTGAGGCT	5	-	1037	1596
ENSDARG00000004726	ENSDART00000106674	14	13	13	TTCTCCACCATCACATGTGGCAGAG	7	-	1217	1596
ENSDARG00000004726	ENSDART00000106674	14	13	13	TCCACCATCACATGTGGCAGAGTAA	7	-	1214	1596
ENSDARG00000004726	ENSDART00000106674	14	15	15	GAAAGCGCAGCAGGTTGATGTTGAG	7	-	1486	1596
ENSDARG00000004726	ENSDART00000106674	14	15	15	CGCAGCAGCTGACTGGAGATGTT	5	-	1513	1596
ENSDARG00000004726	ENSDART00000106675	14	2	1	GGCATCCCATATGGCTCTGTGGAT	6	-	103	3399
ENSDARG00000004726	ENSDART00000106675	14	2	1	AGCCACAAAAGCCATGGGCCTGC	5	-	50	3399
ENSDARG00000004726	ENSDART00000106675	14	2	1	AGAGCCACAAAAGCCATGGGCCTGC	7	-	50	3399
ENSDARG00000004726	ENSDART00000106675	14	2	1	GCCTGCAGCACAGCTCTGGAGGG	5	-	33	3399
ENSDARG00000004726	ENSDART00000106675	14	5	4	ACAGGCTCCACACAGAGCAGAAGCC	7	-	480	3399
ENSDARG00000004726	ENSDART00000106675	14	9	8	TTCAAACGCCAGCTCGGCGCTGCC	6	-	928	3399
ENSDARG00000004726	ENSDART00000106675	14	15	14	ACAAGCTCCATGGAGTAGGTGAT	5	-	1546	3399
ENSDARG00000004726	ENSDART00000106675	14	17	16	CTCCACAGAGACTGGGCTGCTTTT	6	-	1683	3399
ENSDARG00000004726	ENSDART00000106675	14	17	16	CACTCCACAGAGACTGGGCTGCT	5	-	1686	3399
ENSDARG00000004726	ENSDART00000106675	14	19	18	TCCAACATCTTCTGTTTTGGCTAC	6	-	2023	3399
ENSDARG00000004726	ENSDART00000106675	14	20	19	TGCAAACTCTCATGGGAAGAGGCC	6	-	2139	3399
ENSDARG00000004726	ENSDART00000106675	14	20	19	ACATGCTGCTCTGGGAGGCGTGT	5	-	2188	3399
ENSDARG00000004726	ENSDART00000106675	14	21	20	GTCCTCTTCTGATTTGATGGTAAC	6	-	2329	3399
ENSDARG00000004726	ENSDART00000106675	14	22	21	ACACACCTCGGAGCCGTTTAGTGT	6	-	2431	3399
ENSDARG00000004726	ENSDART00000106675	14	22	21	ATCGTCACACACCTCGGAGCCGTT	6	-	2437	3399
ENSDARG00000004726	ENSDART00000106675	14	25	24	ATCTACCTCTGTATGTAGTATTG	5	-	2696	3399
ENSDARG00000004726	ENSDART00000106675	14	26	25	TCCATCATCAGCAAGAATGGGAT	5	-	2737	3399
ENSDARG00000004726	ENSDART00000106675	14	26	25	TCCTTCCACCTGACTCTGAGGCT	5	-	2840	3399
ENSDARG00000004726	ENSDART00000106675	14	28	27	TTCTCCACCATCACATGTGGCAGAG	7	-	3020	3399
ENSDARG00000004726	ENSDART00000106675	14	28	27	TCCACCATCACATGTGGCAGAGTAA	7	-	3017	3399
ENSDARG00000004726	ENSDART00000106675	14	30	29	GAAAGCGCAGCAGGTTGATGTTGAG	7	-	3289	3399
ENSDARG00000004726	ENSDART00000106675	14	30	29	CGCAGCAGCTGACTGGAGATGTT	5	-	3316	3399
ENSDARG00000004889	ENSDART00000016728	14	7	7	AGCCGCTCCACCGACTGTGCTGTC	6	-	712	1002
ENSDARG00000004889	ENSDART00000016728	14	7	7	GTCTCCGTCTCCTGTGGCAGCCGCT	7	-	729	1002
ENSDARG00000004889	ENSDART00000016728	14	9	9	GTATGCAACTCGGGCTGGTTTGTC	6	-	975	1002
ENSDARG00000004926	ENSDART00000008197	14	4	4	AGAAAAATCTCATCTGGAAGGTTTG	7	+	391	870
ENSDARG00000004926	ENSDART00000008197	14	5	5	CTCATCAGAAGACAGAAGCAGAT	5	+	484	870
ENSDARG00000004926	ENSDART00000008197	14	6	6	ACCAGCAGATTAAATTGTGGCGGGT	7	+	632	870
ENSDARG00000004926	ENSDART00000008197	14	6	6	ACCAGCAGATTAAATTGTGGCGGG	6	+	632	870
ENSDARG00000004958	ENSDART00000017898	14	3	2	TGCCACCTCTTTGGGTGGAGGCA	5	-	317	2004
ENSDARG00000004958	ENSDART00000017898	14	5	4	ACATCAGGCCGGTGCTGCGGAGAA	6	-	836	2004
ENSDARG00000004958	ENSDART00000017898	14	6	5	ACCAAAGGCAGATGTCTGGTTGT	5	-	967	2004
ENSDARG00000004958	ENSDART00000017898	14	6	5	TGCACCAAAGGCAGATGTCTGGTTG	7	-	968	2004
ENSDARG00000004958	ENSDART00000017898	14	9	8	TTCGTCCCAGAGGTTGATGTCGAA	6	-	1257	2004
ENSDARG00000004958	ENSDART00000017898	14	9	8	ACACACGCAGGGTTGCAGCAGCA	5	-	1386	2004
ENSDARG00000004958	ENSDART00000017898	14	13	12	ATCTCCCTCATCAGCTCTGGGTCT	6	-	1899	2004
ENSDARG00000004988	ENSDART00000005929	14	1	1	GGCCCCTTCATTGACGATGCGTAG	6	-	160	1533
ENSDARG00000004988	ENSDART00000005929	14	1	1	AGCGGCCCCTTCATTGACGATGCG	6	-	163	1533
ENSDARG00000004988	ENSDART00000005929	14	3	3	CGCAGCAGAAACAGCGTCTTTGGGT	7	-	395	1533
ENSDARG00000004988	ENSDART00000005929	14	3	3	CGCAGCAGAAACAGCGTCTTTGGG	6	-	396	1533
ENSDARG00000004988	ENSDART00000005929	14	4	4	TGCTCACCCTCTTGATGTCGTCTAG	7	-	601	1533
ENSDARG00000004988	ENSDART00000005929	14	4	4	TTCATCAGAGCGGCCAGAGGCAGAC	7	-	527	1533
ENSDARG00000004988	ENSDART00000005929	14	4	4	TACACCTGCTCCGAGTATTTGAT	5	-	478	1533
ENSDARG00000004988	ENSDART00000005929	14	4	4	ACCTGCTCCGAGTATTTGATTTT	5	-	475	1533
ENSDARG00000004988	ENSDART00000005929	14	4	4	CTCACCCTCTTGATGTCGTCTAG	5	-	601	1533
ENSDARG00000004988	ENSDART00000005929	14	5	5	AGCATCCGCGGACAGTGTTGTGGCT	7	-	721	1533
ENSDARG00000004988	ENSDART00000005929	14	7	7	AACTCAGACCTTTGTTGTTGTAAAC	7	-	916	1533
ENSDARG00000004988	ENSDART00000005929	14	7	7	GTAAACGTCCAAGTAGTTTGGAGCC	7	-	897	1533
ENSDARG00000004988	ENSDART00000005929	14	9	9	CTCATCGTCAGAGCAGATGCTGAG	6	-	1081	1533
ENSDARG00000004988	ENSDART00000005929	14	9	9	ATCGTCAGAGCAGATGCTGAGGAC	6	-	1078	1533
ENSDARG00000004988	ENSDART00000005929	14	9	9	ATCGTCAGAGCAGATGCTGAGGA	5	-	1079	1533
ENSDARG00000004988	ENSDART00000005929	14	13	13	GTTGACCACGTCCCGGCGAGGAG	5	-	1448	1533
ENSDARG00000004988	ENSDART00000005929	14	13	13	GTTGTCATCCGTGCCGTTTGATTC	6	-	1507	1533
ENSDARG00000004988	ENSDART00000005929	14	13	13	GACCACGTCCCGGCGAGGAGGCA	5	-	1445	1533
ENSDARG00000005039	ENSDART00000018837	14	3	3	GCAGGCAGATGTGGTGCTTTGAA	5	+	43	624
ENSDARG00000005039	ENSDART00000018837	14	3	3	GACAAAGACCAGCAGCTGAAGGA	5	+	79	624
ENSDARG00000005039	ENSDART00000018837	14	4	4	GTTGCCTAAATTTGAAGATGGTGAC	7	+	165	624
ENSDARG00000005039	ENSDART00000018837	14	6	6	GCCCAACCACCTCAAATGCTTTGAA	7	+	378	624
ENSDARG00000005039	ENSDART00000018837	14	6	6	CCCAACCACCTCAAATGCTTTGAA	6	+	379	624
ENSDARG00000005039	ENSDART00000018837	14	6	6	AACAAAACCGGATTCCTGGTTGGTG	7	+	418	624
ENSDARG00000005039	ENSDART00000018837	14	7	7	CCCAAAGTCAAAGCTCTGCTGGA	5	+	565	624
ENSDARG00000005039	ENSDART00000018837	14	7	7	AAAGTCAAAGCTCTGCTGGAGTG	5	+	568	624
ENSDARG00000005273	ENSDART00000020740	14	5	5	GGCTGCCGCTTTGAAGGAGAGTTC	6	+	349	870
ENSDARG00000005273	ENSDART00000020740	14	5	5	GGCCACGGCTGCCGCTTTGAAGGA	6	+	343	870
ENSDARG00000005273	ENSDART00000020740	14	5	5	CACGGCTGCCGCTTTGAAGGAGAG	6	+	346	870
ENSDARG00000005273	ENSDART00000020740	14	6	6	ATCCACAAACTGGCCTTTGGGGCG	6	+	457	870
ENSDARG00000005273	ENSDART00000020740	14	6	6	ATCATCCACAAACTGGCCTTTGGG	6	+	454	870
ENSDARG00000005273	ENSDART00000020740	14	9	9	GCATCATACCGGCTATCTGGTTTC	6	+	680	870
ENSDARG00000005482	ENSDART00000003826	14	2	2	AGCCAAGGCTAACAGCGCAGGCGGA	7	+	309	2925
ENSDARG00000005482	ENSDART00000003826	14	4	4	CACCACGGCAAAAGAAGTGGTGGCT	7	+	627	2925
ENSDARG00000005482	ENSDART00000003826	14	4	4	GCCCTCACCGCTGCTGCCGAAGCC	6	+	670	2925
ENSDARG00000005482	ENSDART00000003826	14	4	4	TTCGCCCTCACCGCTGCTGCCGAA	6	+	667	2925
ENSDARG00000005482	ENSDART00000003826	14	5	5	CCCCCAGCCTCAAGCTTTTTGAGGA	7	+	1010	2925
ENSDARG00000005482	ENSDART00000003826	14	5	5	CCCAGCCTCAAGCTTTTTGAGGAG	6	+	1012	2925
ENSDARG00000005482	ENSDART00000003826	14	5	5	GCCTCAAGCTTTTTGAGGAGGCC	5	+	1016	2925
ENSDARG00000005482	ENSDART00000003826	14	5	5	CAACTCTCCATGCGCGCCTTTGAG	6	+	916	2925
ENSDARG00000005482	ENSDART00000003826	14	5	5	AGCTCAGCACGGTGGAAGTGGCA	5	+	890	2925
ENSDARG00000005482	ENSDART00000003826	14	5	5	CCCAGCCTCAAGCTTTTTGAGGA	5	+	1012	2925
ENSDARG00000005482	ENSDART00000003826	14	6	6	AGAGGCACATGGGAGAAGCTGCC	5	+	1216	2925
ENSDARG00000005482	ENSDART00000003826	14	6	6	AGCAAATACGAGAAGCTGTTTAG	5	+	1240	2925
ENSDARG00000005482	ENSDART00000003826	14	6	6	TGCCCAGCAAATACGAGAAGCTGTT	7	+	1235	2925
ENSDARG00000005482	ENSDART00000003826	14	6	6	CCCAGCAAATACGAGAAGCTGTT	5	+	1237	2925
ENSDARG00000005482	ENSDART00000003826	14	7	7	GACTCCAAAGTGGACGGTTTGGTG	6	+	1402	2925
ENSDARG00000005482	ENSDART00000003826	14	9	9	CCCTCAATCAACACCTGTGAGTAG	6	+	1753	2925
ENSDARG00000005482	ENSDART00000003826	14	11	11	AGCTCACCACAGTCTCTGAAGAA	5	+	1945	2925
ENSDARG00000005482	ENSDART00000003826	14	12	12	TCCTCCCGCTCCAGTCTGGTGAGCA	7	+	2140	2925
ENSDARG00000005482	ENSDART00000003826	14	12	12	TCCTCCCGCTCCAGTCTGGTGAG	5	+	2140	2925
ENSDARG00000005482	ENSDART00000003826	14	13	13	TTCTTCTTCGGTGGCATGTTGGGGC	7	+	2556	2925
ENSDARG00000005482	ENSDART00000003826	14	13	13	AGACCATGCAGCAGGGCCGCAGCT	6	+	2465	2925
ENSDARG00000005482	ENSDART00000003826	14	13	13	CCCTCACCCATCACCGCAGGAAAC	6	+	2704	2925
ENSDARG00000005482	ENSDART00000003826	14	13	13	GGCCGCAGCTGGGAGGCGCTGGC	5	+	2479	2925
ENSDARG00000005482	ENSDART00000003826	14	13	13	GGCACCATCAAACGGAGAGGAGGGA	7	+	2602	2925
ENSDARG00000005482	ENSDART00000003826	14	13	13	ACCATCAAACGGAGAGGAGGGAGGG	7	+	2605	2925
ENSDARG00000005482	ENSDART00000003826	14	13	13	GCCCTCACCCATCACCGCAGGAAAC	7	+	2703	2925
ENSDARG00000005482	ENSDART00000003826	14	13	13	CTCCTCTTCTTCTTCGGTGGCATGT	7	+	2550	2925
ENSDARG00000005482	ENSDART00000003826	14	14	14	GAACGCCACATTCGGGCAGGAAAC	6	+	2825	2925
ENSDARG00000005482	ENSDART00000003826	14	14	14	AACGCCACATTCGGGCAGGAAAC	5	+	2826	2925
ENSDARG00000005482	ENSDART00000003826	14	14	14	CCCAGCAGCCCCCAGCCGCAGGG	5	+	2906	2925
ENSDARG00000005482	ENSDART00000003826	14	14	14	CTCCCAGCAGCCCCCAGCCGCAGGG	7	+	2904	2925
ENSDARG00000005482	ENSDART00000004744	14	2	2	AGCCAAGGCTAACAGCGCAGGCGGA	7	+	309	2943
ENSDARG00000005482	ENSDART00000004744	14	4	4	GCCCTCACCGCTGCTGCCGAAGCC	6	+	670	2943
ENSDARG00000005482	ENSDART00000004744	14	4	4	CACCACGGCAAAAGAAGTGGTGGCT	7	+	627	2943
ENSDARG00000005482	ENSDART00000004744	14	4	4	TTCGCCCTCACCGCTGCTGCCGAA	6	+	667	2943
ENSDARG00000005482	ENSDART00000004744	14	5	5	CCCAGCCTCAAGCTTTTTGAGGA	5	+	1012	2943
ENSDARG00000005482	ENSDART00000004744	14	5	5	GCCTCAAGCTTTTTGAGGAGGCC	5	+	1016	2943
ENSDARG00000005482	ENSDART00000004744	14	5	5	CCCAGCCTCAAGCTTTTTGAGGAG	6	+	1012	2943
ENSDARG00000005482	ENSDART00000004744	14	5	5	AGCTCAGCACGGTGGAAGTGGCA	5	+	890	2943
ENSDARG00000005482	ENSDART00000004744	14	5	5	CAACTCTCCATGCGCGCCTTTGAG	6	+	916	2943
ENSDARG00000005482	ENSDART00000004744	14	5	5	CCCCCAGCCTCAAGCTTTTTGAGGA	7	+	1010	2943
ENSDARG00000005482	ENSDART00000004744	14	6	6	CCCAGCAAATACGAGAAGCTGTT	5	+	1237	2943
ENSDARG00000005482	ENSDART00000004744	14	6	6	AGAGGCACATGGGAGAAGCTGCC	5	+	1216	2943
ENSDARG00000005482	ENSDART00000004744	14	6	6	TGCCCAGCAAATACGAGAAGCTGTT	7	+	1235	2943
ENSDARG00000005482	ENSDART00000004744	14	6	6	AGCAAATACGAGAAGCTGTTTAG	5	+	1240	2943
ENSDARG00000005482	ENSDART00000004744	14	7	7	GACTCCAAAGTGGACGGTTTGGTG	6	+	1402	2943
ENSDARG00000005482	ENSDART00000004744	14	9	9	CCCTCAATCAACACCTGTGAGTAG	6	+	1753	2943
ENSDARG00000005482	ENSDART00000004744	14	11	11	AGCTCACCACAGTCTCTGAAGAA	5	+	1945	2943
ENSDARG00000005482	ENSDART00000004744	14	13	13	TCCTCCCGCTCCAGTCTGGTGAG	5	+	2152	2943
ENSDARG00000005482	ENSDART00000004744	14	13	13	TCCTCCCGCTCCAGTCTGGTGAGCA	7	+	2152	2943
ENSDARG00000005482	ENSDART00000004744	14	14	14	TTCTTCTTCGGTGGCATGTTGGGGC	7	+	2568	2943
ENSDARG00000005482	ENSDART00000004744	14	14	14	ACCATCAAACGGAGAGGAGGGAGGG	7	+	2617	2943
ENSDARG00000005482	ENSDART00000004744	14	14	14	CCCTCACCCATCACCGCAGGAAAC	6	+	2716	2943
ENSDARG00000005482	ENSDART00000004744	14	14	14	GGCCGCAGCTGGGAGGCGCTGGC	5	+	2491	2943
ENSDARG00000005482	ENSDART00000004744	14	14	14	GGCACCATCAAACGGAGAGGAGGGA	7	+	2614	2943
ENSDARG00000005482	ENSDART00000004744	14	14	14	AGACCATGCAGCAGGGCCGCAGCT	6	+	2477	2943
ENSDARG00000005482	ENSDART00000004744	14	14	14	GCCCTCACCCATCACCGCAGGAAAC	7	+	2715	2943
ENSDARG00000005482	ENSDART00000004744	14	14	14	CTCCTCTTCTTCTTCGGTGGCATGT	7	+	2562	2943
ENSDARG00000005482	ENSDART00000004744	14	15	15	CTCCCAGCAGCCCCCAGCCGCAGGG	7	+	2916	2943
ENSDARG00000005482	ENSDART00000004744	14	15	15	AACGCCACATTCGGGCAGGAAAC	5	+	2838	2943
ENSDARG00000005482	ENSDART00000004744	14	15	15	GAACGCCACATTCGGGCAGGAAAC	6	+	2837	2943
ENSDARG00000005482	ENSDART00000004744	14	15	15	CCCAGCAGCCCCCAGCCGCAGGG	5	+	2918	2943
ENSDARG00000005808	ENSDART00000050160	14	2	2	TTCTCCGCAATGTTCGGTGAATTT	6	+	297	2385
ENSDARG00000005808	ENSDART00000050160	14	2	2	TTCTCCCTCGTTTCGTGTTAGGTC	6	+	390	2385
ENSDARG00000005808	ENSDART00000050160	14	2	2	TCCCTATTCTGCTGAGGCGGGCTAC	7	+	1746	2385
ENSDARG00000005808	ENSDART00000050160	14	2	2	GCAATCCACCTCACTTTGACTGC	5	+	622	2385
ENSDARG00000005808	ENSDART00000050160	14	2	2	GAACGCCACTGATTTAGATGAAGGC	7	+	795	2385
ENSDARG00000005808	ENSDART00000050160	14	2	2	CTCACCCGCTGGTCATTTTGGTTTG	7	+	1928	2385
ENSDARG00000005808	ENSDART00000050160	14	2	2	CTACTCAGCAGTATGACGTGTGT	5	+	2240	2385
ENSDARG00000005808	ENSDART00000050160	14	2	2	AGAAACAACGGTGGCTCTGATAAC	6	+	1101	2385
ENSDARG00000005808	ENSDART00000050160	14	2	2	ACATGCGCCGGTAAAGGAGGAGAG	6	+	2040	2385
ENSDARG00000005808	ENSDART00000106706	14	2	2	GTATACAAAATACGTATAAGAATAA	7	+	1190	2379
ENSDARG00000005808	ENSDART00000106706	14	2	2	AGCGACGCAGACGAGGGTTTGAA	5	+	802	2379
ENSDARG00000005808	ENSDART00000106706	14	2	2	ACAATCAGCGCTGCTGATGAAGGG	6	+	1273	2379
ENSDARG00000005808	ENSDART00000106706	14	3	3	ACATGCGCCGGTAAAGGAGGAGAG	6	+	2034	2379
ENSDARG00000005808	ENSDART00000106706	14	3	3	CTACTCAGCAGTATGACGTGTGT	5	+	2234	2379
ENSDARG00000005808	ENSDART00000106706	14	3	3	CTCACCCGCTGGTCATTTTGGTTTG	7	+	1922	2379
ENSDARG00000005808	ENSDART00000106706	14	3	3	TCCCTATTCTGCTGAGGCGGGCTAC	7	+	1740	2379
ENSDARG00000005808	ENSDART00000106707	14	4	4	GTATACAAAATACGTATAAGAATAA	7	+	1196	2385
ENSDARG00000005808	ENSDART00000106707	14	4	4	AGCGACGCAGACGAGGGTTTGAA	5	+	808	2385
ENSDARG00000005808	ENSDART00000106707	14	4	4	ACAATCAGCGCTGCTGATGAAGGG	6	+	1279	2385
ENSDARG00000005808	ENSDART00000106707	14	5	5	ACATGCGCCGGTAAAGGAGGAGAG	6	+	2040	2385
ENSDARG00000005808	ENSDART00000106707	14	5	5	CTACTCAGCAGTATGACGTGTGT	5	+	2240	2385
ENSDARG00000005808	ENSDART00000106707	14	5	5	CTCACCCGCTGGTCATTTTGGTTTG	7	+	1928	2385
ENSDARG00000005808	ENSDART00000106707	14	5	5	TCCCTATTCTGCTGAGGCGGGCTAC	7	+	1746	2385
ENSDARG00000006456	ENSDART00000007022	14	3	3	GTATTCTCCAGTGTCAGCAGCAGAG	7	-	390	1113
ENSDARG00000006456	ENSDART00000007022	14	4	4	ATCCACAGCAATTTCCTCTGCAGGA	7	-	624	1113
ENSDARG00000006456	ENSDART00000007022	14	4	4	TTACCCTCCACATACAGCAGTTGGT	7	-	776	1113
ENSDARG00000006456	ENSDART00000007022	14	4	4	ACCCTCCACATACAGCAGTTGGT	5	-	776	1113
ENSDARG00000006456	ENSDART00000007022	14	5	5	GTTCACCCAGCACTGTGCAGGTAAC	7	-	868	1113
ENSDARG00000006456	ENSDART00000007022	14	5	5	CTCCACCACTCACTGAATTTGAA	5	-	834	1113
ENSDARG00000006456	ENSDART00000007022	14	5	5	ATCTCCACCACTCACTGAATTTGAA	7	-	834	1113
ENSDARG00000006495	ENSDART00000014937	14	1	1	AAATACCTCTCCGGTTTGAGGGT	5	-	143	3681
ENSDARG00000006495	ENSDART00000014937	14	1	1	TACCTCTCCGGTTTGAGGGTTGT	5	-	140	3681
ENSDARG00000006495	ENSDART00000014937	14	1	1	CGCTTCAGCAGACTGAGGTTTCT	5	-	13	3681
ENSDARG00000006495	ENSDART00000014937	14	1	1	TACCTCTCCGGTTTGAGGGTTGTAC	7	-	138	3681
ENSDARG00000006495	ENSDART00000014937	14	3	3	GTCACCAGCTCTTGGTCTGGGCT	5	-	361	3681
ENSDARG00000006495	ENSDART00000014937	14	4	4	ACCAAAGTCATCCTGATTGATTG	5	-	449	3681
ENSDARG00000006495	ENSDART00000014937	14	5	5	TACTGCTGCTTTCCGCTGGGCGGCC	7	-	540	3681
ENSDARG00000006495	ENSDART00000014937	14	6	6	GTCATCCCATGGCAAGGCAGGCTGT	7	-	567	3681
ENSDARG00000006495	ENSDART00000014937	14	8	8	CAATCAGGCTGCCAGTGGGCCTAA	6	-	749	3681
ENSDARG00000006495	ENSDART00000014937	14	10	10	TCCAGCCCCAGTCATAGGTGCAGCT	7	-	1114	3681
ENSDARG00000006495	ENSDART00000014937	14	10	10	ATCCAAGCCGTGACTGCGCTGAG	5	-	1142	3681
ENSDARG00000006495	ENSDART00000014937	14	10	10	CCCAGCACACACATGCTGGAGCT	5	-	1044	3681
ENSDARG00000006495	ENSDART00000014937	14	10	10	GCCCCAGTCATAGGTGCAGCTGAC	6	-	1111	3681
ENSDARG00000006495	ENSDART00000014937	14	11	11	AAATGCACACATAGGCGGAGGAA	5	-	1238	3681
ENSDARG00000006495	ENSDART00000014937	14	11	11	CTCAAATGCACACATAGGCGGAGGA	7	-	1239	3681
ENSDARG00000006495	ENSDART00000014937	14	12	12	AGAGACCACTTTAAATGCAGATGCA	7	-	1395	3681
ENSDARG00000006495	ENSDART00000014937	14	12	12	AAATGCAGATGCAGCTTTGTTTTC	6	-	1384	3681
ENSDARG00000006495	ENSDART00000014937	14	14	14	TCCTCACTCAACCACAGGAGTAAAC	7	-	1511	3681
ENSDARG00000006495	ENSDART00000014937	14	20	20	GTTTCCAGATTCCCTCGTGGCATCT	7	-	2117	3681
ENSDARG00000006495	ENSDART00000014937	14	21	21	GAAAGCATCTCTAAATCTGAGGCT	6	-	2191	3681
ENSDARG00000006495	ENSDART00000014937	14	23	23	AGAGTCTCCATTGTGGAGCGTAA	5	-	2443	3681
ENSDARG00000006495	ENSDART00000014937	14	24	24	GTTTCCAGCTCAGGTGTAGTTTTT	6	-	2511	3681
ENSDARG00000006495	ENSDART00000014937	14	25	25	CGCTCACACTGCTGGTGCCGCCGGG	7	-	2572	3681
ENSDARG00000006495	ENSDART00000014937	14	28	28	TGCTCCACCAGATACTCTGCATAG	6	-	2949	3681
ENSDARG00000006495	ENSDART00000014937	14	28	28	CGCAGCCACGGCGAGTGCGTTTCT	6	-	3061	3681
ENSDARG00000006495	ENSDART00000014937	14	28	28	CCCGCCTGCTCGGCCTGCTGCTGCT	7	-	2969	3681
ENSDARG00000006495	ENSDART00000014937	14	28	28	TTCTCCAGCTGGTGCAGCTGACGAA	7	-	3040	3681
ENSDARG00000006495	ENSDART00000014937	14	28	28	TCCACCAGATACTCTGCATAGGCC	6	-	2946	3681
ENSDARG00000006495	ENSDART00000014937	14	29	29	TGCTCCAAACACAGAGCAGCTTCT	6	-	3165	3681
ENSDARG00000006495	ENSDART00000014937	14	29	29	AAACACAGAGCAGCTTCTGTGTGT	6	-	3159	3681
ENSDARG00000006495	ENSDART00000014937	14	29	29	GCCTCCAGAAGTTTCTCTGAAAAC	6	-	3129	3681
ENSDARG00000006495	ENSDART00000014937	14	32	32	AACCACAGAGAGGCGGTTTTTGT	5	-	3380	3681
ENSDARG00000006495	ENSDART00000014937	14	32	32	AACCACAGAGAGGCGGTTTTTGTG	6	-	3379	3681
ENSDARG00000006495	ENSDART00000014937	14	32	32	ACCAAATAACTCAAGGCTGGCTTT	6	-	3418	3681
ENSDARG00000006495	ENSDART00000014937	14	34	34	GCCTTCCTCCGATTTTTAGACGAA	6	-	3555	3681
ENSDARG00000006495	ENSDART00000106679	14	2	2	TACTGCTGCTTTCCGCTGGGCGGCC	7	-	90	3225
ENSDARG00000006495	ENSDART00000106679	14	3	3	GTCATCCCATGGCAAGGCAGGCTGT	7	-	117	3225
ENSDARG00000006495	ENSDART00000106679	14	5	5	CAATCAGGCTGCCAGTGGGCCTAA	6	-	299	3225
ENSDARG00000006495	ENSDART00000106679	14	7	7	TCCAGCCCCAGTCATAGGTGCAGCT	7	-	664	3225
ENSDARG00000006495	ENSDART00000106679	14	7	7	CCCAGCACACACATGCTGGAGCT	5	-	594	3225
ENSDARG00000006495	ENSDART00000106679	14	7	7	ATCCAAGCCGTGACTGCGCTGAG	5	-	692	3225
ENSDARG00000006495	ENSDART00000106679	14	7	7	GCCCCAGTCATAGGTGCAGCTGAC	6	-	661	3225
ENSDARG00000006495	ENSDART00000106679	14	8	8	CTCAAATGCACACATAGGCGGAGGA	7	-	789	3225
ENSDARG00000006495	ENSDART00000106679	14	8	8	AAATGCACACATAGGCGGAGGAA	5	-	788	3225
ENSDARG00000006495	ENSDART00000106679	14	9	9	AAATGCAGATGCAGCTTTGTTTTC	6	-	934	3225
ENSDARG00000006495	ENSDART00000106679	14	9	9	AGAGACCACTTTAAATGCAGATGCA	7	-	945	3225
ENSDARG00000006495	ENSDART00000106679	14	12	12	TCCTCACTCAACCACAGGAGTAAAC	7	-	1061	3225
ENSDARG00000006495	ENSDART00000106679	14	18	18	GTTTCCAGATTCCCTCGTGGCATCT	7	-	1661	3225
ENSDARG00000006495	ENSDART00000106679	14	19	19	GAAAGCATCTCTAAATCTGAGGCT	6	-	1735	3225
ENSDARG00000006495	ENSDART00000106679	14	21	21	AGAGTCTCCATTGTGGAGCGTAA	5	-	1987	3225
ENSDARG00000006495	ENSDART00000106679	14	22	22	GTTTCCAGCTCAGGTGTAGTTTTT	6	-	2055	3225
ENSDARG00000006495	ENSDART00000106679	14	23	23	CGCTCACACTGCTGGTGCCGCCGGG	7	-	2116	3225
ENSDARG00000006495	ENSDART00000106679	14	27	27	TGCTCCACCAGATACTCTGCATAG	6	-	2499	3225
ENSDARG00000006495	ENSDART00000106679	14	27	27	TCCACCAGATACTCTGCATAGGCC	6	-	2496	3225
ENSDARG00000006495	ENSDART00000106679	14	27	27	CCCGCCTGCTCGGCCTGCTGCTGCT	7	-	2519	3225
ENSDARG00000006495	ENSDART00000106679	14	27	27	CGCAGCCACGGCGAGTGCGTTTCT	6	-	2611	3225
ENSDARG00000006495	ENSDART00000106679	14	27	27	TTCTCCAGCTGGTGCAGCTGACGAA	7	-	2590	3225
ENSDARG00000006495	ENSDART00000106679	14	28	28	GCCTCCAGAAGTTTCTCTGAAAAC	6	-	2679	3225
ENSDARG00000006495	ENSDART00000106679	14	28	28	TGCTCCAAACACAGAGCAGCTTCT	6	-	2715	3225
ENSDARG00000006495	ENSDART00000106679	14	28	28	AAACACAGAGCAGCTTCTGTGTGT	6	-	2709	3225
ENSDARG00000006495	ENSDART00000106679	14	31	31	AACCACAGAGAGGCGGTTTTTGT	5	-	2927	3225
ENSDARG00000006495	ENSDART00000106679	14	31	31	AACCACAGAGAGGCGGTTTTTGTG	6	-	2926	3225
ENSDARG00000006495	ENSDART00000106679	14	31	31	ACCAAATAACTCAAGGCTGGCTTT	6	-	2965	3225
ENSDARG00000006495	ENSDART00000106679	14	33	33	GCCTTCCTCCGATTTTTAGACGAA	6	-	3102	3225
ENSDARG00000006495	ENSDART00000106680	14	1	1	TACCTCTCCGGTTTGAGGGTTGTAC	7	-	138	3684
ENSDARG00000006495	ENSDART00000106680	14	1	1	AAATACCTCTCCGGTTTGAGGGT	5	-	143	3684
ENSDARG00000006495	ENSDART00000106680	14	1	1	TACCTCTCCGGTTTGAGGGTTGT	5	-	140	3684
ENSDARG00000006495	ENSDART00000106680	14	1	1	CGCTTCAGCAGACTGAGGTTTCT	5	-	13	3684
ENSDARG00000006495	ENSDART00000106680	14	3	3	GTCACCAGCTCTTGGTCTGGGCT	5	-	361	3684
ENSDARG00000006495	ENSDART00000106680	14	4	4	ACCAAAGTCATCCTGATTGATTG	5	-	449	3684
ENSDARG00000006495	ENSDART00000106680	14	5	5	TACTGCTGCTTTCCGCTGGGCGGCC	7	-	540	3684
ENSDARG00000006495	ENSDART00000106680	14	6	6	GTCATCCCATGGCAAGGCAGGCTGT	7	-	567	3684
ENSDARG00000006495	ENSDART00000106680	14	8	8	CAATCAGGCTGCCAGTGGGCCTAA	6	-	749	3684
ENSDARG00000006495	ENSDART00000106680	14	10	10	TCCAGCCCCAGTCATAGGTGCAGCT	7	-	1114	3684
ENSDARG00000006495	ENSDART00000106680	14	10	10	ATCCAAGCCGTGACTGCGCTGAG	5	-	1142	3684
ENSDARG00000006495	ENSDART00000106680	14	10	10	CCCAGCACACACATGCTGGAGCT	5	-	1044	3684
ENSDARG00000006495	ENSDART00000106680	14	10	10	GCCCCAGTCATAGGTGCAGCTGAC	6	-	1111	3684
ENSDARG00000006495	ENSDART00000106680	14	11	11	AAATGCACACATAGGCGGAGGAA	5	-	1238	3684
ENSDARG00000006495	ENSDART00000106680	14	11	11	CTCAAATGCACACATAGGCGGAGGA	7	-	1239	3684
ENSDARG00000006495	ENSDART00000106680	14	14	14	TCCTCACTCAACCACAGGAGTAAAC	7	-	1517	3684
ENSDARG00000006495	ENSDART00000106680	14	20	20	GTTTCCAGATTCCCTCGTGGCATCT	7	-	2123	3684
ENSDARG00000006495	ENSDART00000106680	14	21	21	GAAAGCATCTCTAAATCTGAGGCT	6	-	2197	3684
ENSDARG00000006495	ENSDART00000106680	14	23	23	AGAGTCTCCATTGTGGAGCGTAA	5	-	2449	3684
ENSDARG00000006495	ENSDART00000106680	14	24	24	GTTTCCAGCTCAGGTGTAGTTTTT	6	-	2517	3684
ENSDARG00000006495	ENSDART00000106680	14	25	25	CGCTCACACTGCTGGTGCCGCCGGG	7	-	2578	3684
ENSDARG00000006495	ENSDART00000106680	14	28	28	TTCTCCAGCTGGTGCAGCTGACGAA	7	-	3046	3684
ENSDARG00000006495	ENSDART00000106680	14	28	28	TCCACCAGATACTCTGCATAGGCC	6	-	2952	3684
ENSDARG00000006495	ENSDART00000106680	14	28	28	CCCGCCTGCTCGGCCTGCTGCTGCT	7	-	2975	3684
ENSDARG00000006495	ENSDART00000106680	14	28	28	TGCTCCACCAGATACTCTGCATAG	6	-	2955	3684
ENSDARG00000006495	ENSDART00000106680	14	28	28	CGCAGCCACGGCGAGTGCGTTTCT	6	-	3067	3684
ENSDARG00000006495	ENSDART00000106680	14	29	29	AAACACAGAGCAGCTTCTGTGTGT	6	-	3165	3684
ENSDARG00000006495	ENSDART00000106680	14	29	29	TGCTCCAAACACAGAGCAGCTTCT	6	-	3171	3684
ENSDARG00000006495	ENSDART00000106680	14	29	29	GCCTCCAGAAGTTTCTCTGAAAAC	6	-	3135	3684
ENSDARG00000006495	ENSDART00000106680	14	32	32	ACCAAATAACTCAAGGCTGGCTTT	6	-	3424	3684
ENSDARG00000006495	ENSDART00000106680	14	32	32	AACCACAGAGAGGCGGTTTTTGTG	6	-	3385	3684
ENSDARG00000006495	ENSDART00000106680	14	32	32	AACCACAGAGAGGCGGTTTTTGT	5	-	3386	3684
ENSDARG00000006495	ENSDART00000106680	14	34	34	GCCTTCCTCCGATTTTTAGACGAA	6	-	3561	3684
ENSDARG00000006495	ENSDART00000106681	14	1	1	TACCTCTCCGGTTTGAGGGTTGTAC	7	-	156	3687
ENSDARG00000006495	ENSDART00000106681	14	1	1	TACCTCTCCGGTTTGAGGGTTGT	5	-	158	3687
ENSDARG00000006495	ENSDART00000106681	14	1	1	AAATACCTCTCCGGTTTGAGGGT	5	-	161	3687
ENSDARG00000006495	ENSDART00000106681	14	1	1	CGCTTCAGCAGACTGAGGTTTCT	5	-	31	3687
ENSDARG00000006495	ENSDART00000106681	14	3	3	GTCACCAGCTCTTGGTCTGGGCT	5	-	379	3687
ENSDARG00000006495	ENSDART00000106681	14	4	4	ACCAAAGTCATCCTGATTGATTG	5	-	467	3687
ENSDARG00000006495	ENSDART00000106681	14	5	5	TACTGCTGCTTTCCGCTGGGCGGCC	7	-	558	3687
ENSDARG00000006495	ENSDART00000106681	14	6	6	GTCATCCCATGGCAAGGCAGGCTGT	7	-	585	3687
ENSDARG00000006495	ENSDART00000106681	14	8	8	CAATCAGGCTGCCAGTGGGCCTAA	6	-	767	3687
ENSDARG00000006495	ENSDART00000106681	14	10	10	GCCCCAGTCATAGGTGCAGCTGAC	6	-	1129	3687
ENSDARG00000006495	ENSDART00000106681	14	10	10	CCCAGCACACACATGCTGGAGCT	5	-	1062	3687
ENSDARG00000006495	ENSDART00000106681	14	10	10	ATCCAAGCCGTGACTGCGCTGAG	5	-	1160	3687
ENSDARG00000006495	ENSDART00000106681	14	10	10	TCCAGCCCCAGTCATAGGTGCAGCT	7	-	1132	3687
ENSDARG00000006495	ENSDART00000106681	14	11	11	CTCAAATGCACACATAGGCGGAGGA	7	-	1257	3687
ENSDARG00000006495	ENSDART00000106681	14	11	11	AAATGCACACATAGGCGGAGGAA	5	-	1256	3687
ENSDARG00000006495	ENSDART00000106681	14	12	12	AAATGCAGATGCAGCTTTGTTTTC	6	-	1402	3687
ENSDARG00000006495	ENSDART00000106681	14	12	12	AGAGACCACTTTAAATGCAGATGCA	7	-	1413	3687
ENSDARG00000006495	ENSDART00000106681	14	14	14	TCCTCACTCAACCACAGGAGTAAAC	7	-	1520	3687
ENSDARG00000006495	ENSDART00000106681	14	20	20	GTTTCCAGATTCCCTCGTGGCATCT	7	-	2126	3687
ENSDARG00000006495	ENSDART00000106681	14	21	21	GAAAGCATCTCTAAATCTGAGGCT	6	-	2200	3687
ENSDARG00000006495	ENSDART00000106681	14	23	23	AGAGTCTCCATTGTGGAGCGTAA	5	-	2452	3687
ENSDARG00000006495	ENSDART00000106681	14	24	24	GTTTCCAGCTCAGGTGTAGTTTTT	6	-	2520	3687
ENSDARG00000006495	ENSDART00000106681	14	25	25	CGCTCACACTGCTGGTGCCGCCGGG	7	-	2581	3687
ENSDARG00000006495	ENSDART00000106681	14	28	28	TTCTCCAGCTGGTGCAGCTGACGAA	7	-	3049	3687
ENSDARG00000006495	ENSDART00000106681	14	28	28	TGCTCCACCAGATACTCTGCATAG	6	-	2958	3687
ENSDARG00000006495	ENSDART00000106681	14	28	28	TCCACCAGATACTCTGCATAGGCC	6	-	2955	3687
ENSDARG00000006495	ENSDART00000106681	14	28	28	CCCGCCTGCTCGGCCTGCTGCTGCT	7	-	2978	3687
ENSDARG00000006495	ENSDART00000106681	14	28	28	CGCAGCCACGGCGAGTGCGTTTCT	6	-	3070	3687
ENSDARG00000006495	ENSDART00000106681	14	29	29	GCCTCCAGAAGTTTCTCTGAAAAC	6	-	3138	3687
ENSDARG00000006495	ENSDART00000106681	14	29	29	TGCTCCAAACACAGAGCAGCTTCT	6	-	3174	3687
ENSDARG00000006495	ENSDART00000106681	14	29	29	AAACACAGAGCAGCTTCTGTGTGT	6	-	3168	3687
ENSDARG00000006495	ENSDART00000106681	14	32	32	AACCACAGAGAGGCGGTTTTTGT	5	-	3389	3687
ENSDARG00000006495	ENSDART00000106681	14	32	32	AACCACAGAGAGGCGGTTTTTGTG	6	-	3388	3687
ENSDARG00000006495	ENSDART00000106681	14	32	32	ACCAAATAACTCAAGGCTGGCTTT	6	-	3427	3687
ENSDARG00000006495	ENSDART00000106681	14	34	34	GCCTTCCTCCGATTTTTAGACGAA	6	-	3564	3687
ENSDARG00000006503	ENSDART00000026025	14	1	1	GAATCACTCCGCCGGGCAGCAGCG	6	-	197	747
ENSDARG00000006503	ENSDART00000026025	14	2	2	CACCTCCACTTGGTCCTGCGGTTCT	7	-	545	747
ENSDARG00000006503	ENSDART00000026025	14	3	3	TGCAAACACAGAGGATCTGACGAC	6	-	669	747
ENSDARG00000006503	ENSDART00000026025	14	3	3	GGCGTCGGCCTGCAGCTGAAGCA	5	-	620	747
ENSDARG00000006503	ENSDART00000026025	14	3	3	GCAAACACAGAGGATCTGACGAC	5	-	669	747
ENSDARG00000006518	ENSDART00000020328	14	5	5	GTAATCCTCTGGAGGTGGTGTGTTG	7	-	348	2241
ENSDARG00000006518	ENSDART00000020328	14	5	5	GTAATCCTCTGGAGGTGGTGTGT	5	-	350	2241
ENSDARG00000006518	ENSDART00000020328	14	7	7	GAAGGCACAGATATGGCAGTCTCT	6	-	646	2241
ENSDARG00000006518	ENSDART00000020328	14	8	8	TGCTTCTTCCTCCGGCCGTCTTT	5	-	814	2241
ENSDARG00000006518	ENSDART00000020328	14	8	8	TTCTTCCTCCGGCCGTCTTTGGGG	6	-	810	2241
ENSDARG00000006518	ENSDART00000020328	14	8	8	TTCTTCCTCCGGCCGTCTTTGGG	5	-	811	2241
ENSDARG00000006518	ENSDART00000020328	14	12	12	TTCAAACCAACAGTGGTGTGAGGGA	7	-	1331	2241
ENSDARG00000006518	ENSDART00000020328	14	12	12	CAAACCAACAGTGGTGTGAGGGA	5	-	1331	2241
ENSDARG00000006518	ENSDART00000020328	14	12	12	TTCAAACCAACAGTGGTGTGAGGG	6	-	1332	2241
ENSDARG00000006518	ENSDART00000020328	14	14	14	GACCTCGTCGTACGTTCTTGAGTC	6	-	1606	2241
ENSDARG00000006518	ENSDART00000020328	14	16	16	TTCTTCTTCCGCAGTGCGACTAG	5	-	1870	2241
ENSDARG00000006518	ENSDART00000020328	14	16	16	TTCTTCCGCAGTGCGACTAGTAC	5	-	1867	2241
ENSDARG00000006518	ENSDART00000020328	14	16	16	CTCTTCATCTTCTCTTTTGCCTCT	6	-	1896	2241
ENSDARG00000006636	ENSDART00000005738	14	1	1	TGCACCTGCAACATTGTGGAGCT	5	+	1615	2562
ENSDARG00000006636	ENSDART00000005738	14	1	1	TCCTCAAACGTCGCAAGGGGGTGGA	7	+	1952	2562
ENSDARG00000006636	ENSDART00000005738	14	1	1	TCCAGCACCAGCGTTGTGGTGAAC	6	+	1657	2562
ENSDARG00000006636	ENSDART00000005738	14	1	1	TCCAGCACCAGCGTTGTGGTGAA	5	+	1657	2562
ENSDARG00000006636	ENSDART00000005738	14	1	1	GTATCCAAAGAAGCTGCATTTGAC	6	+	1143	2562
ENSDARG00000006636	ENSDART00000005738	14	1	1	GACTACCTCGAAGTGCTGGAGAA	5	+	2527	2562
ENSDARG00000006636	ENSDART00000005738	14	1	1	CTCCAAGCATGCAGGTCGCCTCT	5	+	1701	2562
ENSDARG00000006636	ENSDART00000005738	14	1	1	CTCAAAATCCAGACAGCGGATTAA	6	+	1061	2562
ENSDARG00000006636	ENSDART00000005738	14	1	1	CCCATCTCCCCGTGCGTGGGGTGCT	7	+	1538	2562
ENSDARG00000006636	ENSDART00000005738	14	1	1	CCCATCTCCCCGTGCGTGGGGTGC	6	+	1538	2562
ENSDARG00000006636	ENSDART00000005738	14	1	1	CAATCATTCAGGACGGAGCCTTT	5	+	1253	2562
ENSDARG00000006636	ENSDART00000005738	14	1	1	CAACGCAGATGTCAATGCGGATAA	6	+	2043	2562
ENSDARG00000006636	ENSDART00000005738	14	1	1	AGACGCTACCGTTTGCTGGCGTT	5	+	593	2562
ENSDARG00000006636	ENSDART00000005738	14	1	1	ACCTGCAACATTGTGGAGCTTAA	5	+	1618	2562
ENSDARG00000006636	ENSDART00000005738	14	1	1	AACGTCGCAAGGGGGTGGAGAAC	5	+	1958	2562
ENSDARG00000006683	ENSDART00000003345	14	1	1	GACTCCATCTCTGAGGGACGTTTTC	7	-	102	2343
ENSDARG00000006683	ENSDART00000003345	14	2	2	GCAGTCCGCTTCGCATTTGGGTTC	6	-	184	2343
ENSDARG00000006683	ENSDART00000003345	14	3	3	GTCGACAGAACTCTGTTGAAGTT	5	-	292	2343
ENSDARG00000006683	ENSDART00000003345	14	7	7	ACCTTCCTCCTGGCGTGTGACGTG	6	-	583	2343
ENSDARG00000006683	ENSDART00000003345	14	8	8	ATCAAATCCTTTTATTGCTTTGGG	6	-	697	2343
ENSDARG00000006683	ENSDART00000003345	14	8	8	ATCAAATCCTTTTATTGCTTTGGGG	7	-	696	2343
ENSDARG00000006683	ENSDART00000003345	14	9	9	AGCCGCCCAGCACGTTCTGCAGCT	6	-	797	2343
ENSDARG00000006683	ENSDART00000003345	14	10	10	TTCCCATTCAGACTGGAGCAGTC	5	-	862	2343
ENSDARG00000006683	ENSDART00000003345	14	11	11	ACAGCCACCAATGCGCTGCTGGC	5	-	956	2343
ENSDARG00000006683	ENSDART00000003345	14	11	11	AACAGCCACCAATGCGCTGCTGGC	6	-	956	2343
ENSDARG00000006683	ENSDART00000003345	14	15	15	AAACCACTCATTCTTGGGCTGGC	5	-	1474	2343
ENSDARG00000006683	ENSDART00000003345	14	16	16	CTCTGCATCCTCTGGCTGTTTGGTT	7	-	1536	2343
ENSDARG00000006683	ENSDART00000003345	14	16	16	TGCATCCTCTGGCTGTTTGGTTAC	6	-	1534	2343
ENSDARG00000006683	ENSDART00000003345	14	19	19	AACTTCTTAATGGGTCTGGGGCT	5	-	1909	2343
ENSDARG00000006683	ENSDART00000003345	14	19	19	AACTTCTTAATGGGTCTGGGGCTTT	7	-	1907	2343
ENSDARG00000006683	ENSDART00000003345	14	20	20	GGCGTCCTCTTCTAGAGCTGCCGTA	7	-	1992	2343
ENSDARG00000006865	ENSDART00000026194	14	1	1	TGCTCCCTCAGGTCATAAGGATTT	6	+	11	1371
ENSDARG00000006865	ENSDART00000026194	14	4	4	CACCACAGACAACAAGCTGCTGAG	6	+	444	1371
ENSDARG00000006865	ENSDART00000026194	14	7	7	TTCACCTGCATTGAGGTGAAGTT	5	+	730	1371
ENSDARG00000006865	ENSDART00000026194	14	7	7	TGCGGCACCGGCTCGGGTGGGTTTG	7	+	852	1371
ENSDARG00000006865	ENSDART00000026194	14	7	7	TGCGGCACCGGCTCGGGTGGGTTT	6	+	852	1371
ENSDARG00000006865	ENSDART00000026194	14	7	7	TGCGGCACCGGCTCGGGTGGGTT	5	+	852	1371
ENSDARG00000006865	ENSDART00000026194	14	7	7	TACATCCCCAGCCTGCTGATTGT	5	+	793	1371
ENSDARG00000006865	ENSDART00000026194	14	7	7	GGCACCGGCTCGGGTGGGTTTGGGT	7	+	855	1371
ENSDARG00000006865	ENSDART00000026194	14	7	7	GGCACCGGCTCGGGTGGGTTTGGG	6	+	855	1371
ENSDARG00000006865	ENSDART00000026194	14	9	9	AACAAAAGATGGGACAGCAGTGGAG	7	+	1158	1371
ENSDARG00000006865	ENSDART00000030509	14	5	5	CACCACAGACAACAAGCTGCTGAG	6	+	453	1380
ENSDARG00000006865	ENSDART00000030509	14	8	8	TTCACCTGCATTGAGGTGAAGTT	5	+	739	1380
ENSDARG00000006865	ENSDART00000030509	14	8	8	TGCGGCACCGGCTCGGGTGGGTTTG	7	+	861	1380
ENSDARG00000006865	ENSDART00000030509	14	8	8	TGCGGCACCGGCTCGGGTGGGTTT	6	+	861	1380
ENSDARG00000006865	ENSDART00000030509	14	8	8	TGCGGCACCGGCTCGGGTGGGTT	5	+	861	1380
ENSDARG00000006865	ENSDART00000030509	14	8	8	TACATCCCCAGCCTGCTGATTGT	5	+	802	1380
ENSDARG00000006865	ENSDART00000030509	14	8	8	GGCACCGGCTCGGGTGGGTTTGGGT	7	+	864	1380
ENSDARG00000006865	ENSDART00000030509	14	8	8	GGCACCGGCTCGGGTGGGTTTGGG	6	+	864	1380
ENSDARG00000006865	ENSDART00000030509	14	10	10	AACAAAAGATGGGACAGCAGTGGAG	7	+	1167	1380
ENSDARG00000006865	ENSDART00000066193	14	4	4	CACCACAGACAACAAGCTGCTGAG	6	+	360	1401
ENSDARG00000006865	ENSDART00000066193	14	7	7	TTCACCTGCATTGAGGTGAAGTT	5	+	646	1401
ENSDARG00000006865	ENSDART00000066193	14	7	7	TGCGGCACCGGCTCGGGTGGGTTTG	7	+	768	1401
ENSDARG00000006865	ENSDART00000066193	14	7	7	TGCGGCACCGGCTCGGGTGGGTTT	6	+	768	1401
ENSDARG00000006865	ENSDART00000066193	14	7	7	TGCGGCACCGGCTCGGGTGGGTT	5	+	768	1401
ENSDARG00000006865	ENSDART00000066193	14	7	7	TACATCCCCAGCCTGCTGATTGT	5	+	709	1401
ENSDARG00000006865	ENSDART00000066193	14	7	7	GGCACCGGCTCGGGTGGGTTTGGGT	7	+	771	1401
ENSDARG00000006865	ENSDART00000066193	14	7	7	GGCACCGGCTCGGGTGGGTTTGGG	6	+	771	1401
ENSDARG00000006865	ENSDART00000066193	14	12	12	AACAAAAGATGGGACAGCAGTGGAG	7	+	1188	1401
ENSDARG00000006924	ENSDART00000020625	14	2	2	GTTCTCCTCGAACGTCGCAGTAGTG	7	-	196	231
ENSDARG00000006924	ENSDART00000020625	14	2	2	AACGTCGCAGTAGTGGATGAAGAC	6	-	187	231
ENSDARG00000007025	ENSDART00000025749	14	3	3	AGCTACACCGGCTCTGTAGAGGGC	6	-	421	651
ENSDARG00000007025	ENSDART00000025749	14	3	3	TCCACCAGCTCTCGCTGCAGTAAAC	7	-	335	651
ENSDARG00000007025	ENSDART00000025749	14	3	3	TACACCGGCTCTGTAGAGGGCTTT	6	-	418	651
ENSDARG00000007025	ENSDART00000025749	14	3	3	TACTCCAGCACACGTGTGTAGTC	5	-	358	651
ENSDARG00000007025	ENSDART00000025749	14	4	4	TTCCTCCACTCGCTGCAGCTGCT	5	-	530	651
ENSDARG00000007025	ENSDART00000025749	14	4	4	CTCCTCGGCTTGTTTTTGTTTGC	5	-	605	651
ENSDARG00000007025	ENSDART00000025749	14	4	4	ATCTGCTCCTCGGCTTGTTTTTGTT	7	-	608	651
ENSDARG00000007222	ENSDART00000018955	14	1	1	CTCGCCCTCTTTAGTGTGGTGTT	5	-	680	2562
ENSDARG00000007222	ENSDART00000018955	14	1	1	CTCGCCCTCTTTAGTGTGGTGTTT	6	-	679	2562
ENSDARG00000007222	ENSDART00000018955	14	1	1	GTTTGCAGAAGAAAGGTTTTTTCT	6	-	419	2562
ENSDARG00000007222	ENSDART00000018955	14	1	1	GTTTGCAGAAGAAAGGTTTTTTC	5	-	420	2562
ENSDARG00000007222	ENSDART00000018955	14	1	1	GTCTTCTTCGCTGTCGGAGTAGCT	6	-	190	2562
ENSDARG00000007222	ENSDART00000018955	14	1	1	GTCGTCTTCTTCGCTGTCGGAGTA	6	-	193	2562
ENSDARG00000007222	ENSDART00000018955	14	1	1	GTCGTCGTCTTCTTCGCTGTCGGA	6	-	196	2562
ENSDARG00000007222	ENSDART00000018955	14	1	1	TCCTCCAGCACTGGCTCTGGCTGT	6	-	282	2562
ENSDARG00000007222	ENSDART00000018955	14	1	1	GTCCTCGCCCTCTTTAGTGTGGTGT	7	-	681	2562
ENSDARG00000007222	ENSDART00000018955	14	1	1	TTCGCCAGCATCACCAGCTGAGGAG	7	-	80	2562
ENSDARG00000007222	ENSDART00000018955	14	1	1	AGCATCACCAGCTGAGGAGCAGAC	6	-	75	2562
ENSDARG00000007222	ENSDART00000018955	14	1	1	TGCTTCCCCTCAGTGCTGTATTC	5	-	136	2562
ENSDARG00000007222	ENSDART00000018955	14	3	3	TTCAGCTACAGGAGGATTTTGAGAT	7	-	2058	2562
ENSDARG00000007222	ENSDART00000018955	14	3	3	TTCAGCTACAGGAGGATTTTGAG	5	-	2060	2562
ENSDARG00000007222	ENSDART00000018955	14	3	3	CTCTTCTTCTCGTTGGGTTGCGGCT	7	-	1439	2562
ENSDARG00000007222	ENSDART00000018955	14	3	3	TCCTTCAGAGGCGCTGTCGCTGAT	6	-	2344	2562
ENSDARG00000007222	ENSDART00000018955	14	3	3	TCCTCCATCATTACTGTGGATGCC	6	-	2314	2562
ENSDARG00000007222	ENSDART00000018955	14	3	3	TCCATCTCCAGAGCGAAGCTGCG	5	-	2479	2562
ENSDARG00000007222	ENSDART00000018955	14	3	3	TCCTCCATCATTACTGTGGATGC	5	-	2315	2562
ENSDARG00000007222	ENSDART00000018955	14	3	3	GTCCACTTCTGGAGCATCTGGCGCT	7	-	2187	2562
ENSDARG00000007222	ENSDART00000018955	14	3	3	GTCATCTTCAGCATCTGCAGGCTTG	7	-	2286	2562
ENSDARG00000007222	ENSDART00000018955	14	3	3	ACAGGCTTCTCCTTCTTCTGACGGC	7	-	1619	2562
ENSDARG00000007222	ENSDART00000018955	14	3	3	ACAGTCATCGCTCTGCTGCTGAA	5	-	1658	2562
ENSDARG00000007222	ENSDART00000018955	14	3	3	AGATTCATCAATACTGTCGTCGGG	6	-	2038	2562
ENSDARG00000007222	ENSDART00000018955	14	3	3	AGCACCGTCGCTGTCGGTCGGAGAT	7	-	2229	2562
ENSDARG00000007222	ENSDART00000018955	14	3	3	AGCATCTGCAGGCTTGTGCTGCA	5	-	2279	2562
ENSDARG00000007222	ENSDART00000018955	14	3	3	ATCTCCAGAGCGAAGCTGCGGTC	5	-	2476	2562
ENSDARG00000007222	ENSDART00000018955	14	3	3	ATCTTCAGCATCTGCAGGCTTGTGC	7	-	2283	2562
ENSDARG00000007222	ENSDART00000018955	14	3	3	CTCCACCTCCAGAGGGCGCTGGA	5	-	2153	2562
ENSDARG00000007222	ENSDART00000018955	14	3	3	GGCTTCTCCTTCTTCTGACGGCTTT	7	-	1616	2562
ENSDARG00000007222	ENSDART00000018955	14	3	3	GCCATCAGCCCAGAGTCGTAGCT	5	-	2368	2562
ENSDARG00000007222	ENSDART00000018955	14	3	3	GACTTCCTCTACAGCTGGAGCTTTC	7	-	2130	2562
ENSDARG00000007222	ENSDART00000018955	14	3	3	CTCTGCTGCTGAACGCTGGAGTC	5	-	1648	2562
ENSDARG00000007222	ENSDART00000018955	14	3	3	CTCGTCATCTTCAGCATCTGCAGGC	7	-	2289	2562
ENSDARG00000007222	ENSDART00000018955	14	3	3	CTCCTCTTCCACGTTCTGGGTTT	5	-	1841	2562
ENSDARG00000007376	ENSDART00000005757	14	1	1	GACTTCAAATGTTGGCGTGAGAC	5	-	221	381
ENSDARG00000007376	ENSDART00000005757	14	1	1	GCCATCCTCCCAAATCTGCCTGT	5	-	255	381
ENSDARG00000007576	ENSDART00000043573	14	3	3	ACACCATTCTGACGGGTCTGAAGGA	7	-	334	663
ENSDARG00000007576	ENSDART00000043573	14	4	4	TTCCACAGCTGACCATGATGCTGCC	7	-	472	663
ENSDARG00000007576	ENSDART00000043573	14	5	5	TGCCACTGCATGTCGCGGATGCG	5	-	613	663
ENSDARG00000007576	ENSDART00000043573	14	6	6	AACGCCCACTTTAGTTCTGCAGAG	6	-	658	663
ENSDARG00000007576	ENSDART00000074097	14	5	5	ACACCATTCTGACGGGTCTGAAGGA	7	-	388	711
ENSDARG00000007576	ENSDART00000074097	14	6	6	TTCCACAGCTGACCATGATGCTGCC	7	-	526	711
ENSDARG00000007576	ENSDART00000074097	14	7	7	TGCCACTGCATGTCGCGGATGCG	5	-	667	711
ENSDARG00000007576	ENSDART00000105434	14	4	4	ACACCATTCTGACGGGTCTGAAGGA	7	-	289	573
ENSDARG00000007576	ENSDART00000105434	14	5	5	TTCCACAGCTGACCATGATGCTGCC	7	-	430	573
ENSDARG00000007576	ENSDART00000105436	14	4	4	ACACCATTCTGACGGGTCTGAAGGA	7	-	397	720
ENSDARG00000007576	ENSDART00000105436	14	5	5	TTCCACAGCTGACCATGATGCTGCC	7	-	535	720
ENSDARG00000007576	ENSDART00000105436	14	6	6	TGCCACTGCATGTCGCGGATGCG	5	-	676	720
ENSDARG00000007627	ENSDART00000003904	14	2	2	CACGGCACATTCCAGACTGAGAC	5	+	334	6453
ENSDARG00000007627	ENSDART00000003904	14	2	2	ACCAGCAGCTGCGTCTGTGAAGCC	6	+	355	6453
ENSDARG00000007627	ENSDART00000003904	14	2	2	AGCAGCTGCGTCTGTGAAGCCAAC	6	+	358	6453
ENSDARG00000007627	ENSDART00000003904	14	3	3	GCAGTCCTCACGGCGTGTGTGTTG	6	+	425	6453
ENSDARG00000007627	ENSDART00000003904	14	3	3	GAAAACTGCAATATCGGTGAGTTC	6	+	577	6453
ENSDARG00000007627	ENSDART00000003904	14	4	4	TGCAACAACAACGGCAGGTGCATTC	7	+	610	6453
ENSDARG00000007627	ENSDART00000003904	14	5	5	CAAGGCTTCTATCAGCGTGTGGGCT	7	+	865	6453
ENSDARG00000007627	ENSDART00000003904	14	5	5	CACTCATACCCTACCAGGAGAAAAC	7	+	909	6453
ENSDARG00000007627	ENSDART00000003904	14	6	6	GCACTCCTCTGATTGGGGTGAAC	5	+	989	6453
ENSDARG00000007627	ENSDART00000003904	14	8	8	GTCCACCTCATGGTGGCTGTGGAG	6	+	1462	6453
ENSDARG00000007627	ENSDART00000003904	14	8	8	AAAGTCTACGGACTCGCGGAGGCT	6	+	1570	6453
ENSDARG00000007627	ENSDART00000003904	14	8	8	GCCTACAAACCTGTTCTGAAGGT	5	+	1399	6453
ENSDARG00000007627	ENSDART00000003904	14	10	10	CCCATCATCAGCACTGTAATGGGGA	7	+	1792	6453
ENSDARG00000007627	ENSDART00000003904	14	11	11	TCCAACAGAACGTGGAGGTGGTGGC	7	+	2111	6453
ENSDARG00000007627	ENSDART00000003904	14	11	11	AGCTCCAACAGAACGTGGAGGTG	5	+	2108	6453
ENSDARG00000007627	ENSDART00000003904	14	11	11	TCCAACAGAACGTGGAGGTGGTG	5	+	2111	6453
ENSDARG00000007627	ENSDART00000003904	14	11	11	AGCTCCAACAGAACGTGGAGGTGGT	7	+	2108	6453
ENSDARG00000007627	ENSDART00000003904	14	12	12	ATCATCTCCACCCTGCTGGGGTC	5	+	2299	6453
ENSDARG00000007627	ENSDART00000003904	14	12	12	GGCATCATCTCCACCCTGCTGGGGT	7	+	2296	6453
ENSDARG00000007627	ENSDART00000003904	14	13	13	GGCGTCGTCCGGCGAGCAGGAGGT	6	+	2907	6453
ENSDARG00000007627	ENSDART00000003904	14	13	13	TACCTAACCGGTGACGGCTTTGCT	6	+	2743	6453
ENSDARG00000007627	ENSDART00000003904	14	13	13	TGCGACTGCAAGACCGACGTCAAC	6	+	2710	6453
ENSDARG00000007627	ENSDART00000003904	14	13	13	GTTACCTAACCGGTGACGGCTTT	5	+	2741	6453
ENSDARG00000007627	ENSDART00000003904	14	13	13	GTATTCGCAGCGTGGCGGCAGAT	5	+	2651	6453
ENSDARG00000007627	ENSDART00000003904	14	15	15	CACTCCTTATGGATTCTGTATGC	5	+	3472	6453
ENSDARG00000007627	ENSDART00000003904	14	15	15	AGAGCCACACATTCTGGCTGGTGC	6	+	3522	6453
ENSDARG00000007627	ENSDART00000003904	14	15	15	AGAGCCACACATTCTGGCTGGTGCT	7	+	3522	6453
ENSDARG00000007627	ENSDART00000003904	14	15	15	AGCCACACATTCTGGCTGGTGCT	5	+	3524	6453
ENSDARG00000007627	ENSDART00000003904	14	16	16	AGCAGCAACGGGCAGCTGAGTGC	5	+	3838	6453
ENSDARG00000007627	ENSDART00000003904	14	16	16	CGCAGCAGCAACGGGCAGCTGAG	5	+	3835	6453
ENSDARG00000007627	ENSDART00000003904	14	16	16	CCCGTCAACCTCACTCGCAGCAGCA	7	+	3820	6453
ENSDARG00000007627	ENSDART00000003904	14	17	17	GTCAGCGGCAGTACGTCTTTGAA	5	+	3992	6453
ENSDARG00000007627	ENSDART00000003904	14	17	17	GTATACCTCAATGAGAAGATGAC	5	+	4789	6453
ENSDARG00000007627	ENSDART00000003904	14	17	17	TTATACGGCCTACGGCGAGGTCTAC	7	+	5319	6453
ENSDARG00000007627	ENSDART00000003904	14	17	17	TACAAAGTCCACCGTGGGGCAAC	5	+	5079	6453
ENSDARG00000007627	ENSDART00000003904	14	17	17	CAATGCCTCTGTCGCTGTAGATTAC	7	+	4128	6453
ENSDARG00000007627	ENSDART00000003904	14	17	17	CAAGACTGCTTCATTTTGGGGTG	5	+	5408	6453
ENSDARG00000007627	ENSDART00000003904	14	17	17	CTACGCTTATGACAGTAGTCTGC	5	+	4422	6453
ENSDARG00000007627	ENSDART00000003904	14	17	17	GAACACCACTGGCAGTGTTTGGCA	6	+	5267	6453
ENSDARG00000007627	ENSDART00000003904	14	17	17	GAACACCACTGGCAGTGTTTGGC	5	+	5267	6453
ENSDARG00000007627	ENSDART00000003904	14	17	17	CAAGACTGCTTCATTTTGGGGTGCG	7	+	5408	6453
ENSDARG00000007627	ENSDART00000003904	14	19	19	TCCTCCAAACCCTGGCTGTGGTTTG	7	+	5809	6453
ENSDARG00000007627	ENSDART00000003904	14	19	19	AGCTTCTTACCAGTGGACGAGTTC	6	+	6335	6453
ENSDARG00000007627	ENSDART00000003904	14	19	19	AGCGTCAACAACATGCAGTTTCT	5	+	6415	6453
ENSDARG00000007627	ENSDART00000003904	14	19	19	TCCTCCAAACCCTGGCTGTGGTT	5	+	5809	6453
ENSDARG00000007627	ENSDART00000003904	14	19	19	GGCAGCTTCTTACCAGTGGACGAG	6	+	6332	6453
ENSDARG00000007627	ENSDART00000003904	14	19	19	CGCTGCGGCTCACCAGTGGACGGA	6	+	6047	6453
ENSDARG00000007627	ENSDART00000003904	14	19	19	CTCCAAACCCTGGCTGTGGTTTG	5	+	5811	6453
ENSDARG00000007627	ENSDART00000003904	14	19	19	CTCCAAACCCTGGCTGTGGTTTGC	6	+	5811	6453
ENSDARG00000007627	ENSDART00000003904	14	19	19	CTCCAAACCCTGGCTGTGGTTTGCC	7	+	5811	6453
ENSDARG00000007627	ENSDART00000003904	14	19	19	GAACACGGCGATTTGCGGATGTG	5	+	6131	6453
ENSDARG00000007628	ENSDART00000014515	14	1	1	GTATTCCCCGGACAGAAGCCTGT	5	-	257	1107
ENSDARG00000007628	ENSDART00000014515	14	2	2	AACTCAAGCCTTGTGGGGGGACGGT	7	-	454	1107
ENSDARG00000007628	ENSDART00000014515	14	3	3	GTCTTCAACTGGAATGCTTTTGTA	6	-	700	1107
ENSDARG00000007628	ENSDART00000014515	14	4	4	GTCTCAGCAGGAGGGTGAGGTAGTG	7	-	1098	1107
ENSDARG00000007628	ENSDART00000014515	14	4	4	GGCCTCTTCCAGTTTGACGCGGTT	6	-	871	1107
ENSDARG00000007628	ENSDART00000014515	14	4	4	GAAGGCCTCTTCCAGTTTGACGCG	6	-	874	1107
ENSDARG00000007641	ENSDART00000002232	14	1	1	TTCTGCAGCTGCCGGTGAAGGCGGA	7	+	224	699
ENSDARG00000007641	ENSDART00000002232	14	1	1	TTCCCAAGCTGCAGAGGAGGATGCC	7	+	33	699
ENSDARG00000007641	ENSDART00000002232	14	1	1	ACCCGCGTCACTGTGCAGGAGGA	5	+	91	699
ENSDARG00000007641	ENSDART00000002232	14	1	1	TTCCCAAGCTGCAGAGGAGGATGC	6	+	33	699
ENSDARG00000007641	ENSDART00000002232	14	1	1	AGCTGCAGAGGAGGATGCCGGAGTG	7	+	39	699
ENSDARG00000007641	ENSDART00000002232	14	1	1	TGCAGCTGCCGGTGAAGGCGGAGAG	7	+	227	699
ENSDARG00000007641	ENSDART00000002232	14	2	2	TCCATCGCCGAGCGGGCCGAGTTC	6	+	418	699
ENSDARG00000007641	ENSDART00000002232	14	2	2	CGCAGCTGCTGGCGCTGGAGCGGAA	7	+	371	699
ENSDARG00000007641	ENSDART00000002232	14	2	2	CACGGCGCAGCTGCTGGCGCTGGA	6	+	366	699
ENSDARG00000007641	ENSDART00000002232	14	2	2	CACAAAACCAACCGGAAGCCGCG	5	+	331	699
ENSDARG00000007641	ENSDART00000002232	14	2	2	AGCTCCCTCAGCCTGACGGAGAC	5	+	445	699
ENSDARG00000007641	ENSDART00000002232	14	2	2	ACACAAAACCAACCGGAAGCCGCG	6	+	330	699
ENSDARG00000007641	ENSDART00000002232	14	2	2	AAAACCAACCGGAAGCCGCGGAC	5	+	334	699
ENSDARG00000007864	ENSDART00000023127	14	4	4	GTCACCGCAGCCAAAGTCGATTAG	6	-	508	828
ENSDARG00000007864	ENSDART00000023127	14	4	4	GCCAAAGTCGATTAGTTTGACTTG	6	-	499	828
ENSDARG00000007864	ENSDART00000023127	14	4	4	CACTTCCACGAACAGTGGCTTGGAA	7	-	201	828
ENSDARG00000007864	ENSDART00000023127	14	4	4	CACCGCAGCCAAAGTCGATTAGTTT	7	-	505	828
ENSDARG00000007864	ENSDART00000023127	14	4	4	ACATCAAGCTCCGTGCCTGAGAT	5	-	381	828
ENSDARG00000007864	ENSDART00000023127	14	5	5	TTATGCCCAGAGACCAGACGGTTAA	7	-	625	828
ENSDARG00000007864	ENSDART00000023127	14	5	5	TACTTCAAATCCACGAAGAATTC	5	-	589	828
ENSDARG00000007864	ENSDART00000032308	14	1	1	ACCTTCAGCCTCGGGATAAGCTGTA	7	-	21	807
ENSDARG00000007864	ENSDART00000032308	14	1	1	TTCAGCCTCGGGATAAGCTGTATTT	7	-	18	807
ENSDARG00000007864	ENSDART00000032308	14	4	4	ACATCAAGCTACGTGCCTGAGAT	5	-	378	807
ENSDARG00000007864	ENSDART00000032308	14	4	4	CTCGGCAACACCGGGCTGGAGAA	5	-	182	807
ENSDARG00000007864	ENSDART00000032308	14	4	4	GCCAAAGTCAATTAGTTTGACTTG	6	-	496	807
ENSDARG00000007864	ENSDART00000032308	14	5	5	TTATGCCCAGAGACCAGACGGTTAA	7	-	625	807
ENSDARG00000007864	ENSDART00000064882	14	1	1	GCCAAAGTCAATTAGTTTGACTTG	6	-	46	909
ENSDARG00000007864	ENSDART00000064882	14	4	4	GTCACCGCAGCCAAAGTCGATTAG	6	-	550	909
ENSDARG00000007864	ENSDART00000064882	14	4	4	GCCAAAGTCGATTAGTTTGACTTG	6	-	541	909
ENSDARG00000007864	ENSDART00000064882	14	4	4	CACTTCCACGAACAGTGGCTTGGAA	7	-	243	909
ENSDARG00000007864	ENSDART00000064882	14	4	4	CACCGCAGCCAAAGTCGATTAGTTT	7	-	547	909
ENSDARG00000007864	ENSDART00000064882	14	4	4	ACATCAAGCTCCGTGCCTGAGAT	5	-	423	909
ENSDARG00000007864	ENSDART00000064882	14	5	5	TACTTCAAATCCACGAAGAATTC	5	-	631	909
ENSDARG00000007864	ENSDART00000064882	14	5	5	TTATGCCCAGAGACCAGACGGTTAA	7	-	667	909
ENSDARG00000007864	ENSDART00000079704	14	4	4	GCCAAAGTCAATTAGTTTGACTTG	6	-	544	948
ENSDARG00000007864	ENSDART00000079704	14	4	4	CTCGGCAACACCGGGCTGGAGAA	5	-	230	948
ENSDARG00000007864	ENSDART00000079704	14	4	4	ACATCAAGCTACGTGCCTGAGAT	5	-	426	948
ENSDARG00000007864	ENSDART00000079704	14	5	5	TTATGCCCAGAGACCAGACGGTTAA	7	-	673	948
ENSDARG00000007926	ENSDART00000027275	14	1	1	TCCTCACGCAGAGCGTTGATTCT	5	-	31	1101
ENSDARG00000007926	ENSDART00000027275	14	1	1	CTCACCTCCTCTTTTCTTTGACTAG	7	-	95	1101
ENSDARG00000007926	ENSDART00000027275	14	1	1	CACCTCCTCTTTTCTTTGACTAG	5	-	95	1101
ENSDARG00000007926	ENSDART00000027275	14	2	2	TCCAAACCCTGACGAGTCTGCCGAT	7	-	152	1101
ENSDARG00000007926	ENSDART00000027275	14	3	3	TGCAACTCCAGCTCCTTCTGTAGCT	7	-	233	1101
ENSDARG00000007926	ENSDART00000027275	14	3	3	TGCACCACCTGTGCTTTGTTGAA	5	-	385	1101
ENSDARG00000007926	ENSDART00000027275	14	5	5	CACGTCTTCTGAGTTCTGAAGCC	5	-	500	1101
ENSDARG00000007926	ENSDART00000027275	14	5	5	TTCTTCTGCACGTCTTCTGAGTTC	6	-	507	1101
ENSDARG00000007926	ENSDART00000027275	14	6	6	TCCTTCTGCAGGATCTGACGCTGTT	7	-	656	1101
ENSDARG00000007926	ENSDART00000027275	14	6	6	ACCGTCTGCAGGCCCTGCAGTTGCT	7	-	728	1101
ENSDARG00000007926	ENSDART00000027275	14	6	6	AGCTCCTTCTGCAGGATCTGACGCT	7	-	659	1101
ENSDARG00000007926	ENSDART00000027275	14	7	7	CACAACTGCTGGAGCTGCTGCTTCT	7	-	773	1101
ENSDARG00000007926	ENSDART00000027275	14	7	7	CTCTTCACACAACTGCTGGAGCT	5	-	782	1101
ENSDARG00000007926	ENSDART00000027275	14	10	10	AGCTCATTACTGGAGCAGTTGCC	5	-	1006	1101
ENSDARG00000007960	ENSDART00000008158	14	2	1	AACGGCCACGAGGGTGAGGATGAT	6	+	49	1020
ENSDARG00000007960	ENSDART00000008158	14	5	4	CAAGTCAAACAAGAGGAGAGGCT	5	+	573	1020
ENSDARG00000007960	ENSDART00000008158	14	6	5	AGCAGCAGCAGTATGGAGGTCGCT	6	+	737	1020
ENSDARG00000007960	ENSDART00000008158	14	7	6	AACTACGACTACTCGGGCGGCTAC	6	+	910	1020
ENSDARG00000007960	ENSDART00000105367	14	5	5	CAAGTCAAACAAGAGGAGAGGCT	5	+	495	921
ENSDARG00000007960	ENSDART00000105367	14	6	6	AGCAGCAGCAGTATGGAGGTCGCT	6	+	635	921
ENSDARG00000007960	ENSDART00000105367	14	7	7	AACTACGACTACTCGGGCGGCTAC	6	+	808	921
ENSDARG00000007993	ENSDART00000009443	14	1	1	ATCAACATCACAAATGGAGAGGTA	6	+	112	1095
ENSDARG00000007993	ENSDART00000009443	14	2	2	ACAAAATTCTCCAGGGAGGAGTC	5	+	200	1095
ENSDARG00000007993	ENSDART00000009443	14	5	5	AGAATCTCCAGTGGGGAAGAGGAA	6	+	471	1095
ENSDARG00000007993	ENSDART00000009443	14	8	8	AGAAACAGAAATATGAGAAGATTAG	7	+	779	1095
ENSDARG00000007993	ENSDART00000009443	14	8	8	GTCGACCCCTGTTGAGGTGTTGTG	6	+	816	1095
ENSDARG00000007993	ENSDART00000009443	14	8	8	GTCGACCCCTGTTGAGGTGTTGTGT	7	+	816	1095
ENSDARG00000007993	ENSDART00000052520	14	1	1	ATCAACATCACAAATGGAGAGGTA	6	+	112	1011
ENSDARG00000007993	ENSDART00000052520	14	2	2	ACAAAATTCTCCAGGGAGGAGTC	5	+	200	1011
ENSDARG00000007993	ENSDART00000052520	14	7	7	GTCGACCCCTGTTGAGGTGTTGTGT	7	+	732	1011
ENSDARG00000007993	ENSDART00000052520	14	7	7	GTCGACCCCTGTTGAGGTGTTGTG	6	+	732	1011
ENSDARG00000007993	ENSDART00000052520	14	7	7	AGAAACAGAAATATGAGAAGATTAG	7	+	695	1011
ENSDARG00000008540	ENSDART00000003310	14	1	1	GTATCCCGCGTACGCGGCGGCGTT	6	+	720	735
ENSDARG00000008540	ENSDART00000003310	14	1	1	GGCGACCGCGTTTTCGGGCGCAGTC	7	+	540	735
ENSDARG00000008540	ENSDART00000003310	14	1	1	GGCAGCGGCGGCGGCGGCCGCAGCG	7	+	387	735
ENSDARG00000008540	ENSDART00000003310	14	1	1	GCCCAAGACTTTAATGAAGAAGGA	6	+	255	735
ENSDARG00000008540	ENSDART00000003310	14	1	1	GCAAGCGCCTCGGAGCGGAGTGGAA	7	+	125	735
ENSDARG00000008540	ENSDART00000003310	14	1	1	CAAGGCAGCGGCGGCGGCGGCCGCA	7	+	384	735
ENSDARG00000008540	ENSDART00000003310	14	1	1	AGCGGCGGCGGCGGCCGCAGCGGCG	7	+	390	735
ENSDARG00000008540	ENSDART00000003310	14	1	1	AGCCCAAGACTTTAATGAAGAAGGA	7	+	254	735
ENSDARG00000008540	ENSDART00000003310	14	1	1	AAATACAGACCCCGGAGGAAGCC	5	+	235	735
ENSDARG00000008884	ENSDART00000024075	14	1	1	GGCGTCATCGAGCCCGTGTGTCGTG	7	+	12	654
ENSDARG00000008884	ENSDART00000024075	14	2	2	TACCAAAACACTATGCGGCTGAC	5	+	80	654
ENSDARG00000008884	ENSDART00000024075	14	4	4	GACATCAAAGTGATTGGTGGAGAT	6	+	346	654
ENSDARG00000009017	ENSDART00000007671	14	2	2	GACATCCCAACATCCTGTCGTATGT	7	+	221	2505
ENSDARG00000009017	ENSDART00000007671	14	3	3	TACATCGTCACAGAGCCGGTGAC	5	+	274	2505
ENSDARG00000009017	ENSDART00000007671	14	4	4	AGAGCCCCAACAGTGGTGGAGAA	5	+	575	2505
ENSDARG00000009017	ENSDART00000007671	14	7	7	GCCTGCAGAGAAGCAGCAGTTTTT	6	+	858	2505
ENSDARG00000009017	ENSDART00000007671	14	7	7	TCCTCACACCACTGTTTAAGGTGAT	7	+	989	2505
ENSDARG00000009017	ENSDART00000007671	14	7	7	AGAGCCTGCAGAGAAGCAGCAGTT	6	+	855	2505
ENSDARG00000009017	ENSDART00000007671	14	7	7	CTCAGCTGCTTACAGCTTTTGAGTT	7	+	944	2505
ENSDARG00000009017	ENSDART00000007671	14	7	7	CTCAGCTGCTTACAGCTTTTGAG	5	+	944	2505
ENSDARG00000009017	ENSDART00000007671	14	7	7	AGCTGCTTACAGCTTTTGAGTTT	5	+	947	2505
ENSDARG00000009017	ENSDART00000007671	14	10	10	GTTGGCACCTAAACTGAATGAGAC	6	+	1242	2505
ENSDARG00000009017	ENSDART00000007671	14	10	10	GCCCCCTACCTCAATGCTGGGGTA	6	+	1366	2505
ENSDARG00000009017	ENSDART00000007671	14	10	10	GCCCCCTACCTCAATGCTGGGGT	5	+	1366	2505
ENSDARG00000009017	ENSDART00000007671	14	11	11	ATCTCAGCATTCTCGCGGGCAAC	5	+	1405	2505
ENSDARG00000009017	ENSDART00000007671	14	11	11	TCCGGCCTCACGTGCAGCAGGTGTG	7	+	1440	2505
ENSDARG00000009017	ENSDART00000007671	14	13	13	GGCTGCTACATGGGCAGGATGGGCG	7	+	1689	2505
ENSDARG00000009017	ENSDART00000007671	14	13	13	AAACACTGCAGACAAAGGTGAGTAA	7	+	1830	2505
ENSDARG00000009017	ENSDART00000007671	14	16	16	TTCACCTGCTGATGAGGGCTGGGGA	7	+	2094	2505
ENSDARG00000009017	ENSDART00000007671	14	16	16	GTCCACAACATCTGATCTGCTGTC	6	+	2265	2505
ENSDARG00000009017	ENSDART00000074035	14	2	2	GACATCCCAACATCCTGTCGTATGT	7	+	221	2418
ENSDARG00000009017	ENSDART00000074035	14	3	3	TACATCGTCACAGAGCCGGTGAC	5	+	274	2418
ENSDARG00000009017	ENSDART00000074035	14	4	4	AGAGCCCCAACAGTGGTGGAGAA	5	+	575	2418
ENSDARG00000009017	ENSDART00000074035	14	7	7	TCCTCACACCACTGTTTAAGGTGAT	7	+	989	2418
ENSDARG00000009017	ENSDART00000074035	14	7	7	GCCTGCAGAGAAGCAGCAGTTTTT	6	+	858	2418
ENSDARG00000009017	ENSDART00000074035	14	7	7	CTCAGCTGCTTACAGCTTTTGAGTT	7	+	944	2418
ENSDARG00000009017	ENSDART00000074035	14	7	7	CTCAGCTGCTTACAGCTTTTGAG	5	+	944	2418
ENSDARG00000009017	ENSDART00000074035	14	7	7	AGAGCCTGCAGAGAAGCAGCAGTT	6	+	855	2418
ENSDARG00000009017	ENSDART00000074035	14	7	7	AGCTGCTTACAGCTTTTGAGTTT	5	+	947	2418
ENSDARG00000009017	ENSDART00000074035	14	10	10	GCCCCCTACCTCAATGCTGGGGTA	6	+	1366	2418
ENSDARG00000009017	ENSDART00000074035	14	10	10	GCCCCCTACCTCAATGCTGGGGT	5	+	1366	2418
ENSDARG00000009017	ENSDART00000074035	14	10	10	GTTGGCACCTAAACTGAATGAGAC	6	+	1242	2418
ENSDARG00000009017	ENSDART00000074035	14	11	11	ATCTCAGCATTCTCGCGGGCAAC	5	+	1405	2418
ENSDARG00000009017	ENSDART00000074035	14	11	11	TCCGGCCTCACGTGCAGCAGGTGTG	7	+	1440	2418
ENSDARG00000009017	ENSDART00000074035	14	13	13	GGCTGCTACATGGGCAGGATGGGCG	7	+	1689	2418
ENSDARG00000009017	ENSDART00000074035	14	15	15	TTCACCTGCTGATGAGGGCTGGGGA	7	+	2049	2418
ENSDARG00000009017	ENSDART00000074035	14	15	15	AAAGTCCTCAGAGGCGGTGAAGAA	6	+	1944	2418
ENSDARG00000009017	ENSDART00000074035	14	15	15	GTCCTCAGAGGCGGTGAAGAAGCA	6	+	1947	2418
ENSDARG00000009017	ENSDART00000074035	14	16	16	GTCCACAACATCTGATCTGCTGTC	6	+	2178	2418
ENSDARG00000009017	ENSDART00000074038	14	2	2	GACATCCCAACATCCTGTCGTATGT	7	+	221	2454
ENSDARG00000009017	ENSDART00000074038	14	3	3	TACATCGTCACAGAGCCGGTGAC	5	+	274	2454
ENSDARG00000009017	ENSDART00000074038	14	4	4	AGAGCCCCAACAGTGGTGGAGAA	5	+	575	2454
ENSDARG00000009017	ENSDART00000074038	14	7	7	TCCTCACACCACTGTTTAAGGTGAT	7	+	989	2454
ENSDARG00000009017	ENSDART00000074038	14	7	7	GCCTGCAGAGAAGCAGCAGTTTTT	6	+	858	2454
ENSDARG00000009017	ENSDART00000074038	14	7	7	CTCAGCTGCTTACAGCTTTTGAGTT	7	+	944	2454
ENSDARG00000009017	ENSDART00000074038	14	7	7	CTCAGCTGCTTACAGCTTTTGAG	5	+	944	2454
ENSDARG00000009017	ENSDART00000074038	14	7	7	AGCTGCTTACAGCTTTTGAGTTT	5	+	947	2454
ENSDARG00000009017	ENSDART00000074038	14	7	7	AGAGCCTGCAGAGAAGCAGCAGTT	6	+	855	2454
ENSDARG00000009017	ENSDART00000074038	14	10	10	GTTGGCACCTAAACTGAATGAGAC	6	+	1242	2454
ENSDARG00000009017	ENSDART00000074038	14	10	10	GCCCCCTACCTCAATGCTGGGGT	5	+	1366	2454
ENSDARG00000009017	ENSDART00000074038	14	10	10	GCCCCCTACCTCAATGCTGGGGTA	6	+	1366	2454
ENSDARG00000009017	ENSDART00000074038	14	11	11	TCCGGCCTCACGTGCAGCAGGTGTG	7	+	1440	2454
ENSDARG00000009017	ENSDART00000074038	14	11	11	ATCTCAGCATTCTCGCGGGCAAC	5	+	1405	2454
ENSDARG00000009017	ENSDART00000074038	14	13	13	GGCTGCTACATGGGCAGGATGGGCG	7	+	1689	2454
ENSDARG00000009017	ENSDART00000074038	14	13	13	AAACACTGCAGACAAAGGTGAGTAA	7	+	1830	2454
ENSDARG00000009017	ENSDART00000074038	14	16	16	AAAGTCCTCAGAGGCGGTGAAGAA	6	+	2052	2454
ENSDARG00000009017	ENSDART00000074038	14	16	16	GTCCTCAGAGGCGGTGAAGAAGCA	6	+	2055	2454
ENSDARG00000009017	ENSDART00000074038	14	17	17	GTCCACAACATCTGATCTGCTGTC	6	+	2214	2454
ENSDARG00000009087	ENSDART00000026021	14	5	5	ATCATCTTCGGCATCAGTCTAGAAC	7	-	425	711
ENSDARG00000009087	ENSDART00000026021	14	5	5	GCATACTCCTCATGGGCAGATGCA	6	-	449	711
ENSDARG00000009087	ENSDART00000026021	14	6	6	CACACCAGCAGTACCCGGTGCTGTG	7	-	631	711
ENSDARG00000009087	ENSDART00000026021	14	6	6	GCCCTCCTCATCGCATGCAGGCTTG	7	-	582	711
ENSDARG00000009087	ENSDART00000105380	14	2	2	ATCATCTTCGGCATCAGTCTAGAAC	7	-	206	483
ENSDARG00000009087	ENSDART00000105380	14	2	2	GCATACTCCTCATGGGCAGATGCA	6	-	230	483
ENSDARG00000009087	ENSDART00000105380	14	3	3	GCCCTCCTCATCGCATGCAGGCTTG	7	-	363	483
ENSDARG00000009087	ENSDART00000105380	14	3	3	CACACCAGCAGTACCCGGTGCTGTG	7	-	412	483
ENSDARG00000009209	ENSDART00000026195	14	1	1	GAAGACTGCCCGTACATGTGTTTGT	7	+	23	2148
ENSDARG00000009209	ENSDART00000026195	14	5	5	TTCTTCTTCACTGATTGCCTTTTCT	7	+	679	2148
ENSDARG00000009209	ENSDART00000026195	14	6	6	GCCATCTTCAATGAGCTGCAGGT	5	+	745	2148
ENSDARG00000009209	ENSDART00000026195	14	12	12	TTCTACCACGCTGCTGGTGGTCTTC	7	+	1473	2148
ENSDARG00000009209	ENSDART00000026195	14	12	12	GTTTTCTACCACGCTGCTGGTGGT	6	+	1470	2148
ENSDARG00000009209	ENSDART00000026195	14	12	12	CTACCACGCTGCTGGTGGTCTTC	5	+	1475	2148
ENSDARG00000009209	ENSDART00000026195	14	15	15	GGCGTCCTCATGGGAGGAGCAGCG	6	+	1981	2148
ENSDARG00000009209	ENSDART00000026195	14	15	15	AGCGGCGTCCTCATGGGAGGAGCA	6	+	1978	2148
ENSDARG00000009218	ENSDART00000024604	14	1	1	ACAGTCAGCAGTGACAGCAGAATAC	7	-	66	1638
ENSDARG00000009218	ENSDART00000024604	14	1	1	GAATACACATGACCAATGTGAGGAG	7	-	47	1638
ENSDARG00000009218	ENSDART00000024604	14	1	1	GTAGCCAACCTGGAGTTGTATCT	5	-	115	1638
ENSDARG00000009218	ENSDART00000024604	14	2	2	GCCAGCAGCCTGTTGGATTTTAA	5	-	158	1638
ENSDARG00000009218	ENSDART00000024604	14	2	2	TCCGACACCTCCGTGCAGAAGTT	5	-	202	1638
ENSDARG00000009218	ENSDART00000024604	14	2	2	TTCTACGGCCTGTCTGTGTCTTT	5	-	290	1638
ENSDARG00000009218	ENSDART00000024604	14	3	3	TCCAACCACACGTAGATGGTTTGTT	7	-	689	1638
ENSDARG00000009218	ENSDART00000024604	14	3	3	TCCAACCACACGTAGATGGTTTG	5	-	691	1638
ENSDARG00000009218	ENSDART00000024604	14	3	3	TGCAGCGCATCGGTTTAGTAGCC	5	-	1082	1638
ENSDARG00000009218	ENSDART00000024604	14	3	3	GCATCCAACCACACGTAGATGGT	5	-	694	1638
ENSDARG00000009218	ENSDART00000024604	14	3	3	GACAGCCTCTATCATTCTGTAGTC	6	-	1192	1638
ENSDARG00000009218	ENSDART00000024604	14	3	3	GAATGCCCCACTGGAGACGGCTTT	6	-	647	1638
ENSDARG00000009218	ENSDART00000024604	14	3	3	CAACCACACGTAGATGGTTTGTTC	6	-	688	1638
ENSDARG00000009218	ENSDART00000024604	14	3	3	CAACCACACGTAGATGGTTTGTT	5	-	689	1638
ENSDARG00000009218	ENSDART00000024604	14	3	3	ATCCAACCACACGTAGATGGTTTG	6	-	691	1638
ENSDARG00000009218	ENSDART00000024604	14	3	3	AGCCTCCACGGTGCATGTCTTTGGA	7	-	1316	1638
ENSDARG00000009218	ENSDART00000024604	14	3	3	AGCATCTGCCAACTCGCTGTTGCA	6	-	1051	1638
ENSDARG00000009218	ENSDART00000024604	14	3	3	AACTTCACAGGCTGGATGGTGTT	5	-	559	1638
ENSDARG00000009550	ENSDART00000024440	14	2	2	CCCTCCCACTCCACGTTAGCTTAC	6	+	1045	1149
ENSDARG00000009550	ENSDART00000024440	14	2	2	CACTCAGTCTGCCAGTAGACGGG	5	+	917	1149
ENSDARG00000009550	ENSDART00000024440	14	2	2	ACCCTCCCACTCCACGTTAGCTTAC	7	+	1044	1149
ENSDARG00000009550	ENSDART00000105642	14	3	3	ACCCTCCCACTCCACGTTAGCTTAC	7	+	1029	1134
ENSDARG00000009550	ENSDART00000105642	14	3	3	CACTCAGTCTGCCAGTAGACGGG	5	+	902	1134
ENSDARG00000009550	ENSDART00000105642	14	3	3	CCCTCCCACTCCACGTTAGCTTAC	6	+	1030	1134
ENSDARG00000009898	ENSDART00000050557	14	3	3	TTCAGCGACTGCAGGTTTGGGGCT	6	-	219	1194
ENSDARG00000009898	ENSDART00000050557	14	3	3	TTCAGCGACTGCAGGTTTGGGGC	5	-	220	1194
ENSDARG00000009898	ENSDART00000050557	14	3	3	AGCGACTGCAGGTTTGGGGCTTTG	6	-	216	1194
ENSDARG00000009898	ENSDART00000050557	14	3	3	AGCGACTGCAGGTTTGGGGCTTT	5	-	217	1194
ENSDARG00000009898	ENSDART00000050557	14	7	7	TGCTCCAGAAAACGCTGAATGAGAC	7	-	506	1194
ENSDARG00000009898	ENSDART00000050557	14	8	8	TACGCCTCCAGCAGCGGCTGTCTGT	7	-	557	1194
ENSDARG00000009898	ENSDART00000050557	14	10	10	AAACTCACCGCATATGCGTTGAC	5	-	793	1194
ENSDARG00000009898	ENSDART00000050557	14	10	10	CGCAACCACAGTCAGGCGGGTGT	5	-	716	1194
ENSDARG00000009898	ENSDART00000050557	14	10	10	GCAACCACAGTCAGGCGGGTGTG	5	-	715	1194
ENSDARG00000009898	ENSDART00000050557	14	10	10	CGCAACCACAGTCAGGCGGGTGTG	6	-	715	1194
ENSDARG00000009898	ENSDART00000106666	14	4	4	CTCCTACTCTGAATCGTTGTTTGT	6	-	392	1830
ENSDARG00000009898	ENSDART00000106666	14	7	7	AGCCTCAGCTCACTTTTGAGGAA	5	-	679	1830
ENSDARG00000009898	ENSDART00000106666	14	10	10	TTCAGCGACTGCAGGTTTGGGGCT	6	-	951	1830
ENSDARG00000009898	ENSDART00000106666	14	10	10	TTCAGCGACTGCAGGTTTGGGGC	5	-	952	1830
ENSDARG00000009898	ENSDART00000106666	14	10	10	AGCGACTGCAGGTTTGGGGCTTTG	6	-	948	1830
ENSDARG00000009898	ENSDART00000106666	14	10	10	AGCGACTGCAGGTTTGGGGCTTT	5	-	949	1830
ENSDARG00000009898	ENSDART00000106666	14	14	14	TGCTCCAGAAAACGCTGAATGAGAC	7	-	1238	1830
ENSDARG00000009898	ENSDART00000106666	14	15	15	TACGCCTCCAGCAGCGGCTGTCTGT	7	-	1289	1830
ENSDARG00000009898	ENSDART00000106666	14	17	17	CGCAACCACAGTCAGGCGGGTGT	5	-	1448	1830
ENSDARG00000009898	ENSDART00000106666	14	17	17	CGCAACCACAGTCAGGCGGGTGTG	6	-	1447	1830
ENSDARG00000009898	ENSDART00000106666	14	17	17	GCAACCACAGTCAGGCGGGTGTG	5	-	1447	1830
ENSDARG00000009898	ENSDART00000106666	14	17	17	AAACTCACCGCATATGCGTTGAC	5	-	1525	1830
ENSDARG00000009982	ENSDART00000003879	14	3	2	GCCCACAGAAACAGAGGAGAAGAG	6	-	232	1122
ENSDARG00000009982	ENSDART00000003879	14	6	5	CACGGCTAATATTTGTGGAGGAA	5	-	885	1122
ENSDARG00000009982	ENSDART00000003879	14	6	5	GCACTCACACCACTGGTGCTGCC	5	-	796	1122
ENSDARG00000009982	ENSDART00000003879	14	7	6	CTCTGCTCCTTCAGCTGTCGCTTGC	7	-	1001	1122
ENSDARG00000009982	ENSDART00000003879	14	7	6	CACCTCCTCGTTCATGAAGAGGCC	6	-	1051	1122
ENSDARG00000009982	ENSDART00000003879	14	7	6	GTCTTCCTCCTCTGTGACTTTGAG	6	-	1081	1122
ENSDARG00000010040	ENSDART00000053897	14	2	2	GCAAACCACAGATTGAAGCTTTT	5	+	581	753
ENSDARG00000010040	ENSDART00000053897	14	2	2	CGCAAACCACAGATTGAAGCTTTT	6	+	580	753
ENSDARG00000010040	ENSDART00000053897	14	2	2	CAAACCACAGATTGAAGCTTTTTTT	7	+	582	753
ENSDARG00000010040	ENSDART00000053897	14	2	2	AACCACAGATTGAAGCTTTTTTT	5	+	584	753
ENSDARG00000010097	ENSDART00000017179	14	2	2	TGCATCAGCCCTAGGTTCTGTGTTC	7	+	51	1503
ENSDARG00000010097	ENSDART00000017179	14	2	2	GCATCAGCCCTAGGTTCTGTGTTC	6	+	52	1503
ENSDARG00000010097	ENSDART00000017179	14	8	8	TCCTGCTCCTACAGTAAGTGGCC	5	+	729	1503
ENSDARG00000010097	ENSDART00000017179	14	8	8	GGCCCAAAAAGTCGTATAATTGGTG	7	+	748	1503
ENSDARG00000010097	ENSDART00000017179	14	8	8	GCCCAAAAAGTCGTATAATTGGTG	6	+	749	1503
ENSDARG00000010097	ENSDART00000017179	14	8	8	CTAAACTGCCAAAATGGGCCTTT	5	+	689	1503
ENSDARG00000010097	ENSDART00000017179	14	9	9	TGCTGCCCACTGCCTGCTGGGAA	5	+	882	1503
ENSDARG00000010097	ENSDART00000017179	14	9	9	CAACACAGCAGGTGTTCTGTGGAG	6	+	827	1503
ENSDARG00000010097	ENSDART00000017179	14	9	9	TCCATCCTCAACCCGCTGTGGGT	5	+	853	1503
ENSDARG00000010097	ENSDART00000017179	14	10	10	ACACACTTCATGTTCTGTGCCGGT	6	+	1270	1503
ENSDARG00000010097	ENSDART00000017179	14	10	10	ACAGTCAGCGGCTGGGGTCGTGTGC	7	+	1153	1503
ENSDARG00000010097	ENSDART00000017179	14	10	10	GTTGGCAACTATTACCGGTGGATAC	7	+	1438	1503
ENSDARG00000010097	ENSDART00000017179	14	10	10	CACGACATCGCTTTGCTGCGGCT	5	+	1036	1503
ENSDARG00000010097	ENSDART00000075593	14	2	2	TGCATCAGCCCTAGGTTCTGTGTTC	7	+	51	1029
ENSDARG00000010097	ENSDART00000075593	14	2	2	GCATCAGCCCTAGGTTCTGTGTTC	6	+	52	1029
ENSDARG00000010097	ENSDART00000075593	14	3	3	TCCTGCTCCTACAGTAAGTGGCC	5	+	255	1029
ENSDARG00000010097	ENSDART00000075593	14	3	3	GGCCCAAAAAGTCGTATAATTGGTG	7	+	274	1029
ENSDARG00000010097	ENSDART00000075593	14	3	3	GCCCAAAAAGTCGTATAATTGGTG	6	+	275	1029
ENSDARG00000010097	ENSDART00000075593	14	3	3	CTAAACTGCCAAAATGGGCCTTT	5	+	215	1029
ENSDARG00000010097	ENSDART00000075593	14	4	4	TGCTGCCCACTGCCTGCTGGGAA	5	+	408	1029
ENSDARG00000010097	ENSDART00000075593	14	4	4	TCCATCCTCAACCCGCTGTGGGT	5	+	379	1029
ENSDARG00000010097	ENSDART00000075593	14	4	4	CAACACAGCAGGTGTTCTGTGGAG	6	+	353	1029
ENSDARG00000010097	ENSDART00000075593	14	5	5	GTTGGCAACTATTACCGGTGGATAC	7	+	964	1029
ENSDARG00000010097	ENSDART00000075593	14	5	5	ACAGTCAGCGGCTGGGGTCGTGTGC	7	+	679	1029
ENSDARG00000010097	ENSDART00000075593	14	5	5	ACACACTTCATGTTCTGTGCCGGT	6	+	796	1029
ENSDARG00000010097	ENSDART00000075593	14	5	5	CACGACATCGCTTTGCTGCGGCT	5	+	562	1029
ENSDARG00000010097	ENSDART00000105759	14	2	2	TGCATCAGCCCTAGGTTCTGTGTTC	7	+	81	1548
ENSDARG00000010097	ENSDART00000105759	14	2	2	GCATCAGCCCTAGGTTCTGTGTTC	6	+	82	1548
ENSDARG00000010097	ENSDART00000105759	14	6	6	GCCCAAAAAGTCGTATAATTGGTG	6	+	785	1548
ENSDARG00000010097	ENSDART00000105759	14	6	6	TCCTGCTCCTACAGTAAGTGGCC	5	+	765	1548
ENSDARG00000010097	ENSDART00000105759	14	6	6	CTAAACTGCCAAAATGGGCCTTT	5	+	725	1548
ENSDARG00000010097	ENSDART00000105759	14	6	6	GGCCCAAAAAGTCGTATAATTGGTG	7	+	784	1548
ENSDARG00000010097	ENSDART00000105759	14	7	7	CAACACAGCAGGTGTTCTGTGGAG	6	+	863	1548
ENSDARG00000010097	ENSDART00000105759	14	7	7	TGCTGCCCACTGCCTGCTGGGAA	5	+	918	1548
ENSDARG00000010097	ENSDART00000105759	14	7	7	TCCATCCTCAACCCGCTGTGGGT	5	+	889	1548
ENSDARG00000010097	ENSDART00000105759	14	8	8	GTTGGCAACTATTACCGGTGGATAC	7	+	1474	1548
ENSDARG00000010097	ENSDART00000105759	14	8	8	CACGACATCGCTTTGCTGCGGCT	5	+	1072	1548
ENSDARG00000010097	ENSDART00000105759	14	8	8	ACAGTCAGCGGCTGGGGTCGTGTGC	7	+	1189	1548
ENSDARG00000010097	ENSDART00000105759	14	8	8	ACACACTTCATGTTCTGTGCCGGT	6	+	1306	1548
ENSDARG00000010254	ENSDART00000055728	14	1	1	TGCTCCAGATGAAGAGGCAGATGGG	7	+	9	657
ENSDARG00000010254	ENSDART00000055728	14	2	2	ACCCGCTGCGTGGAGAGGAGGGA	5	+	287	657
ENSDARG00000010254	ENSDART00000055728	14	2	2	ACCCGCTGCGTGGAGAGGAGGGAAC	7	+	287	657
ENSDARG00000010254	ENSDART00000055728	14	2	2	GTTACCCGCTGCGTGGAGAGGAG	5	+	284	657
ENSDARG00000010254	ENSDART00000055728	14	6	6	GACGCCATCTGGGCTGGTGGGTG	5	+	564	657
ENSDARG00000010254	ENSDART00000055728	14	6	6	GACGCCATCTGGGCTGGTGGGTGAA	7	+	564	657
ENSDARG00000010254	ENSDART00000055728	14	6	6	GAAGACGCCATCTGGGCTGGTGGG	6	+	561	657
ENSDARG00000010254	ENSDART00000055728	14	6	6	AACATCCGCTAATTGAGCTGCAGTG	7	+	644	657
ENSDARG00000010254	ENSDART00000106678	14	1	1	GTTACCCGCTGCGTGGAGAGGAG	5	+	167	1152
ENSDARG00000010254	ENSDART00000106678	14	1	1	ACCCGCTGCGTGGAGAGGAGGGAAC	7	+	170	1152
ENSDARG00000010254	ENSDART00000106678	14	1	1	ACCCGCTGCGTGGAGAGGAGGGA	5	+	170	1152
ENSDARG00000010254	ENSDART00000106678	14	3	3	AAAAAAAACACTGCTGCATTGGCC	6	+	380	1152
ENSDARG00000010254	ENSDART00000106678	14	5	5	AACATCCGCTAATTGAGCTGCAGTG	7	+	524	1152
ENSDARG00000010254	ENSDART00000106678	14	5	5	GACGCCATCTGGGCTGGTGGGTGAA	7	+	444	1152
ENSDARG00000010254	ENSDART00000106678	14	5	5	GAAGACGCCATCTGGGCTGGTGGG	6	+	441	1152
ENSDARG00000010254	ENSDART00000106678	14	5	5	GACGCCATCTGGGCTGGTGGGTG	5	+	444	1152
ENSDARG00000010254	ENSDART00000106678	14	8	8	GCATCCAGCTTCTGCTGCAGAAGAA	7	+	1091	1152
ENSDARG00000010254	ENSDART00000106678	14	8	8	AAACCAAACAGGAAGTGATTTTGAA	7	+	1118	1152
ENSDARG00000010254	ENSDART00000106678	14	8	8	AACAGCATCCAGCTTCTGCTGCA	5	+	1087	1152
ENSDARG00000010254	ENSDART00000106678	14	8	8	AACCAAACAGGAAGTGATTTTGAA	6	+	1119	1152
ENSDARG00000010477	ENSDART00000021417	14	2	2	CACTACTACAGACTTGGCGGTTTC	6	-	82	1257
ENSDARG00000010477	ENSDART00000021417	14	6	6	TTATCATTCAAGCATTTGCCTGT	5	-	457	1257
ENSDARG00000010477	ENSDART00000021417	14	6	6	TTACCCAGAAATGGTGTCGTCTTC	6	-	532	1257
ENSDARG00000010477	ENSDART00000021417	14	7	7	AAATTCTCCACCTCGTGCATTGGCT	7	-	554	1257
ENSDARG00000010477	ENSDART00000021417	14	9	9	AGCAGCATCCAAGCGTGTGAAGAA	6	-	847	1257
ENSDARG00000010477	ENSDART00000021417	14	12	12	TACCTCTTCAAATTTCTTTGCTTTG	7	-	1125	1257
ENSDARG00000010477	ENSDART00000021417	14	12	12	CTCTTCAAATTTCTTTGCTTTGTAC	7	-	1122	1257
ENSDARG00000010477	ENSDART00000021417	14	12	12	CTCTTCAAATTTCTTTGCTTTGTA	6	-	1123	1257
ENSDARG00000010477	ENSDART00000021417	14	13	13	GACTCAGGCACAAAGCCTGATAC	5	-	1147	1257
ENSDARG00000010477	ENSDART00000021417	14	13	13	AAAGTCCCCGAGTCATTAGAGTTC	6	-	1224	1257
ENSDARG00000010625	ENSDART00000019396	14	2	2	AGACTCTTCATGGTTCTTTGGCT	5	+	109	717
ENSDARG00000010625	ENSDART00000019396	14	4	4	GTCCAAACAATGCTTGTGAGTTC	5	+	386	717
ENSDARG00000010625	ENSDART00000019396	14	4	4	CGCTACAAAGAGTCCTTTGATGTT	6	+	319	717
ENSDARG00000010625	ENSDART00000019396	14	5	5	AACCGCTTAACACTGGCAGACTGC	6	+	517	717
ENSDARG00000010625	ENSDART00000019396	14	5	5	GAAAAAGCCTTACTGAGGGAGTT	5	+	406	717
ENSDARG00000010625	ENSDART00000019396	14	5	5	AAAGCCTTACTGAGGGAGTTTAA	5	+	409	717
ENSDARG00000010673	ENSDART00000008009	14	1	1	GACTCCTGCATCGATAAGCCGTG	5	+	31	1419
ENSDARG00000010673	ENSDART00000008009	14	1	1	CTCTACTGCTGCATGTGCTGCCTCT	7	+	211	1419
ENSDARG00000010673	ENSDART00000008009	14	1	1	TGCCTCACCTGTCTGGTGTCGTA	5	+	70	1419
ENSDARG00000010673	ENSDART00000008009	14	4	4	GCAGACAGAAATGCTGAAGACGAT	6	+	351	1419
ENSDARG00000010673	ENSDART00000008009	14	4	4	ACAAGCAGACAGAAATGCTGAAGAC	7	+	347	1419
ENSDARG00000010673	ENSDART00000008009	14	5	5	GCAGGCCGCAGTGGAGCAGGTGAA	6	+	459	1419
ENSDARG00000010673	ENSDART00000008009	14	5	5	GTATCCTGCAGGCCGCAGTGGAG	5	+	452	1419
ENSDARG00000010673	ENSDART00000008009	14	6	6	TTAAGCAACAGGTAGTATTTTTG	5	+	647	1419
ENSDARG00000010673	ENSDART00000008009	14	8	8	ACCCCAAAACCAGAGACGACTTC	5	+	875	1419
ENSDARG00000010673	ENSDART00000008009	14	8	8	GACCCCAAAACCAGAGACGACTTC	6	+	874	1419
ENSDARG00000010673	ENSDART00000008009	14	9	9	TTCTGCGTCTGACAGAAGAGTGT	5	+	947	1419
ENSDARG00000010673	ENSDART00000008009	14	9	9	TGCCAATACGGCGCATGTGTTTCT	6	+	927	1419
ENSDARG00000010673	ENSDART00000008009	14	9	9	TACGGCGCATGTGTTTCTGCGTCT	6	+	933	1419
ENSDARG00000010673	ENSDART00000008009	14	9	9	AGCAACAGCTGCATCGCTGGAAAC	6	+	1159	1419
ENSDARG00000010673	ENSDART00000008009	14	9	9	ACAGACGTCACTCCTCTGTCTCT	5	+	901	1419
ENSDARG00000010673	ENSDART00000008009	14	9	9	AACAACTTCTCCTGGTGTTTGCA	5	+	1180	1419
ENSDARG00000010684	ENSDART00000013830	14	1	1	TTATACCCCTCTCCGGAGGGAAAC	6	+	1699	2415
ENSDARG00000010684	ENSDART00000013830	14	1	1	TTACGCAGAGGTGGAGGGCGCGGGA	7	+	2220	2415
ENSDARG00000010684	ENSDART00000013830	14	1	1	TCCAAATTACGCAGAGGTGGAGGGC	7	+	2214	2415
ENSDARG00000010684	ENSDART00000013830	14	1	1	TCCAAATTACGCAGAGGTGGAGGG	6	+	2214	2415
ENSDARG00000010684	ENSDART00000013830	14	1	1	GTCTCCAAAGTGATCGCCGTGGAC	6	+	1771	2415
ENSDARG00000010684	ENSDART00000013830	14	1	1	GCCTCCAAATTACGCAGAGGTGGAG	7	+	2211	2415
ENSDARG00000010684	ENSDART00000013830	14	1	1	ATCGACAGAGAGGAGATTTGCGGAA	7	+	280	2415
ENSDARG00000010684	ENSDART00000013830	14	1	1	AGCGCCTACAATTATGACGCATAC	6	+	2254	2415
ENSDARG00000010684	ENSDART00000013830	14	1	1	AGCCCAGACTGTTGTTTGATGGA	5	+	2162	2415
ENSDARG00000010684	ENSDART00000013830	14	1	1	AGCCAAAGATGGTCAGGGATTGGCC	7	+	972	2415
ENSDARG00000010684	ENSDART00000013830	14	1	1	AGAATCGACAGAGAGGAGATTTG	5	+	277	2415
ENSDARG00000010690	ENSDART00000021944	14	3	3	TACATCAACCTGCTGCTGGGAAC	5	+	286	777
ENSDARG00000010690	ENSDART00000021944	14	8	8	ACCAACAGAATGAGGCAGAAGTC	5	+	731	777
ENSDARG00000010721	ENSDART00000018750	14	3	3	AGCTCATAAGTGTTGGATTTGAG	5	-	265	1296
ENSDARG00000010721	ENSDART00000018750	14	3	3	TCCTGCAGCTCATAAGTGTTGGAT	6	-	270	1296
ENSDARG00000010721	ENSDART00000018750	14	3	3	GTTGACCACAGTGAGCTTGAGTC	5	-	305	1296
ENSDARG00000010721	ENSDART00000018750	14	3	3	CTCTCCTGCAGCTCATAAGTGTTG	6	-	273	1296
ENSDARG00000010721	ENSDART00000018750	14	7	7	AGCTCATAATGGCGAGTGTGGGTCT	7	-	890	1296
ENSDARG00000010721	ENSDART00000018750	14	7	7	AGCTCATAATGGCGAGTGTGGGTC	6	-	891	1296
ENSDARG00000010721	ENSDART00000018750	14	8	8	CTCCTCCTCTTTCTTCTGAAGCT	5	-	1025	1296
ENSDARG00000010721	ENSDART00000018750	14	8	8	ATCTCCTCCTCTTTCTTCTGAAGCT	7	-	1025	1296
ENSDARG00000010721	ENSDART00000018750	14	8	8	CTCTGCCTCCTTCTCTTTGACTCT	6	-	1069	1296
ENSDARG00000010721	ENSDART00000018750	14	9	9	TTCTTCTTCTCGTCCTGGTGAAGTT	7	-	1142	1296
ENSDARG00000010721	ENSDART00000018750	14	9	9	TGCAGCAGCTCGGCAGCAGTTTTC	6	-	1221	1296
ENSDARG00000010721	ENSDART00000018750	14	9	9	GTTTTCTTCTGCTTGAAGCCGTT	5	-	1204	1296
ENSDARG00000010721	ENSDART00000018750	14	9	9	GACTGCAGCAGCTCGGCAGCAGTT	6	-	1224	1296
ENSDARG00000010888	ENSDART00000017551	14	1	1	AGCGCCTCCACCAGATCTGCAGCT	6	-	27	540
ENSDARG00000010888	ENSDART00000017551	14	2	2	CCCGTCAGAGAGGGCAGCTGATTGT	7	-	137	540
ENSDARG00000010888	ENSDART00000017551	14	2	2	GGCCTCAGAGATGTTGACGGCGAG	6	-	211	540
ENSDARG00000010888	ENSDART00000017551	14	2	2	GTTGACTCCCATCATGCCGGAGTG	6	-	172	540
ENSDARG00000010888	ENSDART00000017551	14	2	2	GTTGACGGCGAGCTGGCTGCTGAA	6	-	199	540
ENSDARG00000010888	ENSDART00000017551	14	4	4	GTTTGCAGCGGAGCCGTTGAGGAA	6	-	406	540
ENSDARG00000010888	ENSDART00000017551	14	5	5	GTAGACTGCTCCCATTGGTGCTGGT	7	-	505	540
ENSDARG00000010888	ENSDART00000017551	14	5	5	GACTGCTCCCATTGGTGCTGGTGCA	7	-	502	540
ENSDARG00000011026	ENSDART00000010512	14	2	2	GTCCTCGGCGATTGAGTCTTTGAA	6	-	196	492
ENSDARG00000011026	ENSDART00000010512	14	3	3	AAACAAACCTGCACGTGCAGTAGAT	7	-	376	492
ENSDARG00000011026	ENSDART00000010512	14	3	3	CAAACCTGCACGTGCAGTAGATGAG	7	-	373	492
ENSDARG00000011026	ENSDART00000010512	14	4	4	TCCCTCAACGTCTGAGGCAGGGTAC	7	-	392	492
ENSDARG00000011029	ENSDART00000081942	14	3	3	TTATACAGCACCAGGTCGGGTCT	5	-	244	1344
ENSDARG00000011029	ENSDART00000081942	14	3	3	GTCTCCAGATGAGGCTGCTGGGAA	6	-	224	1344
ENSDARG00000011029	ENSDART00000081942	14	6	6	TGCAGCAGCACAGTGTAGGTGAT	5	-	583	1344
ENSDARG00000011029	ENSDART00000081942	14	6	6	GTAGCCGGCATCCCGTGGCATTC	5	-	514	1344
ENSDARG00000011029	ENSDART00000081942	14	6	6	GGCAGCAGCAGGTTGATGATGTA	5	-	622	1344
ENSDARG00000011029	ENSDART00000081942	14	6	6	CGCTGCAGCAGCACAGTGTAGGTG	6	-	585	1344
ENSDARG00000011029	ENSDART00000081942	14	6	6	ACCTTCTCCCCGGAGTCTGCGGGC	6	-	687	1344
ENSDARG00000011029	ENSDART00000081942	14	6	6	AGCAGCACAGTGTAGGTGATGTC	5	-	580	1344
ENSDARG00000011029	ENSDART00000081942	14	7	7	GTCATCGTCGCTATGTAGTATTT	5	-	805	1344
ENSDARG00000011029	ENSDART00000081942	14	8	8	GTCTTCTGCTCGCGGAAGCAGTT	5	-	1213	1344
ENSDARG00000011029	ENSDART00000081942	14	8	8	GCCACCTTCAGGGCGGTGGTCTTC	6	-	1230	1344
ENSDARG00000011029	ENSDART00000081942	14	8	8	GTATTCAACATTGCGGAGCAGCT	5	-	1184	1344
ENSDARG00000011029	ENSDART00000081942	14	8	8	CTCGGCCACCTTCAGGGCGGTGGT	6	-	1234	1344
ENSDARG00000011029	ENSDART00000081942	14	8	8	CTCGGCCACCTTCAGGGCGGTGGTC	7	-	1233	1344
ENSDARG00000011273	ENSDART00000012116	14	1	1	TCCTTCGCAAACCTTCTGCTGCT	5	-	451	903
ENSDARG00000011273	ENSDART00000012116	14	1	1	GCCGCCATCGAACAGGCCGGATAC	6	-	189	903
ENSDARG00000011273	ENSDART00000012116	14	2	2	GACGCCAGATATTTCTGCCGGTGAA	7	-	611	903
ENSDARG00000011273	ENSDART00000012116	14	3	3	GCCTCCCTCTCCTCCGCTGTCTGC	6	-	726	903
ENSDARG00000011273	ENSDART00000012116	14	3	3	AAAGGCCTCCTGCTGAAGCTGCA	5	-	779	903
ENSDARG00000011273	ENSDART00000012116	14	3	3	TGCAGCATCAGACGGTTGGCTTG	5	-	760	903
ENSDARG00000011618	ENSDART00000024499	14	2	2	AACATCCCAACAGAGATGTGTCT	5	-	346	2055
ENSDARG00000011618	ENSDART00000024499	14	2	2	CCCAACAGAGATGTGTCTGGAGGT	6	-	340	2055
ENSDARG00000011618	ENSDART00000024499	14	3	3	GCATTCAGCTCTTGATTTGCGTTT	6	-	1089	2055
ENSDARG00000011618	ENSDART00000024499	14	3	3	GACTCCTTCACAAGAGTCTTTGTC	6	-	1173	2055
ENSDARG00000011618	ENSDART00000024499	14	3	3	GACAAAGCCAATCTGAAGCAGAC	5	-	563	2055
ENSDARG00000011618	ENSDART00000024499	14	3	3	AGACAAAGCCAATCTGAAGCAGAC	6	-	563	2055
ENSDARG00000011618	ENSDART00000024499	14	3	3	AACCAAAGAAAGGTTTGGAGACTGT	7	-	966	2055
ENSDARG00000011618	ENSDART00000024499	14	4	4	TTAAACAGACTTTGGTTGGCGTA	5	-	1618	2055
ENSDARG00000011618	ENSDART00000024499	14	4	4	GTCCCCTTATTAGGGTCGTAGTA	5	-	1954	2055
ENSDARG00000011618	ENSDART00000024499	14	4	4	AACAGCCACATCTGGTTGGGTCT	5	-	1571	2055
ENSDARG00000011618	ENSDART00000024499	14	4	4	ACAGCCAGAACGCATCTGCAGAG	5	-	1285	2055
ENSDARG00000011618	ENSDART00000024499	14	4	4	GAAAACTGCTGTGCTGAAGCAGAT	6	-	1775	2055
ENSDARG00000011618	ENSDART00000024499	14	4	4	GAAAACAGCCACATCTGGTTGGGTC	7	-	1572	2055
ENSDARG00000011618	ENSDART00000024499	14	4	4	GAAAACAGCCACATCTGGTTGGGT	6	-	1573	2055
ENSDARG00000012019	ENSDART00000005499	14	2	2	GGCAGCATCCCAACAAGCAGCGGCT	7	+	60	1377
ENSDARG00000012019	ENSDART00000005499	14	4	4	CAAGGCTCCAAATCGGATGGTAC	5	+	193	1377
ENSDARG00000012019	ENSDART00000005499	14	9	9	GCCCCAGCCCGTGTGGGGTTGGGAA	7	+	871	1377
ENSDARG00000012019	ENSDART00000005499	14	9	9	TGCCCCAGCCCGTGTGGGGTTGGG	6	+	870	1377
ENSDARG00000012019	ENSDART00000005499	14	9	9	TGCCCCAGCCCGTGTGGGGTTGGGA	7	+	870	1377
ENSDARG00000012019	ENSDART00000005499	14	9	9	GCCCCAGCCCGTGTGGGGTTGGGA	6	+	871	1377
ENSDARG00000012019	ENSDART00000005499	14	9	9	GCCCCAGCCCGTGTGGGGTTGGG	5	+	871	1377
ENSDARG00000012019	ENSDART00000005499	14	9	9	CGCTGCCCCAGCCCGTGTGGGGTTG	7	+	867	1377
ENSDARG00000012019	ENSDART00000005499	14	9	9	CGCTGCCCCAGCCCGTGTGGGGTT	6	+	867	1377
ENSDARG00000012019	ENSDART00000005499	14	9	9	CGCTGCCCCAGCCCGTGTGGGGT	5	+	867	1377
ENSDARG00000012019	ENSDART00000005499	14	10	10	AGCTTCTGCGCTTCCAGAGGAGGAG	7	+	1064	1377
ENSDARG00000012019	ENSDART00000005499	14	11	11	AGCTTCGCAGCCTACGGCATGGGTC	7	+	1129	1377
ENSDARG00000012019	ENSDART00000047680	14	2	2	GGCAGCATCCCAACAAGCAGCGGCT	7	+	60	1377
ENSDARG00000012019	ENSDART00000047680	14	3	3	CAAGGCTCCAAATCGGATGGTAC	5	+	193	1377
ENSDARG00000012019	ENSDART00000047680	14	8	8	GCCCCAGCCCGTGTGGGGTTGGGAA	7	+	871	1377
ENSDARG00000012019	ENSDART00000047680	14	8	8	TGCCCCAGCCCGTGTGGGGTTGGG	6	+	870	1377
ENSDARG00000012019	ENSDART00000047680	14	8	8	TGCCCCAGCCCGTGTGGGGTTGGGA	7	+	870	1377
ENSDARG00000012019	ENSDART00000047680	14	8	8	GCCCCAGCCCGTGTGGGGTTGGGA	6	+	871	1377
ENSDARG00000012019	ENSDART00000047680	14	8	8	GCCCCAGCCCGTGTGGGGTTGGG	5	+	871	1377
ENSDARG00000012019	ENSDART00000047680	14	8	8	CGCTGCCCCAGCCCGTGTGGGGTTG	7	+	867	1377
ENSDARG00000012019	ENSDART00000047680	14	8	8	CGCTGCCCCAGCCCGTGTGGGGTT	6	+	867	1377
ENSDARG00000012019	ENSDART00000047680	14	8	8	CGCTGCCCCAGCCCGTGTGGGGT	5	+	867	1377
ENSDARG00000012019	ENSDART00000047680	14	9	9	AGCTTCTGCGCTTCCAGAGGAGGAG	7	+	1064	1377
ENSDARG00000012019	ENSDART00000047680	14	10	10	AGCTTCGCAGCCTACGGCATGGGTC	7	+	1129	1377
ENSDARG00000012019	ENSDART00000066196	14	2	2	GGCAGCATCCCAACAAGCAGCGGCT	7	+	60	1332
ENSDARG00000012019	ENSDART00000066196	14	7	7	TGCCCCAGCCCGTGTGGGGTTGGG	6	+	825	1332
ENSDARG00000012019	ENSDART00000066196	14	7	7	TGCCCCAGCCCGTGTGGGGTTGGGA	7	+	825	1332
ENSDARG00000012019	ENSDART00000066196	14	7	7	GCCCCAGCCCGTGTGGGGTTGGGA	6	+	826	1332
ENSDARG00000012019	ENSDART00000066196	14	7	7	GCCCCAGCCCGTGTGGGGTTGGG	5	+	826	1332
ENSDARG00000012019	ENSDART00000066196	14	7	7	CGCTGCCCCAGCCCGTGTGGGGTTG	7	+	822	1332
ENSDARG00000012019	ENSDART00000066196	14	7	7	CGCTGCCCCAGCCCGTGTGGGGTT	6	+	822	1332
ENSDARG00000012019	ENSDART00000066196	14	7	7	CGCTGCCCCAGCCCGTGTGGGGT	5	+	822	1332
ENSDARG00000012019	ENSDART00000066196	14	7	7	GCCCCAGCCCGTGTGGGGTTGGGAA	7	+	826	1332
ENSDARG00000012019	ENSDART00000066196	14	8	8	AGCTTCTGCGCTTCCAGAGGAGGAG	7	+	1019	1332
ENSDARG00000012019	ENSDART00000066196	14	9	9	AGCTTCGCAGCCTACGGCATGGGTC	7	+	1084	1332
ENSDARG00000012019	ENSDART00000066197	14	5	5	TGCCCCAGCCCGTGTGGGGTTGGGA	7	+	654	1143
ENSDARG00000012019	ENSDART00000066197	14	5	5	TGCCCCAGCCCGTGTGGGGTTGGG	6	+	654	1143
ENSDARG00000012019	ENSDART00000066197	14	5	5	GCCCCAGCCCGTGTGGGGTTGGGAA	7	+	655	1143
ENSDARG00000012019	ENSDART00000066197	14	5	5	GCCCCAGCCCGTGTGGGGTTGGGA	6	+	655	1143
ENSDARG00000012019	ENSDART00000066197	14	5	5	GCCCCAGCCCGTGTGGGGTTGGG	5	+	655	1143
ENSDARG00000012019	ENSDART00000066197	14	5	5	CGCTGCCCCAGCCCGTGTGGGGTTG	7	+	651	1143
ENSDARG00000012019	ENSDART00000066197	14	5	5	CGCTGCCCCAGCCCGTGTGGGGTT	6	+	651	1143
ENSDARG00000012019	ENSDART00000066197	14	5	5	CGCTGCCCCAGCCCGTGTGGGGT	5	+	651	1143
ENSDARG00000012019	ENSDART00000066197	14	6	6	AGCTTCTGCGCTTCCAGAGGAGGAG	7	+	848	1143
ENSDARG00000012025	ENSDART00000002250	14	1	1	CGCGACTAAGGTCTTTAGTGGTA	5	-	249	1404
ENSDARG00000012025	ENSDART00000002250	14	1	1	GCAGACCGCAGCTCCAGCCGGTGGA	7	-	463	1404
ENSDARG00000012025	ENSDART00000002250	14	1	1	CGCAGCTCCAGCCGGTGGAGAAGCG	7	-	457	1404
ENSDARG00000012025	ENSDART00000002250	14	1	1	GGCCTCTCCAGCTGGATGTTGCG	5	-	361	1404
ENSDARG00000012025	ENSDART00000002250	14	1	1	ATCATCAGCAGCGCGATGAGTAG	5	-	37	1404
ENSDARG00000012025	ENSDART00000002250	14	1	1	ATCAGCAGCGCGATGAGTAGCCGGC	7	-	32	1404
ENSDARG00000012025	ENSDART00000002250	14	1	1	AGCTCCAGCCGGTGGAGAAGCGGGA	7	-	454	1404
ENSDARG00000012025	ENSDART00000002250	14	1	1	GACCGCAGCTCCAGCCGGTGGAGAA	7	-	460	1404
ENSDARG00000012025	ENSDART00000002250	14	1	1	CTCTCCAGCTGGATGTTGCGGAC	5	-	358	1404
ENSDARG00000012025	ENSDART00000002250	14	2	2	GCCGTCACACATGTGTTTAGAAGCT	7	-	660	1404
ENSDARG00000012025	ENSDART00000002250	14	2	2	TTCTTCAGCAAAAGCGGGCGACTGC	7	-	1266	1404
ENSDARG00000012025	ENSDART00000002250	14	2	2	GCAGCCCACCAGGCTGAGGTCGGC	6	-	808	1404
ENSDARG00000012025	ENSDART00000002250	14	2	2	CGCCGCTCCTGTATGCGTCGCTGAC	7	-	1157	1404
ENSDARG00000012025	ENSDART00000002250	14	2	2	GACTTCACCTTGGCACGTAGCTTTC	7	-	1181	1404
ENSDARG00000012025	ENSDART00000002250	14	2	2	GAATTCCTCCAGCGAGCAGCCGGA	6	-	736	1404
ENSDARG00000012025	ENSDART00000002250	14	2	2	CCCTCAAGATGGTGATGTAGTAGTA	7	-	577	1404
ENSDARG00000012025	ENSDART00000002250	14	2	2	AGCAGCCCACCAGGCTGAGGTCGGC	7	-	808	1404
ENSDARG00000012057	ENSDART00000002305	14	1	1	GTCACCTACTGCTACCTGCGAATTT	7	+	430	789
ENSDARG00000012057	ENSDART00000002305	14	1	1	GCCAGCTACTTCATGGCGTATTT	5	+	655	789
ENSDARG00000012057	ENSDART00000002305	14	1	1	GCAATCGTCCCGAACTGGTTTGTG	6	+	295	789
ENSDARG00000012057	ENSDART00000002305	14	1	1	CACGACCGCTGGATCGCTGGTGAT	6	+	91	789
ENSDARG00000012057	ENSDART00000105979	14	1	1	CTCTCCTTCCCCTGGGTGGTGAC	5	+	1	867
ENSDARG00000012057	ENSDART00000105979	14	2	2	GTCACCTACTGCTACCTGCGAATTT	7	+	547	867
ENSDARG00000012057	ENSDART00000105979	14	2	2	GCCAGCTACTTCATGGCGTATTT	5	+	772	867
ENSDARG00000012057	ENSDART00000105979	14	2	2	GCAATCGTCCCGAACTGGTTTGTG	6	+	412	867
ENSDARG00000012057	ENSDART00000105979	14	2	2	CACGACCGCTGGATCGCTGGTGAT	6	+	208	867
ENSDARG00000012203	ENSDART00000043112	14	1	1	GCATTCACAATGATGGGGGGAGGG	6	-	33	2301
ENSDARG00000012203	ENSDART00000043112	14	1	1	GCCTGCATCCAGTGAGTCTGCATTC	7	-	51	2301
ENSDARG00000012203	ENSDART00000043112	14	1	1	GCATTCACAATGATGGGGGGAGGGT	7	-	32	2301
ENSDARG00000012203	ENSDART00000043112	14	5	5	GTTGTCACCCGGGATGTGCTGGT	5	-	461	2301
ENSDARG00000012203	ENSDART00000043112	14	5	5	AGACGCCCATCCTTCTGTGCTGCA	6	-	516	2301
ENSDARG00000012203	ENSDART00000043112	14	7	7	GTTGTCCACCATGGTGGGGAAGGC	6	-	709	2301
ENSDARG00000012203	ENSDART00000043112	14	7	7	TCCTCCCCCAGCATGTGTCGTGGGA	7	-	830	2301
ENSDARG00000012203	ENSDART00000043112	14	7	7	TTCCTCCCCCAGCATGTGTCGTG	5	-	833	2301
ENSDARG00000012203	ENSDART00000043112	14	12	12	AGCTGCAGCCTGCTCATGGGTAGCG	7	-	1110	2301
ENSDARG00000012203	ENSDART00000043112	14	12	12	GCCCTCTTCAGTGCAGCTGCAGCC	6	-	1125	2301
ENSDARG00000012203	ENSDART00000043112	14	12	12	GCAGCCTGCTCATGGGTAGCGTTG	6	-	1107	2301
ENSDARG00000012203	ENSDART00000043112	14	14	14	AACTCAGACCCTGGCTGGGGAGGCA	7	-	1339	2301
ENSDARG00000012203	ENSDART00000043112	14	14	14	AACTCAGACCCTGGCTGGGGAGGC	6	-	1340	2301
ENSDARG00000012203	ENSDART00000043112	14	14	14	AAACTCAGACCCTGGCTGGGGAGGC	7	-	1340	2301
ENSDARG00000012203	ENSDART00000043112	14	14	14	AAACTCAGACCCTGGCTGGGGAG	5	-	1342	2301
ENSDARG00000012203	ENSDART00000043112	14	15	15	CAATCATGCCCGTCCTTGCGTGGAA	7	-	1522	2301
ENSDARG00000012203	ENSDART00000043112	14	19	19	GCCGGCCTCGATAAATTTGTTGTC	6	-	1921	2301
ENSDARG00000012203	ENSDART00000043112	14	19	19	ATCTCATTCTCTCGCCGAGGACGAG	7	-	1838	2301
ENSDARG00000012203	ENSDART00000046150	14	1	1	GCATTCACAATGATGGGGGGAGGGT	7	-	17	2136
ENSDARG00000012203	ENSDART00000046150	14	1	1	GCCTGCATCCAGTGAGTCTGCATTC	7	-	36	2136
ENSDARG00000012203	ENSDART00000046150	14	1	1	GCATTCACAATGATGGGGGGAGGG	6	-	18	2136
ENSDARG00000012203	ENSDART00000046150	14	5	5	AGACGCCCATCCTTCTGTGCTGCA	6	-	501	2136
ENSDARG00000012203	ENSDART00000046150	14	5	5	GTTGTCACCCGGGATGTGCTGGT	5	-	446	2136
ENSDARG00000012203	ENSDART00000046150	14	7	7	GTTGTCCACCATGGTGGGGAAGGC	6	-	694	2136
ENSDARG00000012203	ENSDART00000046150	14	7	7	TTCCTCCCCCAGCATGTGTCGTG	5	-	818	2136
ENSDARG00000012203	ENSDART00000046150	14	7	7	TCCTCCCCCAGCATGTGTCGTGGGA	7	-	815	2136
ENSDARG00000012203	ENSDART00000046150	14	9	9	GCCCTCTTCAGTGCAGCTGCAGCC	6	-	1047	2136
ENSDARG00000012203	ENSDART00000046150	14	9	9	GCAGCCTGCTCATGGGTAGCGTTG	6	-	1029	2136
ENSDARG00000012203	ENSDART00000046150	14	9	9	AGCTGCAGCCTGCTCATGGGTAGCG	7	-	1032	2136
ENSDARG00000012203	ENSDART00000046150	14	11	11	AAACTCAGACCCTGGCTGGGGAG	5	-	1264	2136
ENSDARG00000012203	ENSDART00000046150	14	11	11	AAACTCAGACCCTGGCTGGGGAGGC	7	-	1262	2136
ENSDARG00000012203	ENSDART00000046150	14	11	11	AACTCAGACCCTGGCTGGGGAGGC	6	-	1262	2136
ENSDARG00000012203	ENSDART00000046150	14	11	11	AACTCAGACCCTGGCTGGGGAGGCA	7	-	1261	2136
ENSDARG00000012203	ENSDART00000046150	14	12	12	CAATCATGCCCGTCCTTGCGTGGAA	7	-	1444	2136
ENSDARG00000012203	ENSDART00000046150	14	18	18	GCCGGCCTCGATAAATTTGTTGTC	6	-	1756	2136
ENSDARG00000012203	ENSDART00000046150	14	18	18	ATCTCATTCTCTCGCCGAGGACGAG	7	-	1673	2136
ENSDARG00000012203	ENSDART00000047877	14	1	1	CTCCTCCACCCGAGGTCTGGGGC	5	-	162	2553
ENSDARG00000012203	ENSDART00000047877	14	1	1	CTCCTCCACCCGAGGTCTGGGGCG	6	-	161	2553
ENSDARG00000012203	ENSDART00000047877	14	1	1	TCCTCCACCCGAGGTCTGGGGCG	5	-	161	2553
ENSDARG00000012203	ENSDART00000047877	14	1	1	TCCTCCACCCGAGGTCTGGGGCGGT	7	-	159	2553
ENSDARG00000012203	ENSDART00000047877	14	1	1	TTACCATTCACCTTGGGGCCGCC	5	-	280	2553
ENSDARG00000012203	ENSDART00000047877	14	1	1	CCCTCCTCCACCCGAGGTCTGGGGC	7	-	162	2553
ENSDARG00000012203	ENSDART00000047877	14	2	2	GCCTGCATCCAGTGAGTCTGCATTC	7	-	393	2553
ENSDARG00000012203	ENSDART00000047877	14	2	2	GCATTCACAATGATGGGGGGAGGG	6	-	375	2553
ENSDARG00000012203	ENSDART00000047877	14	2	2	GCATTCACAATGATGGGGGGAGGGT	7	-	374	2553
ENSDARG00000012203	ENSDART00000047877	14	6	6	AGACGCCCATCCTTCTGTGCTGCA	6	-	864	2553
ENSDARG00000012203	ENSDART00000047877	14	6	6	GTTGTCACCCGGGATGTGCTGGT	5	-	809	2553
ENSDARG00000012203	ENSDART00000047877	14	8	8	TTCCTCCCCCAGCATGTGTCGTG	5	-	1181	2553
ENSDARG00000012203	ENSDART00000047877	14	8	8	TCCTCCCCCAGCATGTGTCGTGGGA	7	-	1178	2553
ENSDARG00000012203	ENSDART00000047877	14	8	8	GTTGTCCACCATGGTGGGGAAGGC	6	-	1057	2553
ENSDARG00000012203	ENSDART00000047877	14	10	10	GCAGCCTGCTCATGGGTAGCGTTG	6	-	1392	2553
ENSDARG00000012203	ENSDART00000047877	14	10	10	AGCTGCAGCCTGCTCATGGGTAGCG	7	-	1395	2553
ENSDARG00000012203	ENSDART00000047877	14	10	10	GCCCTCTTCAGTGCAGCTGCAGCC	6	-	1410	2553
ENSDARG00000012203	ENSDART00000047877	14	12	12	AACTCAGACCCTGGCTGGGGAGGCA	7	-	1624	2553
ENSDARG00000012203	ENSDART00000047877	14	12	12	AACTCAGACCCTGGCTGGGGAGGC	6	-	1625	2553
ENSDARG00000012203	ENSDART00000047877	14	12	12	AAACTCAGACCCTGGCTGGGGAGGC	7	-	1625	2553
ENSDARG00000012203	ENSDART00000047877	14	12	12	AAACTCAGACCCTGGCTGGGGAG	5	-	1627	2553
ENSDARG00000012203	ENSDART00000047877	14	13	13	CAATCATGCCCGTCCTTGCGTGGAA	7	-	1807	2553
ENSDARG00000012203	ENSDART00000047877	14	18	18	GCCGGCCTCGATAAATTTGTTGTC	6	-	2173	2553
ENSDARG00000012203	ENSDART00000047877	14	18	18	ATCTCATTCTCTCGCCGAGGACGAG	7	-	2090	2553
ENSDARG00000012203	ENSDART00000105707	14	1	1	GCCTGCATCCAGTGAGTCTGCATTC	7	-	51	1212
ENSDARG00000012203	ENSDART00000105707	14	1	1	GCATTCACAATGATGGGGGGAGGGT	7	-	32	1212
ENSDARG00000012203	ENSDART00000105707	14	1	1	GCATTCACAATGATGGGGGGAGGG	6	-	33	1212
ENSDARG00000012203	ENSDART00000105707	14	5	5	AGACGCCCATCCTTCTGTGCTGCA	6	-	516	1212
ENSDARG00000012203	ENSDART00000105707	14	5	5	GTTGTCACCCGGGATGTGCTGGT	5	-	461	1212
ENSDARG00000012203	ENSDART00000105707	14	7	7	TCCTCCCCCAGCATGTGTCGTGGGA	7	-	749	1212
ENSDARG00000012203	ENSDART00000105707	14	7	7	TTCCTCCCCCAGCATGTGTCGTG	5	-	752	1212
ENSDARG00000012203	ENSDART00000105707	14	9	9	GCAGCCTGCTCATGGGTAGCGTTG	6	-	963	1212
ENSDARG00000012203	ENSDART00000105707	14	9	9	GCCCTCTTCAGTGCAGCTGCAGCC	6	-	981	1212
ENSDARG00000012203	ENSDART00000105707	14	9	9	AGCTGCAGCCTGCTCATGGGTAGCG	7	-	966	1212
ENSDARG00000012203	ENSDART00000105710	14	1	1	GCCTGCATCCAGTGAGTCTGCATTC	7	-	39	2058
ENSDARG00000012203	ENSDART00000105710	14	1	1	GCATTCACAATGATGGGGGGAGGGT	7	-	20	2058
ENSDARG00000012203	ENSDART00000105710	14	1	1	GCATTCACAATGATGGGGGGAGGG	6	-	21	2058
ENSDARG00000012203	ENSDART00000105710	14	5	5	GTTGTCACCCGGGATGTGCTGGT	5	-	449	2058
ENSDARG00000012203	ENSDART00000105710	14	5	5	AGACGCCCATCCTTCTGTGCTGCA	6	-	504	2058
ENSDARG00000012203	ENSDART00000105710	14	7	7	TTCCTCCCCCAGCATGTGTCGTG	5	-	821	2058
ENSDARG00000012203	ENSDART00000105710	14	7	7	TCCTCCCCCAGCATGTGTCGTGGGA	7	-	818	2058
ENSDARG00000012203	ENSDART00000105710	14	7	7	GTTGTCCACCATGGTGGGGAAGGC	6	-	697	2058
ENSDARG00000012203	ENSDART00000105710	14	9	9	GCAGCCTGCTCATGGGTAGCGTTG	6	-	1032	2058
ENSDARG00000012203	ENSDART00000105710	14	9	9	GCCCTCTTCAGTGCAGCTGCAGCC	6	-	1050	2058
ENSDARG00000012203	ENSDART00000105710	14	9	9	AGCTGCAGCCTGCTCATGGGTAGCG	7	-	1035	2058
ENSDARG00000012203	ENSDART00000105710	14	18	18	GCCGGCCTCGATAAATTTGTTGTC	6	-	1678	2058
ENSDARG00000012203	ENSDART00000105710	14	18	18	ATCTCATTCTCTCGCCGAGGACGAG	7	-	1595	2058
ENSDARG00000012437	ENSDART00000028849	14	4	3	ACCCACGCAGCTGTCCTGCTGGGGC	7	-	345	1320
ENSDARG00000012437	ENSDART00000028849	14	4	3	GTATCCACCGTAGTGGTTGAAGCA	6	-	205	1320
ENSDARG00000012437	ENSDART00000028849	14	10	9	GTCATCTCCAGAGCGGATGCGGAA	6	-	1126	1320
ENSDARG00000012437	ENSDART00000028849	14	10	9	ATCTCCAGAGCGGATGCGGAAGGT	6	-	1123	1320
ENSDARG00000012437	ENSDART00000028849	14	11	10	TTAAGCGCAGGGCAGAGCTGCTGTG	7	-	1279	1320
ENSDARG00000012592	ENSDART00000041408	14	2	2	TCCTGCCACAGGTCAGGGGTGATTT	7	-	56	1686
ENSDARG00000012592	ENSDART00000041408	14	3	3	CTCATCAAAATAAGAGCTGAAAAC	6	-	94	1686
ENSDARG00000012592	ENSDART00000041408	14	3	3	TTCCTCCACCTCTCCAGATGTGTGC	7	-	225	1686
ENSDARG00000012592	ENSDART00000041408	14	3	3	CACCTCTCCAGATGTGTGCTGGGCT	7	-	219	1686
ENSDARG00000012592	ENSDART00000041408	14	3	3	CACCTCTCCAGATGTGTGCTGGG	5	-	221	1686
ENSDARG00000012592	ENSDART00000041408	14	3	3	TCCTCCACCTCTCCAGATGTGTGC	6	-	225	1686
ENSDARG00000012592	ENSDART00000041408	14	4	4	TTCGGCATCATAGGGGACGGAGCG	6	-	318	1686
ENSDARG00000012592	ENSDART00000041408	14	4	4	AACTTCAGCAGGTAACGAGGCTGCA	7	-	248	1686
ENSDARG00000012592	ENSDART00000041408	14	8	8	TGCGGCAGCACCTCCTTCTGCAGAA	7	-	1034	1686
ENSDARG00000012592	ENSDART00000041408	14	8	8	AAACGCCTCATCCAGAGACGGCTTT	7	-	912	1686
ENSDARG00000012592	ENSDART00000041408	14	10	10	TCCGTCAGAAATGATGCGTGTTT	5	-	1316	1686
ENSDARG00000012592	ENSDART00000041408	14	10	10	GACTCCAGCTCTGGCCTGGTGGGCT	7	-	1383	1686
ENSDARG00000012592	ENSDART00000041408	14	11	11	CCCCACAGCGTGTTGTGGAGCTGCC	7	-	1505	1686
ENSDARG00000012592	ENSDART00000041408	14	11	11	TTCCCCACAGCGTGTTGTGGAGCT	6	-	1508	1686
ENSDARG00000012592	ENSDART00000041408	14	12	12	TCCTCCAAAAACTCCAGGATGGGTG	7	-	1625	1686
ENSDARG00000012592	ENSDART00000041408	14	12	12	CAAAAACTCCAGGATGGGTGACGGC	7	-	1620	1686
ENSDARG00000012592	ENSDART00000041408	14	12	12	CACTCACTCTGCGATGGCAGCTGGA	7	-	1680	1686
ENSDARG00000012592	ENSDART00000041408	14	12	12	CTCCAAAAACTCCAGGATGGGTG	5	-	1625	1686
ENSDARG00000012666	ENSDART00000025344	14	3	3	ATCCACAGCCTTTTCCTGTGGTTTT	7	+	194	1134
ENSDARG00000012666	ENSDART00000025344	14	6	6	GGCTCCACATGTGCAGTGTTTGGTT	7	+	598	1134
ENSDARG00000012666	ENSDART00000025344	14	6	6	GCCACCAGAATCATCGCTGTTGAC	6	+	670	1134
ENSDARG00000012666	ENSDART00000025344	14	6	6	GGCTCCACATGTGCAGTGTTTGGT	6	+	598	1134
ENSDARG00000012666	ENSDART00000025344	14	7	7	GAAGCCTGCAGTCCAGCAGGAGGA	6	+	862	1134
ENSDARG00000012666	ENSDART00000025344	14	8	8	GCAGTCCCCAAGTTGGTGCAGGA	5	+	1000	1134
ENSDARG00000012666	ENSDART00000027892	14	4	3	AGCCACGGCCGTTTCCTTTGGTTTT	7	+	191	1131
ENSDARG00000012666	ENSDART00000027892	14	7	6	GCCTCCAGAATCATCGCTGTTGAC	6	+	667	1131
ENSDARG00000012666	ENSDART00000027892	14	7	6	GGCTCCACATGTGCAGTGTTTGGT	6	+	595	1131
ENSDARG00000012666	ENSDART00000027892	14	7	6	GGCTCCACATGTGCAGTGTTTGGTT	7	+	595	1131
ENSDARG00000012666	ENSDART00000105604	14	3	3	ATCCACAGCCTTTTCCTGTGGTTTT	7	+	194	1134
ENSDARG00000012666	ENSDART00000105604	14	6	6	GGCTCCACATGTGCAGTGTTTGGTT	7	+	598	1134
ENSDARG00000012666	ENSDART00000105604	14	6	6	GGCTCCACATGTGCAGTGTTTGGT	6	+	598	1134
ENSDARG00000012666	ENSDART00000105604	14	6	6	GCCACCAGAATCATCGCTGTTGAC	6	+	670	1134
ENSDARG00000012666	ENSDART00000105604	14	7	7	GAAGCCTGCAGTCCAGCAGGAGGA	6	+	862	1134
ENSDARG00000012666	ENSDART00000105604	14	8	8	GCAGTCCCCAAGTTGGTGCAGGA	5	+	1000	1134
ENSDARG00000012666	ENSDART00000105605	14	3	3	ATCCACAGCCTTTTCCTGTGGTTTT	7	+	203	1143
ENSDARG00000012666	ENSDART00000105605	14	6	6	GGCTCCACATGTGCAGTGTTTGGTT	7	+	607	1143
ENSDARG00000012666	ENSDART00000105605	14	6	6	GGCTCCACATGTGCAGTGTTTGGT	6	+	607	1143
ENSDARG00000012666	ENSDART00000105605	14	6	6	GCCACCAGAATCATCGCTGTTGAC	6	+	679	1143
ENSDARG00000012666	ENSDART00000105605	14	7	7	GAAGCCTGCAGTCCAGCAGGAGGA	6	+	871	1143
ENSDARG00000012666	ENSDART00000105605	14	8	8	GCAGTCCCCAAGTTGGTGCAGGA	5	+	1009	1143
ENSDARG00000012666	ENSDART00000105609	14	3	3	AGCCACGGCCGTTTCCTTTGGTTTT	7	+	191	1137
ENSDARG00000012666	ENSDART00000105609	14	6	6	GGCTCCACATGTGCAGTGTTTGGTT	7	+	601	1137
ENSDARG00000012666	ENSDART00000105609	14	6	6	GGCTCCACATGTGCAGTGTTTGGT	6	+	601	1137
ENSDARG00000012666	ENSDART00000105609	14	6	6	GCCTCCAGAATCATCGCTGTTGAC	6	+	673	1137
ENSDARG00000012697	ENSDART00000002085	14	1	1	ACAAGCGCCTCGCTGCTGGAGAA	5	+	98	1119
ENSDARG00000012697	ENSDART00000002085	14	1	1	GACTCCGTCGCGCCTGCCGGGGCC	6	+	37	1119
ENSDARG00000012697	ENSDART00000002085	14	2	2	AGAAACAGAACCCGGGCGCGGAC	5	+	857	1119
ENSDARG00000012697	ENSDART00000002085	14	2	2	AGAACCGCCGGACCAAGTGGAAGAA	7	+	836	1119
ENSDARG00000012697	ENSDART00000002085	14	2	2	CGCGCCGACCAGCGGAGGTGGAG	5	+	885	1119
ENSDARG00000012697	ENSDART00000002085	14	2	2	CGCGCCGACCAGCGGAGGTGGAGGC	7	+	885	1119
ENSDARG00000012697	ENSDART00000046713	14	1	1	CGCGCCGACCAGCGGAGGTGGAGGC	7	+	276	471
ENSDARG00000012697	ENSDART00000046713	14	1	1	CGCGCCGACCAGCGGAGGTGGAG	5	+	276	471
ENSDARG00000012697	ENSDART00000046713	14	1	1	AGAACCGCCGGACCAAGTGGAAGAA	7	+	227	471
ENSDARG00000012697	ENSDART00000046713	14	1	1	AGAAACAGAACCCGGGCGCGGAC	5	+	248	471
ENSDARG00000013075	ENSDART00000019898	14	5	4	TCCCTCGGCATACAAGTAGTGAAC	6	+	457	588
ENSDARG00000013075	ENSDART00000019898	14	6	5	GTCACCAGAGGAGTACGGCGAGTTT	7	+	486	588
ENSDARG00000013075	ENSDART00000019898	14	6	5	GGCTCAAGCAGAAGCAGCCGCAGCT	7	+	537	588
ENSDARG00000013075	ENSDART00000019898	14	6	5	GCAGCCGCAGCTGAAGCAGCAGCA	6	+	550	588
ENSDARG00000013075	ENSDART00000019898	14	6	5	AGCCGCAGCTGAAGCAGCAGCAGCA	7	+	552	588
ENSDARG00000013075	ENSDART00000019898	14	6	5	AGCAGCCGCAGCTGAAGCAGCAGCA	7	+	549	588
ENSDARG00000013075	ENSDART00000019898	14	6	5	AGCAGCAGCAGCAGCAGCAGCAGTC	7	+	564	588
ENSDARG00000013075	ENSDART00000019898	14	6	5	AGAAGCAGCCGCAGCTGAAGCAGCA	7	+	546	588
ENSDARG00000013269	ENSDART00000020813	14	4	3	ACATCACGCAAGGAGTCTGAGCA	5	-	145	1407
ENSDARG00000013269	ENSDART00000020813	14	6	5	TGCTACTGCCAAATTTCTGCCTGT	6	-	362	1407
ENSDARG00000013269	ENSDART00000020813	14	8	7	GTTTCCTTAAAACTGGGATTGATGT	7	-	650	1407
ENSDARG00000013269	ENSDART00000020813	14	9	8	GTCATCAGCTGGGTGCGGCTGAT	5	-	688	1407
ENSDARG00000013269	ENSDART00000020813	14	10	9	AGAGTCCTCTGCATTTGGGGCATTT	7	-	921	1407
ENSDARG00000013269	ENSDART00000020813	14	10	9	GTCCTCTGCATTTGGGGCATTTGGT	7	-	918	1407
ENSDARG00000013269	ENSDART00000020813	14	12	11	GTTTTCTTCTTGGAGGAGGACTTG	6	-	1086	1407
ENSDARG00000013269	ENSDART00000020813	14	13	12	GCCCTCTGCCCAAGAGTCTGGGTAC	7	-	1356	1407
ENSDARG00000013269	ENSDART00000020813	14	13	12	GCCCTCTGCCCAAGAGTCTGGGTA	6	-	1357	1407
ENSDARG00000013335	ENSDART00000006073	14	3	3	ATCACCTCCGCACAGTTTGAGCA	5	-	164	696
ENSDARG00000013335	ENSDART00000006073	14	3	3	CTCCGCACAGTTTGAGCAGGGGTT	6	-	158	696
ENSDARG00000013335	ENSDART00000006073	14	7	7	AGACCCAGAATGAGTCTCTGGAGGT	7	-	485	696
ENSDARG00000013335	ENSDART00000105346	14	3	3	CTCCGCACAGTTTGAGCAGGGGTT	6	-	113	603
ENSDARG00000013335	ENSDART00000105346	14	3	3	ATCACCTCCGCACAGTTTGAGCA	5	-	119	603
ENSDARG00000013335	ENSDART00000105346	14	7	7	AGACCCAGAATGAGTCTCTGGAGGT	7	-	440	603
ENSDARG00000013979	ENSDART00000006373	14	2	2	ACCTCCACCATACAGCAGCCTTG	5	+	90	633
ENSDARG00000013979	ENSDART00000006373	14	2	2	CACCTCCACCATACAGCAGCCTTG	6	+	89	633
ENSDARG00000013979	ENSDART00000006373	14	5	5	GTCTGCTGCCGGACGTTATGGGGC	6	+	399	633
ENSDARG00000014095	ENSDART00000019917	14	2	2	TTCCACTTCCAGACTCTGTTGGA	5	+	112	1020
ENSDARG00000014095	ENSDART00000019917	14	3	3	AAAAGCACATGTGTGGCATGGGAA	6	+	359	1020
ENSDARG00000014095	ENSDART00000019917	14	5	5	GAAGACTACATTAATCTGGGCAGGC	7	+	667	1020
ENSDARG00000014095	ENSDART00000019917	14	6	6	GGCCTATGCGGCTGTGTGGAGTG	5	+	825	1020
ENSDARG00000014095	ENSDART00000019917	14	6	6	GACATCACCCTGTCTAGATTGGTGC	7	+	889	1020
ENSDARG00000014095	ENSDART00000019917	14	6	6	CTATGCGGCTGTGTGGAGTGAAC	5	+	828	1020
ENSDARG00000014095	ENSDART00000019917	14	6	6	AGAGACTTCCAGATGGTGGCCAAC	6	+	862	1020
ENSDARG00000014095	ENSDART00000019917	14	6	6	ACATCACCCTGTCTAGATTGGTGC	6	+	890	1020
ENSDARG00000014233	ENSDART00000021260	14	2	2	ACCTACGCAGAGAATGTTGAAGCT	6	-	133	1269
ENSDARG00000014233	ENSDART00000021260	14	2	2	CTACGCAGAGAATGTTGAAGCTGAA	7	-	130	1269
ENSDARG00000014233	ENSDART00000021260	14	2	2	CACCTACGCAGAGAATGTTGAAGCT	7	-	133	1269
ENSDARG00000014233	ENSDART00000021260	14	3	3	CTCTCCTGCAGGCTGTAGGTTCT	5	-	259	1269
ENSDARG00000014233	ENSDART00000021260	14	5	5	CACTGCTTCGTCATCTGTTGGAAAC	7	-	651	1269
ENSDARG00000014233	ENSDART00000021260	14	5	5	AGCCACTGCTTCGTCATCTGTTGGA	7	-	654	1269
ENSDARG00000014233	ENSDART00000021260	14	7	7	CCCATCTCCTCGAGTTTGCAGCG	5	-	907	1269
ENSDARG00000014233	ENSDART00000021260	14	8	8	ATCTGCTCCTCCTTCATCTGAAGCT	7	-	1010	1269
ENSDARG00000014233	ENSDART00000021260	14	9	9	TTCTCCTCCTGATGTGTGCGTTT	5	-	1123	1269
ENSDARG00000014233	ENSDART00000021260	14	9	9	TACGTCTTCTTCTCTTTGTCTTT	5	-	1258	1269
ENSDARG00000014233	ENSDART00000021260	14	9	9	GTCTTCTTCTCTTTGTCTTTTTT	5	-	1255	1269
ENSDARG00000014233	ENSDART00000021260	14	9	9	CGCATCTCCTCCAGGCTGCGCTTCT	7	-	1142	1269
ENSDARG00000014233	ENSDART00000021260	14	9	9	ATCTCAAACCTCTCGTGCAGCTGCA	7	-	1094	1269
ENSDARG00000014244	ENSDART00000007927	14	3	2	AAACGCAAAACCTCTAGATTTGTTC	7	-	144	1146
ENSDARG00000014244	ENSDART00000007927	14	4	3	GTCTCAAACTGAGGTTTTGTGGCT	6	-	258	1146
ENSDARG00000014244	ENSDART00000007927	14	4	3	GGCCACGACTGCGAGGTGGTGGTG	6	-	299	1146
ENSDARG00000014244	ENSDART00000007927	14	4	3	GGCCACGACTGCGAGGTGGTGGT	5	-	300	1146
ENSDARG00000014244	ENSDART00000007927	14	4	3	CACGACTGCGAGGTGGTGGTGGCC	6	-	296	1146
ENSDARG00000014244	ENSDART00000007927	14	4	3	CACGACTGCGAGGTGGTGGTGGC	5	-	297	1146
ENSDARG00000014244	ENSDART00000007927	14	9	8	CCCCACGGCTTGAGCTGCTGTATTC	7	-	1069	1146
ENSDARG00000014244	ENSDART00000007927	14	9	8	CACTCCCACTGTAGGACGGAGGG	5	-	882	1146
ENSDARG00000014248	ENSDART00000005568	14	1	1	TCCAGCACCACGTTCTGTGGCATTT	7	-	8	951
ENSDARG00000014248	ENSDART00000005568	14	3	3	CTCTGCCTCCAAATTGATTTTGAA	6	-	310	951
ENSDARG00000014248	ENSDART00000005568	14	8	8	AGCTTCTGCAGTGAAGAAGTGGCG	6	-	717	951
ENSDARG00000014248	ENSDART00000005568	14	8	8	GGCAGCTTCTGCAGTGAAGAAGTG	6	-	720	951
ENSDARG00000014248	ENSDART00000005568	14	9	9	CACAAAACAGGCTGGATGGCGGT	5	-	803	951
ENSDARG00000014248	ENSDART00000005568	14	9	9	GTCATCCTCATTCGAGCATGGGCT	6	-	894	951
ENSDARG00000014248	ENSDART00000005568	14	9	9	ACACAAAACAGGCTGGATGGCGGT	6	-	803	951
ENSDARG00000014248	ENSDART00000035981	14	1	1	TCCAGCACCACGTTCTGTGGCATTT	7	-	8	957
ENSDARG00000014248	ENSDART00000035981	14	3	3	CTCTGCCTCCAAATTGATTTTGAA	6	-	310	957
ENSDARG00000014248	ENSDART00000035981	14	7	7	GGCAGCTTCTGCAGTGAAGAAGTG	6	-	726	957
ENSDARG00000014248	ENSDART00000035981	14	7	7	AGCTTCTGCAGTGAAGAAGTGGCG	6	-	723	957
ENSDARG00000014248	ENSDART00000035981	14	8	8	CACAAAACAGGCTGGATGGCGGT	5	-	809	957
ENSDARG00000014248	ENSDART00000035981	14	8	8	GTCATCCTCATTCGAGCATGGGCT	6	-	900	957
ENSDARG00000014248	ENSDART00000035981	14	8	8	ACACAAAACAGGCTGGATGGCGGT	6	-	809	957
ENSDARG00000014580	ENSDART00000014814	14	1	1	GGCAGCCTCCTTGCGGTTGCCTTT	6	-	145	993
ENSDARG00000014580	ENSDART00000014814	14	1	1	GCAGCCTCCTTGCGGTTGCCTTT	5	-	145	993
ENSDARG00000014580	ENSDART00000014814	14	3	3	GCAGGCCTCATGAAGAGGGCTAA	5	-	323	993
ENSDARG00000014580	ENSDART00000014814	14	4	4	GGCTGCCTCATGGATAGGTGAAGGC	7	-	519	993
ENSDARG00000014580	ENSDART00000014814	14	5	5	GTTTACCTCCATCAAGCAGCTTGC	6	-	668	993
ENSDARG00000014580	ENSDART00000014814	14	5	5	ATCTCCACACACTTGCTGTGGCC	5	-	550	993
ENSDARG00000014580	ENSDART00000014814	14	5	5	CTCCACACACTTGCTGTGGCCTAA	6	-	547	993
ENSDARG00000014580	ENSDART00000014814	14	6	6	AGATGCCGCATGAAGAGGAGTCT	5	-	716	993
ENSDARG00000014580	ENSDART00000014814	14	7	7	CCCAACCTCTCCCTGATTTGCTGAC	7	-	908	993
ENSDARG00000014580	ENSDART00000014814	14	7	7	AGAGGCAAATGAGGTAGAAGATGCA	7	-	944	993
ENSDARG00000014580	ENSDART00000014814	14	7	7	AACCTCTCCCTGATTTGCTGACGGC	7	-	905	993
ENSDARG00000014580	ENSDART00000074730	14	1	1	GCAGCCTCCTTGCGGTTGCCTTT	5	-	145	699
ENSDARG00000014580	ENSDART00000074730	14	1	1	GGCAGCCTCCTTGCGGTTGCCTTT	6	-	145	699
ENSDARG00000014580	ENSDART00000074730	14	3	3	GCAGGCCTCATGAAGAGGGCTAA	5	-	323	699
ENSDARG00000014580	ENSDART00000074730	14	4	4	GTTTACCTCCATCAAGCAGCTTGC	6	-	374	699
ENSDARG00000014580	ENSDART00000074730	14	5	5	AGATGCCGCATGAAGAGGAGTCT	5	-	422	699
ENSDARG00000014580	ENSDART00000074730	14	6	6	AGAGGCAAATGAGGTAGAAGATGCA	7	-	650	699
ENSDARG00000014580	ENSDART00000074730	14	6	6	CCCAACCTCTCCCTGATTTGCTGAC	7	-	614	699
ENSDARG00000014580	ENSDART00000074730	14	6	6	AACCTCTCCCTGATTTGCTGACGGC	7	-	611	699
ENSDARG00000014914	ENSDART00000013519	14	2	2	GTTTCCAACAGTCGGTTTTGGTA	5	-	479	1065
ENSDARG00000014914	ENSDART00000013519	14	2	2	GTTGGCGCATCTGTAGTAGAATTT	6	-	399	1065
ENSDARG00000014914	ENSDART00000013519	14	2	2	CACACCCCACTTATTTTGAAGCT	5	-	562	1065
ENSDARG00000014914	ENSDART00000013519	14	2	2	ACACCCCACTTATTTTGAAGCTGAA	7	-	559	1065
ENSDARG00000014914	ENSDART00000013519	14	2	2	ACACACCCCACTTATTTTGAAGCT	6	-	562	1065
ENSDARG00000014914	ENSDART00000013519	14	5	5	TCCCACAGAGACAGATTAGTATTG	6	-	786	1065
ENSDARG00000014914	ENSDART00000013519	14	6	6	AGCGGCACCAACAATGATTGGGAT	6	-	973	1065
ENSDARG00000014914	ENSDART00000013519	14	6	6	GGCACCAACAATGATTGGGATTAA	6	-	970	1065
ENSDARG00000015239	ENSDART00000003728	14	2	2	GTTTCAAACGAAGTGCCGGAGCA	5	+	28	1515
ENSDARG00000015239	ENSDART00000003728	14	2	2	GTTTCCAACCAAGTGTTTGAGAG	5	+	67	1515
ENSDARG00000015239	ENSDART00000003728	14	2	2	GACAGCCCCTGTCTGAGGAGCAGCT	7	+	140	1515
ENSDARG00000015239	ENSDART00000003728	14	5	5	TCCTGCTTCTCAGCCCGCTGCTGTG	7	+	447	1515
ENSDARG00000015239	ENSDART00000003728	14	13	13	GTTCCATCCTGATGGTCTGATTT	5	+	1083	1515
ENSDARG00000015239	ENSDART00000003728	14	13	13	GTTCCATCCTGATGGTCTGATTTT	6	+	1083	1515
ENSDARG00000015239	ENSDART00000003728	14	15	15	GTCCTCAACTTCTCCGGTGAGTTG	6	+	1414	1515
ENSDARG00000015239	ENSDART00000003728	14	15	15	GACATCAGAGTTTATATCTGCAAAC	7	+	1378	1515
ENSDARG00000015239	ENSDART00000106593	14	2	2	GACAGCCCCTGTCTGAGGAGCAGCT	7	+	140	1515
ENSDARG00000015239	ENSDART00000106593	14	2	2	GTTTCCAACCAAGTGTTTGAGAG	5	+	67	1515
ENSDARG00000015239	ENSDART00000106593	14	2	2	GTTTCAAACGAAGTGCCGGAGCA	5	+	28	1515
ENSDARG00000015239	ENSDART00000106593	14	5	5	TCCTGCTTCTCAGCCCGCTGCTGTG	7	+	447	1515
ENSDARG00000015239	ENSDART00000106593	14	13	13	GTTCCATCCTGATGGTCTGATTTT	6	+	1083	1515
ENSDARG00000015239	ENSDART00000106593	14	13	13	GTTCCATCCTGATGGTCTGATTT	5	+	1083	1515
ENSDARG00000015239	ENSDART00000106593	14	15	15	GTCCTCAACTTCTCCGGTGAGTTG	6	+	1414	1515
ENSDARG00000015239	ENSDART00000106593	14	15	15	GACATCAGAGTTTATATCTGCAAAC	7	+	1378	1515
ENSDARG00000015355	ENSDART00000008373	14	2	2	TGCCACAGAGTACTTCTGCTTTGAA	7	-	126	1041
ENSDARG00000015355	ENSDART00000008373	14	2	2	TGCCACAGAGTACTTCTGCTTTG	5	-	128	1041
ENSDARG00000015355	ENSDART00000008373	14	3	3	TTCGCCGCAGCCATTTTGTTGCG	5	-	436	1041
ENSDARG00000015355	ENSDART00000008373	14	3	3	CGCCGCAGCCATTTTGTTGCGTTC	6	-	433	1041
ENSDARG00000015355	ENSDART00000008373	14	3	3	GTTCCCTTCGAATTCTGCGCCGCT	6	-	413	1041
ENSDARG00000015355	ENSDART00000008373	14	4	4	TTCATCTTCTAACTGGTCGGTTTC	6	-	502	1041
ENSDARG00000015355	ENSDART00000008373	14	4	4	GACGGCACACGGCTGAGGGTTCT	5	-	956	1041
ENSDARG00000015355	ENSDART00000008373	14	4	4	CTCCACTGCTGCTGCTGCGCCTGT	6	-	983	1041
ENSDARG00000015355	ENSDART00000008373	14	4	4	AGCTTCTCCTTTTCCTTCTGGAGGT	7	-	554	1041
ENSDARG00000015355	ENSDART00000008373	14	4	4	AGCGACGGCACACGGCTGAGGGT	5	-	959	1041
ENSDARG00000015472	ENSDART00000026569	14	2	2	ATCTCCAGAGTACAGCAGGAGAA	5	-	193	1671
ENSDARG00000015472	ENSDART00000026569	14	3	3	ACACACTCCATGTAGGAGTCGCT	5	-	556	1671
ENSDARG00000015472	ENSDART00000026569	14	3	3	ACATCAGGCATGAGTGTGAGGCC	5	-	679	1671
ENSDARG00000015472	ENSDART00000026569	14	3	3	GTCCGCACAAACATGTGATTGAGAG	7	-	359	1671
ENSDARG00000015472	ENSDART00000026569	14	3	3	AGCTGCAGACGGAGCTTGCGTGGAA	7	-	617	1671
ENSDARG00000015472	ENSDART00000026569	14	3	3	AACGTCTCCGAAGGGTTTGAGCT	5	-	596	1671
ENSDARG00000015472	ENSDART00000026569	14	3	3	CACTGCTGCCGTGGCTGTAGTAGCG	7	-	445	1671
ENSDARG00000015472	ENSDART00000026569	14	4	4	GACCGCTACAGTACGGGCAGTATAA	7	-	763	1671
ENSDARG00000015472	ENSDART00000026569	14	6	6	GCAGACCTCCGGCTGCGGAAGCC	5	-	1054	1671
ENSDARG00000015472	ENSDART00000026569	14	6	6	AGCCCATGCTGAGTTTGGGCTGCC	6	-	1034	1671
ENSDARG00000015472	ENSDART00000026569	14	9	9	TCCGTCGCCTTCGCAAGAGGGAGAG	7	-	1503	1671
ENSDARG00000015472	ENSDART00000026569	14	9	9	TTCGCCCTCCTGAGTCTTGAGGA	5	-	1568	1671
ENSDARG00000015472	ENSDART00000090338	14	1	1	GTCCGCACAAACATGTGATTGAGAG	7	-	47	1320
ENSDARG00000015472	ENSDART00000090338	14	1	1	CACTGCTGCCGTGGCTGTAGTAGCG	7	-	133	1320
ENSDARG00000015472	ENSDART00000090338	14	1	1	AGCTGCAGACGGAGCTTGCGTGGAA	7	-	305	1320
ENSDARG00000015472	ENSDART00000090338	14	1	1	ACATCAGGCATGAGTGTGAGGCC	5	-	367	1320
ENSDARG00000015472	ENSDART00000090338	14	1	1	ACACACTCCATGTAGGAGTCGCT	5	-	244	1320
ENSDARG00000015472	ENSDART00000090338	14	1	1	AACGTCTCCGAAGGGTTTGAGCT	5	-	284	1320
ENSDARG00000015472	ENSDART00000090338	14	2	2	GACCGCTACAGTACGGGCAGTATAA	7	-	451	1320
ENSDARG00000015472	ENSDART00000090338	14	4	4	AGCCCATGCTGAGTTTGGGCTGCC	6	-	722	1320
ENSDARG00000015472	ENSDART00000090338	14	4	4	GCAGACCTCCGGCTGCGGAAGCC	5	-	742	1320
ENSDARG00000015472	ENSDART00000090338	14	8	8	TCCGTCGCCTTCGCAAGAGGGAGAG	7	-	1161	1320
ENSDARG00000015472	ENSDART00000090338	14	8	8	TTCGCCCTCCTGAGTCTTGAGGA	5	-	1226	1320
ENSDARG00000015628	ENSDART00000019003	14	3	3	CTCCTCTTCATATAGCAGCATCT	5	+	233	678
ENSDARG00000015628	ENSDART00000019003	14	3	3	CTAAAAACCTATACGAGGTAGCG	5	+	353	678
ENSDARG00000015628	ENSDART00000019003	14	5	5	GGCTGCAAAACTCCTGGTGGAGCA	6	+	567	678
ENSDARG00000015649	ENSDART00000014095	14	1	1	ATCTCCAGCACGGAGGGGGACGAA	6	-	150	549
ENSDARG00000015649	ENSDART00000014095	14	2	2	AGAGGCACCTTCTCGAAGCGTTT	5	-	319	549
ENSDARG00000015653	ENSDART00000020961	14	1	1	ACAGACAGCTGCTAGAGGAAAAC	5	+	92	1959
ENSDARG00000015653	ENSDART00000020961	14	1	1	GAAAACACCGTTTTGAGGGAGAG	5	+	109	1959
ENSDARG00000015653	ENSDART00000020961	14	4	4	TTCATCAGAGTTTGAGGTGGTGAAC	7	+	399	1959
ENSDARG00000015653	ENSDART00000020961	14	4	4	TTCATCAGAGTTTGAGGTGGTGAA	6	+	399	1959
ENSDARG00000015653	ENSDART00000020961	14	5	5	AGCTCCTTCAGTGTGTTTGCTGAA	6	+	520	1959
ENSDARG00000015653	ENSDART00000020961	14	5	5	ACCTGCCACAGGAGAATTTGGAGCT	7	+	470	1959
ENSDARG00000015653	ENSDART00000020961	14	5	5	GTCCAATCCCAACCAGCTGCTGGC	6	+	546	1959
ENSDARG00000015653	ENSDART00000020961	14	5	5	TTCACCTGCCACAGGAGAATTTGGA	7	+	467	1959
ENSDARG00000015653	ENSDART00000020961	14	5	5	TGCTTCACCTGCCACAGGAGAATTT	7	+	464	1959
ENSDARG00000015653	ENSDART00000020961	14	7	7	GTCCCACACTGCACATGTTGAGCA	6	+	786	1959
ENSDARG00000015653	ENSDART00000020961	14	9	9	GAAGACACAGTTTGAGCAGAAGGT	6	+	1020	1959
ENSDARG00000015653	ENSDART00000020961	14	10	10	ACAGACTTACGGCAGCGGCTGGC	5	+	1045	1959
ENSDARG00000015653	ENSDART00000020961	14	10	10	AGACTCCCAGAAGACTGTGCTGGA	6	+	1068	1959
ENSDARG00000015653	ENSDART00000020961	14	11	11	GTTACCTGCAGGACCAGTTGCTGCC	7	+	1226	1959
ENSDARG00000015653	ENSDART00000020961	14	14	14	AGCTTCATCAAGCACAGAATGAGTG	7	+	1553	1959
ENSDARG00000015717	ENSDART00000021919	14	2	2	TTAATCACAAGCTGGTCTTTGGT	5	-	112	4104
ENSDARG00000015717	ENSDART00000021919	14	2	2	TTAATCACAAGCTGGTCTTTGGTG	6	-	111	4104
ENSDARG00000015717	ENSDART00000021919	14	3	3	AACAAACACAAAAATGCTGGCTGC	6	-	412	4104
ENSDARG00000015717	ENSDART00000021919	14	3	3	AAACACAAAAATGCTGGCTGCCGTG	7	-	408	4104
ENSDARG00000015717	ENSDART00000021919	14	3	3	ACAAACACAAAAATGCTGGCTGC	5	-	412	4104
ENSDARG00000015717	ENSDART00000021919	14	3	3	CAAAAATGCTGGCTGCCGTGGTG	5	-	405	4104
ENSDARG00000015717	ENSDART00000021919	14	5	5	AGCCAATAAAGGTGGAAGTGTTC	5	-	654	4104
ENSDARG00000015717	ENSDART00000021919	14	6	6	TGCATCAACTCCACAGGCGAGTCT	6	-	777	4104
ENSDARG00000015717	ENSDART00000021919	14	6	6	GAAATCCACACCAGTGTTGAAGTC	6	-	838	4104
ENSDARG00000015717	ENSDART00000021919	14	6	6	ATCCACACCAGTGTTGAAGTCGAC	6	-	835	4104
ENSDARG00000015717	ENSDART00000021919	14	6	6	AAATCCACACCAGTGTTGAAGTC	5	-	838	4104
ENSDARG00000015717	ENSDART00000021919	14	9	9	TTACACACATCCCTGATCTGTAGAG	7	-	1238	4104
ENSDARG00000015717	ENSDART00000021919	14	9	9	ACACACATCCCTGATCTGTAGAG	5	-	1238	4104
ENSDARG00000015717	ENSDART00000021919	14	10	10	CTCCACTGCCAGCTGATGGAGGC	5	-	1450	4104
ENSDARG00000015717	ENSDART00000021919	14	10	10	CCCTTCCCATAGAGGTTTGTAGGT	6	-	1383	4104
ENSDARG00000015717	ENSDART00000021919	14	10	10	GCCTCCTTCTCATGAATCTGAGGTG	7	-	1352	4104
ENSDARG00000015717	ENSDART00000021919	14	10	10	GGCCTCCACTGCCAGCTGATGGA	5	-	1453	4104
ENSDARG00000015717	ENSDART00000021919	14	10	10	GTACGCTCCAGATCGCAGGGGCT	5	-	1480	4104
ENSDARG00000015717	ENSDART00000021919	14	13	13	GTTTCACCCCGGTTCGTCGGTTCT	6	-	2039	4104
ENSDARG00000015717	ENSDART00000021919	14	13	13	ACCTTCACCTTTGACTGGGATGTA	6	-	2077	4104
ENSDARG00000015717	ENSDART00000021919	14	13	13	GTTCCCCTCATCCTGTAGCTGAA	5	-	2000	4104
ENSDARG00000015717	ENSDART00000021919	14	13	13	TGCTCAAGCGGATCCTCTGAGGGC	6	-	1782	4104
ENSDARG00000015717	ENSDART00000021919	14	13	13	CCCCTCATCCTGTAGCTGAATGT	5	-	1997	4104
ENSDARG00000015717	ENSDART00000021919	14	14	14	CACATCACAGTTCATCTGCAGCG	5	-	2153	4104
ENSDARG00000015717	ENSDART00000021919	14	15	15	GAACGCAGCCCTTCTGGTTGCAGGC	7	-	2320	4104
ENSDARG00000015717	ENSDART00000021919	14	17	17	ATCTCCCACTGGCTGGAGTCGTA	5	-	2569	4104
ENSDARG00000015717	ENSDART00000021919	14	17	17	GAAATCTCCCACTGGCTGGAGTC	5	-	2572	4104
ENSDARG00000015717	ENSDART00000021919	14	18	18	GACAGCCACTGTGTTTGCAGAGGAT	7	-	2682	4104
ENSDARG00000015717	ENSDART00000021919	14	19	19	ACAAGCTCCAAGAAGGTTGACAAC	6	-	2797	4104
ENSDARG00000015717	ENSDART00000021919	14	19	19	GTTGACAACATTGAGATGGTTTC	5	-	2783	4104
ENSDARG00000015717	ENSDART00000021919	14	21	21	TCCGTCGCACTTGACTTTGGGTTT	6	-	2936	4104
ENSDARG00000015717	ENSDART00000021919	14	25	25	GAAATCTTCATCAATCTGGATGC	5	-	3383	4104
ENSDARG00000015717	ENSDART00000021919	14	25	25	ATCTTCATCAATCTGGATGCCGGG	6	-	3379	4104
ENSDARG00000015717	ENSDART00000021919	14	28	28	GCCAGCAAACGGCACGCAGTTGTA	6	-	3688	4104
ENSDARG00000015717	ENSDART00000021919	14	29	29	ACCATCCCACTGTCTGTCTGACTGT	7	-	3806	4104
ENSDARG00000015717	ENSDART00000021919	14	29	29	AACCTCTCCAGTTCATCTGATGCC	6	-	3834	4104
ENSDARG00000015717	ENSDART00000021919	14	30	30	AACCACCACCGCTGCCGCTGCTGCT	7	-	3940	4104
ENSDARG00000015717	ENSDART00000021919	14	30	30	AGCAAACCACCACCGCTGCCGCT	5	-	3946	4104
ENSDARG00000015717	ENSDART00000021919	14	30	30	GCAAACCACCACCGCTGCCGCTGCT	7	-	3943	4104
ENSDARG00000015717	ENSDART00000021919	14	30	30	CAAACCACCACCGCTGCCGCTGCT	6	-	3943	4104
ENSDARG00000015717	ENSDART00000021919	14	30	30	ACCACCACCGCTGCCGCTGCTGCT	6	-	3940	4104
ENSDARG00000015717	ENSDART00000057424	14	1	1	GAAATCCACACCAGTGTTGAAGTC	6	-	61	2760
ENSDARG00000015717	ENSDART00000057424	14	1	1	AAATCCACACCAGTGTTGAAGTC	5	-	61	2760
ENSDARG00000015717	ENSDART00000057424	14	1	1	ATCCACACCAGTGTTGAAGTCGAC	6	-	58	2760
ENSDARG00000015717	ENSDART00000057424	14	2	2	AAAGCCAGACCTTTTTTTTTGCA	5	-	122	2760
ENSDARG00000015717	ENSDART00000057424	14	7	7	ACACACATCCCTGATCTGTAGAG	5	-	461	2760
ENSDARG00000015717	ENSDART00000057424	14	7	7	TTACACACATCCCTGATCTGTAGAG	7	-	461	2760
ENSDARG00000015717	ENSDART00000057424	14	8	8	GTACGCTCCAGATCGCAGGGGCT	5	-	703	2760
ENSDARG00000015717	ENSDART00000057424	14	8	8	GGCCTCCACTGCCAGCTGATGGA	5	-	676	2760
ENSDARG00000015717	ENSDART00000057424	14	8	8	GCCTCCTTCTCATGAATCTGAGGTG	7	-	575	2760
ENSDARG00000015717	ENSDART00000057424	14	8	8	CTCCACTGCCAGCTGATGGAGGC	5	-	673	2760
ENSDARG00000015717	ENSDART00000057424	14	8	8	CCCTTCCCATAGAGGTTTGTAGGT	6	-	606	2760
ENSDARG00000015717	ENSDART00000057424	14	13	13	CCCCTCATCCTGTAGCTGAATGT	5	-	1181	2760
ENSDARG00000015717	ENSDART00000057424	14	13	13	ACCTTCACCTTTGACTGGGATGTA	6	-	1261	2760
ENSDARG00000015717	ENSDART00000057424	14	13	13	TGCTCAAGCGGATCCTCTGAGGGC	6	-	966	2760
ENSDARG00000015717	ENSDART00000057424	14	13	13	GTTTCACCCCGGTTCGTCGGTTCT	6	-	1223	2760
ENSDARG00000015717	ENSDART00000057424	14	13	13	GTTCCCCTCATCCTGTAGCTGAA	5	-	1184	2760
ENSDARG00000015717	ENSDART00000057424	14	14	14	CACATCACAGTTCATCTGCAGCG	5	-	1343	2760
ENSDARG00000015717	ENSDART00000057424	14	15	15	GAACGCAGCCCTTCTGGTTGCAGGC	7	-	1510	2760
ENSDARG00000015717	ENSDART00000057424	14	17	17	ATCTCCCACTGGCTGGAGTCGTA	5	-	1759	2760
ENSDARG00000015717	ENSDART00000057424	14	17	17	GAAATCTCCCACTGGCTGGAGTC	5	-	1762	2760
ENSDARG00000015717	ENSDART00000057424	14	18	18	GACAGCCACTGTGTTTGCAGAGGAT	7	-	1872	2760
ENSDARG00000015717	ENSDART00000057424	14	19	19	ACAAGCTCCAAGAAGGTTGACAAC	6	-	1987	2760
ENSDARG00000015717	ENSDART00000057424	14	19	19	GTTGACAACATTGAGATGGTTTC	5	-	1973	2760
ENSDARG00000015717	ENSDART00000057424	14	27	27	GAAATCTTCATCAATCTGGATGC	5	-	2597	2760
ENSDARG00000015717	ENSDART00000057424	14	27	27	ATCTTCATCAATCTGGATGCCGGG	6	-	2593	2760
ENSDARG00000015717	ENSDART00000057426	14	1	1	TTAATCACAAGCTGGTCTTTGGT	5	-	97	4065
ENSDARG00000015717	ENSDART00000057426	14	1	1	TTAATCACAAGCTGGTCTTTGGTG	6	-	96	4065
ENSDARG00000015717	ENSDART00000057426	14	2	2	ACAAACACAAAAATGCTGGCTGC	5	-	397	4065
ENSDARG00000015717	ENSDART00000057426	14	2	2	CAAAAATGCTGGCTGCCGTGGTG	5	-	390	4065
ENSDARG00000015717	ENSDART00000057426	14	2	2	AACAAACACAAAAATGCTGGCTGC	6	-	397	4065
ENSDARG00000015717	ENSDART00000057426	14	2	2	AAACACAAAAATGCTGGCTGCCGTG	7	-	393	4065
ENSDARG00000015717	ENSDART00000057426	14	4	4	AGCCAATAAAGGTGGAAGTGTTC	5	-	645	4065
ENSDARG00000015717	ENSDART00000057426	14	5	5	GAAATCCACACCAGTGTTGAAGTC	6	-	829	4065
ENSDARG00000015717	ENSDART00000057426	14	5	5	ATCCACACCAGTGTTGAAGTCGAC	6	-	826	4065
ENSDARG00000015717	ENSDART00000057426	14	5	5	AAATCCACACCAGTGTTGAAGTC	5	-	829	4065
ENSDARG00000015717	ENSDART00000057426	14	5	5	TGCATCAACTCCACAGGCGAGTCT	6	-	768	4065
ENSDARG00000015717	ENSDART00000057426	14	10	10	TTACACACATCCCTGATCTGTAGAG	7	-	1232	4065
ENSDARG00000015717	ENSDART00000057426	14	10	10	ACACACATCCCTGATCTGTAGAG	5	-	1232	4065
ENSDARG00000015717	ENSDART00000057426	14	11	11	CCCTTCCCATAGAGGTTTGTAGGT	6	-	1377	4065
ENSDARG00000015717	ENSDART00000057426	14	11	11	GGCCTCCACTGCCAGCTGATGGA	5	-	1447	4065
ENSDARG00000015717	ENSDART00000057426	14	11	11	GTACGCTCCAGATCGCAGGGGCT	5	-	1474	4065
ENSDARG00000015717	ENSDART00000057426	14	11	11	CTCCACTGCCAGCTGATGGAGGC	5	-	1444	4065
ENSDARG00000015717	ENSDART00000057426	14	11	11	GCCTCCTTCTCATGAATCTGAGGTG	7	-	1346	4065
ENSDARG00000015717	ENSDART00000057426	14	14	14	ACCTTCACCTTTGACTGGGATGTA	6	-	2071	4065
ENSDARG00000015717	ENSDART00000057426	14	14	14	CCCCTCATCCTGTAGCTGAATGT	5	-	1991	4065
ENSDARG00000015717	ENSDART00000057426	14	14	14	TGCTCAAGCGGATCCTCTGAGGGC	6	-	1776	4065
ENSDARG00000015717	ENSDART00000057426	14	14	14	GTTCCCCTCATCCTGTAGCTGAA	5	-	1994	4065
ENSDARG00000015717	ENSDART00000057426	14	14	14	GTTTCACCCCGGTTCGTCGGTTCT	6	-	2033	4065
ENSDARG00000015717	ENSDART00000057426	14	15	15	CACATCACAGTTCATCTGCAGCG	5	-	2147	4065
ENSDARG00000015717	ENSDART00000057426	14	16	16	GAACGCAGCCCTTCTGGTTGCAGGC	7	-	2314	4065
ENSDARG00000015717	ENSDART00000057426	14	18	18	GAAATCTCCCACTGGCTGGAGTC	5	-	2566	4065
ENSDARG00000015717	ENSDART00000057426	14	18	18	ATCTCCCACTGGCTGGAGTCGTA	5	-	2563	4065
ENSDARG00000015717	ENSDART00000057426	14	19	19	GACAGCCACTGTGTTTGCAGAGGAT	7	-	2676	4065
ENSDARG00000015717	ENSDART00000057426	14	20	20	ACAAGCTCCAAGAAGGTTGACAAC	6	-	2791	4065
ENSDARG00000015717	ENSDART00000057426	14	20	20	GTTGACAACATTGAGATGGTTTC	5	-	2777	4065
ENSDARG00000015717	ENSDART00000057426	14	22	22	TCCGTCGCACTTGACTTTGGGTTT	6	-	2930	4065
ENSDARG00000015717	ENSDART00000057426	14	26	26	GAAATCTTCATCAATCTGGATGC	5	-	3377	4065
ENSDARG00000015717	ENSDART00000057426	14	26	26	ATCTTCATCAATCTGGATGCCGGG	6	-	3373	4065
ENSDARG00000015717	ENSDART00000057426	14	29	29	GCCAGCAAACGGCACGCAGTTGTA	6	-	3682	4065
ENSDARG00000015717	ENSDART00000057426	14	30	30	ACCATCCCACTGTCTGTCTGACTGT	7	-	3800	4065
ENSDARG00000015717	ENSDART00000057426	14	30	30	AACCTCTCCAGTTCATCTGATGCC	6	-	3828	4065
ENSDARG00000015717	ENSDART00000057426	14	31	31	AGCAAACCACCACCGCTGCCGCT	5	-	3940	4065
ENSDARG00000015717	ENSDART00000057426	14	31	31	CAAACCACCACCGCTGCCGCTGCT	6	-	3937	4065
ENSDARG00000015717	ENSDART00000057426	14	31	31	ACCACCACCGCTGCCGCTGCTGCT	6	-	3934	4065
ENSDARG00000015717	ENSDART00000057426	14	31	31	GCAAACCACCACCGCTGCCGCTGCT	7	-	3937	4065
ENSDARG00000015717	ENSDART00000057426	14	31	31	AACCACCACCGCTGCCGCTGCTGCT	7	-	3934	4065
ENSDARG00000015759	ENSDART00000016002	14	1	1	GACTTCCACGGCAGGTGGCGAAGCA	7	-	157	666
ENSDARG00000015759	ENSDART00000016002	14	1	1	GACAGCTCCAGTCCCGATGAGGAC	6	-	109	666
ENSDARG00000015759	ENSDART00000016002	14	4	4	AACCACAGAATCAGCTTTTTTGAG	6	-	493	666
ENSDARG00000015759	ENSDART00000016002	14	4	4	GTATTCGCCCAGCTTGTGTAGTT	5	-	385	666
ENSDARG00000015759	ENSDART00000016002	14	4	4	GTATTCGCCCAGCTTGTGTAGTTC	6	-	384	666
ENSDARG00000015815	ENSDART00000007819	14	2	2	CCCACCAACATGCTGAAGGTGTG	5	-	134	3906
ENSDARG00000015815	ENSDART00000007819	14	2	2	ATCTCCATCAGGAAGCAGTTGTG	5	-	110	3906
ENSDARG00000015815	ENSDART00000007819	14	2	2	GTCCCACCAACATGCTGAAGGTGTG	7	-	134	3906
ENSDARG00000015815	ENSDART00000007819	14	4	4	AGCCTCCACAAATGGATGATGGG	5	-	377	3906
ENSDARG00000015815	ENSDART00000007819	14	6	6	CTCTGCAGAGCAGTTGAGGATGAG	6	-	724	3906
ENSDARG00000015815	ENSDART00000007819	14	6	6	GAATCCTGCCATTGTAAGTGGTC	5	-	747	3906
ENSDARG00000015815	ENSDART00000007819	14	8	8	ACCTTCTACAGTAGAGGTGAATTT	6	-	1006	3906
ENSDARG00000015815	ENSDART00000007819	14	9	9	AGAGACCCCTCTCCTGGTTTGAC	5	-	1203	3906
ENSDARG00000015815	ENSDART00000007819	14	10	10	ATCCTCTTCAAAGATCTTTGGCT	5	-	1262	3906
ENSDARG00000015815	ENSDART00000007819	14	10	10	ATCCTCTTCAAAGATCTTTGGCTTC	7	-	1260	3906
ENSDARG00000015815	ENSDART00000007819	14	12	12	GTAGACCCCAGACACATTAGCTGTT	7	-	1548	3906
ENSDARG00000015815	ENSDART00000007819	14	12	12	GACCCCAGACACATTAGCTGTTTTC	7	-	1545	3906
ENSDARG00000015815	ENSDART00000007819	14	12	12	ACCCCAGACACATTAGCTGTTTTC	6	-	1545	3906
ENSDARG00000015815	ENSDART00000007819	14	13	13	GGCTCAATCTCAAAAGGCTGTGGGT	7	-	1637	3906
ENSDARG00000015815	ENSDART00000007819	14	13	13	GTCATCTCCAGCAACCGCAGTGGAG	7	-	1662	3906
ENSDARG00000015815	ENSDART00000007819	14	13	13	ATCTCCAGCAACCGCAGTGGAGGGC	7	-	1659	3906
ENSDARG00000015815	ENSDART00000007819	14	13	13	CAAGTCAGCCTATCGTAGAGGTA	5	-	1714	3906
ENSDARG00000015815	ENSDART00000007819	14	14	14	CGCCAAGCAGGCCAGTGTTAGGGT	6	-	1981	3906
ENSDARG00000015815	ENSDART00000007819	14	15	15	GCCATCATCTTTTAGAGTGATTC	5	-	2069	3906
ENSDARG00000015815	ENSDART00000007819	14	17	17	CAAATCTGCTGAACTTGGCTGGTAG	7	-	2298	3906
ENSDARG00000015815	ENSDART00000007819	14	19	19	GTTAACCACATTGAGATGATGCC	5	-	2609	3906
ENSDARG00000015815	ENSDART00000007819	14	21	21	CTCTTCCTCCGAGTCGCAGTAGCT	6	-	2872	3906
ENSDARG00000015815	ENSDART00000007819	14	21	21	CTCCTCTTCCTCCGAGTCGCAGTA	6	-	2875	3906
ENSDARG00000015815	ENSDART00000007819	14	24	24	AAAGACCACACGTCACTCTGAGTAG	7	-	3182	3906
ENSDARG00000015815	ENSDART00000007819	14	24	24	AGACCACACGTCACTCTGAGTAG	5	-	3182	3906
ENSDARG00000015815	ENSDART00000007819	14	24	24	GCCATCCACTTTAAGGGAAGTCTAG	7	-	3128	3906
ENSDARG00000015815	ENSDART00000007819	14	25	25	CCCTCCTTCAGTCGGCAGCAGAA	5	-	3277	3906
ENSDARG00000015815	ENSDART00000007819	14	29	29	AGCGTCTTCAGGTCATCTGAAGAT	6	-	3675	3906
ENSDARG00000015815	ENSDART00000007819	14	29	29	GTCCTATCCCACTGTCTGACTGC	5	-	3651	3906
ENSDARG00000015815	ENSDART00000105715	14	2	2	AGCCTCCACAAATGGATGATGGG	5	-	146	3228
ENSDARG00000015815	ENSDART00000105715	14	5	5	GAATCCTGCCATTGTAAGTGGTC	5	-	519	3228
ENSDARG00000015815	ENSDART00000105715	14	5	5	CTCTGCAGAGCAGTTGAGGATGAG	6	-	496	3228
ENSDARG00000015815	ENSDART00000105715	14	7	7	ACCTTCTACAGTAGAGGTGAATTT	6	-	778	3228
ENSDARG00000015815	ENSDART00000105715	14	8	8	AGAGACCCCTCTCCTGGTTTGAC	5	-	975	3228
ENSDARG00000015815	ENSDART00000105715	14	9	9	ATCCTCTTCAAAGATCTTTGGCT	5	-	1034	3228
ENSDARG00000015815	ENSDART00000105715	14	9	9	ATCCTCTTCAAAGATCTTTGGCTTC	7	-	1032	3228
ENSDARG00000015815	ENSDART00000105715	14	10	10	TTCAGCACAATCCAAGCTTGGGGA	6	-	1194	3228
ENSDARG00000015815	ENSDART00000105715	14	12	12	GACCCCAGACACATTAGCTGTTTTC	7	-	1320	3228
ENSDARG00000015815	ENSDART00000105715	14	12	12	GTAGACCCCAGACACATTAGCTGTT	7	-	1323	3228
ENSDARG00000015815	ENSDART00000105715	14	12	12	ACCCCAGACACATTAGCTGTTTTC	6	-	1320	3228
ENSDARG00000015815	ENSDART00000105715	14	13	13	GTCATCTCCAGCAACCGCAGTGGAG	7	-	1446	3228
ENSDARG00000015815	ENSDART00000105715	14	13	13	GGCTCAATCTCAAAAGGCTGTGGGT	7	-	1421	3228
ENSDARG00000015815	ENSDART00000105715	14	13	13	CAAGTCAGCCTATCGTAGAGGTA	5	-	1498	3228
ENSDARG00000015815	ENSDART00000105715	14	13	13	ATCTCCAGCAACCGCAGTGGAGGGC	7	-	1443	3228
ENSDARG00000015815	ENSDART00000105715	14	14	14	CGCCAAGCAGGCCAGTGTTAGGGT	6	-	1765	3228
ENSDARG00000015815	ENSDART00000105715	14	15	15	GCCATCATCTTTTAGAGTGATTC	5	-	1853	3228
ENSDARG00000015815	ENSDART00000105715	14	17	17	CAAATCTGCTGAACTTGGCTGGTAG	7	-	2082	3228
ENSDARG00000015815	ENSDART00000105715	14	19	19	GTTAACCACATTGAGATGATGCC	5	-	2393	3228
ENSDARG00000015815	ENSDART00000105715	14	22	22	CTCCTCTTCCTCCGAGTCGCAGTA	6	-	2641	3228
ENSDARG00000015815	ENSDART00000105715	14	22	22	CTCTTCCTCCGAGTCGCAGTAGCT	6	-	2638	3228
ENSDARG00000015815	ENSDART00000105715	14	25	25	AGACCACACGTCACTCTGAGTAG	5	-	2948	3228
ENSDARG00000015815	ENSDART00000105715	14	25	25	AAAGACCACACGTCACTCTGAGTAG	7	-	2948	3228
ENSDARG00000015815	ENSDART00000105715	14	25	25	GCCATCCACTTTAAGGGAAGTCTAG	7	-	2894	3228
ENSDARG00000015815	ENSDART00000105715	14	26	26	CCCTCCTTCAGTCGGCAGCAGAA	5	-	3043	3228
ENSDARG00000016058	ENSDART00000020936	14	6	5	AAAGGCAAAGTCCTGGAAGGTTAA	6	-	589	1071
ENSDARG00000016058	ENSDART00000020936	14	11	10	TACCTAGTCCAGACCGCATGGTGC	6	-	1014	1071
ENSDARG00000016085	ENSDART00000021379	14	1	1	AGCGTCAGCCACTTGGTGTCGCG	5	-	34	930
ENSDARG00000016085	ENSDART00000021379	14	1	1	GTCAGCCACTTGGTGTCGCGGCC	5	-	31	930
ENSDARG00000016085	ENSDART00000021379	14	3	3	ACCTCAAGCTTGTCTGTGCGAAC	5	-	529	930
ENSDARG00000016085	ENSDART00000021379	14	4	4	TGCAGCTTCCATTGGATGGGCATAG	7	-	603	930
ENSDARG00000016085	ENSDART00000021379	14	4	4	AACTCACCATGGCAGCTGCATTC	5	-	768	930
ENSDARG00000016085	ENSDART00000021379	14	5	5	GAAGACGGCAGCAGCGCCGTTGCT	6	-	838	930
ENSDARG00000016085	ENSDART00000021379	14	5	5	TGCTGCAGCTGCATGCTGGCTAA	5	-	892	930
ENSDARG00000016143	ENSDART00000003960	14	2	2	TTCCTCCTCCGCACGGGAGAGGTG	6	+	385	1248
ENSDARG00000016143	ENSDART00000003960	14	2	2	TTCAACAACTGGCCAGCAGACTCT	6	+	472	1248
ENSDARG00000016143	ENSDART00000003960	14	2	2	TCCTCCTCCGCACGGGAGAGGTG	5	+	386	1248
ENSDARG00000016143	ENSDART00000003960	14	2	2	TCCTCCGCACGGGAGAGGTGGTGGA	7	+	389	1248
ENSDARG00000016143	ENSDART00000003960	14	2	2	TCCTCCGCACGGGAGAGGTGGTG	5	+	389	1248
ENSDARG00000016143	ENSDART00000003960	14	2	2	CTCCTCCGCACGGGAGAGGTGGTG	6	+	388	1248
ENSDARG00000016143	ENSDART00000003960	14	2	2	CAAGGCGACGATCCTTGGAGTGAAC	7	+	598	1248
ENSDARG00000016143	ENSDART00000003960	14	2	2	ACACTCAACTCATAATGGCGAATTG	7	+	48	1248
ENSDARG00000016143	ENSDART00000003960	14	3	3	TGCTTCAGATGTGGAGGAGGAGTA	6	+	832	1248
ENSDARG00000016143	ENSDART00000003960	14	3	3	TGCTTCAGATGTGGAGGAGGAGTAA	7	+	832	1248
ENSDARG00000016143	ENSDART00000017075	14	2	1	TTCCTCCTCCGCACGGGAGAGGTG	6	+	352	1215
ENSDARG00000016143	ENSDART00000017075	14	2	1	TCCTCCTCCGCACGGGAGAGGTG	5	+	353	1215
ENSDARG00000016143	ENSDART00000017075	14	2	1	TCCTCCGCACGGGAGAGGTGGTGGA	7	+	356	1215
ENSDARG00000016143	ENSDART00000017075	14	2	1	TCCTCCGCACGGGAGAGGTGGTG	5	+	356	1215
ENSDARG00000016143	ENSDART00000017075	14	2	1	CTCCTCCGCACGGGAGAGGTGGTG	6	+	355	1215
ENSDARG00000016143	ENSDART00000017075	14	2	1	CAAGGCGACGATCCTTGGAGTGAAC	7	+	565	1215
ENSDARG00000016143	ENSDART00000017075	14	2	1	ACACTCAACTCATAATGGCGAATTG	7	+	15	1215
ENSDARG00000016143	ENSDART00000017075	14	2	1	TTCAACAACTGGCCAGCAGACTCT	6	+	439	1215
ENSDARG00000016143	ENSDART00000017075	14	3	2	TGCTTCAGATGTGGAGGAGGAGTAA	7	+	799	1215
ENSDARG00000016143	ENSDART00000017075	14	3	2	TGCTTCAGATGTGGAGGAGGAGTA	6	+	799	1215
ENSDARG00000016143	ENSDART00000105908	14	1	1	TTCCTCCTCCGCACGGGAGAGGTG	6	+	352	963
ENSDARG00000016143	ENSDART00000105908	14	1	1	TTCAACAACTGGCCAGCAGACTCT	6	+	439	963
ENSDARG00000016143	ENSDART00000105908	14	1	1	TCCTCCTCCGCACGGGAGAGGTG	5	+	353	963
ENSDARG00000016143	ENSDART00000105908	14	1	1	TCCTCCGCACGGGAGAGGTGGTGGA	7	+	356	963
ENSDARG00000016143	ENSDART00000105908	14	1	1	TCCTCCGCACGGGAGAGGTGGTG	5	+	356	963
ENSDARG00000016143	ENSDART00000105908	14	1	1	CTCCTCCGCACGGGAGAGGTGGTG	6	+	355	963
ENSDARG00000016143	ENSDART00000105908	14	1	1	CAAGGCGACGATCCTTGGAGTGAAC	7	+	565	963
ENSDARG00000016143	ENSDART00000105908	14	1	1	ACACTCAACTCATAATGGCGAATTG	7	+	15	963
ENSDARG00000016143	ENSDART00000105908	14	2	2	TGCTTCAGATGTGGAGGAGGAGTA	6	+	799	963
ENSDARG00000016143	ENSDART00000105908	14	2	2	TGCTTCAGATGTGGAGGAGGAGTAA	7	+	799	963
ENSDARG00000016318	ENSDART00000015670	14	2	1	GTTTCCAGAAGCACCTGGAGCGGGT	7	+	464	723
ENSDARG00000016318	ENSDART00000015670	14	2	1	GAAAACAGAGCCCATGGATGTAGAT	7	+	594	723
ENSDARG00000016318	ENSDART00000015670	14	2	1	AACAGCTCCAGTATGGGGGAGGCT	6	+	544	723
ENSDARG00000016318	ENSDART00000015670	14	2	1	AACAGCTCCAGTATGGGGGAGGC	5	+	544	723
ENSDARG00000016336	ENSDART00000007738	14	1	1	TGCATCTGCAAGTGATTTAGAGGAG	7	+	45	1512
ENSDARG00000016336	ENSDART00000007738	14	2	2	TCCTGCAAAATGATGTTGAGGAA	5	+	146	1512
ENSDARG00000016336	ENSDART00000007738	14	2	2	GACTCCTGCAAAATGATGTTGAG	5	+	143	1512
ENSDARG00000016336	ENSDART00000007738	14	2	2	GACTCCTGCAAAATGATGTTGAGGA	7	+	143	1512
ENSDARG00000016336	ENSDART00000007738	14	4	4	GCATGCACATGTTGATTGGGCAGCT	7	+	350	1512
ENSDARG00000016336	ENSDART00000007738	14	8	8	TTAATCGCACTAGGAGGCGCTGTT	6	+	895	1512
ENSDARG00000016336	ENSDART00000007738	14	8	8	GAAACCCACAGGACGGTCTGGAAC	6	+	926	1512
ENSDARG00000016336	ENSDART00000007738	14	8	8	AAACCCACAGGACGGTCTGGAAC	5	+	927	1512
ENSDARG00000016336	ENSDART00000007738	14	9	9	GGCCTCTTCTGCGTTGTCTTGGTA	6	+	959	1512
ENSDARG00000016336	ENSDART00000007738	14	9	9	GTAACCTGCTGGCCAGTGGAGGTG	6	+	980	1512
ENSDARG00000016336	ENSDART00000007738	14	9	9	ACACGCGTCTCCTGGCGGCGCTGTG	7	+	1019	1512
ENSDARG00000016531	ENSDART00000044389	14	1	1	TCCTCAGGCTCCGTTGGCGCTGGT	6	+	50	525
ENSDARG00000016531	ENSDART00000044389	14	1	1	GCACTCAGACCTCAGCTGGGAAC	5	+	83	525
ENSDARG00000016531	ENSDART00000044389	14	1	1	CAATTCAGAGGATCCCTCTGAGGAG	7	+	381	525
ENSDARG00000016531	ENSDART00000044389	14	1	1	CAACTCACCTTGCAAAGAGGAGGCG	7	+	330	525
ENSDARG00000016531	ENSDART00000044389	14	2	2	TCCAACTGCTCAGATGAGTTTTTC	6	+	451	525
ENSDARG00000016531	ENSDART00000044389	14	2	2	AGCTCCAACTGCTCAGATGAGTTT	6	+	448	525
ENSDARG00000016541	ENSDART00000023540	14	1	1	CTCTGCTCCTTTTCCGAAGCGTTG	6	-	30	1071
ENSDARG00000016541	ENSDART00000023540	14	1	1	ACCTTCTTCTTCTGTGCTTGGCT	5	-	52	1071
ENSDARG00000016541	ENSDART00000023540	14	7	7	GACAACGGCTCTGCCGCAGAAGGG	6	-	472	1071
ENSDARG00000016541	ENSDART00000023540	14	8	8	AGAGCCCACTTTGTTGTTGAGTTT	6	-	601	1071
ENSDARG00000016541	ENSDART00000023540	14	8	8	AGAGCCCACTTTGTTGTTGAGTT	5	-	602	1071
ENSDARG00000016541	ENSDART00000023540	14	8	8	AACTTCCTCCAAGGTTTTTGGTTTG	7	-	711	1071
ENSDARG00000016541	ENSDART00000023540	14	8	8	AACTTCCTCCAAGGTTTTTGGTT	5	-	713	1071
ENSDARG00000016541	ENSDART00000023540	14	9	9	CGCTGCTCCGGGTCTGTGATGTT	5	-	841	1071
ENSDARG00000016541	ENSDART00000023540	14	9	9	TCCTCCAAACTCTGGAAGCCGTG	5	-	781	1071
ENSDARG00000016664	ENSDART00000027733	14	2	1	GGCCCCTCCTCCCAGTTTGATGAC	6	-	142	1815
ENSDARG00000016664	ENSDART00000027733	14	2	1	GCCGGCATCACTGGGGCGCTTCT	5	-	20	1815
ENSDARG00000016664	ENSDART00000027733	14	2	1	CCCTTCTTCTTCTCTGGAGGAGCA	6	-	60	1815
ENSDARG00000016664	ENSDART00000027733	14	5	4	CTCCGCCCCTCAGGAGGTTGGCTTT	7	-	401	1815
ENSDARG00000016664	ENSDART00000027733	14	5	4	AGCTCCGCCCCTCAGGAGGTTGGC	6	-	404	1815
ENSDARG00000016664	ENSDART00000027733	14	8	7	TCCAGCACCTCCACCAGGTGTGTGT	7	-	908	1815
ENSDARG00000016664	ENSDART00000027733	14	13	12	CCCTTCATCTGCTGGTTATGAGTT	6	-	1491	1815
ENSDARG00000016664	ENSDART00000027733	14	13	12	CACCTCACCCTTCATCTGCTGGT	5	-	1499	1815
ENSDARG00000016664	ENSDART00000027733	14	13	12	TTCATCTGCTGGTTATGAGTTTGCA	7	-	1487	1815
ENSDARG00000016664	ENSDART00000027733	14	14	13	GTCTTCACAGTAACGTCGGTGGT	5	-	1666	1815
ENSDARG00000016664	ENSDART00000106194	14	1	1	GCCGGCATCACTGGGGCGCTTCT	5	-	20	2973
ENSDARG00000016664	ENSDART00000106194	14	1	1	CCCTTCTTCTTCTCTGGAGGAGCA	6	-	60	2973
ENSDARG00000016664	ENSDART00000106194	14	1	1	GGCCCCTCCTCCCAGTTTGATGAC	6	-	142	2973
ENSDARG00000016664	ENSDART00000106194	14	4	4	AGCTCCGCCCCTCAGGAGGTTGGC	6	-	404	2973
ENSDARG00000016664	ENSDART00000106194	14	4	4	CTCCGCCCCTCAGGAGGTTGGCTTT	7	-	401	2973
ENSDARG00000016664	ENSDART00000106194	14	7	7	TCCAGCACCTCCACCAGGTGTGTGT	7	-	908	2973
ENSDARG00000016664	ENSDART00000106194	14	12	12	CACCTCACCCTTCATCTGCTGGT	5	-	1499	2973
ENSDARG00000016664	ENSDART00000106194	14	12	12	CCCTTCATCTGCTGGTTATGAGTT	6	-	1491	2973
ENSDARG00000016664	ENSDART00000106194	14	12	12	TTCATCTGCTGGTTATGAGTTTGCA	7	-	1487	2973
ENSDARG00000016664	ENSDART00000106194	14	13	13	GTCTTCACAGTAACGTCGGTGGT	5	-	1666	2973
ENSDARG00000016664	ENSDART00000106194	14	15	15	AGCTGCTCCATCTCCTTGCGTTTAG	7	-	1907	2973
ENSDARG00000016664	ENSDART00000106194	14	15	15	TGCTCCATCTCCTTGCGTTTAGGCC	7	-	1904	2973
ENSDARG00000016664	ENSDART00000106194	14	16	16	AGCTTCATCTCCCTTTGGGACTCT	6	-	1965	2973
ENSDARG00000016664	ENSDART00000106194	14	16	16	TCCCTCTGCTCTTTTGGTGCTGAG	6	-	2007	2973
ENSDARG00000016664	ENSDART00000106194	14	16	16	TTATCCCTCTGCTCTTTTGGTGCT	6	-	2010	2973
ENSDARG00000016664	ENSDART00000106194	14	19	19	AGCCCCAGCTCTCTCTCTGCTGCG	6	-	2505	2973
ENSDARG00000016713	ENSDART00000021864	14	1	1	GGCACCGCCAAGCTTTATGGGAA	5	+	97	957
ENSDARG00000016713	ENSDART00000021864	14	2	2	CGCAGCAAACAGAAAGGAGAAGAA	6	+	211	957
ENSDARG00000016713	ENSDART00000021864	14	2	2	GCAAACAGAAAGGAGAAGAAGCA	5	+	215	957
ENSDARG00000016713	ENSDART00000021864	14	4	4	ATCTGCTGCTGGAGCGTCTGAAGGA	7	+	461	957
ENSDARG00000016713	ENSDART00000021864	14	4	4	CTCTTCACACACGAGCTGGCGAA	5	+	640	957
ENSDARG00000016713	ENSDART00000021864	14	5	5	TTCTCCGACTGCCAGCTGGTGCA	5	+	868	957
ENSDARG00000016713	ENSDART00000021864	14	5	5	TCCGACTGCCAGCTGGTGCAGGT	5	+	871	957
ENSDARG00000016713	ENSDART00000021864	14	5	5	GTCGCCAAAAAACTGTGGGAAGTC	6	+	919	957
ENSDARG00000016713	ENSDART00000021864	14	5	5	GTAGCCTTCAGGATGGCATTGAAC	6	+	827	957
ENSDARG00000016713	ENSDART00000021864	14	5	5	AGACCACGCTGTACTGTAGCCTTC	6	+	812	957
ENSDARG00000016713	ENSDART00000105824	14	1	1	GGCACCGCCAAGCTTTATGGGAA	5	+	4	873
ENSDARG00000016713	ENSDART00000105824	14	2	2	CGCAGCAAACAGAAAGGAGAAGAA	6	+	118	873
ENSDARG00000016713	ENSDART00000105824	14	2	2	GCAAACAGAAAGGAGAAGAAGCA	5	+	122	873
ENSDARG00000016713	ENSDART00000105824	14	5	5	ATCTGCTGCTGGAGCGTCTGAAGGA	7	+	377	873
ENSDARG00000016713	ENSDART00000105824	14	5	5	CTCTTCACACACGAGCTGGCGAA	5	+	556	873
ENSDARG00000016713	ENSDART00000105824	14	6	6	TTCTCCGACTGCCAGCTGGTGCA	5	+	784	873
ENSDARG00000016713	ENSDART00000105824	14	6	6	TCCGACTGCCAGCTGGTGCAGGT	5	+	787	873
[truncated: 7,760 more rows]
