# Supplementary material for: Rapid Mutation of Endogenous Zebrafish Genes Using Zinc Finger Nucleases Made by Oligomerized Pool ENgineering (OPEN)
Source: PLoS One. 2009 Feb 9;4(2):e4348. doi: 10.1371/journal.pone.0004348 (PMC2634973; doi:10.1371/journal.pone.0004348)
Supplement: Table S15 — Potential OPEN ZFN target sites in gene transcripts encoded on zebrafish chromosome 15. Data presented as described in the legend to Table S1. (1.84 MB XLS) [file pone.0004348.s015.xls]

## Sheet: Chromosome15
Gene ID	Transcript ID	Chromosome Number	Exon Number	Coding Exon Number	TargetSite	ZFN Spacer Length	Strand	ZFN Cleavage Site	Coding Sequence Length
ENSDARG00000002336	ENSDART00000018514	15	2	2	CAACTCAAACACACCGGATGATTT	6	-	64	1992
ENSDARG00000002336	ENSDART00000018514	15	2	2	AACTCAAACACACCGGATGATTT	5	-	64	1992
ENSDARG00000002336	ENSDART00000018514	15	2	2	AACTCAAACACACCGGATGATTTC	6	-	63	1992
ENSDARG00000002336	ENSDART00000018514	15	2	2	CAACTCAAACACACCGGATGATTTC	7	-	63	1992
ENSDARG00000002336	ENSDART00000018514	15	4	4	GCCAGCGGCGTCACAGTTGAAGTG	6	-	541	1992
ENSDARG00000002336	ENSDART00000018514	15	4	4	GCATTCCTCGCCGTGGTAGAATTC	6	-	481	1992
ENSDARG00000002336	ENSDART00000018514	15	4	4	AGCGGCGTCACAGTTGAAGTGGCC	6	-	538	1992
ENSDARG00000002336	ENSDART00000018514	15	4	4	GGCGTCACAGTTGAAGTGGCCGAA	6	-	535	1992
ENSDARG00000002336	ENSDART00000018514	15	4	4	GTATCATTCCGTGGGCGGCAGAA	5	-	511	1992
ENSDARG00000002336	ENSDART00000018514	15	5	5	GCAAGCACCCCGGGTGCCGCGTGC	6	-	710	1992
ENSDARG00000002336	ENSDART00000018514	15	5	5	CACTACAGCCAGACAAGCAGATGGC	7	-	610	1992
ENSDARG00000002336	ENSDART00000018514	15	5	5	AACTGCCTCCATTCTTGCAGGGGTT	7	-	943	1992
ENSDARG00000002336	ENSDART00000018514	15	5	5	ACAGCCAGACAAGCAGATGGCTGT	6	-	607	1992
ENSDARG00000002336	ENSDART00000018514	15	5	5	GCACTCATCACAGAGGGGGCCTTC	6	-	688	1992
ENSDARG00000002336	ENSDART00000018514	15	6	6	ATCGGCACAGGTCATGGCGCTGAC	6	-	1033	1992
ENSDARG00000002336	ENSDART00000018514	15	7	7	AAACCAAGCGTGCATGTGCAGGT	5	-	1336	1992
ENSDARG00000002336	ENSDART00000018514	15	7	7	GGCAGCACAGATCACTAAGGTTAG	6	-	1573	1992
ENSDARG00000002336	ENSDART00000018514	15	7	7	GGCAACGGCACGTCGCTTTGTTGCC	7	-	1210	1992
ENSDARG00000002336	ENSDART00000018514	15	7	7	GGCAACGGCACGTCGCTTTGTTG	5	-	1212	1992
ENSDARG00000002336	ENSDART00000018514	15	7	7	GCCGGCAACGGCACGTCGCTTTG	5	-	1215	1992
ENSDARG00000002336	ENSDART00000018514	15	7	7	GAACCCTACAGTCCTTGCCTGAGAA	7	-	1357	1992
ENSDARG00000002336	ENSDART00000018514	15	7	7	ATCTTCTGCTTATAGTTTGATTTG	6	-	1809	1992
ENSDARG00000002336	ENSDART00000018514	15	7	7	ATCTTCTGCTTATAGTTTGATTT	5	-	1810	1992
ENSDARG00000002682	ENSDART00000006910	15	4	4	GACTGCATCACTCAGCTGATTAG	5	-	407	1344
ENSDARG00000002682	ENSDART00000006910	15	6	6	AACCTCACCTCTTCCAGCTTAGGCA	7	-	833	1344
ENSDARG00000002682	ENSDART00000006910	15	8	8	ATCCCCATCTTGAATGCTGTAGGA	6	-	1303	1344
ENSDARG00000002682	ENSDART00000006910	15	8	8	ACAGTCTTCAGCTGCTTCTTGAGCT	7	-	1181	1344
ENSDARG00000002682	ENSDART00000006910	15	8	8	AAAGACGCATGTTGTTGGTAGGAA	6	-	1214	1344
ENSDARG00000002738	ENSDART00000006248	15	3	3	AACAGCTGCTTCCCGTGTGACTCT	6	-	318	522
ENSDARG00000002738	ENSDART00000006248	15	3	3	AGAGGCCACTGATGCTGAGGCCTAA	7	-	145	522
ENSDARG00000002738	ENSDART00000006248	15	4	4	CTCAGCGGCCACGCGGGAGAGGAA	6	-	448	522
ENSDARG00000002738	ENSDART00000006248	15	4	4	AGCGGCCACGCGGGAGAGGAAGAA	6	-	445	522
ENSDARG00000002794	ENSDART00000042580	15	3	3	CTCTTCTACAGCAGCAGCTGCTGCT	7	-	468	1308
ENSDARG00000002794	ENSDART00000042580	15	3	3	TACAGCAGCAGCTGCTGCTTGGCT	6	-	463	1308
ENSDARG00000002795	ENSDART00000018945	15	4	4	TCCAGCACCAAATCAGTGGGCATCT	7	-	350	1107
ENSDARG00000002795	ENSDART00000018945	15	5	5	GTTGACACACAGTCATCTGGGTCT	6	-	462	1107
ENSDARG00000002795	ENSDART00000018945	15	6	6	TTCTTCTCCTGTACTGGGAGAAGCC	7	-	576	1107
ENSDARG00000002795	ENSDART00000018945	15	10	10	TGCAAAGACGGGCCTGCGTGAGAG	6	-	993	1107
ENSDARG00000002831	ENSDART00000058165	15	11	11	ACATACCCAGATCTTGTGTGTGT	5	-	1323	1869
ENSDARG00000002831	ENSDART00000058165	15	11	11	ACATACCCAGATCTTGTGTGTGTGC	7	-	1321	1869
ENSDARG00000002831	ENSDART00000058165	15	12	12	GTAGACAGCCAATAGGATTTGTC	5	-	1426	1869
ENSDARG00000002831	ENSDART00000058165	15	12	12	CACCACACACCTGCTGATGTGTTC	6	-	1495	1869
ENSDARG00000002831	ENSDART00000058165	15	12	12	CACACCACACACCTGCTGATGTG	5	-	1498	1869
ENSDARG00000002831	ENSDART00000058165	15	12	12	AGAGGCTCCTCCATTTGGGTGGAC	6	-	1577	1869
ENSDARG00000002831	ENSDART00000058165	15	12	12	ACACCACACACCTGCTGATGTGTTC	7	-	1495	1869
ENSDARG00000002831	ENSDART00000058165	15	12	12	ACACACCACACACCTGCTGATGTG	6	-	1498	1869
ENSDARG00000002831	ENSDART00000058165	15	13	13	AGATGCTGCATCTGCTGGTGCTGTC	7	-	1840	1869
ENSDARG00000002831	ENSDART00000058165	15	13	13	TGCTGCATCTGCTGGTGCTGTCGCG	7	-	1837	1869
ENSDARG00000002831	ENSDART00000058165	15	13	13	GCACTCCACAAATGGCTGACTGC	5	-	1694	1869
ENSDARG00000002831	ENSDART00000058165	15	13	13	GCAAACAGCTTCCTGTTGATGTC	5	-	1662	1869
ENSDARG00000002831	ENSDART00000079031	15	16	16	TGCACCTAAAGAATGTGAAGATTCT	7	-	1005	4854
ENSDARG00000002831	ENSDART00000079031	15	34	34	CTCCCCACAGGGACCTTTTGTGTAA	7	-	3072	4854
ENSDARG00000002831	ENSDART00000079031	15	43	43	ACATACCCAGATCTTGTGTGTGT	5	-	4308	4854
ENSDARG00000002831	ENSDART00000079031	15	43	43	ACATACCCAGATCTTGTGTGTGTGC	7	-	4306	4854
ENSDARG00000002831	ENSDART00000079031	15	44	44	GTAGACAGCCAATAGGATTTGTC	5	-	4411	4854
ENSDARG00000002831	ENSDART00000079031	15	44	44	CACCACACACCTGCTGATGTGTTC	6	-	4480	4854
ENSDARG00000002831	ENSDART00000079031	15	44	44	CACACCACACACCTGCTGATGTG	5	-	4483	4854
ENSDARG00000002831	ENSDART00000079031	15	44	44	AGAGGCTCCTCCATTTGGGTGGAC	6	-	4562	4854
ENSDARG00000002831	ENSDART00000079031	15	44	44	ACACACCACACACCTGCTGATGTG	6	-	4483	4854
ENSDARG00000002831	ENSDART00000079031	15	44	44	ACACCACACACCTGCTGATGTGTTC	7	-	4480	4854
ENSDARG00000002831	ENSDART00000079031	15	45	45	AGATGCTGCATCTGCTGGTGCTGTC	7	-	4825	4854
ENSDARG00000002831	ENSDART00000079031	15	45	45	TGCTGCATCTGCTGGTGCTGTCGCG	7	-	4822	4854
ENSDARG00000002831	ENSDART00000079031	15	45	45	GCACTCCACAAATGGCTGACTGC	5	-	4679	4854
ENSDARG00000002831	ENSDART00000079031	15	45	45	GCAAACAGCTTCCTGTTGATGTC	5	-	4647	4854
ENSDARG00000002831	ENSDART00000099521	15	16	16	TGCACCTAAAGAATGTGAAGATTCT	7	-	1005	4860
ENSDARG00000002831	ENSDART00000099521	15	33	33	CTCCCCACAGGGACCTTTTGTGTAA	7	-	3078	4860
ENSDARG00000002831	ENSDART00000099521	15	42	42	ACATACCCAGATCTTGTGTGTGT	5	-	4314	4860
ENSDARG00000002831	ENSDART00000099521	15	42	42	ACATACCCAGATCTTGTGTGTGTGC	7	-	4312	4860
ENSDARG00000002831	ENSDART00000099521	15	43	43	GTAGACAGCCAATAGGATTTGTC	5	-	4417	4860
ENSDARG00000002831	ENSDART00000099521	15	43	43	CACCACACACCTGCTGATGTGTTC	6	-	4486	4860
ENSDARG00000002831	ENSDART00000099521	15	43	43	CACACCACACACCTGCTGATGTG	5	-	4489	4860
ENSDARG00000002831	ENSDART00000099521	15	43	43	AGAGGCTCCTCCATTTGGGTGGAC	6	-	4568	4860
ENSDARG00000002831	ENSDART00000099521	15	43	43	ACACCACACACCTGCTGATGTGTTC	7	-	4486	4860
ENSDARG00000002831	ENSDART00000099521	15	43	43	ACACACCACACACCTGCTGATGTG	6	-	4489	4860
ENSDARG00000002831	ENSDART00000099521	15	44	44	AGATGCTGCATCTGCTGGTGCTGTC	7	-	4831	4860
ENSDARG00000002831	ENSDART00000099521	15	44	44	GCAAACAGCTTCCTGTTGATGTC	5	-	4653	4860
ENSDARG00000002831	ENSDART00000099521	15	44	44	GCACTCCACAAATGGCTGACTGC	5	-	4685	4860
ENSDARG00000002831	ENSDART00000099521	15	44	44	TGCTGCATCTGCTGGTGCTGTCGCG	7	-	4828	4860
ENSDARG00000002831	ENSDART00000099524	15	34	34	CTCCCCACAGGGACCTTTTGTGTAA	7	-	3135	4917
ENSDARG00000002831	ENSDART00000099524	15	43	43	ACATACCCAGATCTTGTGTGTGT	5	-	4371	4917
ENSDARG00000002831	ENSDART00000099524	15	43	43	ACATACCCAGATCTTGTGTGTGTGC	7	-	4369	4917
ENSDARG00000002831	ENSDART00000099524	15	44	44	ACACCACACACCTGCTGATGTGTTC	7	-	4543	4917
ENSDARG00000002831	ENSDART00000099524	15	44	44	AGAGGCTCCTCCATTTGGGTGGAC	6	-	4625	4917
ENSDARG00000002831	ENSDART00000099524	15	44	44	CACACCACACACCTGCTGATGTG	5	-	4546	4917
ENSDARG00000002831	ENSDART00000099524	15	44	44	CACCACACACCTGCTGATGTGTTC	6	-	4543	4917
ENSDARG00000002831	ENSDART00000099524	15	44	44	ACACACCACACACCTGCTGATGTG	6	-	4546	4917
ENSDARG00000002831	ENSDART00000099524	15	44	44	GTAGACAGCCAATAGGATTTGTC	5	-	4474	4917
ENSDARG00000002831	ENSDART00000099524	15	45	45	TGCTGCATCTGCTGGTGCTGTCGCG	7	-	4885	4917
ENSDARG00000002831	ENSDART00000099524	15	45	45	GCACTCCACAAATGGCTGACTGC	5	-	4742	4917
ENSDARG00000002831	ENSDART00000099524	15	45	45	GCAAACAGCTTCCTGTTGATGTC	5	-	4710	4917
ENSDARG00000002831	ENSDART00000099524	15	45	45	AGATGCTGCATCTGCTGGTGCTGTC	7	-	4888	4917
ENSDARG00000003090	ENSDART00000019701	15	2	1	AACCCCCTCATCTATTGTTTGAGAA	7	+	874	960
ENSDARG00000003090	ENSDART00000019701	15	2	1	ACCCTCTCCCTTACTGTGCAGAA	5	+	503	960
ENSDARG00000003090	ENSDART00000019701	15	2	1	CCCCTCATCTATTGTTTGAGAAC	5	+	877	960
ENSDARG00000003090	ENSDART00000019701	15	2	1	GTTACCAAAGATAATTAGCAGGT	5	+	243	960
ENSDARG00000003090	ENSDART00000019701	15	2	1	TTATACCCAAGTGTTTTTTGTATTT	7	+	767	960
ENSDARG00000003215	ENSDART00000011929	15	2	1	ACAGTCACCTCAATGGTGTTGCT	5	-	25	3627
ENSDARG00000003215	ENSDART00000011929	15	4	3	GAACCCTGCTGGGTGGTCTGTGGTG	7	-	251	3627
ENSDARG00000003215	ENSDART00000011929	15	6	5	GCCAGCAGCAGGCGCAGTCTTGGCT	7	-	581	3627
ENSDARG00000003215	ENSDART00000011929	15	6	5	GTTCTCAGCCAGCAGCAGGCGCA	5	-	590	3627
ENSDARG00000003215	ENSDART00000011929	15	6	5	TTCTCAGCCAGCAGCAGGCGCAGTC	7	-	587	3627
ENSDARG00000003215	ENSDART00000011929	15	7	6	GGCTGCGCAGAAGGAGATGGAGTA	6	-	717	3627
ENSDARG00000003215	ENSDART00000011929	15	7	6	AGCTCCTTCAGTCTGGGTGGAAGAG	7	-	786	3627
ENSDARG00000003215	ENSDART00000011929	15	8	7	GTAGTCTGCGGTGGTGGCGGCCTCT	7	-	930	3627
ENSDARG00000003215	ENSDART00000011929	15	9	8	GGCCTCCCCCACCAGGTTGAGAA	5	-	992	3627
ENSDARG00000003215	ENSDART00000011929	15	12	11	GAACACCACTCTGGCCTGCGGTGGG	7	-	1626	3627
ENSDARG00000003215	ENSDART00000011929	15	12	11	GTTTGCAGCAGGTGGAGGGGTCT	5	-	1571	3627
ENSDARG00000003215	ENSDART00000011929	15	12	11	GTTTGCAGCAGGTGGAGGGGTCTGT	7	-	1569	3627
ENSDARG00000003215	ENSDART00000011929	15	12	11	AACAGCTGCTCTGAGGTTGATGGT	6	-	1708	3627
ENSDARG00000003215	ENSDART00000011929	15	12	11	ACACCACTCTGGCCTGCGGTGGGT	6	-	1625	3627
ENSDARG00000003215	ENSDART00000011929	15	12	11	ACACCACTCTGGCCTGCGGTGGG	5	-	1626	3627
ENSDARG00000003215	ENSDART00000011929	15	13	12	AGCAGCACCTGTCAGAAGCTGCC	5	-	1814	3627
ENSDARG00000003215	ENSDART00000011929	15	14	13	TGCTACTGCTAGACTGTGTTGGC	5	-	1947	3627
ENSDARG00000003215	ENSDART00000011929	15	14	13	TGCTACTGCTAGACTGTGTTGGCC	6	-	1946	3627
ENSDARG00000003215	ENSDART00000011929	15	16	15	TTCGGCCCAGTGGCTGGTGCTGCC	6	-	2555	3627
ENSDARG00000003215	ENSDART00000011929	15	17	16	TTACAAAGCTTTCTGTGATGTATTC	7	-	2686	3627
ENSDARG00000003215	ENSDART00000011929	15	19	18	TTACACAGCTGCAGTAGCCGAGGCC	7	-	2822	3627
ENSDARG00000003215	ENSDART00000011929	15	20	19	GAATCAAACCTGTCTGTTGATGAT	6	-	3055	3627
ENSDARG00000003215	ENSDART00000011929	15	22	21	TGCTCCTGCATCCTGGGACGAGGCC	7	-	3174	3627
ENSDARG00000003215	ENSDART00000011929	15	22	21	TTCTTCTGCTGTAGTAGCTGGAGTC	7	-	3144	3627
ENSDARG00000003215	ENSDART00000011929	15	22	21	TCCCTCTCCATCTCTAGCTGGAGTT	7	-	3204	3627
ENSDARG00000003215	ENSDART00000011929	15	22	21	CACTGCTCCTGCATCCTGGGACGAG	7	-	3177	3627
ENSDARG00000003215	ENSDART00000011929	15	22	21	AGCTTCTTCTGCTGTAGTAGCTGGA	7	-	3147	3627
ENSDARG00000003215	ENSDART00000011929	15	23	22	AGCATCAGAGAGAGGAGGCTGGGCT	7	-	3339	3627
ENSDARG00000003215	ENSDART00000011929	15	23	22	AGCATCAGAGAGAGGAGGCTGGG	5	-	3341	3627
ENSDARG00000003215	ENSDART00000011929	15	24	23	GTCCCCTTCTAGGGCATTAGGAGAT	7	-	3480	3627
ENSDARG00000003215	ENSDART00000099752	15	1	1	ACAGTCACCTCAATGGTGTTGCT	5	-	25	501
ENSDARG00000003215	ENSDART00000099752	15	3	3	GAACCCTGCTGGGTGGTCTGTGGTG	7	-	251	501
ENSDARG00000003215	ENSDART00000099752	15	4	4	AACAAACACTTATTTTATTTGTT	5	-	492	501
ENSDARG00000003395	ENSDART00000045618	15	2	2	ACACCATGCCTTTTATGGTGTGTAA	7	+	218	732
ENSDARG00000003395	ENSDART00000045618	15	2	2	ACCAGCAAATGATGTCTGGTGAA	5	+	320	732
ENSDARG00000003395	ENSDART00000045618	15	2	2	GACTACTCCTATTGGCTGTCAAC	5	+	277	732
ENSDARG00000003395	ENSDART00000045618	15	3	3	ACATCCCACAATGCCCTGTTGGGTG	7	+	422	732
ENSDARG00000003910	ENSDART00000047484	15	3	2	TCCTCCTCCGTCACTGGGAAGAG	5	-	139	6306
ENSDARG00000003910	ENSDART00000047484	15	3	2	CACGTCTGCCTTCAGGCAGCGGCT	6	-	181	6306
ENSDARG00000003910	ENSDART00000047484	15	3	2	TCCTCCGTCACTGGGAAGAGGAT	5	-	136	6306
ENSDARG00000003910	ENSDART00000047484	15	3	2	CCCGTCGACCTGGAGTCTGGTGT	5	-	222	6306
ENSDARG00000003910	ENSDART00000047484	15	3	2	CCCGTCGACCTGGAGTCTGGTGTC	6	-	221	6306
ENSDARG00000003910	ENSDART00000047484	15	3	2	GTCCTCCTCCGTCACTGGGAAGAG	6	-	139	6306
ENSDARG00000003910	ENSDART00000047484	15	4	3	TTCTCATCCTTTTCGTAGGGTTT	5	-	442	6306
ENSDARG00000003910	ENSDART00000047484	15	6	5	GACAACGACTTCAACGGCGGCTAA	6	-	799	6306
ENSDARG00000003910	ENSDART00000047484	15	6	5	AGACCATACGGAGAGAGGATGAC	5	-	625	6306
ENSDARG00000003910	ENSDART00000047484	15	7	6	TGCCTCTTCAGGTGAAGTGGGAGGA	7	-	987	6306
ENSDARG00000003910	ENSDART00000047484	15	8	7	AAAGACGCCTGACATTGCTGAGAG	6	-	1048	6306
ENSDARG00000003910	ENSDART00000047484	15	8	7	ACCCACTTCTGGGCAGGCTGAGAG	6	-	1020	6306
ENSDARG00000003910	ENSDART00000047484	15	9	8	TCCCAAACAGAAGCTTTGTCGGT	5	-	1222	6306
ENSDARG00000003910	ENSDART00000047484	15	9	8	GTCCCAAACAGAAGCTTTGTCGGT	6	-	1222	6306
ENSDARG00000003910	ENSDART00000047484	15	9	8	CACAAAGTCCCAAACAGAAGCTTTG	7	-	1227	6306
ENSDARG00000003910	ENSDART00000047484	15	10	9	GTCAGCGGCCTTTTCTGCTGCTTGT	7	-	1400	6306
ENSDARG00000003910	ENSDART00000047484	15	10	9	CTCATCCGCAGAGCTGTGGAGCA	5	-	1571	6306
ENSDARG00000003910	ENSDART00000047484	15	10	9	GACGTCTGCGTGGTGGAGGCTGGG	6	-	1528	6306
ENSDARG00000003910	ENSDART00000047484	15	10	9	GGCGTCAGCGGCCTTTTCTGCTGCT	7	-	1403	6306
ENSDARG00000003910	ENSDART00000047484	15	10	9	CGCAACCACAGGAAGATGAGGTG	5	-	1913	6306
ENSDARG00000003910	ENSDART00000047484	15	10	9	GCAACCACAGGAAGATGAGGTGTGT	7	-	1910	6306
ENSDARG00000003910	ENSDART00000047484	15	10	9	CCCTGCTCCAAGCTGGGTTGTTC	5	-	1456	6306
ENSDARG00000003910	ENSDART00000047484	15	10	9	TTCTCCGCCATCTTGTGTTTGGT	5	-	1363	6306
ENSDARG00000003910	ENSDART00000047484	15	10	9	TTCTTCACACAGAGAGCTGCGGTG	6	-	1435	6306
ENSDARG00000003910	ENSDART00000047484	15	10	9	TTCTCCGCCATCTTGTGTTTGGTAG	7	-	1361	6306
ENSDARG00000003910	ENSDART00000047484	15	10	9	TTCTCCGCCATCTTGTGTTTGGTA	6	-	1362	6306
ENSDARG00000003910	ENSDART00000047484	15	10	9	ATCCGCAGAGCTGTGGAGCATTG	5	-	1568	6306
ENSDARG00000003910	ENSDART00000047484	15	10	9	ATCTCATCCGCAGAGCTGTGGAG	5	-	1573	6306
ENSDARG00000003910	ENSDART00000047484	15	10	9	ATCTCATCCGCAGAGCTGTGGAGCA	7	-	1571	6306
ENSDARG00000003910	ENSDART00000047484	15	14	13	GCACAAGGCAGGGGGTCTGGCGCT	6	-	2427	6306
ENSDARG00000003910	ENSDART00000047484	15	15	14	AAAACCTTAATCTCGGAGGGTTT	5	-	2611	6306
ENSDARG00000003910	ENSDART00000047484	15	15	14	GCCAGCTGCTGACTCTGTGTTGCC	6	-	2518	6306
ENSDARG00000003910	ENSDART00000047484	15	16	15	GGCAGCGTCTTCAGAGGGGCGTAA	6	-	2685	6306
ENSDARG00000003910	ENSDART00000047484	15	16	15	TGCAGCATCTCCAGTTTGCCAAC	5	-	2770	6306
ENSDARG00000003910	ENSDART00000047484	15	17	16	GTTCCCCTCTTGAGCGAGGCTGCT	6	-	3450	6306
ENSDARG00000003910	ENSDART00000047484	15	17	16	TGCAGCAGCTGTCGAAGTTGCAGTC	7	-	3196	6306
ENSDARG00000003910	ENSDART00000047484	15	17	16	TCCTCCAGCCTAATGGGGGACTTG	6	-	3579	6306
ENSDARG00000003910	ENSDART00000047484	15	17	16	TGCTCAAGAGCCATGTAGCAGTC	5	-	3619	6306
ENSDARG00000003910	ENSDART00000047484	15	17	16	TCCCTCTCCTCCAGCCTAATGGGGG	7	-	3584	6306
ENSDARG00000003910	ENSDART00000047484	15	17	16	AGCTCATCCTCCAGGAAGAGGCC	5	-	3364	6306
ENSDARG00000003910	ENSDART00000047484	15	17	16	AGACGCAGATGCAGCAGCTGTCGAA	7	-	3205	6306
ENSDARG00000003910	ENSDART00000047484	15	17	16	GCAGACGCAGATGCAGCAGCTGTC	6	-	3208	6306
ENSDARG00000003910	ENSDART00000047484	15	17	16	GCCGGCTCCGCTGTTGCTGGGCG	5	-	2915	6306
ENSDARG00000003910	ENSDART00000047484	15	17	16	GCCAACATCTGCCCCTGTGATGTT	6	-	3238	6306
ENSDARG00000003910	ENSDART00000047484	15	17	16	AGATGCAGCAGCTGTCGAAGTTGCA	7	-	3199	6306
ENSDARG00000003910	ENSDART00000047484	15	18	17	ACAGACCTCTTCTTCTGAATGGTGT	7	-	3806	6306
ENSDARG00000003910	ENSDART00000047484	15	18	17	AACTGCTGCCAGGTGAGGGGGCC	5	-	3850	6306
ENSDARG00000003910	ENSDART00000047484	15	19	18	TCCGACGTCCCGCTGGGAGCTGTA	6	-	4021	6306
ENSDARG00000003910	ENSDART00000047484	15	20	19	CACTGCTGCTGCTGCTGTTGATGGT	7	-	4246	6306
ENSDARG00000003910	ENSDART00000047484	15	20	19	TGCTGCTGCTGCTGTTGATGGTTTT	7	-	4243	6306
ENSDARG00000003910	ENSDART00000047484	15	20	19	GTCGGCACACATGGGCGTAGAGTTT	7	-	4288	6306
ENSDARG00000003910	ENSDART00000047484	15	21	20	GAAGCCAGACAGGATGCTGAGGAG	6	-	4314	6306
ENSDARG00000003910	ENSDART00000047484	15	21	20	GAAGCCAGACAGGATGCTGAGGA	5	-	4315	6306
ENSDARG00000003910	ENSDART00000047484	15	21	20	GGCTCAGACGGGACCTGAGGCTGGC	7	-	4652	6306
ENSDARG00000003910	ENSDART00000047484	15	22	21	ATCTCCAGATAACAGCGAAGAAGAG	7	-	4832	6306
ENSDARG00000003910	ENSDART00000047484	15	22	21	GTTTTCCTCATAGCTGAAGGGGTT	6	-	4774	6306
ENSDARG00000003910	ENSDART00000047484	15	23	22	AAAGCCAAAGACTTCAGGTGCTGTG	7	-	4961	6306
ENSDARG00000003910	ENSDART00000047484	15	23	22	GGCTGCAGCAAGTACTGACTGGGAA	7	-	4907	6306
ENSDARG00000003910	ENSDART00000047484	15	23	22	AGCCAAAGACTTCAGGTGCTGTG	5	-	4961	6306
ENSDARG00000003910	ENSDART00000047484	15	23	22	GACGCCGTCTGCACTGTGTGTAA	5	-	4992	6306
ENSDARG00000003910	ENSDART00000047484	15	23	22	GACGCCGTCTGCACTGTGTGTAAAC	7	-	4990	6306
ENSDARG00000003910	ENSDART00000047484	15	23	22	TCCTCACTCCAGACCGGCTGCAGCA	7	-	4922	6306
ENSDARG00000003910	ENSDART00000047484	15	24	23	GTCTCACCCAGCTCTGTCTGCTTGT	7	-	5150	6306
ENSDARG00000003910	ENSDART00000047484	15	26	25	CAACTAGACAGGTGCTGAGGATGCT	7	-	5560	6306
ENSDARG00000003910	ENSDART00000047484	15	31	30	GTCAGCCACGAGAGGGCATTGTAC	6	-	6201	6306
ENSDARG00000003938	ENSDART00000012909	15	2	2	ACCCTATTCTTCAATGTGTGGTAA	6	+	71	1140
ENSDARG00000003938	ENSDART00000012909	15	2	2	ACCCTATTCTTCAATGTGTGGTA	5	+	71	1140
ENSDARG00000003938	ENSDART00000012909	15	3	3	AACATCCGCAAGATTGATGGAGGT	6	+	91	1140
ENSDARG00000003938	ENSDART00000012909	15	3	3	ACATCCGCAAGATTGATGGAGGT	5	+	92	1140
ENSDARG00000003938	ENSDART00000012909	15	4	4	GTTGGCCACTAACTGTGTTTGTG	5	+	216	1140
ENSDARG00000003938	ENSDART00000012909	15	4	4	GGCCACTAACTGTGTTTGTGTGC	5	+	219	1140
ENSDARG00000003938	ENSDART00000012909	15	5	5	GACTCCTTACGTTGAGGGTGAGAG	6	+	351	1140
ENSDARG00000003938	ENSDART00000012909	15	5	5	CCCGACTCCTTACGTTGAGGGTGAG	7	+	348	1140
ENSDARG00000003938	ENSDART00000012909	15	5	5	AGACCCGACTCCTTACGTTGAGGGT	7	+	345	1140
ENSDARG00000003938	ENSDART00000012909	15	7	7	CTCCCAACACTCCTGGAGGCAGCT	6	+	491	1140
ENSDARG00000003938	ENSDART00000012909	15	7	7	TCCCAACACTCCTGGAGGCAGCT	5	+	492	1140
ENSDARG00000003938	ENSDART00000012909	15	8	8	AAACTCTTCTCAATGGAGCTTGT	5	+	628	1140
ENSDARG00000003938	ENSDART00000012909	15	9	9	TTCTCCCTCATCGAGCAGGGGAA	5	+	706	1140
ENSDARG00000003938	ENSDART00000012909	15	10	10	ACAAGCATCATCCCTTGTGAGGAT	6	+	820	1140
ENSDARG00000003938	ENSDART00000012909	15	10	10	AAAGACACCATCTTGGGTGAGAG	5	+	907	1140
ENSDARG00000003938	ENSDART00000012909	15	10	10	TCCAAAGGCACCCTTAAGATTGC	5	+	742	1140
ENSDARG00000003938	ENSDART00000012909	15	10	10	GCATCATCCCTTGTGAGGATAGTAA	7	+	824	1140
ENSDARG00000003938	ENSDART00000012909	15	11	11	GTTTACAGATGTGATCGGAGTGTGT	7	+	915	1140
ENSDARG00000003938	ENSDART00000032880	15	2	2	ACCCTATTCTTCAATGTGTGGTAA	6	+	71	1812
ENSDARG00000003938	ENSDART00000032880	15	2	2	ACCCTATTCTTCAATGTGTGGTA	5	+	71	1812
ENSDARG00000003938	ENSDART00000032880	15	3	3	AACATCCGCAAGATTGATGGAGGT	6	+	91	1812
ENSDARG00000003938	ENSDART00000032880	15	3	3	ACATCCGCAAGATTGATGGAGGT	5	+	92	1812
ENSDARG00000003938	ENSDART00000032880	15	4	4	GGCCACTAACTGTGTTTGTGTGC	5	+	219	1812
ENSDARG00000003938	ENSDART00000032880	15	4	4	GTTGGCCACTAACTGTGTTTGTG	5	+	216	1812
ENSDARG00000003938	ENSDART00000032880	15	5	5	GACTCCTTACGTTGAGGGTGAGAG	6	+	360	1812
ENSDARG00000003938	ENSDART00000032880	15	5	5	AGACCCGACTCCTTACGTTGAGGGT	7	+	354	1812
ENSDARG00000003938	ENSDART00000032880	15	5	5	CCCGACTCCTTACGTTGAGGGTGAG	7	+	357	1812
ENSDARG00000003938	ENSDART00000032880	15	7	7	TCCCAACACTCCTGGAGGCAGCT	5	+	501	1812
ENSDARG00000003938	ENSDART00000032880	15	7	7	CTCCCAACACTCCTGGAGGCAGCT	6	+	500	1812
ENSDARG00000003938	ENSDART00000032880	15	8	8	AAACTCTTCTCAATGGAGCTTGT	5	+	637	1812
ENSDARG00000003938	ENSDART00000032880	15	9	9	TTCTCCCTCATCGAGCAGGGGAA	5	+	715	1812
ENSDARG00000003938	ENSDART00000032880	15	10	10	TCCAAAGGCACCCTTAAGATTGC	5	+	751	1812
ENSDARG00000003938	ENSDART00000032880	15	10	10	GCATCATCCCTTGTGAGGATAGTAA	7	+	833	1812
ENSDARG00000003938	ENSDART00000032880	15	10	10	AAAGACACCATCTTGGGTGAGAG	5	+	916	1812
ENSDARG00000003938	ENSDART00000032880	15	10	10	ACAAGCATCATCCCTTGTGAGGAT	6	+	829	1812
ENSDARG00000003938	ENSDART00000032880	15	11	11	GTTTACAGATGTGATCGGAGTGTGT	7	+	924	1812
ENSDARG00000003938	ENSDART00000032880	15	12	12	ACAAACTGCGGGGCTGGTGAGTG	5	+	1202	1812
ENSDARG00000003938	ENSDART00000032880	15	14	14	AAAGACTGCAATAAGAAGGTGGT	5	+	1423	1812
ENSDARG00000003938	ENSDART00000032880	15	16	16	GTTTACAGAATGAAGCTGCATTT	5	+	1625	1812
ENSDARG00000003938	ENSDART00000032880	15	16	16	GCAAACTTCAATACCTTTGTCTTC	6	+	1666	1812
ENSDARG00000003963	ENSDART00000016024	15	3	3	GTATTCACAGTGAAGAGGGCTGC	5	+	257	1410
ENSDARG00000003963	ENSDART00000016024	15	4	4	AGCCACTTCTCGACCTGCGCCTTC	6	+	310	1410
ENSDARG00000003963	ENSDART00000016024	15	4	4	CGCTGCTCCGTCAAGCTGACGCG	5	+	355	1410
ENSDARG00000003963	ENSDART00000016024	15	5	5	CAAGGCATCTGTCCGCAGGAGAG	5	+	478	1410
ENSDARG00000003963	ENSDART00000016024	15	5	5	GTCCCAGCACACCATGACGGAGTG	6	+	549	1410
ENSDARG00000003963	ENSDART00000016024	15	6	6	TGCCCATTCAAAGAGGCCGGCTGC	6	+	757	1410
ENSDARG00000003963	ENSDART00000016024	15	6	6	CTCTGCCCATTCAAAGAGGCCGGC	6	+	754	1410
ENSDARG00000003963	ENSDART00000016024	15	7	7	TACTCACGCAAACTGCAGGAGGC	5	+	958	1410
ENSDARG00000003963	ENSDART00000016024	15	7	7	AGCTCAGACGCGAAATGGAGGAGCT	7	+	890	1410
ENSDARG00000003963	ENSDART00000016024	15	8	8	CGCAAAAAATCATGGCCTGAGGG	5	+	1403	1410
ENSDARG00000004141	ENSDART00000019326	15	1	1	GGCTCAACATAAGGGTGTTGATGTG	7	+	138	654
ENSDARG00000004141	ENSDART00000019326	15	3	3	ACCGCCCTCACAGAAGGTTTGAGAC	7	+	403	654
ENSDARG00000004148	ENSDART00000019920	15	1	1	AAACGCATCAATGAGGTGACGGA	5	+	37	1083
ENSDARG00000004148	ENSDART00000019920	15	3	3	TCCTGCAGACTCTGGAGGAGCAGGT	7	+	140	1083
ENSDARG00000004148	ENSDART00000019920	15	3	3	ACAACCGCAGACTGGCTCTGGAGAG	7	+	227	1083
ENSDARG00000004148	ENSDART00000019920	15	3	3	AACCGCAGACTGGCTCTGGAGAG	5	+	229	1083
ENSDARG00000004148	ENSDART00000019920	15	4	4	ACCAGCACATCGAGTCTGCAGAC	5	+	374	1083
ENSDARG00000004148	ENSDART00000019920	15	4	4	ACCCTCAGAAAGCAGAGCAGATGAA	7	+	395	1083
ENSDARG00000004148	ENSDART00000019920	15	9	9	CAACACTTCAGTAGAGCTGAAGCA	6	+	789	1083
ENSDARG00000004148	ENSDART00000019920	15	9	9	GAATCCAGAGAGATGAGCTGGTGTG	7	+	833	1083
ENSDARG00000004148	ENSDART00000019920	15	10	10	GCAGCCAGACGTTTTGGAGACGTT	6	+	852	1083
ENSDARG00000004148	ENSDART00000019920	15	10	10	CACAGCAGCCAGACGTTTTGGAGAC	7	+	848	1083
ENSDARG00000004148	ENSDART00000019920	15	10	10	CACAGCAGCCAGACGTTTTGGAG	5	+	848	1083
ENSDARG00000004148	ENSDART00000019920	15	10	10	ATCAGCCACGGCATAGTAGAGGTG	6	+	976	1083
ENSDARG00000004148	ENSDART00000019920	15	11	11	AAAGACAGCTCAACAAGATGCAGAA	7	+	1022	1083
ENSDARG00000004537	ENSDART00000027351	15	7	2	AAAAAAGACAGGAGGAGGAATAA	5	+	46	3822
ENSDARG00000004537	ENSDART00000027351	15	7	2	GTCCCAGCATTCCTTGCAGCAGCC	6	+	393	3822
ENSDARG00000004537	ENSDART00000027351	15	7	2	CACAAATCCCAGTGTTCTGAAGCA	6	+	94	3822
ENSDARG00000004537	ENSDART00000027351	15	7	2	TCCGCCACCAGCACAGGGAGATGAC	7	+	174	3822
ENSDARG00000004537	ENSDART00000027351	15	8	3	AGAAACAGACCACTCGATGCGTTC	6	+	542	3822
ENSDARG00000004537	ENSDART00000027351	15	9	4	CAATCACCCCACGGGTGGTGTGC	5	+	779	3822
ENSDARG00000004537	ENSDART00000027351	15	9	4	ATCACCCCACGGGTGGTGTGCTTTC	7	+	781	3822
ENSDARG00000004537	ENSDART00000027351	15	9	4	GCCAGCAGCGGTAATGTAGAGGTG	6	+	811	3822
ENSDARG00000004537	ENSDART00000027351	15	10	5	GTTTTCTGCCAGGTGTGCTGTGAAC	7	+	835	3822
ENSDARG00000004537	ENSDART00000027351	15	10	5	CTCTTCTGCTTGGGGGAGGCAGAG	6	+	868	3822
ENSDARG00000004537	ENSDART00000027351	15	10	5	GTTGCCGCCGATGCCGCTTTTGCC	6	+	923	3822
ENSDARG00000004537	ENSDART00000027351	15	11	6	CTACCAGACCCACCAAGAAGAAGAG	7	+	1043	3822
ENSDARG00000004537	ENSDART00000027351	15	12	7	GTTTGCACCAAGTGTGTGCGCTGTA	7	+	1075	3822
ENSDARG00000004537	ENSDART00000027351	15	16	11	ACAGCCTTCAACTCAGATGGAGGT	6	+	1705	3822
ENSDARG00000004537	ENSDART00000027351	15	17	12	TACAGCAAATGGAGCGGATTTTTC	6	+	1775	3822
ENSDARG00000004537	ENSDART00000027351	15	19	14	TTCCTCCTCCTCCTGGTGTTGGTG	6	+	2084	3822
ENSDARG00000004537	ENSDART00000027351	15	19	14	TCCTCCTCCTCCTGGTGTTGGTG	5	+	2085	3822
ENSDARG00000004537	ENSDART00000027351	15	19	14	TCCTCCTCCTCCTGGTGTTGGTGAC	7	+	2085	3822
ENSDARG00000004537	ENSDART00000027351	15	19	14	TTCCTCCTCCTCCTGGTGTTGGT	5	+	2084	3822
ENSDARG00000004537	ENSDART00000027351	15	19	14	GACAACAGACAGTGTGCGCTTTG	5	+	2107	3822
ENSDARG00000004537	ENSDART00000027351	15	19	14	CTCCTCCTCCTGGTGTTGGTGAC	5	+	2087	3822
ENSDARG00000004537	ENSDART00000027351	15	20	15	GTCAGCAGAGGTGTATGAGGATGTT	7	+	2220	3822
ENSDARG00000004537	ENSDART00000027351	15	21	16	CACGTCAGCAGCAGTGTGCCTTT	5	+	2378	3822
ENSDARG00000004537	ENSDART00000027351	15	25	20	CAAAACCACGAGTTTATTTTAGGAA	7	+	2876	3822
ENSDARG00000004537	ENSDART00000027351	15	25	20	CACAAAACCATCAAATGTGCCTTC	6	+	2847	3822
ENSDARG00000004537	ENSDART00000027351	15	26	21	AACCAAAAAGCACTCTGATGGTGAG	7	+	3315	3822
ENSDARG00000004537	ENSDART00000027351	15	26	21	AGAGACATCTTTCAGTCGAGAAC	5	+	3216	3822
ENSDARG00000004537	ENSDART00000027351	15	26	21	AGCGTCGACTCAGTTTTGGTTTC	5	+	3263	3822
ENSDARG00000004537	ENSDART00000027351	15	26	21	CACAGCGTCGACTCAGTTTTGGTT	6	+	3260	3822
ENSDARG00000004537	ENSDART00000027351	15	26	21	GCAACCAAAAAGCACTCTGATGGT	6	+	3313	3822
ENSDARG00000004537	ENSDART00000027351	15	26	21	CTATGCGTCAGGCCCAGCTGCAGTG	7	+	3648	3822
ENSDARG00000004537	ENSDART00000027351	15	26	21	GACATCAGAGAGCAAGTGGTGGTA	6	+	3410	3822
ENSDARG00000004598	ENSDART00000017810	15	1	1	ACATGCTGCAGTTAGTAGGAGTC	5	+	488	981
ENSDARG00000004598	ENSDART00000017810	15	1	1	CTATTCTTATCATATGTGCATTT	5	+	452	981
ENSDARG00000004598	ENSDART00000017810	15	1	1	GGCTGCTTCACGCAGATGTTTTT	5	+	319	981
ENSDARG00000004636	ENSDART00000027563	15	1	1	TTCTCATTCAGTCAGCTGTGGTA	5	+	2	1353
ENSDARG00000004636	ENSDART00000027563	15	2	2	AACCTCGCCCTCATGAGCATGAGTC	7	+	179	1353
ENSDARG00000004636	ENSDART00000027563	15	3	3	GGCAACCTCAGGATGGTGAAGTT	5	+	458	1353
ENSDARG00000004636	ENSDART00000027563	15	3	3	ACAGGCAACCTCAGGATGGTGAA	5	+	455	1353
ENSDARG00000004636	ENSDART00000027563	15	3	3	GAACGCTCCTCTAGAGGAGGACGAA	7	+	502	1353
ENSDARG00000004636	ENSDART00000027563	15	3	3	GCCGGCTAAGCAGAGGCGGCCAAC	6	+	383	1353
ENSDARG00000004636	ENSDART00000027563	15	5	5	GACCGCAAAGAGGGAAGCAGACGAC	7	+	754	1353
ENSDARG00000004636	ENSDART00000027563	15	8	8	GGCAAACCCAGACAGGCAGGAGGA	6	+	1144	1353
ENSDARG00000004636	ENSDART00000027563	15	8	8	GCAAACCCAGACAGGCAGGAGGA	5	+	1145	1353
ENSDARG00000004636	ENSDART00000027563	15	8	8	CAAGACACCAACCTTCGGGGACTTC	7	+	1110	1353
ENSDARG00000004636	ENSDART00000027563	15	8	8	AACCCAGACAGGCAGGAGGACGTG	6	+	1148	1353
ENSDARG00000004636	ENSDART00000027563	15	8	8	AAACCCAGACAGGCAGGAGGACGTG	7	+	1147	1353
ENSDARG00000004948	ENSDART00000016635	15	7	7	AACTTCACCGTTGCTTGCTGTGGGG	7	-	737	903
ENSDARG00000005034	ENSDART00000003192	15	2	2	CTCGGCGTCTTGTGGTAGGAGAC	5	-	149	1386
ENSDARG00000005034	ENSDART00000003192	15	2	2	CTCAAATGCTTGAATGGTGTAGCT	6	-	307	1386
ENSDARG00000005034	ENSDART00000003192	15	2	2	CACCACCGCGCGCCCGGGTTGGTC	6	-	181	1386
ENSDARG00000005034	ENSDART00000003192	15	3	3	ACAAACCCCTTGTTCTTTAGCTGCT	7	-	588	1386
ENSDARG00000005034	ENSDART00000003192	15	4	4	TGCTCATACCCGCTGGTAGGCTTG	6	-	742	1386
ENSDARG00000005034	ENSDART00000003192	15	7	7	TTCTTCTTCAGCTTCTGCGATGAT	6	-	931	1386
ENSDARG00000005034	ENSDART00000003192	15	9	9	AGCACCCACAAGGAGCTTGATGC	5	-	1084	1386
ENSDARG00000005160	ENSDART00000014270	15	2	2	CACTCAAGCAAGACTGAAGACTTT	6	+	609	837
ENSDARG00000005160	ENSDART00000014270	15	2	2	ACCCTCTCCCATACTGCGCAGAA	5	+	410	837
ENSDARG00000005160	ENSDART00000014270	15	5	5	ACCCCATTATCTATTGTTTGAGAAC	7	+	779	837
ENSDARG00000005160	ENSDART00000014270	15	5	5	ACCCCATTATCTATTGTTTGAGAA	6	+	779	837
ENSDARG00000005160	ENSDART00000100024	15	4	4	GTTCAAACCTATATGATGTTTTT	5	+	356	837
ENSDARG00000005160	ENSDART00000100024	15	5	5	AGAGGCAGAATGAACTTTTGCAGTA	7	+	403	837
ENSDARG00000005160	ENSDART00000100024	15	6	6	ACCCCATTATCTATTGTTTGAGAA	6	+	779	837
ENSDARG00000005160	ENSDART00000100024	15	6	6	ACCCCATTATCTATTGTTTGAGAAC	7	+	779	837
ENSDARG00000005160	ENSDART00000100030	15	5	5	GTTAACAAAAATTATTAGCAGGT	5	+	402	837
ENSDARG00000005160	ENSDART00000100030	15	6	6	ACCCCATTATCTATTGTTTGAGAAC	7	+	779	837
ENSDARG00000005160	ENSDART00000100030	15	6	6	ACCCCATTATCTATTGTTTGAGAA	6	+	779	837
ENSDARG00000005216	ENSDART00000066737	15	2	2	GTTGTCCGCAGGGTTTTTATGGGCG	7	+	140	1962
ENSDARG00000005216	ENSDART00000066737	15	2	2	GGCAAATTCTGCCATCTGCGTAA	5	+	250	1962
ENSDARG00000005216	ENSDART00000066737	15	2	2	GCCATCGTCTATACGGAGGCTGTC	6	+	206	1962
ENSDARG00000005216	ENSDART00000066737	15	2	2	GCCATCGTCTATACGGAGGCTGT	5	+	206	1962
ENSDARG00000005216	ENSDART00000066737	15	3	3	GACCGCTGCCAGACAGGTGGGTAA	6	+	388	1962
ENSDARG00000005216	ENSDART00000066737	15	7	7	CACCGCCGCACTGCATTCTGGGTAA	7	+	908	1962
ENSDARG00000005216	ENSDART00000066737	15	7	7	ACCGCCGCACTGCATTCTGGGTAA	6	+	909	1962
ENSDARG00000005216	ENSDART00000066737	15	7	7	CACATCACAGGCGCCTGCCGCTGCA	7	+	871	1962
ENSDARG00000005216	ENSDART00000066737	15	7	7	TGCCGCTGCACCCCCGGCTGGGCA	6	+	886	1962
ENSDARG00000005216	ENSDART00000066737	15	7	7	GTCACCACATCACAGGCGCCTGC	5	+	866	1962
ENSDARG00000005216	ENSDART00000066737	15	8	8	GACTGCCACAATGGGGGGTTGTGT	6	+	973	1962
ENSDARG00000005216	ENSDART00000066737	15	8	8	GACTGCCACAATGGGGGGTTGTG	5	+	973	1962
ENSDARG00000005216	ENSDART00000066737	15	8	8	GACCGCTGCCAACAGAGTGAGTT	5	+	1042	1962
ENSDARG00000005216	ENSDART00000066737	15	10	10	AAATGCATCTGTCCAGTGGGCGTG	6	+	1096	1962
ENSDARG00000005216	ENSDART00000066737	15	11	11	GTCACCACATCACTGGGAGATGCA	6	+	1256	1962
ENSDARG00000005216	ENSDART00000066737	15	11	11	CACCACATCACTGGGAGATGCAGCT	7	+	1258	1962
ENSDARG00000005216	ENSDART00000066737	15	12	12	GGCCCCTACTGTAAGAAGAGGTG	5	+	1339	1962
ENSDARG00000005216	ENSDART00000066737	15	13	13	TGCCACCCAGAGACAGGGAGGTGTA	7	+	1513	1962
ENSDARG00000005216	ENSDART00000066737	15	16	16	TGCTCAACCATGCGTCTGTAAAC	5	+	1866	1962
ENSDARG00000005216	ENSDART00000099575	15	1	1	ACCTCCAGCCTGACATGTGAGGAA	6	+	32	4017
ENSDARG00000005216	ENSDART00000099575	15	2	2	TCCTCAGGCCGAACGTGTGTGAGGA	7	+	41	4017
ENSDARG00000005216	ENSDART00000099575	15	3	3	GCATACAACATGGAGATGCAGAC	5	+	211	4017
ENSDARG00000005216	ENSDART00000099575	15	5	5	TTCTGCAAATGTCCTGGCGGCAGTA	7	+	466	4017
ENSDARG00000005216	ENSDART00000099575	15	6	6	GTTTCCGCATACATGCTGATGCT	5	+	608	4017
ENSDARG00000005216	ENSDART00000099575	15	6	6	GGCGGCTGCCAGCAGACTTGTGT	5	+	547	4017
ENSDARG00000005216	ENSDART00000099575	15	10	10	CAAGGCTACCAGCTCGCTGAAGAC	6	+	1114	4017
ENSDARG00000005216	ENSDART00000099575	15	13	13	ACCACCATCAGCAAGAGTAGTAA	5	+	1606	4017
ENSDARG00000005216	ENSDART00000099575	15	16	16	GTTGTCCGCAGGGTTTTTATGGGCG	7	+	1886	4017
ENSDARG00000005216	ENSDART00000099575	15	16	16	GGCAAATTCTGCCATCTGCGTAA	5	+	1996	4017
ENSDARG00000005216	ENSDART00000099575	15	16	16	GCCATCGTCTATACGGAGGCTGTC	6	+	1952	4017
ENSDARG00000005216	ENSDART00000099575	15	16	16	GCCATCGTCTATACGGAGGCTGT	5	+	1952	4017
ENSDARG00000005216	ENSDART00000099575	15	17	17	GACCGCTGCCAGACAGGTGGGTAA	6	+	2134	4017
ENSDARG00000005216	ENSDART00000099575	15	21	21	ACCGCCGCACTGCATTCTGGGTAA	6	+	2655	4017
ENSDARG00000005216	ENSDART00000099575	15	21	21	CACCGCCGCACTGCATTCTGGGTAA	7	+	2654	4017
ENSDARG00000005216	ENSDART00000099575	15	21	21	GTCACCACATCACAGGCGCCTGC	5	+	2612	4017
ENSDARG00000005216	ENSDART00000099575	15	21	21	TGCCGCTGCACCCCCGGCTGGGCA	6	+	2632	4017
ENSDARG00000005216	ENSDART00000099575	15	21	21	CACATCACAGGCGCCTGCCGCTGCA	7	+	2617	4017
ENSDARG00000005216	ENSDART00000099575	15	22	22	GACCGCTGCCAACAGAGTGAGTT	5	+	2788	4017
ENSDARG00000005216	ENSDART00000099575	15	22	22	GACTGCCACAATGGGGGGTTGTG	5	+	2719	4017
ENSDARG00000005216	ENSDART00000099575	15	22	22	GACTGCCACAATGGGGGGTTGTGT	6	+	2719	4017
ENSDARG00000005216	ENSDART00000099575	15	23	23	AAATGCATCTGTCCAGTGGGCGTG	6	+	2842	4017
ENSDARG00000005216	ENSDART00000099575	15	23	23	GTAGCCTGCGCATCTGGATGGTTC	6	+	2800	4017
ENSDARG00000005216	ENSDART00000099575	15	24	24	CACCACATCACTGGGAGATGCAGCT	7	+	3004	4017
ENSDARG00000005216	ENSDART00000099575	15	24	24	GTCACCACATCACTGGGAGATGCA	6	+	3002	4017
ENSDARG00000005216	ENSDART00000099575	15	25	25	GGCCCCTACTGTAAGAAGAGGTG	5	+	3085	4017
ENSDARG00000005216	ENSDART00000099575	15	26	26	TGCCACCCAGAGACAGGGAGGTGTA	7	+	3259	4017
ENSDARG00000005216	ENSDART00000099575	15	29	29	TGCTCAACCATGCGTCTGTAAAC	5	+	3612	4017
ENSDARG00000005216	ENSDART00000099575	15	32	32	CTCAAATACACAAGAGGCGACGGC	6	+	3989	4017
ENSDARG00000005368	ENSDART00000020425	15	4	4	GTTTTCAGCATGGGCTTTGGTGGA	6	+	51	1848
ENSDARG00000005368	ENSDART00000020425	15	8	8	ATCAAAGTCAAGAAGGAAGATGAA	6	+	655	1848
ENSDARG00000005368	ENSDART00000020425	15	12	12	GCAAGCTGCTGGTCGAGAGGCATGT	7	+	1151	1848
ENSDARG00000005368	ENSDART00000020425	15	17	17	CAAAAAGTCACCCACTGAATAGGTC	7	+	1839	1848
ENSDARG00000005368	ENSDART00000100613	15	1	1	GTTTTCAGCATGGGCTTTGGTGGA	6	+	9	1671
ENSDARG00000005368	ENSDART00000100613	15	6	6	ATCAAAGTCAAGAAGGAAGATGAA	6	+	610	1671
ENSDARG00000005368	ENSDART00000100613	15	10	10	GCAAGCTGCTGGTCGAGAGGCATGT	7	+	965	1671
ENSDARG00000005368	ENSDART00000100613	15	18	18	CAAAAAGTCACCCACTGAATAGGTC	7	+	1662	1671
ENSDARG00000005368	ENSDART00000100618	15	4	4	GTTTTCAGCATGGGCTTTGGTGGA	6	+	51	1848
ENSDARG00000005368	ENSDART00000100618	15	8	8	ATCAAAGTCAAGAAGGAAGATGAA	6	+	655	1848
ENSDARG00000005368	ENSDART00000100618	15	12	12	GCAAGCTGCTGGTCGAGAGGCATGT	7	+	1151	1848
ENSDARG00000005368	ENSDART00000100618	15	17	17	CAAAAAGTCACCCACTGAATAGGTC	7	+	1839	1848
ENSDARG00000005425	ENSDART00000027019	15	2	2	TACTCAGCATGCCTTTGTGGGAGAT	7	+	174	897
ENSDARG00000005425	ENSDART00000027019	15	6	6	ACCATCAAAGAGGACGAGTGAGTG	6	+	724	897
ENSDARG00000005425	ENSDART00000027019	15	6	6	TACCCCATCATGGGCTTTGAGTTC	6	+	670	897
ENSDARG00000005425	ENSDART00000027019	15	6	6	TTCAACACCATCAAAGAGGACGAG	6	+	718	897
ENSDARG00000005865	ENSDART00000065322	15	1	1	GTTGACTTCTTGTTCGTGGCTGAG	6	-	651	963
ENSDARG00000005865	ENSDART00000065322	15	1	1	CAATACACAACATTATGACGAATAA	7	-	583	963
ENSDARG00000005865	ENSDART00000065322	15	1	1	AGAATCAACAAAAAGAGTCTGAGCA	7	-	180	963
ENSDARG00000005865	ENSDART00000065322	15	1	1	AGAAGCCCATTGATGATGTTTTT	5	-	400	963
ENSDARG00000005948	ENSDART00000003674	15	2	2	ACCTCATCCAGACAGTTGACTTT	5	-	121	1263
ENSDARG00000005948	ENSDART00000003674	15	2	2	TACCTCATCCAGACAGTTGACTTT	6	-	121	1263
ENSDARG00000005948	ENSDART00000003674	15	3	3	TGCTCATGCTCATTGCAGTTGAC	5	-	223	1263
ENSDARG00000005948	ENSDART00000003674	15	3	3	GACGTCTGCTCCGTGCTGCAGTA	5	-	203	1263
ENSDARG00000005948	ENSDART00000003674	15	3	3	TCCTGCAAACATGAGTGCGGTGTA	6	-	250	1263
ENSDARG00000005948	ENSDART00000003674	15	4	4	AAAAGCAGCCATTTGAGCTGCTGTT	7	-	351	1263
ENSDARG00000005948	ENSDART00000003674	15	4	4	TCCAACATCATCCAGGTGATTTC	5	-	289	1263
ENSDARG00000005948	ENSDART00000003674	15	5	5	TCCAGCCCCTGAGGTTTTGTGTAG	6	-	438	1263
ENSDARG00000005948	ENSDART00000003674	15	5	5	TCCAACCTCGCCCGGGAGAAGAA	5	-	412	1263
ENSDARG00000005948	ENSDART00000003674	15	5	5	AACCTCGCCCGGGAGAAGAAGTT	5	-	409	1263
ENSDARG00000005948	ENSDART00000003674	15	6	6	TTCACCATCATCACTATCTGCAGAA	7	-	533	1263
ENSDARG00000005948	ENSDART00000003674	15	6	6	TTCCACATCCATGAGCAGAGGGT	5	-	563	1263
ENSDARG00000005948	ENSDART00000003674	15	9	9	TTCTCACCACAGGTTGTGCAGAA	5	-	964	1263
ENSDARG00000005948	ENSDART00000076378	15	2	2	TACCTCATCCAGACAGTTGACTTT	6	-	84	975
ENSDARG00000005948	ENSDART00000076378	15	2	2	ACCTCATCCAGACAGTTGACTTT	5	-	84	975
ENSDARG00000005948	ENSDART00000076378	15	3	3	TGCTCATGCTCATTGCAGTTGAC	5	-	166	975
ENSDARG00000005948	ENSDART00000076378	15	3	3	GACGTCTGCTCCGTGCTGCAGTA	5	-	146	975
ENSDARG00000005948	ENSDART00000076378	15	3	3	TCCTGCAAACATGAGTGCGGTGTA	6	-	193	975
ENSDARG00000005948	ENSDART00000076378	15	4	4	AAAAGCAGCCATTTGAGCTGCTGTT	7	-	294	975
ENSDARG00000005948	ENSDART00000076378	15	4	4	TCCAACATCATCCAGGTGATTTC	5	-	232	975
ENSDARG00000005948	ENSDART00000076378	15	5	5	TCCAACCTCGCCCGGGAGAAGAA	5	-	355	975
ENSDARG00000005948	ENSDART00000076378	15	5	5	TCCAGCCCCTGAGGTTTTGTGTAG	6	-	381	975
ENSDARG00000005948	ENSDART00000076378	15	5	5	AACCTCGCCCGGGAGAAGAAGTT	5	-	352	975
ENSDARG00000005948	ENSDART00000076378	15	6	6	TTCCACATCCATGAGCAGAGGGT	5	-	488	975
ENSDARG00000005948	ENSDART00000076378	15	10	10	TTCTCACCACAGGTTGTGCAGAA	5	-	868	975
ENSDARG00000006062	ENSDART00000025713	15	1	1	TTCCTCAACTGTTTTTGTGGGGGTT	7	-	447	2244
ENSDARG00000006062	ENSDART00000025713	15	1	1	AGCCTCTCCTGCAGTGGCTTTTAG	6	-	301	2244
ENSDARG00000006062	ENSDART00000025713	15	1	1	TTCCTCAACTGTTTTTGTGGGGGT	6	-	448	2244
ENSDARG00000006062	ENSDART00000025713	15	1	1	GTCCTCCTCACTGTCGTGGCTGGT	6	-	109	2244
ENSDARG00000006062	ENSDART00000025713	15	2	2	GACAGCTTCACTCTCTGTTGAAGAT	7	-	582	2244
ENSDARG00000006062	ENSDART00000025713	15	3	3	GGCATCTTCCAGAGCGAAGGTGCT	6	-	903	2244
ENSDARG00000006062	ENSDART00000025713	15	3	3	GCCTGCAACTTGGCCAGAGTTGGTG	7	-	986	2244
ENSDARG00000006062	ENSDART00000025713	15	3	3	CCCCGCCGCGAGACGTTGAAGCT	5	-	683	2244
ENSDARG00000006062	ENSDART00000025713	15	3	3	AGCCCCGCCGCGAGACGTTGAAGCT	7	-	683	2244
ENSDARG00000006062	ENSDART00000025713	15	7	7	GTTAGCGGCGGGGGAGGTGGGGCA	6	-	1605	2244
ENSDARG00000006062	ENSDART00000025713	15	7	7	CACCCAAGAAGTCATGGGCAGAG	5	-	1637	2244
ENSDARG00000006062	ENSDART00000025713	15	9	9	CGCTCCATCAACAGCTGGGGCCGCA	7	-	1848	2244
ENSDARG00000006110	ENSDART00000045110	15	3	3	AGCAGCAGAGGAGCCGGCGAGGGA	6	+	236	2823
ENSDARG00000006110	ENSDART00000045110	15	4	4	GCAGGCGACTCTGGGAGGAAGGA	5	+	367	2823
ENSDARG00000006110	ENSDART00000045110	15	4	4	GACAGCACCACCACCGGTGAGTCT	6	+	490	2823
ENSDARG00000006110	ENSDART00000045110	15	7	7	ACATGCGGCAACTGGAGGCGGAGCA	7	+	746	2823
ENSDARG00000006110	ENSDART00000045110	15	7	7	AAACACAGAGCACTGTTTGCTGGT	6	+	832	2823
ENSDARG00000006110	ENSDART00000045110	15	7	7	ACATGCGGCAACTGGAGGCGGAG	5	+	746	2823
ENSDARG00000006110	ENSDART00000045110	15	11	11	ACACACACACATGCTGCTGCAGAA	6	+	1470	2823
ENSDARG00000006110	ENSDART00000045110	15	11	11	GGCAGCTGCGGACGCGTGGAGGCC	6	+	1444	2823
ENSDARG00000006110	ENSDART00000045110	15	11	11	GTCGGCGCAACAAACGCAGCGTTC	6	+	1379	2823
ENSDARG00000006110	ENSDART00000045110	15	11	11	GTTAGCATCGAGATGAAGCCGCG	5	+	1357	2823
ENSDARG00000006110	ENSDART00000045110	15	11	11	CACTGCAGCCCGACGGGGAGCTGCG	7	+	1520	2823
ENSDARG00000006110	ENSDART00000045110	15	11	11	GTTCACAGACCAGCGGGCGGCAGGC	7	+	1422	2823
ENSDARG00000006110	ENSDART00000045110	15	11	11	AGACACACACACATGCTGCTGCA	5	+	1468	2823
ENSDARG00000006110	ENSDART00000045110	15	12	12	GACTCAGCAAGAGCGAAGACGCC	5	+	1715	2823
ENSDARG00000006110	ENSDART00000045110	15	14	14	CACTCCTGCTTCTTTGAGGGAGAA	6	+	2077	2823
ENSDARG00000006110	ENSDART00000045110	15	14	14	GTCCCCGGCGCCCCGCGCTGAGTTT	7	+	1974	2823
ENSDARG00000006110	ENSDART00000045110	15	14	14	GTACACTCCTGCTTCTTTGAGGGA	6	+	2074	2823
ENSDARG00000006110	ENSDART00000045110	15	16	16	AGAATCTAAAGAGACAGCCGCTGTA	7	+	2265	2823
ENSDARG00000006110	ENSDART00000045110	15	17	17	TTCGGCTACATCAAGTGTGCAGTC	6	+	2383	2823
ENSDARG00000006110	ENSDART00000045110	15	17	17	GGCTACATCAAGTGTGCAGTCTGT	6	+	2386	2823
ENSDARG00000006110	ENSDART00000045110	15	18	18	TGCATCACCTGCTGGTGTGACGTG	6	+	2656	2823
ENSDARG00000006110	ENSDART00000045110	15	18	18	GCCCGCCCCTCACCTGCAGCCGAC	6	+	2456	2823
ENSDARG00000006110	ENSDART00000045110	15	18	18	AACGCCCCCTCTGGAGGACGAGGAG	7	+	2529	2823
ENSDARG00000006110	ENSDART00000045110	15	18	18	AGAAACGCCCCCTCTGGAGGACGAG	7	+	2526	2823
ENSDARG00000006110	ENSDART00000045110	15	18	18	AAACGCCCCCTCTGGAGGACGAG	5	+	2528	2823
ENSDARG00000006110	ENSDART00000045110	15	18	18	CCCTTCAGACTGCTGTAAGGAGTG	6	+	2493	2823
ENSDARG00000006110	ENSDART00000045110	15	18	18	CGCCCCCTCTGGAGGACGAGGAG	5	+	2531	2823
ENSDARG00000006120	ENSDART00000005491	15	3	3	AGCTTCAGAATATCGTTGGCTCT	5	-	688	2061
ENSDARG00000006120	ENSDART00000005491	15	5	5	ACCAGCATCTCTGCCAGTTGTTGGT	7	-	954	2061
ENSDARG00000006120	ENSDART00000005491	15	6	6	TACTACCGCTTATACCGCTGTTTTC	7	-	1297	2061
ENSDARG00000006120	ENSDART00000005491	15	6	6	GTCCCATGCCCATGGCAGAAAAC	5	-	1494	2061
ENSDARG00000006120	ENSDART00000005491	15	6	6	CTCCTCGACCTGAATGGAGATGAA	6	-	1116	2061
ENSDARG00000006120	ENSDART00000005491	15	6	6	CACCACACCGGTCATTTTGGTGGT	6	-	1067	2061
ENSDARG00000006120	ENSDART00000005491	15	7	7	CCCTGCTACCACATTTAGAAGAT	5	-	1887	2061
ENSDARG00000006120	ENSDART00000005491	15	7	7	AGAAGCCGCTGCTGCTGCCGCGGCC	7	-	1692	2061
ENSDARG00000006120	ENSDART00000005491	15	7	7	TGCCGCGGCCATGTAGGTGTAGGG	6	-	1678	2061
ENSDARG00000006120	ENSDART00000005491	15	7	7	TGCCGCGGCCATGTAGGTGTAGGGG	7	-	1677	2061
ENSDARG00000006120	ENSDART00000005491	15	7	7	TGCTGCCGCGGCCATGTAGGTGTA	6	-	1681	2061
ENSDARG00000006345	ENSDART00000008504	15	1	1	AGCTCCGACTCGGAGGAGGACGGC	6	+	31	1782
ENSDARG00000006345	ENSDART00000008504	15	1	1	AGAGCCGGCCGAGAGCAGTGGAA	5	+	67	1782
ENSDARG00000006345	ENSDART00000008504	15	2	2	ACCTGCGCAGCGCTCTGACTGAGAT	7	+	164	1782
ENSDARG00000006345	ENSDART00000008504	15	2	2	GTTCCAGCCGTCGCTGTGGCCGTG	6	+	123	1782
ENSDARG00000006345	ENSDART00000008504	15	3	3	AGCTGCTTCTGAAAGGAGCAGAG	5	+	332	1782
ENSDARG00000006345	ENSDART00000008504	15	3	3	TGCGTCTGCGCTCACAGTGGAAGCT	7	+	422	1782
ENSDARG00000006345	ENSDART00000008504	15	3	3	GACTTCAACTCGGAGCTGCTGCG	5	+	403	1782
ENSDARG00000006345	ENSDART00000008504	15	6	6	TCCCTCAGCGTCTCAGATGTGGCA	6	+	708	1782
ENSDARG00000006345	ENSDART00000008504	15	7	7	CTCAACAACAACTGCATGTGCTGTA	7	+	897	1782
ENSDARG00000006345	ENSDART00000008504	15	8	8	TGCACCAGCTGATATGGGAAGCA	5	+	933	1782
ENSDARG00000006345	ENSDART00000008504	15	12	12	CTCTCACACCAGGAGCAGGAGCT	5	+	1381	1782
ENSDARG00000006345	ENSDART00000008504	15	14	14	TCCCGCGCAGTCAGGCTAAGGATGC	7	+	1628	1782
ENSDARG00000006345	ENSDART00000074805	15	1	1	GTAGTCGCCGGGTGATGGGGGTTT	6	+	53	1827
ENSDARG00000006345	ENSDART00000074805	15	1	1	GAACACAGATGCTGTAGTCGCCGGG	7	+	40	1827
ENSDARG00000006345	ENSDART00000074805	15	1	1	GTAGTCGCCGGGTGATGGGGGTTTT	7	+	53	1827
ENSDARG00000006345	ENSDART00000074805	15	4	4	AGCTCCGACTCGGAGGAGGACGGC	6	+	166	1827
ENSDARG00000006345	ENSDART00000074805	15	4	4	AGAGCCGGCCGAGAGCAGTGGAA	5	+	202	1827
ENSDARG00000006345	ENSDART00000074805	15	5	5	GTTCCAGCCGTCGCTGTGGCCGTG	6	+	258	1827
ENSDARG00000006345	ENSDART00000074805	15	5	5	ACCTGCGCAGCGCTCTGACTGAGAT	7	+	299	1827
ENSDARG00000006345	ENSDART00000074805	15	6	6	TGCGTCTGCGCTCACAGTGGAAGCT	7	+	557	1827
ENSDARG00000006345	ENSDART00000074805	15	6	6	AGCTGCTTCTGAAAGGAGCAGAG	5	+	467	1827
ENSDARG00000006345	ENSDART00000074805	15	6	6	GACTTCAACTCGGAGCTGCTGCG	5	+	538	1827
ENSDARG00000006345	ENSDART00000074805	15	9	9	TCCCTCAGCGTCTCAGATGTGGCA	6	+	846	1827
ENSDARG00000006345	ENSDART00000074805	15	10	10	TGCACCAGCTGATATGGGAAGCA	5	+	1047	1827
ENSDARG00000006345	ENSDART00000074805	15	14	14	CTCTCACACCAGGAGCAGGAGCT	5	+	1426	1827
ENSDARG00000006345	ENSDART00000074805	15	17	17	TCCCGCGCAGTCAGGCTAAGGATGC	7	+	1673	1827
ENSDARG00000006394	ENSDART00000004840	15	6	6	CTCCACAGAACGACTGCGGCCGAA	6	-	469	1767
ENSDARG00000006394	ENSDART00000004840	15	7	7	GTCTTCATCCTCTCGGGGCCGAA	5	-	614	1767
ENSDARG00000006394	ENSDART00000004840	15	7	7	TTCATCCTCTCGGGGCCGAAGCA	5	-	611	1767
ENSDARG00000006394	ENSDART00000004840	15	8	8	ATCCAAAAACTGTTCTGGGATGTA	6	-	694	1767
ENSDARG00000006394	ENSDART00000004840	15	8	8	TCCAAAAACTGTTCTGGGATGTA	5	-	694	1767
ENSDARG00000006394	ENSDART00000004840	15	11	11	AAATGCAAAATGTCTTTGGGGTTTG	7	-	1181	1767
ENSDARG00000006394	ENSDART00000004840	15	11	11	AAATGCAAAATGTCTTTGGGGTT	5	-	1183	1767
ENSDARG00000006394	ENSDART00000004840	15	12	12	AAATCCACATCTTCATCTGCAGAT	6	-	1233	1767
ENSDARG00000006394	ENSDART00000004840	15	12	12	AAAATCCACATCTTCATCTGCAGAT	7	-	1233	1767
ENSDARG00000006394	ENSDART00000004840	15	14	14	TTCCTCGTCCTCTTCTGCTGTGTTT	7	-	1545	1767
ENSDARG00000006394	ENSDART00000004840	15	14	14	TACTTCCTCGTCCTCTTCTGCTGTG	7	-	1548	1767
ENSDARG00000006394	ENSDART00000004840	15	14	14	CTCGTCCTCTTCTGCTGTGTTTCT	6	-	1543	1767
ENSDARG00000006394	ENSDART00000004840	15	15	15	CCCTTCCACGGACTGGAGGAGCA	5	-	1695	1767
ENSDARG00000006394	ENSDART00000102113	15	5	5	CTCCACAGAACGACTGCGGCCGAA	6	-	466	1770
ENSDARG00000006394	ENSDART00000102113	15	6	6	TTCATCCTCTCGGGGCCGAAGCA	5	-	608	1770
ENSDARG00000006394	ENSDART00000102113	15	6	6	GTCTTCATCCTCTCGGGGCCGAA	5	-	611	1770
ENSDARG00000006394	ENSDART00000102113	15	7	7	TCCAAAAACTGTTCTGGGATGTA	5	-	697	1770
ENSDARG00000006394	ENSDART00000102113	15	7	7	ATCCAAAAACTGTTCTGGGATGTA	6	-	697	1770
ENSDARG00000006394	ENSDART00000102113	15	11	11	AAATGCAAAATGTCTTTGGGGTTTG	7	-	1184	1770
ENSDARG00000006394	ENSDART00000102113	15	11	11	AAATGCAAAATGTCTTTGGGGTT	5	-	1186	1770
ENSDARG00000006394	ENSDART00000102113	15	12	12	AAATCCACATCTTCATCTGCAGAT	6	-	1236	1770
ENSDARG00000006394	ENSDART00000102113	15	12	12	AAAATCCACATCTTCATCTGCAGAT	7	-	1236	1770
ENSDARG00000006394	ENSDART00000102113	15	14	14	CTCGTCCTCTTCTGCTGTGTTTCT	6	-	1546	1770
ENSDARG00000006394	ENSDART00000102113	15	14	14	TACTTCCTCGTCCTCTTCTGCTGTG	7	-	1551	1770
ENSDARG00000006394	ENSDART00000102113	15	14	14	TTCCTCGTCCTCTTCTGCTGTGTTT	7	-	1548	1770
ENSDARG00000006394	ENSDART00000102113	15	15	15	CCCTTCCACGGACTGGAGGAGCA	5	-	1698	1770
ENSDARG00000006399	ENSDART00000032306	15	2	2	GTAAGCCACTGAGAGCAGGTTTC	5	-	134	765
ENSDARG00000006399	ENSDART00000032306	15	4	4	GCAACCAAACTGTTTTCTGCAGCC	6	-	438	765
ENSDARG00000006399	ENSDART00000032306	15	4	4	CAACCAAACTGTTTTCTGCAGCC	5	-	438	765
ENSDARG00000006399	ENSDART00000032306	15	4	4	AGAGCCAGACCCAAGCGAATAGGGT	7	-	509	765
ENSDARG00000006399	ENSDART00000032306	15	5	5	ATCGTCAAATGCCGCCTTTGCCAAC	7	-	588	765
ENSDARG00000006399	ENSDART00000032306	15	5	5	AGCATCGTCAAATGCCGCCTTTGCC	7	-	591	765
ENSDARG00000006399	ENSDART00000032306	15	5	5	ACCATCTCCCTGCATATCTGAAGTC	7	-	702	765
ENSDARG00000006447	ENSDART00000059204	15	2	2	CGCTACAAACCTGTGGTGGTCTTC	6	+	229	1260
ENSDARG00000006447	ENSDART00000059204	15	2	2	CACTACGTCCATGTTGCTGTGGTG	6	+	273	1260
ENSDARG00000006447	ENSDART00000059204	15	2	2	ACAATCAGATATTCCCTGTGTGGAC	7	+	152	1260
ENSDARG00000006447	ENSDART00000059204	15	2	2	AACGGCGTCCCGGAGATGCAGGC	5	+	298	1260
ENSDARG00000006447	ENSDART00000059204	15	2	2	AAAAGCAGAGCGAAGAGGATGAT	5	+	599	1260
ENSDARG00000006447	ENSDART00000059204	15	2	2	AAAAGCAGAGCGAAGAGGATGATAA	7	+	599	1260
ENSDARG00000006447	ENSDART00000059204	15	3	3	AGAAGCTGCAGGTGTGTGTAGGT	5	+	677	1260
ENSDARG00000006447	ENSDART00000059204	15	3	3	AGAAGCTGCAGGTGTGTGTAGGTC	6	+	677	1260
ENSDARG00000006447	ENSDART00000059204	15	5	5	ACAGTCTACAATGGAGGAGCGGAG	6	+	865	1260
ENSDARG00000006447	ENSDART00000059204	15	7	7	GACAGCAGAGGCCTCGGTGTGGAT	6	+	1207	1260
ENSDARG00000006447	ENSDART00000059204	15	7	7	ACAATCATCACCTCAGTGGTGGTG	6	+	1183	1260
ENSDARG00000006447	ENSDART00000059204	15	7	7	ATCATCACCTCAGTGGTGGTGGAC	6	+	1186	1260
ENSDARG00000006447	ENSDART00000059204	15	7	7	ATCATCACCTCAGTGGTGGTGGA	5	+	1186	1260
ENSDARG00000006447	ENSDART00000059204	15	7	7	AGAGGCCTCGGTGTGGATGTCGTC	6	+	1213	1260
ENSDARG00000006585	ENSDART00000027060	15	1	1	CGCGGCAGCCCGGCCCGCTGCTGGG	7	-	107	1770
ENSDARG00000006585	ENSDART00000027060	15	1	1	GCCCGCTGCTGGGAGTCGGAGAG	5	-	97	1770
ENSDARG00000006585	ENSDART00000027060	15	7	7	CTCCGCCTCCTGAGTTTGTATTG	5	-	376	1770
ENSDARG00000006585	ENSDART00000027060	15	7	7	TCCGCCTCCTGAGTTTGTATTGAAC	7	-	373	1770
ENSDARG00000006585	ENSDART00000027060	15	9	9	GCCCACGCCTGACTTGTCTGATTT	6	-	1474	1770
ENSDARG00000006585	ENSDART00000027060	15	9	9	GAAGCCCTCGCCCTGCCGCAGCA	5	-	590	1770
ENSDARG00000006585	ENSDART00000027060	15	9	9	GCCCTCGCCCTGCCGCAGCAGAC	5	-	587	1770
ENSDARG00000006585	ENSDART00000027060	15	9	9	GGCAACGGCAACGTAGATGCCGTC	6	-	1287	1770
ENSDARG00000006585	ENSDART00000027060	15	9	9	GGCGCCATCTAGCCGGCTGCTGCG	6	-	1573	1770
ENSDARG00000006585	ENSDART00000027060	15	9	9	GTTAGCCACTGCTGGATGCGGCA	5	-	1343	1770
ENSDARG00000006585	ENSDART00000027060	15	9	9	TACGCCGTCAGGTGAGAAGGCGAA	6	-	691	1770
ENSDARG00000006585	ENSDART00000027060	15	9	9	TCCGGCGCCCCCTGGCTTTTGGA	5	-	1369	1770
ENSDARG00000006585	ENSDART00000027060	15	9	9	TGCAGCTCCATGGAGTCGAAGTG	5	-	757	1770
ENSDARG00000006585	ENSDART00000027060	15	9	9	TTCTCCGCCCACGCCTGACTTGTCT	7	-	1479	1770
ENSDARG00000006585	ENSDART00000027060	15	9	9	CTCCGCCCACGCCTGACTTGTCT	5	-	1479	1770
ENSDARG00000006585	ENSDART00000027060	15	9	9	CTCATCCTCCAGATTGGTGGTGAAC	7	-	957	1770
ENSDARG00000006585	ENSDART00000027060	15	9	9	CTCATCCTCCAGATTGGTGGTGAA	6	-	958	1770
ENSDARG00000006585	ENSDART00000027060	15	9	9	AAAGGCAACGGCAACGTAGATGCC	6	-	1290	1770
ENSDARG00000006585	ENSDART00000027060	15	9	9	AAATCATCCTCTCCGCCGGTTGC	5	-	847	1770
ENSDARG00000006585	ENSDART00000027060	15	9	9	AGACACGTCACCTTGGATTTGTC	5	-	457	1770
ENSDARG00000006585	ENSDART00000027060	15	9	9	AGACGCAGAGAAGTCCGCCGAAGTA	7	-	796	1770
ENSDARG00000006585	ENSDART00000027060	15	9	9	AGAGACAGCGTGGCGAAGCGGCC	5	-	1441	1770
ENSDARG00000006585	ENSDART00000027060	15	9	9	AGCCACTGCTGGATGCGGCAGGG	5	-	1340	1770
ENSDARG00000006585	ENSDART00000027060	15	9	9	CAACACTGCCACTGTTAGACGTG	5	-	1236	1770
ENSDARG00000006585	ENSDART00000027060	15	9	9	CACTGCCACTGTTAGACGTGGCA	5	-	1233	1770
ENSDARG00000006585	ENSDART00000027060	15	9	9	CCCAGCGCAGTAACGGGTTGCGGGG	7	-	640	1770
ENSDARG00000006585	ENSDART00000027060	15	9	9	CCCTGCAGCTCCATGGAGTCGAA	5	-	760	1770
ENSDARG00000006585	ENSDART00000027060	15	9	9	CGCAGCAGACAGTACTGTGGGGCC	6	-	573	1770
ENSDARG00000006585	ENSDART00000027060	15	9	9	CGCCCACGCCTGACTTGTCTGATTT	7	-	1474	1770
ENSDARG00000006585	ENSDART00000027060	15	9	9	CGCTCCTCCCTTTGAGCTGTGTCT	6	-	1078	1770
ENSDARG00000006585	ENSDART00000033661	15	1	1	GCCCGCTGCTGGGAGTCGGAGAG	5	-	76	1824
ENSDARG00000006585	ENSDART00000033661	15	1	1	CGCGGCAGCCCGGCCCGCTGCTGGG	7	-	86	1824
ENSDARG00000006585	ENSDART00000033661	15	1	1	GGCAGCGCCGCCCGGGATGGAGCC	6	-	139	1824
ENSDARG00000006585	ENSDART00000033661	15	1	1	ATCGACACCCGTACTGGAGGCAGGA	7	-	218	1824
ENSDARG00000006585	ENSDART00000033661	15	5	5	CTCATCCTCCAGATTGGTGGTGAA	6	-	1036	1824
ENSDARG00000006585	ENSDART00000033661	15	5	5	CTCATCCTCCAGATTGGTGGTGAAC	7	-	1035	1824
ENSDARG00000006585	ENSDART00000033661	15	5	5	CGCTCCTCCCTTTGAGCTGTGTCT	6	-	1156	1824
ENSDARG00000006585	ENSDART00000033661	15	5	5	GAAGCCCTCGCCCTGCCGCAGCA	5	-	668	1824
ENSDARG00000006585	ENSDART00000033661	15	5	5	GCCCTCGCCCTGCCGCAGCAGAC	5	-	665	1824
ENSDARG00000006585	ENSDART00000033661	15	5	5	AAATCATCCTCTCCGCCGGTTGC	5	-	925	1824
ENSDARG00000006585	ENSDART00000033661	15	5	5	TGCAGCTCCATGGAGTCGAAGTG	5	-	835	1824
ENSDARG00000006585	ENSDART00000033661	15	5	5	TACGCCGTCAGGTGAGAAGGCGAA	6	-	769	1824
ENSDARG00000006585	ENSDART00000033661	15	5	5	CAACACTGCCACTGTTAGACGTG	5	-	1314	1824
ENSDARG00000006585	ENSDART00000033661	15	5	5	AGACACGTCACCTTGGATTTGTC	5	-	535	1824
ENSDARG00000006585	ENSDART00000033661	15	5	5	AGACGCAGAGAAGTCCGCCGAAGTA	7	-	874	1824
ENSDARG00000006585	ENSDART00000033661	15	5	5	CACTGCCACTGTTAGACGTGGCA	5	-	1311	1824
ENSDARG00000006585	ENSDART00000033661	15	5	5	CCCAGCGCAGTAACGGGTTGCGGGG	7	-	718	1824
ENSDARG00000006585	ENSDART00000033661	15	5	5	CCCTGCAGCTCCATGGAGTCGAA	5	-	838	1824
ENSDARG00000006585	ENSDART00000033661	15	5	5	CGCAGCAGACAGTACTGTGGGGCC	6	-	651	1824
ENSDARG00000006585	ENSDART00000033661	15	6	6	TTCTCCGCCCACGCCTGACTTGTCT	7	-	1533	1824
ENSDARG00000006585	ENSDART00000033661	15	6	6	TCCGGCGCCCCCTGGCTTTTGGA	5	-	1423	1824
ENSDARG00000006585	ENSDART00000033661	15	6	6	GTTAGCCACTGCTGGATGCGGCA	5	-	1397	1824
ENSDARG00000006585	ENSDART00000033661	15	6	6	GGCGCCATCTAGCCGGCTGCTGCG	6	-	1627	1824
ENSDARG00000006585	ENSDART00000033661	15	6	6	AAAGGCAACGGCAACGTAGATGCC	6	-	1344	1824
ENSDARG00000006585	ENSDART00000033661	15	6	6	GGCAACGGCAACGTAGATGCCGTC	6	-	1341	1824
ENSDARG00000006585	ENSDART00000033661	15	6	6	AGAGACAGCGTGGCGAAGCGGCC	5	-	1495	1824
ENSDARG00000006585	ENSDART00000033661	15	6	6	AGCCACTGCTGGATGCGGCAGGG	5	-	1394	1824
ENSDARG00000006585	ENSDART00000033661	15	6	6	GCCCACGCCTGACTTGTCTGATTT	6	-	1528	1824
ENSDARG00000006585	ENSDART00000033661	15	6	6	CGCCCACGCCTGACTTGTCTGATTT	7	-	1528	1824
ENSDARG00000006585	ENSDART00000033661	15	6	6	CTCCGCCCACGCCTGACTTGTCT	5	-	1533	1824
ENSDARG00000006585	ENSDART00000056470	15	1	1	GCCCACGCCTGACTTGTCTGATTT	6	-	415	747
ENSDARG00000006585	ENSDART00000056470	15	1	1	GGCAACGGCAACGTAGATGCCGTC	6	-	228	747
ENSDARG00000006585	ENSDART00000056470	15	1	1	GGCGCCATCTAGCCGGCTGCTGCG	6	-	514	747
ENSDARG00000006585	ENSDART00000056470	15	1	1	GTTAGCCACTGCTGGATGCGGCA	5	-	284	747
ENSDARG00000006585	ENSDART00000056470	15	1	1	TCCGGCGCCCCCTGGCTTTTGGA	5	-	310	747
ENSDARG00000006585	ENSDART00000056470	15	1	1	TTCTCCGCCCACGCCTGACTTGTCT	7	-	420	747
ENSDARG00000006585	ENSDART00000056470	15	1	1	CTCCGCCCACGCCTGACTTGTCT	5	-	420	747
ENSDARG00000006585	ENSDART00000056470	15	1	1	CGCTCCTCCCTTTGAGCTGTGTCT	6	-	19	747
ENSDARG00000006585	ENSDART00000056470	15	1	1	AAAGGCAACGGCAACGTAGATGCC	6	-	231	747
ENSDARG00000006585	ENSDART00000056470	15	1	1	AGAGACAGCGTGGCGAAGCGGCC	5	-	382	747
ENSDARG00000006585	ENSDART00000056470	15	1	1	AGCCACTGCTGGATGCGGCAGGG	5	-	281	747
ENSDARG00000006585	ENSDART00000056470	15	1	1	CAACACTGCCACTGTTAGACGTG	5	-	177	747
ENSDARG00000006585	ENSDART00000056470	15	1	1	CACTGCCACTGTTAGACGTGGCA	5	-	174	747
ENSDARG00000006585	ENSDART00000056470	15	1	1	CGCCCACGCCTGACTTGTCTGATTT	7	-	415	747
ENSDARG00000006585	ENSDART00000056470	15	2	2	GAATTCCCATTCTGTGCTGATAAC	6	-	714	747
ENSDARG00000006585	ENSDART00000056471	15	1	1	ATCGACACCCGTACTGGAGGCAGGA	7	-	218	1959
ENSDARG00000006585	ENSDART00000056471	15	1	1	GCCCGCTGCTGGGAGTCGGAGAG	5	-	76	1959
ENSDARG00000006585	ENSDART00000056471	15	1	1	CGCGGCAGCCCGGCCCGCTGCTGGG	7	-	86	1959
ENSDARG00000006585	ENSDART00000056471	15	1	1	GGCAGCGCCGCCCGGGATGGAGCC	6	-	139	1959
ENSDARG00000006585	ENSDART00000056471	15	5	5	GAAGCCCTCGCCCTGCCGCAGCA	5	-	668	1959
ENSDARG00000006585	ENSDART00000056471	15	5	5	GCCCACGCCTGACTTGTCTGATTT	6	-	1552	1959
ENSDARG00000006585	ENSDART00000056471	15	5	5	GCCCTCGCCCTGCCGCAGCAGAC	5	-	665	1959
ENSDARG00000006585	ENSDART00000056471	15	5	5	CTCCGCCCACGCCTGACTTGTCT	5	-	1557	1959
ENSDARG00000006585	ENSDART00000056471	15	5	5	GGCAACGGCAACGTAGATGCCGTC	6	-	1365	1959
ENSDARG00000006585	ENSDART00000056471	15	5	5	GGCGCCATCTAGCCGGCTGCTGCG	6	-	1651	1959
ENSDARG00000006585	ENSDART00000056471	15	5	5	GTTAGCCACTGCTGGATGCGGCA	5	-	1421	1959
ENSDARG00000006585	ENSDART00000056471	15	5	5	TACGCCGTCAGGTGAGAAGGCGAA	6	-	769	1959
ENSDARG00000006585	ENSDART00000056471	15	5	5	TCCGGCGCCCCCTGGCTTTTGGA	5	-	1447	1959
ENSDARG00000006585	ENSDART00000056471	15	5	5	TGCAGCTCCATGGAGTCGAAGTG	5	-	835	1959
ENSDARG00000006585	ENSDART00000056471	15	5	5	TTCTCCGCCCACGCCTGACTTGTCT	7	-	1557	1959
ENSDARG00000006585	ENSDART00000056471	15	5	5	CTCATCCTCCAGATTGGTGGTGAAC	7	-	1035	1959
ENSDARG00000006585	ENSDART00000056471	15	5	5	CTCATCCTCCAGATTGGTGGTGAA	6	-	1036	1959
ENSDARG00000006585	ENSDART00000056471	15	5	5	AAAGGCAACGGCAACGTAGATGCC	6	-	1368	1959
ENSDARG00000006585	ENSDART00000056471	15	5	5	AAATCATCCTCTCCGCCGGTTGC	5	-	925	1959
ENSDARG00000006585	ENSDART00000056471	15	5	5	AGACACGTCACCTTGGATTTGTC	5	-	535	1959
ENSDARG00000006585	ENSDART00000056471	15	5	5	AGACGCAGAGAAGTCCGCCGAAGTA	7	-	874	1959
ENSDARG00000006585	ENSDART00000056471	15	5	5	AGAGACAGCGTGGCGAAGCGGCC	5	-	1519	1959
ENSDARG00000006585	ENSDART00000056471	15	5	5	AGCCACTGCTGGATGCGGCAGGG	5	-	1418	1959
ENSDARG00000006585	ENSDART00000056471	15	5	5	CAACACTGCCACTGTTAGACGTG	5	-	1314	1959
ENSDARG00000006585	ENSDART00000056471	15	5	5	CACTGCCACTGTTAGACGTGGCA	5	-	1311	1959
ENSDARG00000006585	ENSDART00000056471	15	5	5	CGCTCCTCCCTTTGAGCTGTGTCT	6	-	1156	1959
ENSDARG00000006585	ENSDART00000056471	15	5	5	CGCCCACGCCTGACTTGTCTGATTT	7	-	1552	1959
ENSDARG00000006585	ENSDART00000056471	15	5	5	CGCAGCAGACAGTACTGTGGGGCC	6	-	651	1959
ENSDARG00000006585	ENSDART00000056471	15	5	5	CCCTGCAGCTCCATGGAGTCGAA	5	-	838	1959
ENSDARG00000006585	ENSDART00000056471	15	5	5	CCCAGCGCAGTAACGGGTTGCGGGG	7	-	718	1959
ENSDARG00000006585	ENSDART00000056471	15	9	9	GAATTCCCATTCTGTGCTGATAAC	6	-	1926	1959
ENSDARG00000006615	ENSDART00000006883	15	1	1	GGCCGCTTCCTCGGTGTTTTGAGAC	7	-	318	1677
ENSDARG00000006615	ENSDART00000006883	15	1	1	GGCCGCTTCCTCGGTGTTTTGAG	5	-	320	1677
ENSDARG00000006615	ENSDART00000006883	15	1	1	CTCGGCCGCTTCCTCGGTGTTTTG	6	-	322	1677
ENSDARG00000006615	ENSDART00000006883	15	1	1	ATCATCCCCGTCCTCGGAGCCTTC	6	-	262	1677
ENSDARG00000006615	ENSDART00000006883	15	2	2	ATCCACCACCTCGCGCTGAGGGA	5	-	431	1677
ENSDARG00000006615	ENSDART00000006883	15	2	2	TTCCTCACATACCAGGTGTAGAG	5	-	532	1677
ENSDARG00000006615	ENSDART00000006883	15	2	2	TGCTGCGACAGGTGCGACTGATTC	6	-	465	1677
ENSDARG00000006615	ENSDART00000006883	15	2	2	ACATCCACCACCTCGCGCTGAGGGA	7	-	431	1677
ENSDARG00000006615	ENSDART00000006883	15	7	7	GGCACCGTCTGTGCTTGCGATGTG	6	-	1377	1677
ENSDARG00000006615	ENSDART00000006883	15	8	8	GTCACCACCATGGCCGGGGGAAAC	6	-	1596	1677
ENSDARG00000006615	ENSDART00000101850	15	2	2	GGCCGCTTCCTCGGTGTTTTGAGAC	7	-	207	1434
ENSDARG00000006615	ENSDART00000101850	15	2	2	GGCCGCTTCCTCGGTGTTTTGAG	5	-	209	1434
ENSDARG00000006615	ENSDART00000101850	15	2	2	CTCGGCCGCTTCCTCGGTGTTTTG	6	-	211	1434
ENSDARG00000006615	ENSDART00000101850	15	2	2	ATCATCCCCGTCCTCGGAGCCTTC	6	-	151	1434
ENSDARG00000006615	ENSDART00000101850	15	3	3	ATCCACCACCTCGCGCTGAGGGA	5	-	320	1434
ENSDARG00000006615	ENSDART00000101850	15	3	3	ACATCCACCACCTCGCGCTGAGGGA	7	-	320	1434
ENSDARG00000006615	ENSDART00000101850	15	3	3	TGCTGCGACAGGTGCGACTGATTC	6	-	354	1434
ENSDARG00000006615	ENSDART00000101850	15	3	3	TTCCTCACATACCAGGTGTAGAG	5	-	421	1434
ENSDARG00000006615	ENSDART00000101850	15	9	9	GGCACCGTCTGTGCTTGCGATGTG	6	-	1149	1434
ENSDARG00000006615	ENSDART00000101850	15	10	10	GTCACCACCATGGCCGGGGGAAAC	6	-	1368	1434
ENSDARG00000006693	ENSDART00000038460	15	3	3	GTTTCACCCAGCAACATGCTGAGAC	7	+	182	1050
ENSDARG00000006693	ENSDART00000038460	15	4	4	GTTTTCAGCAGCATCGCAGTGGGT	6	+	245	1050
ENSDARG00000006693	ENSDART00000038460	15	5	5	ATCTCATTATCATGCTCTGGTAAC	6	+	307	1050
ENSDARG00000006693	ENSDART00000038460	15	7	7	CAAACCAGCAGAAAGTGACTTTGAC	7	+	597	1050
ENSDARG00000006693	ENSDART00000038460	15	10	10	GTAGTCAGCTGGGGTGTAGGTTGT	6	+	958	1050
ENSDARG00000006693	ENSDART00000079625	15	1	1	TGCCCCAAAGACTCAGAAGCCTAA	6	+	15	1290
ENSDARG00000006693	ENSDART00000079625	15	3	3	GTTTCACCCAGCAACATGCTGAGAC	7	+	353	1290
ENSDARG00000006693	ENSDART00000079625	15	4	4	GTTTTCAGCAGCATCGCAGTGGGT	6	+	412	1290
ENSDARG00000006693	ENSDART00000079625	15	5	5	ATCTCATTATCATGCTCTGGTAAC	6	+	544	1290
ENSDARG00000006693	ENSDART00000079625	15	7	7	CAAACCAGCAGAAAGTGACTTTGAC	7	+	834	1290
ENSDARG00000006693	ENSDART00000079625	15	10	10	GTAGTCAGCTGGGGTGTAGGTTGT	6	+	1195	1290
ENSDARG00000006693	ENSDART00000101301	15	3	1	TGCCCCAAAGACTCAGAAGCCTAA	6	+	15	1293
ENSDARG00000006693	ENSDART00000101301	15	6	4	GTTTCACCCAGCAACATGCTGAGAC	7	+	356	1293
ENSDARG00000006693	ENSDART00000101301	15	7	5	GTTTTCAGCAGCATCGCAGTGGGT	6	+	415	1293
ENSDARG00000006693	ENSDART00000101301	15	8	6	ATCTCATTATCATGCTCTGGTAAC	6	+	547	1293
ENSDARG00000006693	ENSDART00000101301	15	10	8	CAAACCAGCAGAAAGTGACTTTGAC	7	+	837	1293
ENSDARG00000006693	ENSDART00000101301	15	13	11	GTAGTCAGCTGGGGTGTAGGTTGT	6	+	1198	1293
ENSDARG00000007097	ENSDART00000009493	15	4	4	AGAGTCACCAGAAGAGGAAGGCTCT	7	-	462	681
ENSDARG00000007097	ENSDART00000009493	15	4	4	CTCTCCAGCAAGTGGTTGAGTAG	5	-	388	681
ENSDARG00000007097	ENSDART00000009493	15	4	4	GCCTCCACATGAACTTAGAGTGT	5	-	663	681
ENSDARG00000007097	ENSDART00000009493	15	4	4	GGCCTCCACATGAACTTAGAGTGT	6	-	663	681
ENSDARG00000007177	ENSDART00000008722	15	1	1	GACTCCGCACAGCAGAAGCAGAC	5	-	23	663
ENSDARG00000007177	ENSDART00000008722	15	1	1	CTCCGCACAGCAGAAGCAGACGCG	6	-	20	663
ENSDARG00000007177	ENSDART00000008722	15	1	1	CGCGACTCCGCACAGCAGAAGCA	5	-	26	663
ENSDARG00000007177	ENSDART00000008722	15	1	1	AGCAGCGCCGGGCCCGAGGAAGCG	6	-	69	663
ENSDARG00000007177	ENSDART00000008722	15	5	5	ATCCGCCACAGTGCTCTGCCGCA	5	-	629	663
ENSDARG00000007177	ENSDART00000008722	15	5	5	ACATCCGCCACAGTGCTCTGCCGCA	7	-	629	663
ENSDARG00000007177	ENSDART00000008722	15	5	5	TCCGCCACAGTGCTCTGCCGCAGCA	7	-	626	663
ENSDARG00000007220	ENSDART00000019006	15	3	3	ATCTTCAGATTGACAGTGGCTTCT	6	-	321	3096
ENSDARG00000007220	ENSDART00000019006	15	4	4	GTCCCCTTCGGTGAACTCTTGAGGT	7	-	378	3096
ENSDARG00000007220	ENSDART00000019006	15	5	5	CACAACCACTTTAATGCTGCGGAA	6	-	604	3096
ENSDARG00000007220	ENSDART00000019006	15	6	6	AGAAACCCATGTCGGCAGTGGCG	5	-	669	3096
ENSDARG00000007220	ENSDART00000019006	15	7	7	GCCGTCTTCATTGAAGCTGTATTT	6	-	778	3096
ENSDARG00000007220	ENSDART00000019006	15	13	13	AAAAGCACCTGAGCTGTGCTGGA	5	-	1561	3096
ENSDARG00000007220	ENSDART00000019006	15	13	13	CACTTCACCGATGGACGGCGCCGAG	7	-	1527	3096
ENSDARG00000007220	ENSDART00000019006	15	14	14	GTCGCCTTCGCCCTTGCCGTTGAT	6	-	1756	3096
ENSDARG00000007220	ENSDART00000019006	15	17	17	CCCGTCCTCCATTGAGTCTTTGAA	6	-	2119	3096
ENSDARG00000007220	ENSDART00000019006	15	17	17	TACCGCAGATGCACATGAGGATGCC	7	-	2242	3096
ENSDARG00000007220	ENSDART00000019006	15	17	17	AAACTCACACAAAGGCAGCTTTG	5	-	2307	3096
ENSDARG00000007220	ENSDART00000019006	15	17	17	CACAAAGGCAGCTTTGCCGGTTTC	6	-	2299	3096
ENSDARG00000007220	ENSDART00000019006	15	17	17	GCACACACACCAGGATAAGAATAC	6	-	2171	3096
ENSDARG00000007220	ENSDART00000019006	15	18	18	TCCTTCTGCGTCATGATTAGCTGTG	7	-	2373	3096
ENSDARG00000007220	ENSDART00000019006	15	18	18	TTCTGCGTCATGATTAGCTGTGGCC	7	-	2370	3096
ENSDARG00000007220	ENSDART00000019006	15	19	19	CAAGTCCACCACCGCGGCGGCAGTT	7	-	2451	3096
ENSDARG00000007220	ENSDART00000019006	15	19	19	GACCCATCCTGCGTGGCGTCTGT	5	-	2929	3096
ENSDARG00000007220	ENSDART00000101609	15	2	2	AAAAGCACCTGAGCTGTGCTGGA	5	-	127	804
ENSDARG00000007220	ENSDART00000101609	15	2	2	CACTTCACCGATGGACGGCGCCGAG	7	-	93	804
ENSDARG00000007220	ENSDART00000101609	15	3	3	GTCGCCTTCGCCCTTGCCGTTGAT	6	-	322	804
ENSDARG00000007220	ENSDART00000101610	15	2	2	ATCTTCAGATTGACAGTGGCTTCT	6	-	273	2349
ENSDARG00000007220	ENSDART00000101610	15	3	3	GTCCCCTTCGGTGAACTCTTGAGGT	7	-	330	2349
ENSDARG00000007220	ENSDART00000101610	15	4	4	CACAACCACTTTAATGCTGCGGAA	6	-	556	2349
ENSDARG00000007220	ENSDART00000101610	15	5	5	AGAAACCCATGTCGGCAGTGGCG	5	-	621	2349
ENSDARG00000007220	ENSDART00000101610	15	6	6	GCCGTCTTCATTGAAGCTGTATTT	6	-	730	2349
ENSDARG00000007220	ENSDART00000101610	15	11	11	AAAAGCACCTGAGCTGTGCTGGA	5	-	1483	2349
ENSDARG00000007220	ENSDART00000101610	15	11	11	CACTTCACCGATGGACGGCGCCGAG	7	-	1449	2349
ENSDARG00000007220	ENSDART00000101610	15	12	12	GTCGCCTTCGCCCTTGCCGTTGAT	6	-	1678	2349
ENSDARG00000007220	ENSDART00000101610	15	15	15	TACCGCAGATGCACATGAGGATGCC	7	-	2161	2349
ENSDARG00000007220	ENSDART00000101610	15	15	15	AAACTCACACAAAGGCAGCTTTG	5	-	2226	2349
ENSDARG00000007220	ENSDART00000101610	15	15	15	GCACACACACCAGGATAAGAATAC	6	-	2090	2349
ENSDARG00000007220	ENSDART00000101610	15	15	15	CCCGTCCTCCATTGAGTCTTTGAA	6	-	2038	2349
ENSDARG00000007220	ENSDART00000101610	15	15	15	CACAAAGGCAGCTTTGCCGGTTTC	6	-	2218	2349
ENSDARG00000007220	ENSDART00000101610	15	16	16	TCCTTCTGCGTCATGATTAGCTGTG	7	-	2292	2349
ENSDARG00000007220	ENSDART00000101610	15	16	16	TTCTGCGTCATGATTAGCTGTGGCC	7	-	2289	2349
ENSDARG00000007264	ENSDART00000002637	15	1	1	GCCTACAACAAGCTCTGGTGAGTTG	7	+	46	621
ENSDARG00000007264	ENSDART00000002637	15	1	1	GCCTACAACAAGCTCTGGTGAGTT	6	+	46	621
ENSDARG00000007264	ENSDART00000002637	15	7	7	ACACTCTTCATTCTGCTGAAGGT	5	+	337	621
ENSDARG00000007264	ENSDART00000002637	15	8	8	CCCGGCACCATGATCGAATGGGGA	6	+	358	621
ENSDARG00000007264	ENSDART00000002637	15	9	9	GGCAGCACAACCGTGAGGCCGTC	5	+	410	621
ENSDARG00000007264	ENSDART00000102302	15	1	1	GCCTACAACAAGCTCTGGTGAGTT	6	+	46	633
ENSDARG00000007264	ENSDART00000102302	15	1	1	GCCTACAACAAGCTCTGGTGAGTTG	7	+	46	633
ENSDARG00000007264	ENSDART00000102302	15	7	7	CCCGGCACCATGATCGAATGGGGA	6	+	370	633
ENSDARG00000007264	ENSDART00000102302	15	8	8	GGCAGCACAACCGTGAGGCCGTC	5	+	422	633
ENSDARG00000007406	ENSDART00000002384	15	7	7	GTTTACATCTGTGCTTGTGTGTGT	6	-	334	612
ENSDARG00000007406	ENSDART00000002384	15	10	10	GGCTGCTGCGGGCCCCGGGGCTGCT	7	-	583	612
ENSDARG00000007406	ENSDART00000002384	15	10	10	CGCTCCTGCTTGCGGAATTTGGC	5	-	433	612
ENSDARG00000007566	ENSDART00000002824	15	1	1	CAACACTGCTATTTCAGCCGTGGTC	7	+	51	1758
ENSDARG00000007566	ENSDART00000002824	15	3	3	GGCAAACTCCTTCAGCCGCCGAT	5	+	300	1758
ENSDARG00000007566	ENSDART00000002824	15	3	3	GCAAACTCCTTCAGCCGCCGATGTT	7	+	301	1758
ENSDARG00000007566	ENSDART00000002824	15	3	3	CACTGCTTCCAGGCGTTGATGGA	5	+	250	1758
ENSDARG00000007566	ENSDART00000002824	15	3	3	CACCACTGCTTCCAGGCGTTGAT	5	+	247	1758
ENSDARG00000007566	ENSDART00000002824	15	5	5	ACATCAGGCTAATAAGGCTGCCTTG	7	+	609	1758
ENSDARG00000007566	ENSDART00000002824	15	5	5	GCCAAAAGCCACTATGATGAGGTG	6	+	661	1758
ENSDARG00000007566	ENSDART00000002824	15	5	5	TGCAAATACCACCTGGGAGAAGAG	6	+	538	1758
ENSDARG00000007566	ENSDART00000002824	15	11	11	GCCAAAAAAGCCTTTGGAGAATTC	6	+	1258	1758
ENSDARG00000007566	ENSDART00000002824	15	11	11	GGCCAAAAAAGCCTTTGGAGAATTC	7	+	1257	1758
ENSDARG00000007566	ENSDART00000002824	15	12	12	CGCTCCATCGCTATTGGTGAGGA	5	+	1498	1758
ENSDARG00000007566	ENSDART00000002824	15	12	12	CGCTCCATCGCTATTGGTGAGGAT	6	+	1498	1758
ENSDARG00000007566	ENSDART00000002824	15	13	13	GTCCACAGAGCAGGTGGTGCAGTC	6	+	1704	1758
ENSDARG00000007566	ENSDART00000002824	15	13	13	CCCCCAGTCCACAGAGCAGGTGGT	6	+	1698	1758
ENSDARG00000007655	ENSDART00000005162	15	1	1	GGCCCACACTCCACTCTGATGGA	5	-	88	408
ENSDARG00000007655	ENSDART00000005162	15	2	2	CTCACCGGCCATGTTCTGTTGCT	5	-	125	408
ENSDARG00000007655	ENSDART00000005162	15	4	4	ACCCCATTCGTTCCAGTGTTTGTA	6	-	352	408
ENSDARG00000007655	ENSDART00000100292	15	2	2	GGCCCACACTCCACTCTGATGGA	5	-	142	558
ENSDARG00000007655	ENSDART00000100292	15	3	3	CTCACCGGCCATGTTCTGTTGCT	5	-	179	558
ENSDARG00000007655	ENSDART00000100292	15	5	5	ACCCCATTCGTTCCAGTGTTTGTA	6	-	502	558
ENSDARG00000007655	ENSDART00000100293	15	2	2	GGCCCACACTCCACTCTGATGGA	5	-	172	624
ENSDARG00000007655	ENSDART00000100293	15	3	3	CTCACCGGCCATGTTCTGTTGCT	5	-	209	624
ENSDARG00000007655	ENSDART00000100293	15	5	5	AGCAGCCTCTGTGATGCGTCTGC	5	-	600	624
ENSDARG00000007655	ENSDART00000100293	15	5	5	ACCCCATTCGTTCCAGTGTTTGTA	6	-	532	624
ENSDARG00000007722	ENSDART00000015634	15	2	1	GCAGTCAAACTGCGGTGTGCAAAC	6	-	51	882
ENSDARG00000007722	ENSDART00000015634	15	2	1	TTAGACCCCAGCGGTGTGTGTGT	5	-	126	882
ENSDARG00000007722	ENSDART00000015634	15	2	1	CGCAAACACTGCGGGTCGGCTCT	5	-	194	882
ENSDARG00000007722	ENSDART00000015634	15	2	1	CACCGCGGCCCAGCGGTGTGTGT	5	-	329	882
ENSDARG00000007722	ENSDART00000015634	15	2	1	TTAGACCCCAGCGGTGTGTGTGTCT	7	-	124	882
ENSDARG00000007722	ENSDART00000015634	15	2	1	GCCTGCAGCGAGCGTCTGCAGCG	5	-	283	882
ENSDARG00000007722	ENSDART00000015634	15	2	1	ACACTCCTCAAACTGTGCGTTTCT	6	-	238	882
ENSDARG00000007722	ENSDART00000015634	15	2	1	ACACACTCCTCAAACTGTGCGTTT	6	-	240	882
ENSDARG00000007722	ENSDART00000015634	15	3	2	ATCCACAACAGTTCTGTCTGACGGG	7	-	465	882
ENSDARG00000007722	ENSDART00000015634	15	3	2	ACCTTCTCCTCAGGGATGTGGATTC	7	-	521	882
ENSDARG00000007722	ENSDART00000015634	15	3	2	ACCTTCTCCTCAGGGATGTGGAT	5	-	523	882
ENSDARG00000007722	ENSDART00000015634	15	4	3	AGCGCCTCCAGTGGGCCGATGTT	5	-	607	882
ENSDARG00000007722	ENSDART00000015634	15	5	4	TCCAGCATCTGCTCTGGTGGGAC	5	-	829	882
ENSDARG00000007722	ENSDART00000015634	15	5	4	CGCTCCAGCATCTGCTCTGGTGGG	6	-	831	882
ENSDARG00000007722	ENSDART00000015634	15	5	4	CGCTCACCCGTGCGGAAGTGTGT	5	-	715	882
ENSDARG00000007722	ENSDART00000015634	15	5	4	AGCATCTGCTCTGGTGGGACGAT	5	-	826	882
ENSDARG00000007743	ENSDART00000011030	15	2	1	TTACTCTACTATTCCATGCTTTGCA	7	+	61	486
ENSDARG00000007743	ENSDART00000011030	15	4	3	CAAGTCCACAATTACATGCTTTGCA	7	+	255	486
ENSDARG00000007743	ENSDART00000011030	15	5	4	CACATCTTAGAACAGATGAATGC	5	+	454	486
ENSDARG00000007743	ENSDART00000062666	15	1	1	TTACTCTACTATTCCATGCTTTGCA	7	+	61	363
ENSDARG00000007743	ENSDART00000062666	15	3	3	CACATCTTAGAACAGATGAATGC	5	+	331	363
ENSDARG00000007744	ENSDART00000045603	15	2	2	TGCGACGCAGCTGGTTAGCCGTG	5	-	198	1428
ENSDARG00000007744	ENSDART00000045603	15	2	2	TTCCTCATCTCTCTCCTCTGTTTCT	7	-	158	1428
ENSDARG00000007744	ENSDART00000045603	15	2	2	TTACTCTACCAAGTCTTTTTTGTT	6	-	220	1428
ENSDARG00000007744	ENSDART00000045603	15	3	3	GACTGCCACCAGATGAGGAGGTC	5	-	272	1428
ENSDARG00000007744	ENSDART00000045603	15	5	5	AAAGTCTCCATGACCTGTGATGTG	6	-	916	1428
ENSDARG00000007744	ENSDART00000045603	15	5	5	GTTGACAGAACTATTGGCAGAGGGT	7	-	968	1428
ENSDARG00000007744	ENSDART00000045603	15	5	5	AGACGCCTCTGTTTTTGCGCTGAC	6	-	750	1428
ENSDARG00000007744	ENSDART00000045603	15	5	5	AACCCCAGACGCCTCTGTTTTTGCG	7	-	755	1428
ENSDARG00000007744	ENSDART00000045603	15	5	5	CTCTGCGCCAGCAGGTGTGAGCG	5	-	790	1428
ENSDARG00000007744	ENSDART00000045603	15	5	5	CTCCACATCTCGTCCTGGTTTTGCT	7	-	1002	1428
ENSDARG00000007744	ENSDART00000045603	15	5	5	ACCCCAGACGCCTCTGTTTTTGCG	6	-	755	1428
ENSDARG00000007744	ENSDART00000045603	15	6	6	TTCTGCCTCTGCCTGTAGGCTCT	5	-	1100	1428
ENSDARG00000007744	ENSDART00000045603	15	6	6	TTCAGCCTCCTCCAGCTCTGCTTCT	7	-	1158	1428
ENSDARG00000007744	ENSDART00000045603	15	6	6	TCCTCCAGCTCTGCTTCTGTGGGC	6	-	1152	1428
ENSDARG00000007744	ENSDART00000045603	15	6	6	CTCTCCCTCCATGGGGTCGACTTC	6	-	1120	1428
ENSDARG00000007744	ENSDART00000045603	15	7	7	CTCTTCTTACTGGCCTCTGAATAG	6	-	1176	1428
ENSDARG00000007744	ENSDART00000100837	15	1	1	TTACTCTACCAAGTCTTTTTTGTT	6	-	55	888
ENSDARG00000007744	ENSDART00000100837	15	1	1	TGCGACGCAGCTGGTTAGCCGTG	5	-	33	888
ENSDARG00000007744	ENSDART00000100837	15	2	2	GACTGCCACCAGATGAGGAGGTC	5	-	107	888
ENSDARG00000007744	ENSDART00000100837	15	4	4	AGACGCCTCTGTTTTTGCGCTGAC	6	-	585	888
ENSDARG00000007744	ENSDART00000100837	15	4	4	CTCTGCGCCAGCAGGTGTGAGCG	5	-	625	888
ENSDARG00000007744	ENSDART00000100837	15	4	4	AACCCCAGACGCCTCTGTTTTTGCG	7	-	590	888
ENSDARG00000007744	ENSDART00000100837	15	4	4	ACCCCAGACGCCTCTGTTTTTGCG	6	-	590	888
ENSDARG00000007744	ENSDART00000100837	15	5	5	CAAGACTCCAGCGGTGGGGAAGGT	6	-	819	888
ENSDARG00000007744	ENSDART00000100837	15	5	5	GACCAAGACTCCAGCGGTGGGGAA	6	-	822	888
ENSDARG00000007744	ENSDART00000100841	15	2	2	TTACTCTACCAAGTCTTTTTTGTT	6	-	220	2508
ENSDARG00000007744	ENSDART00000100841	15	2	2	TGCGACGCAGCTGGTTAGCCGTG	5	-	198	2508
ENSDARG00000007744	ENSDART00000100841	15	2	2	TTCCTCATCTCTCTCCTCTGTTTCT	7	-	158	2508
ENSDARG00000007744	ENSDART00000100841	15	3	3	GACTGCCACCAGATGAGGAGGTC	5	-	272	2508
ENSDARG00000007744	ENSDART00000100841	15	5	5	GTTGACAGAACTATTGGCAGAGGGT	7	-	968	2508
ENSDARG00000007744	ENSDART00000100841	15	5	5	CTCTGCGCCAGCAGGTGTGAGCG	5	-	790	2508
ENSDARG00000007744	ENSDART00000100841	15	5	5	CTCCACATCTCGTCCTGGTTTTGCT	7	-	1002	2508
ENSDARG00000007744	ENSDART00000100841	15	5	5	AGACGCCTCTGTTTTTGCGCTGAC	6	-	750	2508
ENSDARG00000007744	ENSDART00000100841	15	5	5	ACCCCAGACGCCTCTGTTTTTGCG	6	-	755	2508
ENSDARG00000007744	ENSDART00000100841	15	5	5	AACCCCAGACGCCTCTGTTTTTGCG	7	-	755	2508
ENSDARG00000007744	ENSDART00000100841	15	5	5	AAAGTCTCCATGACCTGTGATGTG	6	-	916	2508
ENSDARG00000007744	ENSDART00000100841	15	6	6	TTCAGCCTCCTCCAGCTCTGCTTCT	7	-	1158	2508
ENSDARG00000007744	ENSDART00000100841	15	6	6	CTCTCCCTCCATGGGGTCGACTTC	6	-	1120	2508
ENSDARG00000007744	ENSDART00000100841	15	6	6	TTCTGCCTCTGCCTGTAGGCTCT	5	-	1100	2508
ENSDARG00000007744	ENSDART00000100841	15	6	6	TCCTCCAGCTCTGCTTCTGTGGGC	6	-	1152	2508
ENSDARG00000007744	ENSDART00000100841	15	7	7	CTCTTCTTACTGGCCTCTGAATAG	6	-	1176	2508
ENSDARG00000007744	ENSDART00000100841	15	9	9	TCCGTCTTCCTCATTAGCAGCATCT	7	-	1734	2508
ENSDARG00000007744	ENSDART00000100841	15	9	9	TGCTCCGTCTTCCTCATTAGCAGCA	7	-	1737	2508
ENSDARG00000007744	ENSDART00000100841	15	10	10	AAACTCTCCATAACTGAGGGAGGA	6	-	1800	2508
ENSDARG00000007744	ENSDART00000100841	15	11	11	AACACCAGCTCTTCTTTAGACTTG	6	-	1929	2508
ENSDARG00000007744	ENSDART00000100841	15	12	12	CAAGACTCCAGCGGTGGGGAAGGT	6	-	2080	2508
ENSDARG00000007744	ENSDART00000100841	15	12	12	GACCAAGACTCCAGCGGTGGGGAA	6	-	2083	2508
ENSDARG00000008808	ENSDART00000017268	15	1	1	GTATCAGCCGGCAGTGGGATGGA	5	+	19	2331
ENSDARG00000008808	ENSDART00000017268	15	1	1	AAAGGCGGCGCTGGCCGATGCTTTG	7	+	108	2331
ENSDARG00000008808	ENSDART00000017268	15	1	1	TTCAGCTGCTAAAGGCGGCGCTGGC	7	+	98	2331
ENSDARG00000008808	ENSDART00000017268	15	1	1	AGATTCAGCTGCTAAAGGCGGCGCT	7	+	95	2331
ENSDARG00000008808	ENSDART00000017268	15	2	2	TCCAAAAAAGGAAGTGCTGATGTC	6	+	297	2331
ENSDARG00000008808	ENSDART00000017268	15	2	2	CTCCAAAAAAGGAAGTGCTGATGTC	7	+	296	2331
ENSDARG00000008808	ENSDART00000017268	15	2	2	AAACAAAACGCTTGAGCGGCTTTC	6	+	257	2331
ENSDARG00000008808	ENSDART00000017268	15	10	10	CTAAACGCCAAGGACTGTTTGAGGT	7	+	1112	2331
ENSDARG00000008808	ENSDART00000017268	15	11	11	GTACTCTGCATTGCTTTTGCTGAG	6	+	1156	2331
ENSDARG00000008808	ENSDART00000017268	15	12	12	AAAGACCGCAAGGTTCTGCTGTG	5	+	1333	2331
ENSDARG00000008808	ENSDART00000017268	15	14	14	GACACCTGCTCCCATCTGCCTCT	5	+	1606	2331
ENSDARG00000008808	ENSDART00000017268	15	14	14	TTCATCCCAGCACTGAGCAGTTTGT	7	+	1547	2331
ENSDARG00000008808	ENSDART00000017268	15	17	17	GTTGGCAAATGCACTGTGAGTTC	5	+	1888	2331
ENSDARG00000008808	ENSDART00000017268	15	19	19	GGCCACCTCAACCTGTGTGCTGGG	6	+	2049	2331
ENSDARG00000008808	ENSDART00000017268	15	19	19	CACCTCAACCTGTGTGCTGGGTTT	6	+	2052	2331
ENSDARG00000008808	ENSDART00000017268	15	19	19	CACCTCAACCTGTGTGCTGGGTT	5	+	2052	2331
ENSDARG00000008808	ENSDART00000017268	15	19	19	ACCTCAACCTGTGTGCTGGGTTT	5	+	2053	2331
ENSDARG00000008808	ENSDART00000017268	15	21	21	CTCCCAGCCACATCTATGGTGGGCA	7	+	2219	2331
ENSDARG00000008808	ENSDART00000017268	15	21	21	CCCAGCCACATCTATGGTGGGCA	5	+	2221	2331
ENSDARG00000008808	ENSDART00000100461	15	1	1	TTCAGCTGCTAAAGGCGGCGCTGGC	7	+	98	2349
ENSDARG00000008808	ENSDART00000100461	15	1	1	AGATTCAGCTGCTAAAGGCGGCGCT	7	+	95	2349
ENSDARG00000008808	ENSDART00000100461	15	1	1	AAAGGCGGCGCTGGCCGATGCTTTG	7	+	108	2349
ENSDARG00000008808	ENSDART00000100461	15	1	1	GTATCAGCCGGCAGTGGGATGGA	5	+	19	2349
ENSDARG00000008808	ENSDART00000100461	15	2	2	CTCCAAAAAAGGAAGTGCTGATGTC	7	+	290	2349
ENSDARG00000008808	ENSDART00000100461	15	2	2	AAACAAAACGCTTGAGCGGCTTTC	6	+	251	2349
ENSDARG00000008808	ENSDART00000100461	15	2	2	TCCAAAAAAGGAAGTGCTGATGTC	6	+	291	2349
ENSDARG00000008808	ENSDART00000100461	15	12	12	CTAAACGCCAAGGACTGTTTGAGGT	7	+	1130	2349
ENSDARG00000008808	ENSDART00000100461	15	13	13	GTACTCTGCATTGCTTTTGCTGAG	6	+	1174	2349
ENSDARG00000008808	ENSDART00000100461	15	14	14	AAAGACCGCAAGGTTCTGCTGTG	5	+	1351	2349
ENSDARG00000008808	ENSDART00000100461	15	16	16	GACACCTGCTCCCATCTGCCTCT	5	+	1624	2349
ENSDARG00000008808	ENSDART00000100461	15	16	16	TTCATCCCAGCACTGAGCAGTTTGT	7	+	1565	2349
ENSDARG00000008808	ENSDART00000100461	15	19	19	GTTGGCAAATGCACTGTGAGTTC	5	+	1906	2349
ENSDARG00000008808	ENSDART00000100461	15	21	21	GGCCACCTCAACCTGTGTGCTGGG	6	+	2067	2349
ENSDARG00000008808	ENSDART00000100461	15	21	21	ACCTCAACCTGTGTGCTGGGTTT	5	+	2071	2349
ENSDARG00000008808	ENSDART00000100461	15	21	21	CACCTCAACCTGTGTGCTGGGTT	5	+	2070	2349
ENSDARG00000008808	ENSDART00000100461	15	21	21	CACCTCAACCTGTGTGCTGGGTTT	6	+	2070	2349
ENSDARG00000008808	ENSDART00000100461	15	23	23	CCCAGCCACATCTATGGTGGGCA	5	+	2239	2349
ENSDARG00000008808	ENSDART00000100461	15	23	23	CTCCCAGCCACATCTATGGTGGGCA	7	+	2237	2349
ENSDARG00000008869	ENSDART00000009564	15	1	1	GCACTCCGCTCCGCGTGATGCTGCT	7	-	157	897
ENSDARG00000008869	ENSDART00000009564	15	1	1	CTCCGCTCCGCGTGATGCTGCTGAT	7	-	154	897
ENSDARG00000008869	ENSDART00000009564	15	1	1	GTCCGCTTCCCTGACCGGCGATGAG	7	-	183	897
ENSDARG00000008869	ENSDART00000009564	15	1	1	CTCACCGTCTGTAAGTTTAGGAC	5	-	242	897
ENSDARG00000008869	ENSDART00000009564	15	2	2	TCCGACTCCTTCTCTGCTTGATTT	6	-	323	897
ENSDARG00000008869	ENSDART00000009564	15	5	5	TGCCGCCACCACCGACGCCGCCGAC	7	-	795	897
ENSDARG00000008869	ENSDART00000009564	15	5	5	GGCTGCCGCCACCACCGACGCCGCC	7	-	798	897
ENSDARG00000008869	ENSDART00000009564	15	5	5	GCCTGCACCTGAAAGGAGAAGGG	5	-	637	897
ENSDARG00000008869	ENSDART00000009564	15	5	5	GCCGCCACCACCGACGCCGCCGAC	6	-	795	897
ENSDARG00000008869	ENSDART00000009564	15	5	5	GCCACCACCGACGCCGCCGACGCG	6	-	792	897
ENSDARG00000008869	ENSDART00000009564	15	5	5	GCATGCGCAGCCAGGTGCGAGTGC	6	-	705	897
ENSDARG00000008869	ENSDART00000009564	15	5	5	CGCCACCACCGACGCCGCCGACGCG	7	-	792	897
ENSDARG00000008869	ENSDART00000009564	15	5	5	ACCACCGACGCCGCCGACGCGGAT	6	-	789	897
ENSDARG00000008869	ENSDART00000009564	15	5	5	ACAGTCCCAGAGCCGCGGCGTGC	5	-	885	897
ENSDARG00000009264	ENSDART00000022864	15	1	1	TCCTCCCTCCGCCATGCGCATGC	5	-	8	750
ENSDARG00000009264	ENSDART00000022864	15	4	4	TGCTCCTTATAGTTGCAGATGAA	5	-	208	750
ENSDARG00000009264	ENSDART00000022864	15	6	6	TCCTCCACCTGCAGGTCTTGTCT	5	-	520	750
ENSDARG00000009264	ENSDART00000022864	15	6	6	TCCAGCACCGGCTCCTCTGCAGTG	6	-	456	750
ENSDARG00000009264	ENSDART00000022864	15	6	6	GTTTCAGACGCGTGCGGTGCTGAC	6	-	426	750
ENSDARG00000009264	ENSDART00000022864	15	6	6	CTCCTCTGCAGTGTGTGTGGTTTC	6	-	445	750
ENSDARG00000009264	ENSDART00000022864	15	6	6	CTCCTCTGCAGTGTGTGTGGTTT	5	-	446	750
ENSDARG00000009264	ENSDART00000022864	15	6	6	ATCCTCCACCTGCAGGTCTTGTCT	6	-	520	750
ENSDARG00000009264	ENSDART00000022864	15	6	6	AGCACCGGCTCCTCTGCAGTGTGT	6	-	453	750
ENSDARG00000009264	ENSDART00000022864	15	6	6	ACACACACACAATCAGCTGCAGTG	6	-	359	750
ENSDARG00000009264	ENSDART00000022864	15	7	7	TGCTGCCCCCTGCAGGAGCCGAG	5	-	606	750
ENSDARG00000009264	ENSDART00000022864	15	7	7	CACTGCTGCCCCCTGCAGGAGCC	5	-	609	750
ENSDARG00000009264	ENSDART00000022864	15	8	8	TGCTGCTGCTGTCCTGTGCGTTC	5	-	696	750
ENSDARG00000009264	ENSDART00000060345	15	2	2	CTCCTCCTCGTCCAGCTGCTGTG	5	-	107	864
ENSDARG00000009264	ENSDART00000060345	15	2	2	TCCTCCCTCCGCCATGCGCATGC	5	-	131	864
ENSDARG00000009264	ENSDART00000060345	15	2	2	CGCTCCTCCTCGTCCAGCTGCTGTG	7	-	107	864
ENSDARG00000009264	ENSDART00000060345	15	5	5	TGCTCCTTATAGTTGCAGATGAA	5	-	331	864
ENSDARG00000009264	ENSDART00000060345	15	8	8	TCCAGCACCGGCTCCTCTGCAGTG	6	-	570	864
ENSDARG00000009264	ENSDART00000060345	15	8	8	TCCTCCACCTGCAGGTCTTGTCT	5	-	634	864
ENSDARG00000009264	ENSDART00000060345	15	8	8	GTTTCAGACGCGTGCGGTGCTGAC	6	-	540	864
ENSDARG00000009264	ENSDART00000060345	15	8	8	CTCCTCTGCAGTGTGTGTGGTTTC	6	-	559	864
ENSDARG00000009264	ENSDART00000060345	15	8	8	CTCCTCTGCAGTGTGTGTGGTTT	5	-	560	864
ENSDARG00000009264	ENSDART00000060345	15	8	8	ATCCTCCACCTGCAGGTCTTGTCT	6	-	634	864
ENSDARG00000009264	ENSDART00000060345	15	8	8	AGCACCGGCTCCTCTGCAGTGTGT	6	-	567	864
ENSDARG00000009264	ENSDART00000060345	15	8	8	ACACACACACAATCAGCTGCAGTG	6	-	473	864
ENSDARG00000009264	ENSDART00000060345	15	9	9	CACTGCTGCCCCCTGCAGGAGCC	5	-	723	864
ENSDARG00000009264	ENSDART00000060345	15	9	9	TGCTGCCCCCTGCAGGAGCCGAG	5	-	720	864
ENSDARG00000009264	ENSDART00000060345	15	10	10	TGCTGCTGCTGTCCTGTGCGTTC	5	-	810	864
ENSDARG00000009273	ENSDART00000023842	15	1	1	AAAACCCTCTTTGTTTTTTGATGTG	7	-	376	1626
ENSDARG00000009273	ENSDART00000023842	15	1	1	ACCAAAACCCTCTTTGTTTTTTGAT	7	-	379	1626
ENSDARG00000009273	ENSDART00000023842	15	1	1	GGCATCGACGCATGCTGAAGAGTAG	7	-	245	1626
ENSDARG00000009273	ENSDART00000023842	15	1	1	AGCAGCGCACACCTCGTCGTCGTC	6	-	409	1626
ENSDARG00000009273	ENSDART00000023842	15	1	1	AGCCACGGCGCGCGGCCGACGGG	5	-	284	1626
ENSDARG00000009273	ENSDART00000023842	15	1	1	GACCTCGCCACGTTCGGCGGCGTC	6	-	124	1626
ENSDARG00000009273	ENSDART00000023842	15	2	2	CACCCCTAACACTACTGCGGAGTC	6	-	583	1626
ENSDARG00000009273	ENSDART00000023842	15	4	4	TGCTGCTTCAAATCCAGCTTGATAA	7	-	902	1626
ENSDARG00000009273	ENSDART00000023842	15	4	4	TACAAACTCTCCACTGTAGAAGTC	6	-	853	1626
ENSDARG00000009273	ENSDART00000023842	15	6	6	TTACACAAACATCAGGTGGAGAT	5	-	1251	1626
ENSDARG00000009273	ENSDART00000023842	15	7	7	GTCCTCAGAGTTTGTAAGGCTGT	5	-	1349	1626
ENSDARG00000009273	ENSDART00000023842	15	7	7	GGCTTCTTCCCCACAGGAGAGGAG	6	-	1452	1626
ENSDARG00000009273	ENSDART00000023842	15	7	7	AGCAAACACATACAGTAGTCTTC	5	-	1614	1626
ENSDARG00000009273	ENSDART00000023842	15	7	7	TTCCCCACAGGAGAGGAGGAGAA	5	-	1447	1626
ENSDARG00000009273	ENSDART00000023842	15	7	7	TTCTTCCCCACAGGAGAGGAGGAG	6	-	1449	1626
ENSDARG00000009273	ENSDART00000100258	15	1	1	GGCATCGACGCATGCTGAAGAGTAG	7	-	245	1605
ENSDARG00000009273	ENSDART00000100258	15	1	1	GACCTCGCCACGTTCGGCGGCGTC	6	-	124	1605
ENSDARG00000009273	ENSDART00000100258	15	1	1	AGCCACGGCGCGCGGCCGACGGG	5	-	284	1605
ENSDARG00000009273	ENSDART00000100258	15	1	1	AGCAGCGCACACCTCGTCGTCGTC	6	-	409	1605
ENSDARG00000009273	ENSDART00000100258	15	1	1	ACCAAAACCCTCTTTGTTTTTTGAT	7	-	379	1605
ENSDARG00000009273	ENSDART00000100258	15	1	1	AAAACCCTCTTTGTTTTTTGATGTG	7	-	376	1605
ENSDARG00000009273	ENSDART00000100258	15	2	2	CACCCCTAACACTACTGCGGAGTC	6	-	583	1605
ENSDARG00000009273	ENSDART00000100258	15	4	4	TACAAACTCTCCACTGTAGAAGTC	6	-	853	1605
ENSDARG00000009273	ENSDART00000100258	15	4	4	TGCTGCTTCAAATCCAGCTTGATAA	7	-	902	1605
ENSDARG00000009273	ENSDART00000100258	15	6	6	AGCAAACACATACAGTAGTCTTC	5	-	1593	1605
ENSDARG00000009273	ENSDART00000100258	15	6	6	TTCTTCCCCACAGGAGAGGAGGAG	6	-	1428	1605
ENSDARG00000009273	ENSDART00000100258	15	6	6	TTCCCCACAGGAGAGGAGGAGAA	5	-	1426	1605
ENSDARG00000009273	ENSDART00000100258	15	6	6	GTCCTCAGAGTTTGTAAGGCTGT	5	-	1328	1605
ENSDARG00000009273	ENSDART00000100258	15	6	6	GGCTTCTTCCCCACAGGAGAGGAG	6	-	1431	1605
ENSDARG00000009402	ENSDART00000030603	15	2	2	TGCATCCTCGGTGGGTCTGGGCC	5	-	1098	2772
ENSDARG00000009402	ENSDART00000030603	15	2	2	TTCAGCAAATCGCTGCAGCATTC	5	-	1256	2772
ENSDARG00000009402	ENSDART00000030603	15	2	2	CTACTATGCTCTACTTCTGGAGCT	6	-	1209	2772
ENSDARG00000009402	ENSDART00000030603	15	2	2	GCATCATGCGGTCTTTGGGACTTT	6	-	1466	2772
ENSDARG00000009402	ENSDART00000030603	15	4	4	TTCCACCCCATCAACTTTGCTTTC	6	-	1873	2772
ENSDARG00000009402	ENSDART00000030603	15	4	4	TCCACCCCATCAACTTTGCTTTC	5	-	1873	2772
ENSDARG00000009402	ENSDART00000030603	15	5	5	CTACAAATCGCTCCTTGCGGGGGA	6	-	2135	2772
ENSDARG00000009402	ENSDART00000030603	15	5	5	CTACAAATCGCTCCTTGCGGGGGAA	7	-	2134	2772
ENSDARG00000009402	ENSDART00000030603	15	6	6	CTCCCAAACCTTACGCTGCTGGT	5	-	2297	2772
ENSDARG00000009402	ENSDART00000030603	15	7	7	GACAGCTCCTGTTCTGTGTTGGGCT	7	-	2690	2772
ENSDARG00000009402	ENSDART00000030603	15	7	7	GGCCAACCCCACACTTTGAAGAA	5	-	2662	2772
ENSDARG00000009402	ENSDART00000030603	15	7	7	GACAGCTCCTGTTCTGTGTTGGGC	6	-	2691	2772
ENSDARG00000009402	ENSDART00000030603	15	7	7	GACAGCTCCTGTTCTGTGTTGGG	5	-	2692	2772
ENSDARG00000009402	ENSDART00000030603	15	7	7	AGATTCATCTTGCCTGCGTTGTC	5	-	2593	2772
ENSDARG00000009958	ENSDART00000006085	15	1	1	CACGGCTCCGGGCTGGTGATGGG	5	-	92	2739
ENSDARG00000009958	ENSDART00000006085	15	1	1	GTCCACGGCTCCGGGCTGGTGAT	5	-	95	2739
ENSDARG00000009958	ENSDART00000006085	15	2	2	ACAGGCTTATGGTCTGTTTGGTCT	6	-	335	2739
ENSDARG00000009958	ENSDART00000006085	15	2	2	ACAGGCTTATGGTCTGTTTGGTC	5	-	336	2739
ENSDARG00000009958	ENSDART00000006085	15	3	3	GAACTCTGCGGCATCCGCTTTGGTG	7	-	504	2739
ENSDARG00000009958	ENSDART00000006085	15	3	3	CTCTGCGGCATCCGCTTTGGTGAT	6	-	502	2739
ENSDARG00000009958	ENSDART00000006085	15	3	3	TGCGGCATCCGCTTTGGTGATTCT	6	-	499	2739
ENSDARG00000009958	ENSDART00000006085	15	4	4	GTCAAACTCAAAAACGGAGATGTA	6	-	664	2739
ENSDARG00000009958	ENSDART00000006085	15	4	4	AACTCAAAAACGGAGATGTAGTC	5	-	661	2739
ENSDARG00000009958	ENSDART00000006085	15	4	4	CTCAAAAACGGAGATGTAGTCGTT	6	-	658	2739
ENSDARG00000009958	ENSDART00000006085	15	4	4	AAACTCAAAAACGGAGATGTAGTC	6	-	661	2739
ENSDARG00000009958	ENSDART00000006085	15	9	9	CACAGCGACAGAATGGGCAGCCTTG	7	-	1201	2739
ENSDARG00000009958	ENSDART00000006085	15	9	9	AGCGACAGAATGGGCAGCCTTGGCC	7	-	1198	2739
ENSDARG00000009958	ENSDART00000006085	15	9	9	CCCTGCAGCCATAGGAGGCAGCG	5	-	1284	2739
ENSDARG00000009958	ENSDART00000006085	15	9	9	ATCATCGTCGTAGCTGGGTGAAGGG	7	-	1329	2739
ENSDARG00000009958	ENSDART00000006085	15	9	9	GTCATCATCATCATCGTCGTAGCT	6	-	1339	2739
ENSDARG00000009958	ENSDART00000006085	15	9	9	ATCATCATCATCGTCGTAGCTGGG	6	-	1336	2739
ENSDARG00000009958	ENSDART00000006085	15	11	11	GTCTGCTCCAGCTGGGTGTGGAC	5	-	1622	2739
ENSDARG00000009958	ENSDART00000006085	15	11	11	GGCGGCAGCGGTAATGGCTTGTCT	6	-	1560	2739
ENSDARG00000009958	ENSDART00000006085	15	11	11	GTTCCAGTCTGGCATGTTGCGGTT	6	-	1720	2739
ENSDARG00000009958	ENSDART00000006085	15	11	11	TGCTCCAGCTGGGTGTGGACGGT	5	-	1619	2739
ENSDARG00000009958	ENSDART00000006085	15	13	13	CACAGCCTCCCCTGCAGCAGAGGGC	7	-	2097	2739
ENSDARG00000009958	ENSDART00000006085	15	13	13	ACAGCCTCCCCTGCAGCAGAGGGC	6	-	2097	2739
ENSDARG00000009958	ENSDART00000006085	15	15	15	AGCTGCAGATAGATGAGGTTTGGGA	7	-	2364	2739
ENSDARG00000009958	ENSDART00000006085	15	15	15	AGAGGCGGCTGAAGGCTGAGGAG	5	-	2427	2739
ENSDARG00000009965	ENSDART00000016753	15	2	1	AGCTGCTGCTTTTGCCTCTGCTGCT	7	+	23	1959
ENSDARG00000009965	ENSDART00000016753	15	3	2	GCATCAGGCCTTACAGGGGGGTTC	6	+	155	1959
ENSDARG00000009965	ENSDART00000016753	15	5	4	AGACGCCCCTCGAACTGTGTGGGT	6	+	723	1959
ENSDARG00000009965	ENSDART00000016753	15	5	4	AGACGCCCCTCGAACTGTGTGGGTA	7	+	723	1959
ENSDARG00000009965	ENSDART00000016753	15	6	5	ACCCAATGCCCACATTGACTTGGCT	7	+	1067	1959
ENSDARG00000009965	ENSDART00000016753	15	7	6	CTACTACACGCACTCAGATGGGTAC	7	+	1395	1959
ENSDARG00000009965	ENSDART00000016753	15	11	10	GACGACACCGAGAGGGAGTTTTC	5	+	1898	1959
ENSDARG00000009965	ENSDART00000077424	15	1	1	AGCTGCTGCTTTTGCCTCTGCTGCT	7	+	23	1905
ENSDARG00000009965	ENSDART00000077424	15	2	2	GCATCAGGCCTTACAGGGGGGTTC	6	+	155	1905
ENSDARG00000009965	ENSDART00000077424	15	4	4	AGACGCCCCTCGAACTGTGTGGGT	6	+	723	1905
ENSDARG00000009965	ENSDART00000077424	15	4	4	AGACGCCCCTCGAACTGTGTGGGTA	7	+	723	1905
ENSDARG00000009965	ENSDART00000077424	15	5	5	ACCCAATGCCCACATTGACTTGGCT	7	+	1067	1905
ENSDARG00000009965	ENSDART00000077424	15	6	6	CTACTACACGCACTCAGATGGGTAC	7	+	1395	1905
ENSDARG00000009965	ENSDART00000077424	15	9	9	GACGACACCGAGAGGGAGTTTTC	5	+	1844	1905
ENSDARG00000009984	ENSDART00000010954	15	5	5	GCCATCAAAATAGTGGATTTTGGG	6	+	886	2247
ENSDARG00000009984	ENSDART00000010954	15	7	7	ACCAAAAGCCAGGAAGTTTTTTGAA	7	+	1146	2247
ENSDARG00000009984	ENSDART00000010954	15	7	7	AGCACCAAAAGCCAGGAAGTTTTT	6	+	1143	2247
ENSDARG00000009984	ENSDART00000010954	15	8	8	AACCAATACAAGCAGTAGTGTGT	5	+	1440	2247
ENSDARG00000009984	ENSDART00000010954	15	8	8	TACATCCTCAAGCTCAGGTGCTGCT	7	+	1512	2247
ENSDARG00000009984	ENSDART00000010954	15	8	8	GAAAGCTCCATGCCATCTTGGGAG	6	+	1244	2247
ENSDARG00000009984	ENSDART00000010954	15	9	9	ACCACCATCGGCACAGCAGCGGGC	6	+	1580	2247
ENSDARG00000009984	ENSDART00000010954	15	10	10	AGATTCTCCAATGACTGGAGTCTGT	7	+	2205	2247
ENSDARG00000009984	ENSDART00000101183	15	4	4	GCCATCAAAATAGTGGATTTTGGG	6	+	694	1968
ENSDARG00000009984	ENSDART00000101183	15	6	6	ACCAAAAGCCAGGAAGTTTTTTGAA	7	+	954	1968
ENSDARG00000009984	ENSDART00000101183	15	6	6	AGCACCAAAAGCCAGGAAGTTTTT	6	+	951	1968
ENSDARG00000009984	ENSDART00000101183	15	7	7	GAAAGCTCCATGCCATCTTGGGAG	6	+	1052	1968
ENSDARG00000009984	ENSDART00000101183	15	7	7	AACCAATACAAGCAGTAGTGTGT	5	+	1248	1968
ENSDARG00000009984	ENSDART00000101183	15	7	7	TACATCCTCAAGCTCAGGTGCTGCT	7	+	1320	1968
ENSDARG00000009984	ENSDART00000101183	15	8	8	ACCACCATCGGCACAGCAGCGGGC	6	+	1388	1968
ENSDARG00000009984	ENSDART00000101183	15	11	11	AGATTCTCCAATGACTGGAGTCTGT	7	+	1926	1968
ENSDARG00000010025	ENSDART00000015967	15	2	2	ATCCCAACATAGAGTGTGCAGAC	5	+	380	1914
ENSDARG00000010025	ENSDART00000015967	15	2	2	GTTCCAGCCAGTGACGCTGCGTTG	6	+	222	1914
ENSDARG00000010025	ENSDART00000015967	15	3	3	AGATGCAGACCTTAGCATTGTTC	5	+	492	1914
ENSDARG00000010025	ENSDART00000015967	15	4	4	TTCTACAGACTGGTTGTTAGTGGTG	7	+	606	1914
ENSDARG00000010025	ENSDART00000015967	15	4	4	CCCTGCTGCCCGGAGCGCTGCTGCT	7	+	724	1914
ENSDARG00000010025	ENSDART00000015967	15	4	4	GTTGCCCTCACACCTGCTGCTGTT	6	+	689	1914
ENSDARG00000010025	ENSDART00000015967	15	5	5	TGCCTATGCAAATGGGAGTTGGTG	6	+	887	1914
ENSDARG00000010025	ENSDART00000015967	15	5	5	TGCCTATGCAAATGGGAGTTGGT	5	+	887	1914
ENSDARG00000010025	ENSDART00000015967	15	5	5	GCCTGCTTACGGAGTTGGTGCAGCC	7	+	843	1914
ENSDARG00000010025	ENSDART00000015967	15	5	5	CTATGCAAATGGGAGTTGGTGGT	5	+	890	1914
ENSDARG00000010025	ENSDART00000015967	15	8	8	TCCGCCTGCGCGCCGAGACGGTGGA	7	+	1383	1914
ENSDARG00000010025	ENSDART00000015967	15	8	8	CTCAGCACATGCGAAGGGATGAGCC	7	+	1271	1914
ENSDARG00000010025	ENSDART00000015967	15	9	9	GACTCCTTCCGAGGGGCTGGTTTC	6	+	1525	1914
ENSDARG00000010025	ENSDART00000015967	15	9	9	GACTCCTTCCGAGGGGCTGGTTT	5	+	1525	1914
ENSDARG00000010025	ENSDART00000015967	15	9	9	AGCAGCAAAGAGGCCGCAGCCGTG	6	+	1673	1914
ENSDARG00000010094	ENSDART00000014415	15	4	2	GGCTCCAGCAGAGCGGATGAGAC	5	-	239	465
ENSDARG00000010094	ENSDART00000014415	15	5	3	GAAGTCAAATGGCCTGCGGTTCT	5	-	398	465
ENSDARG00000010094	ENSDART00000014415	15	5	3	CTCAAAGCCACTCGAGCCGCTTCT	6	-	354	465
ENSDARG00000010094	ENSDART00000099600	15	1	1	CTCTTCTTCTCTCTGATTTGGGT	5	-	88	996
ENSDARG00000010094	ENSDART00000099600	15	2	2	GAAAGCTTCCACCTCAGCATGGTAA	7	-	204	996
ENSDARG00000010094	ENSDART00000099600	15	2	2	CTCCACCTCAGAGCGTAGGTAAC	5	-	290	996
ENSDARG00000010094	ENSDART00000099600	15	2	2	CTCTCCACCTCAGAGCGTAGGTA	5	-	292	996
ENSDARG00000010094	ENSDART00000099600	15	2	2	CTCTCCACCTCAGAGCGTAGGTAAC	7	-	290	996
ENSDARG00000010094	ENSDART00000099600	15	3	3	CACGCCCTCATCAGGAAGATTAG	5	-	440	996
ENSDARG00000010094	ENSDART00000099600	15	3	3	GCCCTCATCAGGAAGATTAGGAA	5	-	437	996
ENSDARG00000010094	ENSDART00000099600	15	4	4	GGCTCCAGCAGAGCGGATGAGAC	5	-	770	996
ENSDARG00000010094	ENSDART00000099600	15	5	5	GAAGTCAAATGGCCTGCGGTTCT	5	-	929	996
ENSDARG00000010094	ENSDART00000099600	15	5	5	CTCAAAGCCACTCGAGCCGCTTCT	6	-	885	996
ENSDARG00000010231	ENSDART00000012039	15	1	1	GTTTCCTTCACCAGCTGCCGCAGGA	7	-	26	1272
ENSDARG00000010231	ENSDART00000012039	15	1	1	ACCAGCTGCCGCAGGAATGAGGG	5	-	19	1272
ENSDARG00000010231	ENSDART00000012039	15	2	2	CGCTCCTTCTCACGTGGGTTGCA	5	-	625	1272
ENSDARG00000010231	ENSDART00000012039	15	2	2	GAAGACAACATGGCCGTCGCGGCA	6	-	580	1272
ENSDARG00000010231	ENSDART00000012039	15	2	2	GCCAACGACCCATTGATGCGCTGCA	7	-	677	1272
ENSDARG00000010231	ENSDART00000012039	15	2	2	AACGACCCATTGATGCGCTGCAGGG	7	-	674	1272
ENSDARG00000010231	ENSDART00000012039	15	2	2	GTCTCCGCAGTTGATGAAGTAGAA	6	-	541	1272
ENSDARG00000010231	ENSDART00000012039	15	3	3	AGCGCCATCAAAACAGATGATGAT	6	-	982	1272
ENSDARG00000010231	ENSDART00000012039	15	4	4	AGACTCCTCCACCTGGTGGAAGGC	6	-	1160	1272
ENSDARG00000010231	ENSDART00000012039	15	4	4	GACTCCTCCACCTGGTGGAAGGC	5	-	1160	1272
ENSDARG00000010231	ENSDART00000012039	15	5	5	GGCTCAAGAGGTCTGAAGGCTGC	5	-	1228	1272
ENSDARG00000010373	ENSDART00000004008	15	3	3	TCCCAAATCCAGACATCTGGTTTT	6	-	520	918
ENSDARG00000010373	ENSDART00000004008	15	3	3	GTTGCCGACCAGCCCGAGGAAGAA	6	-	103	918
ENSDARG00000010373	ENSDART00000004008	15	3	3	GACGCCAGAACGTGTGTGACGAC	5	-	859	918
ENSDARG00000010373	ENSDART00000004008	15	3	3	CCCAAATCCAGACATCTGGTTTT	5	-	520	918
ENSDARG00000010373	ENSDART00000004008	15	3	3	AGAATCGCCATAACCGTTGATTTT	6	-	802	918
ENSDARG00000010373	ENSDART00000004008	15	3	3	AAATCCAGACATCTGGTTTTTTC	5	-	517	918
ENSDARG00000010487	ENSDART00000011447	15	2	2	GACTCCAGCCAAAATAAGATTCT	5	-	170	1047
ENSDARG00000010487	ENSDART00000011447	15	3	3	TACTTCCACCATGGGGTTGAGGAA	6	-	313	1047
ENSDARG00000010487	ENSDART00000011447	15	3	3	TACTTCCACCATGGGGTTGAGGA	5	-	314	1047
ENSDARG00000010487	ENSDART00000011447	15	7	7	AACTTCAGAAGCACTGTTGGAGGA	6	-	741	1047
ENSDARG00000010487	ENSDART00000011447	15	8	8	GGCGACATCTCAGAGAAGCAGTA	5	-	898	1047
ENSDARG00000010487	ENSDART00000011447	15	9	9	GGCCACTTATTTGGAGCTGAAGTA	6	-	1042	1047
ENSDARG00000010487	ENSDART00000011447	15	9	9	CCCCGCTGCCCTTCAGGCCGTCGAA	7	-	1009	1047
ENSDARG00000010610	ENSDART00000004200	15	1	1	TCCAAAGACACGGGGGACTTGGAA	6	+	232	2139
ENSDARG00000010610	ENSDART00000004200	15	1	1	GAATCCGGCTGGATGGCGGTTTG	5	+	353	2139
ENSDARG00000010610	ENSDART00000004200	15	1	1	AGCACCGACGTCCAGGCCGTGTTG	6	+	160	2139
ENSDARG00000010610	ENSDART00000004200	15	1	1	AGACCCGCCGGGCCATTGCTGAGAC	7	+	257	2139
ENSDARG00000010610	ENSDART00000004200	15	1	1	ACCGACGTCCAGGCCGTGTTGGAC	6	+	163	2139
ENSDARG00000010610	ENSDART00000004200	15	1	1	TTCCAAAGACACGGGGGACTTGGAA	7	+	231	2139
ENSDARG00000010610	ENSDART00000004200	15	2	2	TGCAACACCTGCTGCCTCTGCTGGA	7	+	977	2139
ENSDARG00000010610	ENSDART00000004200	15	2	2	TCCTGCGACACTGTGCTGTCGCC	5	+	662	2139
ENSDARG00000010610	ENSDART00000004200	15	2	2	GGCTGCTAATAGAGAGATGGAGAA	6	+	828	2139
ENSDARG00000010610	ENSDART00000004200	15	2	2	GGCAAATGCATCGCTGCTTTTTAC	6	+	1018	2139
ENSDARG00000010610	ENSDART00000004200	15	2	2	AGCGTCTAATGATCGAGAAGCAGGC	7	+	722	2139
ENSDARG00000010610	ENSDART00000004200	15	2	2	ACACCATCCTGTACTGGTGCCGTG	6	+	623	2139
ENSDARG00000010610	ENSDART00000004200	15	2	2	GACACCATCCTGTACTGGTGCCGTG	7	+	622	2139
ENSDARG00000010610	ENSDART00000004200	15	2	2	CTCATCACCAATGGGGCGCTGGA	5	+	601	2139
ENSDARG00000010610	ENSDART00000004200	15	3	3	GCCACCGTCTGCTCTCTGGCTAA	5	+	1147	2139
ENSDARG00000010610	ENSDART00000004200	15	4	4	GGCTCACTCGCAAGAGGCTAGTGT	6	+	1376	2139
ENSDARG00000010610	ENSDART00000004200	15	6	6	GACAAATGCATGGGTGACGTGGCT	6	+	1864	2139
ENSDARG00000010610	ENSDART00000004200	15	6	6	GTCTTCATCGACGTGGAGAAGCT	5	+	1756	2139
ENSDARG00000010610	ENSDART00000004200	15	6	6	TTCATCGACGTGGAGAAGCTGGA	5	+	1759	2139
ENSDARG00000010764	ENSDART00000011737	15	1	1	GAATCAGACTCTTGATGAAGATGAA	7	-	16	510
ENSDARG00000010764	ENSDART00000011737	15	3	3	TCCGTCATCACCACCTGCTGCCTCT	7	-	176	510
ENSDARG00000010764	ENSDART00000011737	15	4	4	CGCTCCTTCATTGAGCTGTGGAA	5	-	292	510
ENSDARG00000010764	ENSDART00000011737	15	4	4	AGCGTCCGCTGGGGTTTTTGGCA	5	-	375	510
ENSDARG00000010764	ENSDART00000011737	15	4	4	AGAAGCGTCCGCTGGGGTTTTTGGC	7	-	376	510
ENSDARG00000010764	ENSDART00000011737	15	4	4	AGAAGCGTCCGCTGGGGTTTTTG	5	-	378	510
ENSDARG00000010767	ENSDART00000004338	15	2	2	GTCGCCAGCCCGACTGAAGGAGGG	6	+	142	2976
ENSDARG00000010767	ENSDART00000004338	15	3	3	TACGTCATCCCTGGTGGAGGTGCG	6	+	672	2976
ENSDARG00000010767	ENSDART00000004338	15	3	3	TGCCCAAAATGTACTGCGGTGCA	5	+	731	2976
ENSDARG00000010767	ENSDART00000004338	15	4	4	TTCTTCAGACGTGGGCTGCCGTA	5	+	858	2976
ENSDARG00000010767	ENSDART00000004338	15	5	5	CACAACCCCAGCCCGGAGCAGGC	5	+	1267	2976
ENSDARG00000010767	ENSDART00000004338	15	5	5	ACACAACCCCAGCCCGGAGCAGGC	6	+	1266	2976
ENSDARG00000010767	ENSDART00000004338	15	5	5	ACCACCAACCAGGCCGGTGAGTGT	6	+	1306	2976
ENSDARG00000010767	ENSDART00000004338	15	5	5	CTCACCACCAACCAGGCCGGTGAG	6	+	1303	2976
ENSDARG00000010767	ENSDART00000004338	15	6	6	CCCAACGGCGTCATTCTGGAGTA	5	+	1402	2976
ENSDARG00000010767	ENSDART00000004338	15	6	6	GTCAAATACTACGAGAAGGTGAA	5	+	1429	2976
ENSDARG00000010767	ENSDART00000004338	15	7	7	CACCGCAGCAGGATATGGAGATTTC	7	+	1551	2976
ENSDARG00000010767	ENSDART00000004338	15	7	7	TTCAGCACCAACACTGGTGAGAG	5	+	1591	2976
ENSDARG00000010767	ENSDART00000004338	15	8	8	GGCAGCTCCTGTTGTTGGAGGAGTC	7	+	1608	2976
ENSDARG00000010767	ENSDART00000004338	15	8	8	TGCTGCTGCTTCTGGTAGCTGGA	5	+	1646	2976
ENSDARG00000010767	ENSDART00000004338	15	8	8	TGCTGCTTCTGGTAGCTGGATGT	5	+	1649	2976
ENSDARG00000010767	ENSDART00000004338	15	10	10	GCCATCAGAGAGTTTGCGAAGGA	5	+	1843	2976
ENSDARG00000010767	ENSDART00000004338	15	11	11	ACATCATTCACCTGGAGGGCGTC	5	+	2063	2976
ENSDARG00000010767	ENSDART00000004338	15	13	13	TTCACCGTCATTCAGCTGGTGGG	5	+	2173	2976
ENSDARG00000010767	ENSDART00000004338	15	13	13	TTCACCGTCATTCAGCTGGTGGGCA	7	+	2173	2976
ENSDARG00000010767	ENSDART00000004338	15	14	14	TACGGCATCGTCATGTGGGAAGTG	6	+	2449	2976
ENSDARG00000010767	ENSDART00000004338	15	14	14	CACCTCAGCTAGTGATGTGTGGAG	6	+	2424	2976
ENSDARG00000010767	ENSDART00000004338	15	15	15	CGCTCAAGAGGACGGCAGGAGAC	5	+	2681	2976
ENSDARG00000010767	ENSDART00000004338	15	15	15	CTCTGCATCAGCTCATGCTGGAGTG	7	+	2576	2976
ENSDARG00000010767	ENSDART00000004338	15	15	15	GAAGGCTACCGGTTGCCGCCGCC	5	+	2536	2976
ENSDARG00000010767	ENSDART00000004338	15	15	15	TCCTGCCACGCTCAAGAGGACGGC	6	+	2673	2976
ENSDARG00000010767	ENSDART00000004338	15	16	16	GAAAACTTCAACACCGCAGGCTAC	6	+	2815	2976
ENSDARG00000010767	ENSDART00000004338	15	16	16	TGCTCCGCCCCTTCTTTGGCTTC	5	+	2749	2976
ENSDARG00000010767	ENSDART00000004338	15	16	16	GAATGCTCCGCCCCTTCTTTGGCT	6	+	2746	2976
ENSDARG00000010767	ENSDART00000004338	15	16	16	AACACCGCAGGCTACAGCAGCATAG	7	+	2824	2976
ENSDARG00000010782	ENSDART00000018036	15	1	1	ACCTGCACAGTTTAAGGTGTTGAC	6	+	120	873
ENSDARG00000010782	ENSDART00000018036	15	4	4	ATCTGCAACTACTGGAATGGTAA	5	+	499	873
ENSDARG00000010782	ENSDART00000018036	15	6	6	TTATGCACATAGAGAAGCTGGTTTT	7	+	617	873
ENSDARG00000011083	ENSDART00000059601	15	2	2	ACATACACCGGTCCAGGCTGATAG	6	-	371	987
ENSDARG00000011083	ENSDART00000059601	15	2	2	AACTCCTGCTGCATTGTGTTGTTC	6	-	60	987
ENSDARG00000011083	ENSDART00000059601	15	2	2	AACTCCTGCTGCATTGTGTTGTT	5	-	61	987
ENSDARG00000011083	ENSDART00000059601	15	3	3	ACCAGCAGCAGAGACTGTTTGAGCT	7	-	872	987
ENSDARG00000011113	ENSDART00000012872	15	1	1	GGCCTCAGAGCACTTGTGTAGTTG	6	-	111	1581
ENSDARG00000011113	ENSDART00000012872	15	1	1	GGCCTCAGAGCACTTGTGTAGTT	5	-	112	1581
ENSDARG00000011113	ENSDART00000012872	15	3	3	AGAGGCACATTCTCAGATGGAGGC	6	-	861	1581
ENSDARG00000011113	ENSDART00000012872	15	3	3	GACGTCCACTTTACAGGAGCTTTT	6	-	445	1581
ENSDARG00000011113	ENSDART00000012872	15	3	3	CACAGCATCCATACAGAATGATGT	6	-	629	1581
ENSDARG00000011113	ENSDART00000012872	15	3	3	GGCATCAAAGGGGAAGAAGGAGAC	6	-	466	1581
ENSDARG00000011113	ENSDART00000012872	15	4	4	TCCTCAAGCAGCTTCGGAGATGTG	6	-	1188	1581
ENSDARG00000011113	ENSDART00000012872	15	4	4	GGCTGCGGCGTCATGCAGTTTTC	5	-	1057	1581
ENSDARG00000011113	ENSDART00000012872	15	4	4	TTCACCCACTTCGTAGACGAAGCA	6	-	1036	1581
ENSDARG00000011113	ENSDART00000012872	15	4	4	GTTTTCACCCACTTCGTAGACGAA	6	-	1039	1581
ENSDARG00000011113	ENSDART00000012872	15	4	4	GGCCCAGTCTGGAACAGGTTTGGCA	7	-	978	1581
ENSDARG00000011113	ENSDART00000012872	15	4	4	ACCCCATACCGACAGGTGGGATGTT	7	-	1259	1581
ENSDARG00000011113	ENSDART00000012872	15	4	4	AGCAGCTTCGGAGATGTGGCTTCT	6	-	1182	1581
ENSDARG00000011113	ENSDART00000012872	15	4	4	AGCAGCTTCGGAGATGTGGCTTC	5	-	1183	1581
ENSDARG00000011113	ENSDART00000012872	15	4	4	ACCCCATACCGACAGGTGGGATGT	6	-	1260	1581
ENSDARG00000011463	ENSDART00000008825	15	1	1	GACCGCATCACGCCTCTGCAGAA	5	-	17	1392
ENSDARG00000011463	ENSDART00000008825	15	3	3	CACTCCTGCACGCCGCGGTTTTC	5	-	253	1392
ENSDARG00000011463	ENSDART00000008825	15	3	3	AGACACTCCTGCACGCCGCGGTT	5	-	256	1392
ENSDARG00000011463	ENSDART00000008825	15	6	6	TCCAACAGCTGGTCCGGTGCAGTG	6	-	633	1392
ENSDARG00000011463	ENSDART00000008825	15	6	6	GACTCCCGCCCTGTCGCTGCAGCT	6	-	710	1392
ENSDARG00000011463	ENSDART00000008825	15	7	7	TGCTGCAGACAGTGAGCTGCTGTT	6	-	810	1392
ENSDARG00000011463	ENSDART00000008825	15	7	7	GCACGCACCGATGGTGATGTGGTG	6	-	841	1392
ENSDARG00000011463	ENSDART00000008825	15	7	7	CTCATCCTCACGCCGAAGAAGAA	5	-	743	1392
ENSDARG00000011463	ENSDART00000008825	15	7	7	TACTCATCCTCACGCCGAAGAAGAA	7	-	743	1392
ENSDARG00000011463	ENSDART00000008825	15	8	8	CGCCCCAGCTGACCACGCCGGTGAG	7	-	1300	1392
ENSDARG00000011463	ENSDART00000008825	15	8	8	AGACGCTCCGCCAGGTTTGCGTCT	6	-	1035	1392
ENSDARG00000011463	ENSDART00000008825	15	8	8	ACCGGCAGCTGCACCTTGCGCAGGA	7	-	1130	1392
ENSDARG00000011463	ENSDART00000008825	15	8	8	TTCTGCTCCACCACCGGCAGCTGCA	7	-	1142	1392
ENSDARG00000011463	ENSDART00000020921	15	1	1	GACCGCATCACGCCTCTGCAGAA	5	-	29	1251
ENSDARG00000011463	ENSDART00000020921	15	3	3	CACTCCTGCACGCCGCGGTTTTC	5	-	265	1251
ENSDARG00000011463	ENSDART00000020921	15	3	3	AGACACTCCTGCACGCCGCGGTT	5	-	268	1251
ENSDARG00000011463	ENSDART00000020921	15	7	7	GACTCCCGCCCTGTCGCTGCAGCT	6	-	554	1251
ENSDARG00000011463	ENSDART00000020921	15	8	8	TGCTGCAGACAGTGAGCTGCTGTT	6	-	654	1251
ENSDARG00000011463	ENSDART00000020921	15	8	8	TACTCATCCTCACGCCGAAGAAGAA	7	-	587	1251
ENSDARG00000011463	ENSDART00000020921	15	8	8	CTCATCCTCACGCCGAAGAAGAA	5	-	587	1251
ENSDARG00000011463	ENSDART00000020921	15	8	8	GCACGCACCGATGGTGATGTGGTG	6	-	685	1251
ENSDARG00000011463	ENSDART00000020921	15	9	9	TTCTGCTCCACCACCGGCAGCTGCA	7	-	986	1251
ENSDARG00000011463	ENSDART00000020921	15	9	9	AGACGCTCCGCCAGGTTTGCGTCT	6	-	879	1251
ENSDARG00000011463	ENSDART00000020921	15	9	9	ACCGGCAGCTGCACCTTGCGCAGGA	7	-	974	1251
ENSDARG00000011463	ENSDART00000020921	15	9	9	CGCCCCAGCTGACCACGCCGGTGAG	7	-	1144	1251
ENSDARG00000011463	ENSDART00000020921	15	10	10	CCCCCCAAAATGAATGTTGTCTTC	6	-	1246	1251
ENSDARG00000011463	ENSDART00000020921	15	10	10	CCCCCAAAATGAATGTTGTCTTC	5	-	1246	1251
ENSDARG00000011463	ENSDART00000059479	15	1	1	GACCGCATCACGCCTCTGCAGAA	5	-	23	1422
ENSDARG00000011463	ENSDART00000059479	15	3	3	AGACACTCCTGCACGCCGCGGTT	5	-	262	1422
ENSDARG00000011463	ENSDART00000059479	15	3	3	CACTCCTGCACGCCGCGGTTTTC	5	-	259	1422
ENSDARG00000011463	ENSDART00000059479	15	5	5	TCCAACAGCTGGTCCGGTGCAGTG	6	-	633	1422
ENSDARG00000011463	ENSDART00000059479	15	5	5	GACTCCCGCCCTGTCGCTGCAGCT	6	-	710	1422
ENSDARG00000011463	ENSDART00000059479	15	6	6	TACTCATCCTCACGCCGAAGAAGAA	7	-	743	1422
ENSDARG00000011463	ENSDART00000059479	15	6	6	TGCTGCAGACAGTGAGCTGCTGTT	6	-	810	1422
ENSDARG00000011463	ENSDART00000059479	15	6	6	CTCATCCTCACGCCGAAGAAGAA	5	-	743	1422
ENSDARG00000011463	ENSDART00000059479	15	6	6	GCACGCACCGATGGTGATGTGGTG	6	-	841	1422
ENSDARG00000011463	ENSDART00000059479	15	7	7	CGCCCCAGCTGACCACGCCGGTGAG	7	-	1300	1422
ENSDARG00000011463	ENSDART00000059479	15	7	7	AGACGCTCCGCCAGGTTTGCGTCT	6	-	1035	1422
ENSDARG00000011463	ENSDART00000059479	15	7	7	ACCGGCAGCTGCACCTTGCGCAGGA	7	-	1130	1422
ENSDARG00000011463	ENSDART00000059479	15	7	7	TTCTGCTCCACCACCGGCAGCTGCA	7	-	1142	1422
ENSDARG00000011463	ENSDART00000075655	15	1	1	GACCGCATCACGCCTCTGCAGAA	5	-	17	1263
ENSDARG00000011463	ENSDART00000075655	15	3	3	CACTCCTGCACGCCGCGGTTTTC	5	-	253	1263
ENSDARG00000011463	ENSDART00000075655	15	3	3	AGACACTCCTGCACGCCGCGGTT	5	-	256	1263
ENSDARG00000011463	ENSDART00000075655	15	7	7	GACTCCCGCCCTGTCGCTGCAGCT	6	-	527	1263
ENSDARG00000011463	ENSDART00000075655	15	8	8	TGCTGCAGACAGTGAGCTGCTGTT	6	-	627	1263
ENSDARG00000011463	ENSDART00000075655	15	8	8	TACTCATCCTCACGCCGAAGAAGAA	7	-	560	1263
ENSDARG00000011463	ENSDART00000075655	15	8	8	GCACGCACCGATGGTGATGTGGTG	6	-	658	1263
ENSDARG00000011463	ENSDART00000075655	15	8	8	CTCATCCTCACGCCGAAGAAGAA	5	-	560	1263
ENSDARG00000011463	ENSDART00000075655	15	9	9	CGCCCCAGCTGACCACGCCGGTGAG	7	-	1117	1263
ENSDARG00000011463	ENSDART00000075655	15	9	9	AGACGCTCCGCCAGGTTTGCGTCT	6	-	852	1263
ENSDARG00000011463	ENSDART00000075655	15	9	9	ACCGGCAGCTGCACCTTGCGCAGGA	7	-	947	1263
ENSDARG00000011463	ENSDART00000075655	15	9	9	TTCTGCTCCACCACCGGCAGCTGCA	7	-	959	1263
ENSDARG00000011463	ENSDART00000099206	15	1	1	GACCGCATCACGCCTCTGCAGAA	5	-	17	1368
ENSDARG00000011463	ENSDART00000099206	15	3	3	CACTCCTGCACGCCGCGGTTTTC	5	-	253	1368
ENSDARG00000011463	ENSDART00000099206	15	3	3	AGACACTCCTGCACGCCGCGGTT	5	-	256	1368
ENSDARG00000011463	ENSDART00000099206	15	6	6	TCCAACAGCTGGTCCGGTGCAGTG	6	-	633	1368
ENSDARG00000011463	ENSDART00000099206	15	6	6	GACTCCCGCCCTGTCGCTGCAGCT	6	-	710	1368
ENSDARG00000011463	ENSDART00000099206	15	7	7	TACTCATCCTCACGCCGAAGAAGAA	7	-	743	1368
ENSDARG00000011463	ENSDART00000099206	15	7	7	GCACGCACCGATGGTGATGTGGTG	6	-	841	1368
ENSDARG00000011463	ENSDART00000099206	15	7	7	TGCTGCAGACAGTGAGCTGCTGTT	6	-	810	1368
ENSDARG00000011463	ENSDART00000099206	15	7	7	CTCATCCTCACGCCGAAGAAGAA	5	-	743	1368
ENSDARG00000011463	ENSDART00000099206	15	8	8	CGCCCCAGCTGACCACGCCGGTGAG	7	-	1288	1368
ENSDARG00000011463	ENSDART00000099206	15	8	8	AGACGCTCCGCCAGGTTTGCGTCT	6	-	1023	1368
ENSDARG00000011463	ENSDART00000099206	15	8	8	ACCGGCAGCTGCACCTTGCGCAGGA	7	-	1118	1368
ENSDARG00000011463	ENSDART00000099206	15	8	8	TTCTGCTCCACCACCGGCAGCTGCA	7	-	1130	1368
ENSDARG00000011581	ENSDART00000059786	15	1	1	CTCCTCTACTGCCTTTCTGTAAAC	6	-	307	723
ENSDARG00000011581	ENSDART00000059786	15	1	1	CACTTCATCTTGCAGTTGTTTTGCT	7	-	639	723
ENSDARG00000011581	ENSDART00000059786	15	1	1	CACTTCATCTTGCAGTTGTTTTG	5	-	641	723
ENSDARG00000011581	ENSDART00000059786	15	1	1	ACCTGCTACTGAAGATCTGAATTC	6	-	676	723
ENSDARG00000011581	ENSDART00000059786	15	1	1	AAACACCTCAATGCTTGTGTCTCT	6	-	400	723
ENSDARG00000011581	ENSDART00000059786	15	1	1	GTTCACCACAGTGATGTGTCTTC	5	-	143	723
ENSDARG00000011581	ENSDART00000099491	15	1	1	ACACACTGCAAAGTCTGCTTTGAG	6	-	90	1260
ENSDARG00000011581	ENSDART00000099491	15	4	4	ACATACCCAAATAATTTGTGCATTG	7	-	628	1260
ENSDARG00000011581	ENSDART00000099491	15	5	5	ATCTTCAGCTCTGAGAGGTGATGTT	7	-	653	1260
ENSDARG00000011581	ENSDART00000099491	15	5	5	GTTCACCACAGTGATGTGTCTTC	5	-	797	1260
ENSDARG00000011879	ENSDART00000026567	15	1	1	TTCCTATCCATAAGTAGCAGTAGCA	7	+	37	1695
ENSDARG00000011879	ENSDART00000026567	15	1	1	AGCTCACCATCTCCTTCTGCAGGC	6	+	61	1695
ENSDARG00000011879	ENSDART00000026567	15	2	2	CACCAAAGCAATGGTGGAGAAGGG	6	+	145	1695
ENSDARG00000011879	ENSDART00000026567	15	2	2	GTCACCAAAGCAATGGTGGAGAA	5	+	143	1695
ENSDARG00000011879	ENSDART00000026567	15	2	2	ACCAAAGCAATGGTGGAGAAGGG	5	+	146	1695
ENSDARG00000011879	ENSDART00000026567	15	2	2	GAAATCGCCAGTGCTGATGGGTTG	6	+	379	1695
ENSDARG00000011879	ENSDART00000026567	15	5	5	GTATCCTTATCTTCCTGGCTTTGAG	7	+	686	1695
ENSDARG00000011879	ENSDART00000026567	15	6	6	GAACCCAGCGAAGGTGGAGAAGAT	6	+	900	1695
ENSDARG00000011879	ENSDART00000026567	15	6	6	AGACGCAAAGATCCTCTGACTGT	5	+	946	1695
ENSDARG00000011879	ENSDART00000026567	15	6	6	AACAAATGCTTTGAGAAGGTGGA	5	+	832	1695
ENSDARG00000011879	ENSDART00000026567	15	7	7	GAAATCAACAATGATGTTGATGCT	6	+	1390	1695
ENSDARG00000012054	ENSDART00000012502	15	1	1	AACTGCATCACAATGTGGGTGTA	5	+	43	855
ENSDARG00000012054	ENSDART00000012502	15	1	1	TGCATCACAATGTGGGTGTATTT	5	+	46	855
ENSDARG00000012054	ENSDART00000012502	15	1	1	GACTTCCTCCTTTGCCTTTGTTTAC	7	+	130	855
ENSDARG00000012054	ENSDART00000012502	15	2	2	CTCTACATCAATTCAAGCATTGTGC	7	+	723	855
ENSDARG00000012054	ENSDART00000012502	15	2	2	ACATACTTATTAACTGTGTGGCC	5	+	476	855
ENSDARG00000012177	ENSDART00000008273	15	3	3	CAATCACACCATCGGCGTTGAGTTC	7	+	120	639
ENSDARG00000012177	ENSDART00000008273	15	5	5	AACATCGTCATCATCCTGTGCGGAA	7	+	346	639
ENSDARG00000012177	ENSDART00000008273	15	7	7	TGCTGCACAGACCAAGCAGCAGTG	6	+	618	639
ENSDARG00000012177	ENSDART00000008273	15	7	7	GACAGCCCCGGGGCTCTGCTGCA	5	+	602	639
ENSDARG00000012336	ENSDART00000025304	15	1	1	AACTGCACAAGATCCTGGAGACGCG	7	+	101	402
ENSDARG00000012336	ENSDART00000102067	15	4	4	AACCAACCAGCAAACAGCAGGGTAA	7	+	315	1668
ENSDARG00000012336	ENSDART00000102067	15	8	8	AGCCACAGCTTCAGAGAAGGAGCA	6	+	663	1668
ENSDARG00000012336	ENSDART00000102067	15	8	8	TGCTCAAACAAGTGACTGTGCAGGG	7	+	698	1668
ENSDARG00000012336	ENSDART00000102067	15	9	9	GGCCACATCACTGAAGGAGTGTGC	6	+	751	1668
ENSDARG00000012336	ENSDART00000102067	15	9	9	GTAGGCCACATCACTGAAGGAGTG	6	+	748	1668
ENSDARG00000012336	ENSDART00000102067	15	12	12	CTCTGCTAAGAGAGGTTTTGGCA	5	+	1052	1668
ENSDARG00000012336	ENSDART00000102067	15	13	13	AACTCCCTCTACATGATGAAGAC	5	+	1219	1668
ENSDARG00000012336	ENSDART00000102067	15	13	13	ATCCTCGACCCGCTGCTGCAGCT	5	+	1141	1668
ENSDARG00000012336	ENSDART00000102067	15	14	14	CTAATCAACGAGCAGGCGTCTTT	5	+	1318	1668
ENSDARG00000012336	ENSDART00000102067	15	14	14	CACACCGCAGATCAGGTGATGAA	5	+	1390	1668
ENSDARG00000012336	ENSDART00000102067	15	14	14	ACACTCTAATCAACGAGCAGGCGTC	7	+	1313	1668
ENSDARG00000012336	ENSDART00000102067	15	14	14	ACACACCGCAGATCAGGTGATGAA	6	+	1389	1668
ENSDARG00000012336	ENSDART00000102067	15	18	18	GTCCACAGAGCTGGTGTGCGGTG	5	+	1551	1668
ENSDARG00000012336	ENSDART00000102067	15	18	18	GTCCACAGAGCTGGTGTGCGGTGCG	7	+	1551	1668
ENSDARG00000012336	ENSDART00000102067	15	18	18	TACAAACACCTATAAAGACGCAGAG	7	+	1608	1668
ENSDARG00000012336	ENSDART00000102067	15	18	18	ACAAACACCTATAAAGACGCAGAG	6	+	1609	1668
ENSDARG00000012336	ENSDART00000102069	15	1	1	AACTGCACAAGATCCTGGAGACGCG	7	+	101	405
ENSDARG00000012336	ENSDART00000102071	15	7	7	AACCAACCAGCAAACAGCAGGGTAA	7	+	441	1800
ENSDARG00000012336	ENSDART00000102071	15	11	11	TGCTCAAACAAGTGACTGTGCAGGG	7	+	824	1800
ENSDARG00000012336	ENSDART00000102071	15	11	11	AGCCACAGCTTCAGAGAAGGAGCA	6	+	789	1800
ENSDARG00000012336	ENSDART00000102071	15	12	12	GTAGGCCACATCACTGAAGGAGTG	6	+	874	1800
ENSDARG00000012336	ENSDART00000102071	15	12	12	GGCCACATCACTGAAGGAGTGTGC	6	+	877	1800
ENSDARG00000012336	ENSDART00000102071	15	15	15	CTCTGCTAAGAGAGGTTTTGGCA	5	+	1178	1800
ENSDARG00000012336	ENSDART00000102071	15	16	16	ATCCTCGACCCGCTGCTGCAGCT	5	+	1267	1800
ENSDARG00000012336	ENSDART00000102071	15	16	16	AACTCCCTCTACATGATGAAGAC	5	+	1345	1800
ENSDARG00000012336	ENSDART00000102071	15	17	17	CACACCGCAGATCAGGTGATGAA	5	+	1516	1800
ENSDARG00000012336	ENSDART00000102071	15	17	17	CTAATCAACGAGCAGGCGTCTTT	5	+	1444	1800
ENSDARG00000012336	ENSDART00000102071	15	17	17	ACACTCTAATCAACGAGCAGGCGTC	7	+	1439	1800
ENSDARG00000012336	ENSDART00000102071	15	17	17	ACACACCGCAGATCAGGTGATGAA	6	+	1515	1800
ENSDARG00000012336	ENSDART00000102071	15	20	20	TACAAACACCTATAAAGACGCAGAG	7	+	1740	1800
ENSDARG00000012336	ENSDART00000102071	15	20	20	GTCCACAGAGCTGGTGTGCGGTGCG	7	+	1683	1800
ENSDARG00000012336	ENSDART00000102071	15	20	20	GTCCACAGAGCTGGTGTGCGGTG	5	+	1683	1800
ENSDARG00000012336	ENSDART00000102071	15	20	20	ACAAACACCTATAAAGACGCAGAG	6	+	1741	1800
ENSDARG00000012381	ENSDART00000031418	15	2	1	TACCAAACACAGTGTTAGAAGGG	5	-	195	1950
ENSDARG00000012381	ENSDART00000031418	15	2	1	GAAAGCGACGTAGCTGGGGGTCGTT	7	-	117	1950
ENSDARG00000012381	ENSDART00000031418	15	2	1	TCCCACACATGAGTAGGTGGTGCC	6	-	43	1950
ENSDARG00000012381	ENSDART00000031418	15	2	1	AGATTCCCACACATGAGTAGGTGGT	7	-	46	1950
ENSDARG00000012381	ENSDART00000031418	15	2	1	AGATTCCCACACATGAGTAGGTG	5	-	48	1950
ENSDARG00000012381	ENSDART00000031418	15	2	1	ACCAAACACAGTGTTAGAAGGGTTC	7	-	192	1950
ENSDARG00000012381	ENSDART00000031418	15	2	1	TTACCAAACACAGTGTTAGAAGGG	6	-	195	1950
ENSDARG00000012381	ENSDART00000031418	15	2	1	TTCCCACACATGAGTAGGTGGTGCC	7	-	43	1950
ENSDARG00000012381	ENSDART00000031418	15	3	2	CTCCACTTCCATTTTGGGCTTGC	5	-	314	1950
ENSDARG00000012381	ENSDART00000031418	15	3	2	GTACTCCACTTCCATTTTGGGCT	5	-	317	1950
ENSDARG00000012381	ENSDART00000031418	15	4	3	TCCAGCATCTTTGGTGGCTTGGCG	6	-	481	1950
ENSDARG00000012381	ENSDART00000031418	15	5	4	TCCTCAAAACGGGCTCTGGTGAT	5	-	907	1950
ENSDARG00000012381	ENSDART00000031418	15	5	4	TACGGCTTCATCAGGGTTGATGC	5	-	1103	1950
ENSDARG00000012381	ENSDART00000031418	15	5	4	TACGGCTTCATCAGGGTTGATGCT	6	-	1102	1950
ENSDARG00000012381	ENSDART00000031418	15	5	4	CACCACCCAAATCAAAGATGAGGAC	7	-	601	1950
ENSDARG00000012381	ENSDART00000031418	15	5	4	CTCCTCAAAACGGGCTCTGGTGAT	6	-	907	1950
ENSDARG00000012381	ENSDART00000031418	15	6	5	ACACCCGGCTGGTTGTCTGAGTAG	6	-	1308	1950
ENSDARG00000012381	ENSDART00000031418	15	6	5	ACACCCGGCTGGTTGTCTGAGTA	5	-	1309	1950
ENSDARG00000012381	ENSDART00000031418	15	7	6	GCACACCACGAGGAGCAGGAGGG	5	-	1410	1950
ENSDARG00000012381	ENSDART00000031418	15	8	7	TACTTCATCCTCTGCTCTGTATTG	6	-	1588	1950
ENSDARG00000012381	ENSDART00000031418	15	8	7	TTCATCCTCTGCTCTGTATTGGTC	6	-	1585	1950
ENSDARG00000012381	ENSDART00000031418	15	9	8	GTCCACTTCCTCAATGGTAGGAC	5	-	1937	1950
ENSDARG00000012381	ENSDART00000031418	15	9	8	GTACTCATCTTTTTCTGCGGTCTGT	7	-	1770	1950
ENSDARG00000012407	ENSDART00000012611	15	1	1	CTCCACAACAACAACCGAAGAGTAC	7	-	633	1356
ENSDARG00000012407	ENSDART00000012611	15	1	1	CACCACAAATGACAAGAGGACTTC	6	-	23	1356
ENSDARG00000012407	ENSDART00000012611	15	2	2	CGCACCACAGCGTCGGGTCGGATTT	7	-	718	1356
ENSDARG00000012407	ENSDART00000012611	15	2	2	CACCACAGCGTCGGGTCGGATTT	5	-	718	1356
ENSDARG00000012407	ENSDART00000012611	15	2	2	GACTCCAACCAGCAGGTGGAGCT	5	-	1323	1356
ENSDARG00000012407	ENSDART00000012611	15	2	2	CACAGCGTCGGGTCGGATTTTAAC	6	-	714	1356
ENSDARG00000012407	ENSDART00000012611	15	2	2	CACAGCGTCGGGTCGGATTTTAA	5	-	715	1356
ENSDARG00000012407	ENSDART00000012611	15	2	2	ACCGACTCCAACCAGCAGGTGGA	5	-	1326	1356
ENSDARG00000012407	ENSDART00000012611	15	2	2	AAAGGCACAAATTCGGTGTTGAGCT	7	-	1028	1356
ENSDARG00000012407	ENSDART00000012611	15	2	2	AAAGGCACAAATTCGGTGTTGAG	5	-	1030	1356
ENSDARG00000012450	ENSDART00000018461	15	2	1	GCAGCCGCAGAAAAGACTAGGGC	5	+	36	1218
ENSDARG00000012450	ENSDART00000018461	15	2	1	AGCAGCCGCAGAAAAGACTAGGGC	6	+	35	1218
ENSDARG00000012450	ENSDART00000018461	15	6	5	GAAGCCTGCATGTGGGTGAGTGT	5	+	577	1218
ENSDARG00000012450	ENSDART00000018461	15	10	9	GCAAGCACATAGTGGAGCAGATGGT	7	+	947	1218
ENSDARG00000012450	ENSDART00000018461	15	11	10	AGCTTCACAACCCAGCAGGCGAT	5	+	1052	1218
ENSDARG00000012450	ENSDART00000018461	15	11	10	CAACCCAGCAGGCGATGGAGCAGCA	7	+	1059	1218
ENSDARG00000012450	ENSDART00000018461	15	11	10	CACAACCCAGCAGGCGATGGAGCA	6	+	1057	1218
ENSDARG00000012450	ENSDART00000018461	15	11	10	AACCCAGCAGGCGATGGAGCAGCA	6	+	1060	1218
ENSDARG00000012915	ENSDART00000019330	15	3	3	AACTACAGCACGGCATTCTGGGTCT	7	-	243	924
ENSDARG00000012915	ENSDART00000019330	15	4	4	GTCATCACCTACAGGCTGCAGAA	5	-	329	924
ENSDARG00000012915	ENSDART00000019330	15	7	7	TTCCAATAACTCTGGGAAGGCGTT	6	-	578	924
ENSDARG00000012915	ENSDART00000019330	15	9	9	GACTGCTACCGGACTTTTGCTGGC	6	-	742	924
ENSDARG00000012915	ENSDART00000019330	15	10	10	TTCTTCTCCATCGCTGCCTGAGCT	6	-	879	924
ENSDARG00000012968	ENSDART00000026476	15	1	1	GCCGCCTGCTTAAGTGCGTGTTT	5	+	86	711
ENSDARG00000012968	ENSDART00000026476	15	3	3	AGAAAAACCTGAAGGAGGTGTTT	5	+	569	711
ENSDARG00000012968	ENSDART00000026476	15	3	3	CTCAAAGTCATGGTGGAAGAAGTA	6	+	684	711
ENSDARG00000012982	ENSDART00000043343	15	4	4	GCCTCAGGCAATCCTTAGGTTGC	5	-	297	8265
ENSDARG00000012982	ENSDART00000043343	15	4	4	GAAGACGGCATTAAAGTTGTTGCA	6	-	448	8265
ENSDARG00000012982	ENSDART00000043343	15	4	4	AGCTGCGCAGCTGAGTGGCGTGT	5	-	396	8265
ENSDARG00000012982	ENSDART00000043343	15	4	4	AGCTGCGCAGCTGAGTGGCGTGTTG	7	-	394	8265
ENSDARG00000012982	ENSDART00000043343	15	4	4	AAAAGCACAGCAGAGGCGGAGCT	5	-	415	8265
ENSDARG00000012982	ENSDART00000043343	15	8	8	CTCTCCCCCTACTTCTTTGGTGAT	6	-	859	8265
ENSDARG00000012982	ENSDART00000043343	15	8	8	CTCCTCTCCCCCTACTTCTTTGGTG	7	-	861	8265
ENSDARG00000012982	ENSDART00000043343	15	8	8	TCCCCCTACTTCTTTGGTGATGCT	6	-	856	8265
ENSDARG00000012982	ENSDART00000043343	15	9	9	GTCTACAAATGACTTCTGTTGAT	5	-	896	8265
ENSDARG00000012982	ENSDART00000043343	15	10	10	TTAAAATGCTGGTTGTTGCGAGGAT	7	-	1181	8265
ENSDARG00000012982	ENSDART00000043343	15	12	12	GTCTGCAAACATGGTGCGTAGTT	5	-	1334	8265
ENSDARG00000012982	ENSDART00000043343	15	12	12	CTCGACCCAGTGTGTCTGCAAAC	5	-	1347	8265
ENSDARG00000012982	ENSDART00000043343	15	12	12	GTCTGCAAACATGGTGCGTAGTTC	6	-	1333	8265
ENSDARG00000012982	ENSDART00000043343	15	12	12	GAATCACTCGACCCAGTGTGTCTGC	7	-	1351	8265
ENSDARG00000012982	ENSDART00000043343	15	14	14	AGCTCAGCACTGTGGGTAAGAGGAA	7	-	1619	8265
ENSDARG00000012982	ENSDART00000043343	15	14	14	TTCACCTCCATGGCCTCTTGGGAA	6	-	1644	8265
ENSDARG00000012982	ENSDART00000043343	15	17	17	CTCCTCACAGAGATGCCTGAAAC	5	-	1988	8265
ENSDARG00000012982	ENSDART00000043343	15	17	17	CACACCTCCAGCTTGGTCTGAGCC	6	-	1908	8265
ENSDARG00000012982	ENSDART00000043343	15	17	17	ACACACCTCCAGCTTGGTCTGAGCC	7	-	1908	8265
ENSDARG00000012982	ENSDART00000043343	15	17	17	ACAGACACACCTCCAGCTTGGTCT	6	-	1913	8265
ENSDARG00000012982	ENSDART00000043343	15	18	18	CACCTCTACATTTCCAGCTGTAGGG	7	-	2166	8265
ENSDARG00000012982	ENSDART00000043343	15	19	19	ATCTTCCACTTTGTTTTTTGGGTG	6	-	2242	8265
ENSDARG00000012982	ENSDART00000043343	15	19	19	ATCTTCCACTTTGTTTTTTGGGT	5	-	2243	8265
ENSDARG00000012982	ENSDART00000043343	15	19	19	TCCATCTTCCACTTTGTTTTTTGGG	7	-	2244	8265
ENSDARG00000012982	ENSDART00000043343	15	20	20	AGACTCGGCGTGCTGCGCTGTTGGA	7	-	2321	8265
ENSDARG00000012982	ENSDART00000043343	15	21	21	CTCTACAAACAGAGTGTTTGCATCT	7	-	2628	8265
ENSDARG00000012982	ENSDART00000043343	15	23	23	CCCATCACCCAGTCTGTGAGGTA	5	-	2896	8265
ENSDARG00000012982	ENSDART00000043343	15	23	23	GACATCATCGTCCGCAGCTTGATTG	7	-	2925	8265
ENSDARG00000012982	ENSDART00000043343	15	24	24	GTCACCCTCCTCAGGCTGTAGAG	5	-	3017	8265
ENSDARG00000012982	ENSDART00000043343	15	24	24	ACCCTCCTCAGGCTGTAGAGGAA	5	-	3014	8265
ENSDARG00000012982	ENSDART00000043343	15	25	25	ATCTTCCTCAACCTCGCTGCAGTC	6	-	3112	8265
ENSDARG00000012982	ENSDART00000043343	15	25	25	TGCCGCAGAGATGCCAGTCGTCTAG	7	-	3170	8265
ENSDARG00000012982	ENSDART00000043343	15	27	27	TTCCTCTAAAGAGCGTCTGCATTG	6	-	3578	8265
ENSDARG00000012982	ENSDART00000043343	15	27	27	CACAACAGCTGATACAGCAGATGGC	7	-	3518	8265
ENSDARG00000012982	ENSDART00000043343	15	27	27	CACGTCACCTTGAAGCAGAAGGT	5	-	3625	8265
ENSDARG00000012982	ENSDART00000043343	15	27	27	GCCAGCTCCACCTCTTTGGAGAA	5	-	3550	8265
ENSDARG00000012982	ENSDART00000043343	15	28	28	CACTTCAAAACTGATCTGCTGCC	5	-	3710	8265
ENSDARG00000012982	ENSDART00000043343	15	28	28	CTCAACAGCGGCTCCAGAAGCTTCT	7	-	3662	8265
ENSDARG00000012982	ENSDART00000043343	15	28	28	AGCGGCTCCAGAAGCTTCTGTAGAT	7	-	3656	8265
ENSDARG00000012982	ENSDART00000043343	15	29	29	ACACACTGCGCAGCTGTGGAGGAA	6	-	3839	8265
ENSDARG00000012982	ENSDART00000043343	15	29	29	CACTGCGCAGCTGTGGAGGAAAC	5	-	3837	8265
ENSDARG00000012982	ENSDART00000043343	15	29	29	ACACACTGCGCAGCTGTGGAGGA	5	-	3840	8265
ENSDARG00000012982	ENSDART00000043343	15	29	29	GTTCTCCTCCAGGTTCTCTGCCTGT	7	-	3750	8265
ENSDARG00000012982	ENSDART00000043343	15	32	32	GGCTGCATCGAAGTTGCTTTTGAC	6	-	4171	8265
ENSDARG00000012982	ENSDART00000043343	15	33	33	GTTCACAGAATCACTTGGTGGAGAA	7	-	4224	8265
ENSDARG00000012982	ENSDART00000043343	15	34	34	TCCTCAAACTTTGAGCTGGTGAG	5	-	4459	8265
ENSDARG00000012982	ENSDART00000043343	15	34	34	TCCTCAAACTTTGAGCTGGTGAGGT	7	-	4457	8265
ENSDARG00000012982	ENSDART00000043343	15	34	34	CTCCTCAAACTTTGAGCTGGTGAG	6	-	4459	8265
ENSDARG00000012982	ENSDART00000043343	15	36	36	AAAGACCACAAACCATTTGGATAA	6	-	4744	8265
ENSDARG00000012982	ENSDART00000043343	15	36	36	CACAAACCATTTGGATAAGAAGTC	6	-	4738	8265
ENSDARG00000012982	ENSDART00000043343	15	37	37	ACATCCTTAGGCCTGATTTTGGT	5	-	5296	8265
ENSDARG00000012982	ENSDART00000043343	15	37	37	GTTCCCAGCGCGTGCGGATGTGGAT	7	-	5242	8265
ENSDARG00000012982	ENSDART00000043343	15	37	37	TACCTCAGACTGGGGTCGGAGCT	5	-	5359	8265
ENSDARG00000012982	ENSDART00000043343	15	38	38	AACTCCAGAGTGAGGTGGGGTTC	5	-	5524	8265
ENSDARG00000012982	ENSDART00000043343	15	39	39	TACATCTGCTTCTCGTTGATGGT	5	-	5713	8265
ENSDARG00000012982	ENSDART00000043343	15	41	41	AGCGGCCACGTCCAGAGAGTTGTTG	7	-	6039	8265
ENSDARG00000012982	ENSDART00000043343	15	41	41	GTCGTCCCACATGAGGTGCTGCT	5	-	5978	8265
ENSDARG00000012982	ENSDART00000043343	15	41	41	GCCACCAGCAGGGTGACGACGTG	5	-	6082	8265
ENSDARG00000012982	ENSDART00000043343	15	41	41	GGCCACGTCCAGAGAGTTGTTGAA	6	-	6037	8265
ENSDARG00000012982	ENSDART00000043343	15	42	42	AACTCAGTCAGACTCAGGCGCAGCA	7	-	6212	8265
ENSDARG00000012982	ENSDART00000043343	15	44	44	ACCACCAGCGCCCGAGGCTGAAGAG	7	-	6497	8265
ENSDARG00000012982	ENSDART00000043343	15	44	44	AACACCACCAGCGCCCGAGGCTGAA	7	-	6500	8265
ENSDARG00000012982	ENSDART00000043343	15	51	51	GAAACCCGCCTCATCTTTGGAGGT	6	-	7464	8265
ENSDARG00000012982	ENSDART00000043343	15	51	51	ACCCGCCTCATCTTTGGAGGTGTG	6	-	7461	8265
ENSDARG00000012982	ENSDART00000043343	15	51	51	AAACCCGCCTCATCTTTGGAGGT	5	-	7464	8265
ENSDARG00000012982	ENSDART00000043343	15	51	51	CCCGACTCCATGTCTGGTCTTTTTG	7	-	7430	8265
ENSDARG00000012982	ENSDART00000043343	15	51	51	CGCCTCATCTTTGGAGGTGTGGTG	6	-	7458	8265
ENSDARG00000012982	ENSDART00000043343	15	53	53	TACTCATACAAGATCCGCTGATGAA	7	-	7658	8265
ENSDARG00000012982	ENSDART00000043343	15	56	56	TTAACCACCAGCTCGGCGTAGTC	5	-	7933	8265
ENSDARG00000012982	ENSDART00000043343	15	56	56	TTAACCACCAGCTCGGCGTAGTCT	6	-	7932	8265
ENSDARG00000012982	ENSDART00000043343	15	57	57	TTCTCAGACGATCTTTTTGATGCT	6	-	8257	8265
ENSDARG00000012982	ENSDART00000080328	15	4	4	AAAAGCACAGCAGAGGCGGAGCT	5	-	415	8481
ENSDARG00000012982	ENSDART00000080328	15	4	4	AGCTGCGCAGCTGAGTGGCGTGTTG	7	-	394	8481
ENSDARG00000012982	ENSDART00000080328	15	4	4	AGCTGCGCAGCTGAGTGGCGTGT	5	-	396	8481
ENSDARG00000012982	ENSDART00000080328	15	4	4	GCCTCAGGCAATCCTTAGGTTGC	5	-	297	8481
ENSDARG00000012982	ENSDART00000080328	15	4	4	GAAGACGGCATTAAAGTTGTTGCA	6	-	448	8481
ENSDARG00000012982	ENSDART00000080328	15	8	8	CTCTCCCCCTACTTCTTTGGTGAT	6	-	859	8481
ENSDARG00000012982	ENSDART00000080328	15	8	8	TCCCCCTACTTCTTTGGTGATGCT	6	-	856	8481
ENSDARG00000012982	ENSDART00000080328	15	8	8	CTCCTCTCCCCCTACTTCTTTGGTG	7	-	861	8481
ENSDARG00000012982	ENSDART00000080328	15	9	9	GTCTACAAATGACTTCTGTTGAT	5	-	896	8481
ENSDARG00000012982	ENSDART00000080328	15	10	10	TTAAAATGCTGGTTGTTGCGAGGAT	7	-	1181	8481
ENSDARG00000012982	ENSDART00000080328	15	12	12	CTCGACCCAGTGTGTCTGCAAAC	5	-	1347	8481
ENSDARG00000012982	ENSDART00000080328	15	12	12	GAATCACTCGACCCAGTGTGTCTGC	7	-	1351	8481
ENSDARG00000012982	ENSDART00000080328	15	12	12	GTCTGCAAACATGGTGCGTAGTT	5	-	1334	8481
ENSDARG00000012982	ENSDART00000080328	15	12	12	GTCTGCAAACATGGTGCGTAGTTC	6	-	1333	8481
ENSDARG00000012982	ENSDART00000080328	15	14	14	AGCTCAGCACTGTGGGTAAGAGGAA	7	-	1613	8481
ENSDARG00000012982	ENSDART00000080328	15	14	14	TTCACCTCCATGGCCTCTTGGGAA	6	-	1638	8481
ENSDARG00000012982	ENSDART00000080328	15	19	19	CACACCTCCAGCTTGGTCTGAGCC	6	-	2049	8481
ENSDARG00000012982	ENSDART00000080328	15	19	19	CTCCTCACAGAGATGCCTGAAAC	5	-	2129	8481
ENSDARG00000012982	ENSDART00000080328	15	19	19	ACAGACACACCTCCAGCTTGGTCT	6	-	2054	8481
ENSDARG00000012982	ENSDART00000080328	15	19	19	ACACACCTCCAGCTTGGTCTGAGCC	7	-	2049	8481
ENSDARG00000012982	ENSDART00000080328	15	20	20	CACCTCTACATTTCCAGCTGTAGGG	7	-	2307	8481
ENSDARG00000012982	ENSDART00000080328	15	21	21	TCCATCTTCCACTTTGTTTTTTGGG	7	-	2385	8481
ENSDARG00000012982	ENSDART00000080328	15	21	21	AGACTCGGCGTGCTGCGCTGTTGGA	7	-	2537	8481
ENSDARG00000012982	ENSDART00000080328	15	21	21	ATCTTCCACTTTGTTTTTTGGGTG	6	-	2383	8481
ENSDARG00000012982	ENSDART00000080328	15	21	21	ATCTTCCACTTTGTTTTTTGGGT	5	-	2384	8481
ENSDARG00000012982	ENSDART00000080328	15	22	22	CTCTACAAACAGAGTGTTTGCATCT	7	-	2844	8481
ENSDARG00000012982	ENSDART00000080328	15	24	24	GACATCATCGTCCGCAGCTTGATTG	7	-	3141	8481
ENSDARG00000012982	ENSDART00000080328	15	24	24	CCCATCACCCAGTCTGTGAGGTA	5	-	3112	8481
ENSDARG00000012982	ENSDART00000080328	15	25	25	GTCACCCTCCTCAGGCTGTAGAG	5	-	3233	8481
ENSDARG00000012982	ENSDART00000080328	15	25	25	ACCCTCCTCAGGCTGTAGAGGAA	5	-	3230	8481
ENSDARG00000012982	ENSDART00000080328	15	26	26	TGCCGCAGAGATGCCAGTCGTCTAG	7	-	3386	8481
ENSDARG00000012982	ENSDART00000080328	15	26	26	ATCTTCCTCAACCTCGCTGCAGTC	6	-	3328	8481
ENSDARG00000012982	ENSDART00000080328	15	28	28	TTCCTCTAAAGAGCGTCTGCATTG	6	-	3794	8481
ENSDARG00000012982	ENSDART00000080328	15	28	28	GCCAGCTCCACCTCTTTGGAGAA	5	-	3766	8481
ENSDARG00000012982	ENSDART00000080328	15	28	28	CACAACAGCTGATACAGCAGATGGC	7	-	3734	8481
ENSDARG00000012982	ENSDART00000080328	15	28	28	CACGTCACCTTGAAGCAGAAGGT	5	-	3841	8481
ENSDARG00000012982	ENSDART00000080328	15	29	29	CTCAACAGCGGCTCCAGAAGCTTCT	7	-	3878	8481
ENSDARG00000012982	ENSDART00000080328	15	29	29	CACTTCAAAACTGATCTGCTGCC	5	-	3926	8481
ENSDARG00000012982	ENSDART00000080328	15	29	29	AGCGGCTCCAGAAGCTTCTGTAGAT	7	-	3872	8481
ENSDARG00000012982	ENSDART00000080328	15	30	30	ACACACTGCGCAGCTGTGGAGGAA	6	-	4055	8481
ENSDARG00000012982	ENSDART00000080328	15	30	30	CACTGCGCAGCTGTGGAGGAAAC	5	-	4053	8481
ENSDARG00000012982	ENSDART00000080328	15	30	30	ACACACTGCGCAGCTGTGGAGGA	5	-	4056	8481
ENSDARG00000012982	ENSDART00000080328	15	30	30	GTTCTCCTCCAGGTTCTCTGCCTGT	7	-	3966	8481
ENSDARG00000012982	ENSDART00000080328	15	33	33	GGCTGCATCGAAGTTGCTTTTGAC	6	-	4387	8481
ENSDARG00000012982	ENSDART00000080328	15	34	34	GTTCACAGAATCACTTGGTGGAGAA	7	-	4440	8481
ENSDARG00000012982	ENSDART00000080328	15	35	35	TCCTCAAACTTTGAGCTGGTGAGGT	7	-	4673	8481
ENSDARG00000012982	ENSDART00000080328	15	35	35	TCCTCAAACTTTGAGCTGGTGAG	5	-	4675	8481
ENSDARG00000012982	ENSDART00000080328	15	35	35	CTCCTCAAACTTTGAGCTGGTGAG	6	-	4675	8481
ENSDARG00000012982	ENSDART00000080328	15	37	37	CACAAACCATTTGGATAAGAAGTC	6	-	4954	8481
ENSDARG00000012982	ENSDART00000080328	15	37	37	AAAGACCACAAACCATTTGGATAA	6	-	4960	8481
ENSDARG00000012982	ENSDART00000080328	15	38	38	ACATCCTTAGGCCTGATTTTGGT	5	-	5512	8481
ENSDARG00000012982	ENSDART00000080328	15	38	38	TACCTCAGACTGGGGTCGGAGCT	5	-	5575	8481
ENSDARG00000012982	ENSDART00000080328	15	38	38	GTTCCCAGCGCGTGCGGATGTGGAT	7	-	5458	8481
ENSDARG00000012982	ENSDART00000080328	15	39	39	AACTCCAGAGTGAGGTGGGGTTC	5	-	5740	8481
ENSDARG00000012982	ENSDART00000080328	15	40	40	TACATCTGCTTCTCGTTGATGGT	5	-	5929	8481
ENSDARG00000012982	ENSDART00000080328	15	42	42	GTCGTCCCACATGAGGTGCTGCT	5	-	6194	8481
ENSDARG00000012982	ENSDART00000080328	15	42	42	GGCCACGTCCAGAGAGTTGTTGAA	6	-	6253	8481
ENSDARG00000012982	ENSDART00000080328	15	42	42	AGCGGCCACGTCCAGAGAGTTGTTG	7	-	6255	8481
ENSDARG00000012982	ENSDART00000080328	15	42	42	GCCACCAGCAGGGTGACGACGTG	5	-	6298	8481
ENSDARG00000012982	ENSDART00000080328	15	43	43	AACTCAGTCAGACTCAGGCGCAGCA	7	-	6428	8481
ENSDARG00000012982	ENSDART00000080328	15	45	45	AACACCACCAGCGCCCGAGGCTGAA	7	-	6716	8481
ENSDARG00000012982	ENSDART00000080328	15	45	45	ACCACCAGCGCCCGAGGCTGAAGAG	7	-	6713	8481
ENSDARG00000012982	ENSDART00000080328	15	52	52	AAACCCGCCTCATCTTTGGAGGT	5	-	7680	8481
ENSDARG00000012982	ENSDART00000080328	15	52	52	ACCCGCCTCATCTTTGGAGGTGTG	6	-	7677	8481
ENSDARG00000012982	ENSDART00000080328	15	52	52	GAAACCCGCCTCATCTTTGGAGGT	6	-	7680	8481
ENSDARG00000012982	ENSDART00000080328	15	52	52	CGCCTCATCTTTGGAGGTGTGGTG	6	-	7674	8481
ENSDARG00000012982	ENSDART00000080328	15	52	52	CCCGACTCCATGTCTGGTCTTTTTG	7	-	7646	8481
ENSDARG00000012982	ENSDART00000080328	15	54	54	TACTCATACAAGATCCGCTGATGAA	7	-	7874	8481
ENSDARG00000012982	ENSDART00000080328	15	57	57	TTAACCACCAGCTCGGCGTAGTCT	6	-	8148	8481
ENSDARG00000012982	ENSDART00000080328	15	57	57	TTAACCACCAGCTCGGCGTAGTC	5	-	8149	8481
ENSDARG00000012982	ENSDART00000080328	15	58	58	TTCTCAGACGATCTTTTTGATGCT	6	-	8473	8481
ENSDARG00000013047	ENSDART00000011946	15	1	1	AAACCACACGTGTGGATGGAGGA	5	+	32	1335
ENSDARG00000013047	ENSDART00000011946	15	1	1	GAAACCACACGTGTGGATGGAGGA	6	+	31	1335
ENSDARG00000013047	ENSDART00000011946	15	1	1	AGAAACCACACGTGTGGATGGAGGA	7	+	30	1335
ENSDARG00000013047	ENSDART00000011946	15	1	1	GAAACCACAAGTCTGGCAGGTGCA	6	+	53	1335
ENSDARG00000013047	ENSDART00000011946	15	2	2	GACCAAATCAGAGCAGCTGCTGAG	6	+	114	1335
ENSDARG00000013047	ENSDART00000011946	15	2	2	CACGACTTCACCATGAGGCCGGC	5	+	148	1335
ENSDARG00000013047	ENSDART00000011946	15	2	2	CAAATCAGAGCAGCTGCTGAGGAT	6	+	117	1335
ENSDARG00000013047	ENSDART00000011946	15	2	2	CAAATCAGAGCAGCTGCTGAGGA	5	+	117	1335
ENSDARG00000013047	ENSDART00000011946	15	4	4	CACAACAGACAACGTGATGCTGCG	6	+	411	1335
ENSDARG00000013047	ENSDART00000011946	15	4	4	ACAGACAACGTGATGCTGCGAGTGT	7	+	415	1335
ENSDARG00000013047	ENSDART00000011946	15	7	7	CACACCACCACCAAGCTGGCGTT	5	+	661	1335
ENSDARG00000013047	ENSDART00000011946	15	8	8	GTCTTCTTCTTCCTGCTGCAAAC	5	+	742	1335
ENSDARG00000013047	ENSDART00000011946	15	9	9	TCCGTCATCGAGTACGCCGCCGTC	6	+	973	1335
ENSDARG00000013047	ENSDART00000011946	15	9	9	TCCACCATCATCACCGGAGTCAAC	6	+	874	1335
ENSDARG00000013047	ENSDART00000011946	15	9	9	GTCTCCTACATCAAAGCGGTGGAC	6	+	913	1335
ENSDARG00000013047	ENSDART00000011946	15	10	10	GGCACCTACGGGCTGCCGGAGAA	5	+	1135	1335
ENSDARG00000013047	ENSDART00000011946	15	10	10	ACCACCTGCTACAGCGACGTGGAC	6	+	1099	1335
ENSDARG00000013150	ENSDART00000006288	15	3	2	TCCTCCAGAAGGGTGTAGGTTCT	5	-	283	3162
ENSDARG00000013150	ENSDART00000006288	15	3	2	TTCAACCACATGCTTTTTGGGAG	5	-	209	3162
ENSDARG00000013150	ENSDART00000006288	15	4	3	CTCATCTTCTTTTCCAGCTTTTTTT	7	-	468	3162
ENSDARG00000013150	ENSDART00000006288	15	4	3	CTCTCCTCCAGATCCTGAAGTCTCT	7	-	524	3162
ENSDARG00000013150	ENSDART00000006288	15	5	4	GTCCTCTTCAGCCATTTTGAGCC	5	-	647	3162
ENSDARG00000013150	ENSDART00000006288	15	6	5	TTCCTCAACTCTGGAAGCTGAAAAC	7	-	674	3162
ENSDARG00000013150	ENSDART00000006288	15	6	5	AGCTTCTCCTGCTCTCTTTTGGA	5	-	721	3162
ENSDARG00000013150	ENSDART00000006288	15	7	6	GCCCCAAACTGCAGTGTGGCAGTG	6	-	1029	3162
ENSDARG00000013150	ENSDART00000006288	15	7	6	GGCCCCAAACTGCAGTGTGGCAGTG	7	-	1029	3162
ENSDARG00000013150	ENSDART00000006288	15	7	6	CTCCACCGCCCTCTCTGGGAGTCT	6	-	974	3162
ENSDARG00000013150	ENSDART00000006288	15	7	6	TCCACCGCCCTCTCTGGGAGTCT	5	-	974	3162
ENSDARG00000013150	ENSDART00000006288	15	8	7	GTCGTCTTCCCAGAGCCGGTTTC	5	-	1315	3162
ENSDARG00000013150	ENSDART00000006288	15	9	8	GGCTGCCACTCTTCGAGGTTGAGTA	7	-	1398	3162
ENSDARG00000013150	ENSDART00000006288	15	9	8	GGCTGCCACTCTTCGAGGTTGAG	5	-	1400	3162
ENSDARG00000013150	ENSDART00000006288	15	10	9	GTCCTCAAAACGGATGCTGTAGCC	6	-	1480	3162
ENSDARG00000013150	ENSDART00000006288	15	10	9	TCCTCAAAACGGATGCTGTAGCC	5	-	1480	3162
ENSDARG00000013150	ENSDART00000006288	15	10	9	ACAGTCCTCAAAACGGATGCTGTA	6	-	1483	3162
ENSDARG00000013150	ENSDART00000006288	15	11	10	ATCATCAAAAAAGCTGGAGAAGCG	6	-	1723	3162
ENSDARG00000013150	ENSDART00000006288	15	11	10	ATCAAAAAAGCTGGAGAAGCGTTC	6	-	1720	3162
ENSDARG00000013150	ENSDART00000006288	15	11	10	TGCATCATCAAAAAAGCTGGAGAA	6	-	1726	3162
ENSDARG00000013150	ENSDART00000006288	15	11	10	TTAATCAGACCGAAGAGGATGTC	5	-	1636	3162
ENSDARG00000013150	ENSDART00000006288	15	12	11	ACATGCTTCCAGATAGTCGGCTTC	6	-	1810	3162
ENSDARG00000013150	ENSDART00000006288	15	13	12	GTCTACATCTCTCCTGTAGAAGTT	6	-	1925	3162
ENSDARG00000013150	ENSDART00000006288	15	14	13	AGAGACTCCATTCCTGTTTTTGCA	6	-	2151	3162
ENSDARG00000013150	ENSDART00000006288	15	15	14	TTCCCAGCAGCCACTCTGCCTGC	5	-	2224	3162
ENSDARG00000013150	ENSDART00000006288	15	15	14	TACCAAGACTTTTGAGCAGCAGAA	6	-	2339	3162
ENSDARG00000013150	ENSDART00000006288	15	15	14	AGAACCACATTGCCCAGGTTTGTTC	7	-	2318	3162
ENSDARG00000013150	ENSDART00000006288	15	16	15	AACACCAGAGTTTCATGAGGAGGAG	7	-	2396	3162
ENSDARG00000013150	ENSDART00000006288	15	19	18	CAAAGCACCACTGAGTAGAGTAA	5	-	2724	3162
ENSDARG00000013150	ENSDART00000006288	15	19	18	GAAATCACCTTGCGAATGGGCATGC	7	-	2855	3162
ENSDARG00000013150	ENSDART00000006288	15	19	18	TTCAAAGCACCACTGAGTAGAGTAA	7	-	2724	3162
ENSDARG00000013150	ENSDART00000006288	15	20	19	TCCTCAAACAGTGAGCTGTTGGG	5	-	2962	3162
ENSDARG00000013150	ENSDART00000006288	15	20	19	TTACTCAACCGTGCTGTATGGTAG	6	-	2892	3162
ENSDARG00000013150	ENSDART00000006288	15	20	19	CTCCTCAAACAGTGAGCTGTTGGG	6	-	2962	3162
ENSDARG00000013150	ENSDART00000006288	15	20	19	TCCTCAAACAGTGAGCTGTTGGGAT	7	-	2960	3162
ENSDARG00000013150	ENSDART00000006288	15	20	19	TACTCAACCGTGCTGTATGGTAG	5	-	2892	3162
ENSDARG00000013150	ENSDART00000006288	15	21	20	ATCAGCCCAGTTCTTCGCGGGCTTT	7	-	3151	3162
ENSDARG00000013489	ENSDART00000021814	15	1	1	AGATGCAGATGGGGATGCTGACGAC	7	+	72	543
ENSDARG00000013489	ENSDART00000021814	15	2	2	GCATGCCTCGTCGACTGGGCAGAC	6	+	323	543
ENSDARG00000013544	ENSDART00000038501	15	1	1	AGACACAGAAATGCTGACTGATGC	6	-	13	1062
ENSDARG00000013544	ENSDART00000038501	15	3	3	CCCGGCCGCTTTTCCGGTGTTTTC	6	-	134	1062
ENSDARG00000013544	ENSDART00000038501	15	3	3	CACAGCAACATCCCGGCCGCTTTT	6	-	145	1062
ENSDARG00000013544	ENSDART00000038501	15	4	4	CTATACCCAAATGTCGCAGGCTCT	6	-	239	1062
ENSDARG00000013544	ENSDART00000038501	15	5	5	AACAGCACATTCTCAGGTTTGAGGT	7	-	452	1062
ENSDARG00000013544	ENSDART00000038501	15	7	7	ACCTGCAGATAGGCATGACTGAGAC	7	-	833	1062
ENSDARG00000013544	ENSDART00000038501	15	8	8	ATCCTCGTCGTCGGATGCAGGTGGC	7	-	996	1062
ENSDARG00000013544	ENSDART00000038501	15	8	8	CTCGTCGTCGGATGCAGGTGGCGGG	7	-	993	1062
ENSDARG00000013544	ENSDART00000038501	15	8	8	GCATACTGCTGCCAGCGGCTGTC	5	-	931	1062
ENSDARG00000013544	ENSDART00000038501	15	8	8	GCCATCCTCGTCGTCGGATGCAGGT	7	-	999	1062
ENSDARG00000013598	ENSDART00000017569	15	1	1	GTTGGCCTCTGCGTTGTGGCTGC	5	+	142	726
ENSDARG00000013598	ENSDART00000017569	15	1	1	GGCCTCTGCGTTGTGGCTGCATTT	6	+	145	726
ENSDARG00000013598	ENSDART00000017569	15	1	1	GTTGGCCTCTGCGTTGTGGCTGCA	6	+	142	726
ENSDARG00000013598	ENSDART00000017569	15	4	4	GACCCACACCACTCGAGTGGGCG	5	+	666	726
ENSDARG00000013598	ENSDART00000017569	15	4	4	GACCCACACCACTCGAGTGGGCGAC	7	+	666	726
ENSDARG00000013598	ENSDART00000017569	15	4	4	GCCAAAACATTCTTCGGGGTGTTC	6	+	706	726
ENSDARG00000013598	ENSDART00000017569	15	4	4	ACCCACACCACTCGAGTGGGCGAC	6	+	667	726
ENSDARG00000013598	ENSDART00000017569	15	4	4	CGCCAAAACATTCTTCGGGGTGTTC	7	+	705	726
ENSDARG00000013804	ENSDART00000016112	15	3	3	CACATCCCCTGCAAGCTGCTGAA	5	-	158	639
ENSDARG00000013804	ENSDART00000016112	15	5	5	GACAGCCACCATGCTTCTGCAGGA	6	-	271	639
ENSDARG00000013804	ENSDART00000016112	15	5	5	ACAGCCACCATGCTTCTGCAGGA	5	-	271	639
ENSDARG00000013892	ENSDART00000011416	15	2	2	TCCTCCTGCTCCCTGGGCAGCTGAA	7	-	191	6375
ENSDARG00000013892	ENSDART00000011416	15	3	3	TTCCACAGATAACTGTTTGTGGTG	6	-	282	6375
ENSDARG00000013892	ENSDART00000011416	15	3	3	TGCAGCAGCAGGTCTGTGGGCTTG	6	-	351	6375
ENSDARG00000013892	ENSDART00000011416	15	4	4	GTCTCACCAAAGTCATCTGACTTC	6	-	435	6375
ENSDARG00000013892	ENSDART00000011416	15	5	5	GACAAACACTGTGGTGGGGTTGT	5	-	515	6375
ENSDARG00000013892	ENSDART00000011416	15	5	5	GACAAACACTGTGGTGGGGTTGTC	6	-	514	6375
ENSDARG00000013892	ENSDART00000011416	15	7	7	CACAAAGACCTGGTCTTCTGAAGCG	7	-	798	6375
ENSDARG00000013892	ENSDART00000011416	15	8	8	GTCAGCCGCTGGAGGTTGAAGAA	5	-	1094	6375
ENSDARG00000013892	ENSDART00000011416	15	10	10	ACATACACATTAGGTTTATTGGCC	6	-	1281	6375
ENSDARG00000013892	ENSDART00000011416	15	12	12	AGCCAAAGATGGTGAAGATGGTGCT	7	-	1519	6375
ENSDARG00000013892	ENSDART00000011416	15	12	12	ACATACACCTCCTGTTTAGAGAAC	6	-	1464	6375
ENSDARG00000013892	ENSDART00000011416	15	13	13	GTCCTCGCCATTAAAGCAGGTGGC	6	-	1717	6375
ENSDARG00000013892	ENSDART00000011416	15	14	14	TTCTCACCCTTTGCTGCGGTGAT	5	-	1910	6375
ENSDARG00000013892	ENSDART00000011416	15	15	15	AACATCTCCACCAGTGCAGCTGTC	6	-	1945	6375
ENSDARG00000013892	ENSDART00000011416	15	18	18	GCACACCTCTCTGCTGGCATGAGTG	7	-	2390	6375
ENSDARG00000013892	ENSDART00000011416	15	21	21	ACAAACACAGTGACGCTGGTTTC	5	-	2852	6375
ENSDARG00000013892	ENSDART00000011416	15	21	21	GACAAACACAGTGACGCTGGTTTC	6	-	2852	6375
ENSDARG00000013892	ENSDART00000011416	15	22	22	GTTAGCGCAGCGGTGCTGGTTTG	5	-	2987	6375
ENSDARG00000013892	ENSDART00000011416	15	22	22	GTTAGCGCAGCGGTGCTGGTTTGGC	7	-	2985	6375
ENSDARG00000013892	ENSDART00000011416	15	25	25	ACAGACCCAGCGCTGAGGAATAC	5	-	3380	6375
ENSDARG00000013892	ENSDART00000011416	15	27	27	CCCGTCACAAACCAGAGACTGAAAC	7	-	3621	6375
ENSDARG00000013892	ENSDART00000011416	15	28	28	CTCAAACTCAACACTAGTGGCTGTA	7	-	3693	6375
ENSDARG00000013892	ENSDART00000011416	15	28	28	AAACTCAACACTAGTGGCTGTAGAA	7	-	3690	6375
ENSDARG00000013892	ENSDART00000011416	15	28	28	AACTCAACACTAGTGGCTGTAGAA	6	-	3690	6375
ENSDARG00000013892	ENSDART00000011416	15	29	29	GCAGGCACACAGCGGCCGTTTTT	5	-	3880	6375
ENSDARG00000013892	ENSDART00000011416	15	29	29	AGACTCATCAGACCAGTCGCCGCA	6	-	3931	6375
ENSDARG00000013892	ENSDART00000011416	15	29	29	CTCATCAGACCAGTCGCCGCAGTC	6	-	3928	6375
ENSDARG00000013892	ENSDART00000011416	15	30	30	AACCACAGCGGAAACGATTAGGAG	6	-	4010	6375
ENSDARG00000013892	ENSDART00000011416	15	31	31	TACAGCGGCCCGATGGAGGAAGAG	6	-	4145	6375
ENSDARG00000013892	ENSDART00000011416	15	32	32	GTACCATTCGCACAGAGCAGAGGGC	7	-	4283	6375
ENSDARG00000013892	ENSDART00000011416	15	33	33	GACAAAAGAACAGGAGGATGTAGGC	7	-	4494	6375
ENSDARG00000013892	ENSDART00000011416	15	34	34	GCACTACCCTTATTGCTGTTTGT	5	-	4564	6375
ENSDARG00000013892	ENSDART00000011416	15	34	34	CTACCCTTATTGCTGTTTGTGTCT	6	-	4560	6375
ENSDARG00000013892	ENSDART00000011416	15	34	34	ACATCCTTCTGGAGTGCGCAGAG	5	-	4679	6375
ENSDARG00000013892	ENSDART00000011416	15	36	36	CACTTCTGCGTTAGTGCTGGTGCT	6	-	4858	6375
ENSDARG00000013892	ENSDART00000011416	15	37	37	TTCCAACGCCTCTGCTTGTGACGGC	7	-	4924	6375
ENSDARG00000013892	ENSDART00000011416	15	37	37	TCCAACGCCTCTGCTTGTGACGGC	6	-	4924	6375
ENSDARG00000013892	ENSDART00000011416	15	40	40	GTCTGCTGCCTTTAGTCTGCTGGC	6	-	5240	6375
ENSDARG00000013892	ENSDART00000011416	15	40	40	GTCTACAGCAGTCTGGTTGAGGGC	6	-	5290	6375
ENSDARG00000013892	ENSDART00000011416	15	40	40	GTCTACAGCAGTCTGGTTGAGGG	5	-	5291	6375
ENSDARG00000013892	ENSDART00000011416	15	41	41	GAACACAGCGTACATCTGTGGAA	5	-	5333	6375
ENSDARG00000013892	ENSDART00000011416	15	42	42	CACTACAGCATAGTTTGATGGAGGA	7	-	5487	6375
ENSDARG00000013892	ENSDART00000011416	15	42	42	GGCTGCCACTTCAGAGTGGCCTGC	6	-	5574	6375
ENSDARG00000013892	ENSDART00000011416	15	44	44	CTCTTCTTCTAAGATCTTGAGGG	5	-	5822	6375
ENSDARG00000013892	ENSDART00000011416	15	45	45	TGCCTAAACACTTGGTGGAGTTGGT	7	-	5938	6375
ENSDARG00000013892	ENSDART00000011416	15	45	45	TGCCTAAACACTTGGTGGAGTTG	5	-	5940	6375
ENSDARG00000013892	ENSDART00000011416	15	45	45	GTTGCCTAAACACTTGGTGGAGTTG	7	-	5940	6375
ENSDARG00000013892	ENSDART00000011416	15	45	45	GTTGCCTAAACACTTGGTGGAGTT	6	-	5941	6375
ENSDARG00000013892	ENSDART00000011416	15	45	45	CTCCACAAAGCTGGTTGCTGAGTA	6	-	6041	6375
ENSDARG00000013892	ENSDART00000011416	15	45	45	CTCCACAAAGCTGGTTGCTGAGTAG	7	-	6040	6375
ENSDARG00000013892	ENSDART00000011416	15	45	45	CTCTCCACAAAGCTGGTTGCTGAG	6	-	6043	6375
ENSDARG00000013892	ENSDART00000011416	15	46	46	AGCCCAGACGAGAGTTGTAGTGGCT	7	-	6265	6375
ENSDARG00000013892	ENSDART00000079217	15	2	2	TCCTCCTGCTCCCTGGGCAGCTGAA	7	-	185	4797
ENSDARG00000013892	ENSDART00000079217	15	3	3	TGCAGCAGCAGGTCTGTGGGCTTG	6	-	345	4797
ENSDARG00000013892	ENSDART00000079217	15	3	3	TTCCACAGATAACTGTTTGTGGTG	6	-	276	4797
ENSDARG00000013892	ENSDART00000079217	15	4	4	GTCTCACCAAAGTCATCTGACTTC	6	-	429	4797
ENSDARG00000013892	ENSDART00000079217	15	5	5	GACAAACACTGTGGTGGGGTTGT	5	-	509	4797
ENSDARG00000013892	ENSDART00000079217	15	5	5	GACAAACACTGTGGTGGGGTTGTC	6	-	508	4797
ENSDARG00000013892	ENSDART00000079217	15	7	7	CACAAAGACCTGGTCTTCTGAAGCG	7	-	792	4797
ENSDARG00000013892	ENSDART00000079217	15	8	8	GTCAGCCGCTGGAGGTTGAAGAA	5	-	1088	4797
ENSDARG00000013892	ENSDART00000079217	15	10	10	ACATACACATTAGGTTTATTGGCC	6	-	1275	4797
ENSDARG00000013892	ENSDART00000079217	15	12	12	AGCCAAAGATGGTGAAGATGGTGCT	7	-	1513	4797
ENSDARG00000013892	ENSDART00000079217	15	12	12	ACATACACCTCCTGTTTAGAGAAC	6	-	1458	4797
ENSDARG00000013892	ENSDART00000079217	15	13	13	GTCCTCGCCATTAAAGCAGGTGGC	6	-	1711	4797
ENSDARG00000013892	ENSDART00000079217	15	14	14	TTCTCACCCTTTGCTGCGGTGAT	5	-	1904	4797
ENSDARG00000013892	ENSDART00000079217	15	15	15	AACATCTCCACCAGTGCAGCTGTC	6	-	1939	4797
ENSDARG00000013892	ENSDART00000079217	15	18	18	GCACACCTCTCTGCTGGCATGAGTG	7	-	2384	4797
ENSDARG00000013892	ENSDART00000079217	15	21	21	GACAAACACAGTGACGCTGGTTTC	6	-	2846	4797
ENSDARG00000013892	ENSDART00000079217	15	21	21	ACAAACACAGTGACGCTGGTTTC	5	-	2846	4797
ENSDARG00000013892	ENSDART00000079217	15	22	22	GTTAGCGCAGCGGTGCTGGTTTG	5	-	2981	4797
ENSDARG00000013892	ENSDART00000079217	15	22	22	GTTAGCGCAGCGGTGCTGGTTTGGC	7	-	2979	4797
ENSDARG00000013892	ENSDART00000079217	15	25	25	ACAGACCCAGCGCTGAGGAATAC	5	-	3374	4797
ENSDARG00000013892	ENSDART00000079217	15	27	27	CCCGTCACAAACCAGAGACTGAAAC	7	-	3615	4797
ENSDARG00000013892	ENSDART00000079217	15	28	28	AAACTCAACACTAGTGGCTGTAGAA	7	-	3684	4797
ENSDARG00000013892	ENSDART00000079217	15	28	28	CTCAAACTCAACACTAGTGGCTGTA	7	-	3687	4797
ENSDARG00000013892	ENSDART00000079217	15	28	28	AACTCAACACTAGTGGCTGTAGAA	6	-	3684	4797
ENSDARG00000013892	ENSDART00000079217	15	29	29	AGACTCATCAGACCAGTCGCCGCA	6	-	3925	4797
ENSDARG00000013892	ENSDART00000079217	15	29	29	CTCATCAGACCAGTCGCCGCAGTC	6	-	3922	4797
ENSDARG00000013892	ENSDART00000079217	15	29	29	GCAGGCACACAGCGGCCGTTTTT	5	-	3874	4797
ENSDARG00000013892	ENSDART00000079217	15	30	30	AACCACAGCGGAAACGATTAGGAG	6	-	4004	4797
ENSDARG00000013892	ENSDART00000079217	15	32	32	TACAGCGGCCCGATGGAGGAAGAG	6	-	4142	4797
ENSDARG00000013892	ENSDART00000079217	15	33	33	GTACCATTCGCACAGAGCAGAGGGC	7	-	4280	4797
ENSDARG00000013892	ENSDART00000079217	15	34	34	GACAAAAGAACAGGAGGATGTAGGC	7	-	4491	4797
ENSDARG00000013892	ENSDART00000079217	15	35	35	CTACCCTTATTGCTGTTTGTGTCT	6	-	4557	4797
ENSDARG00000013892	ENSDART00000079217	15	35	35	GCACTACCCTTATTGCTGTTTGT	5	-	4561	4797
ENSDARG00000013892	ENSDART00000079217	15	35	35	ACATCCTTCTGGAGTGCGCAGAG	5	-	4676	4797
ENSDARG00000013892	ENSDART00000079232	15	2	2	TCCTCCTGCTCCCTGGGCAGCTGAA	7	-	191	6381
ENSDARG00000013892	ENSDART00000079232	15	3	3	TGCAGCAGCAGGTCTGTGGGCTTG	6	-	351	6381
ENSDARG00000013892	ENSDART00000079232	15	3	3	TTCCACAGATAACTGTTTGTGGTG	6	-	282	6381
ENSDARG00000013892	ENSDART00000079232	15	4	4	GTCTCACCAAAGTCATCTGACTTC	6	-	435	6381
ENSDARG00000013892	ENSDART00000079232	15	5	5	GACAAACACTGTGGTGGGGTTGTC	6	-	514	6381
ENSDARG00000013892	ENSDART00000079232	15	5	5	GACAAACACTGTGGTGGGGTTGT	5	-	515	6381
ENSDARG00000013892	ENSDART00000079232	15	7	7	CACAAAGACCTGGTCTTCTGAAGCG	7	-	798	6381
ENSDARG00000013892	ENSDART00000079232	15	8	8	GTCAGCCGCTGGAGGTTGAAGAA	5	-	1094	6381
ENSDARG00000013892	ENSDART00000079232	15	10	10	ACATACACATTAGGTTTATTGGCC	6	-	1281	6381
ENSDARG00000013892	ENSDART00000079232	15	12	12	ACATACACCTCCTGTTTAGAGAAC	6	-	1464	6381
ENSDARG00000013892	ENSDART00000079232	15	12	12	AGCCAAAGATGGTGAAGATGGTGCT	7	-	1519	6381
ENSDARG00000013892	ENSDART00000079232	15	13	13	GTCCTCGCCATTAAAGCAGGTGGC	6	-	1717	6381
ENSDARG00000013892	ENSDART00000079232	15	14	14	TTCTCACCCTTTGCTGCGGTGAT	5	-	1910	6381
ENSDARG00000013892	ENSDART00000079232	15	15	15	AACATCTCCACCAGTGCAGCTGTC	6	-	1945	6381
ENSDARG00000013892	ENSDART00000079232	15	18	18	GCACACCTCTCTGCTGGCATGAGTG	7	-	2390	6381
ENSDARG00000013892	ENSDART00000079232	15	21	21	GACAAACACAGTGACGCTGGTTTC	6	-	2852	6381
ENSDARG00000013892	ENSDART00000079232	15	21	21	ACAAACACAGTGACGCTGGTTTC	5	-	2852	6381
ENSDARG00000013892	ENSDART00000079232	15	22	22	GTTAGCGCAGCGGTGCTGGTTTG	5	-	2987	6381
ENSDARG00000013892	ENSDART00000079232	15	22	22	GTTAGCGCAGCGGTGCTGGTTTGGC	7	-	2985	6381
ENSDARG00000013892	ENSDART00000079232	15	25	25	ACAGACCCAGCGCTGAGGAATAC	5	-	3380	6381
ENSDARG00000013892	ENSDART00000079232	15	27	27	CCCGTCACAAACCAGAGACTGAAAC	7	-	3621	6381
ENSDARG00000013892	ENSDART00000079232	15	28	28	AACTCAACACTAGTGGCTGTAGAA	6	-	3690	6381
ENSDARG00000013892	ENSDART00000079232	15	28	28	CTCAAACTCAACACTAGTGGCTGTA	7	-	3693	6381
ENSDARG00000013892	ENSDART00000079232	15	28	28	AAACTCAACACTAGTGGCTGTAGAA	7	-	3690	6381
ENSDARG00000013892	ENSDART00000079232	15	29	29	GCAGGCACACAGCGGCCGTTTTT	5	-	3880	6381
ENSDARG00000013892	ENSDART00000079232	15	29	29	CTCATCAGACCAGTCGCCGCAGTC	6	-	3928	6381
ENSDARG00000013892	ENSDART00000079232	15	29	29	AGACTCATCAGACCAGTCGCCGCA	6	-	3931	6381
ENSDARG00000013892	ENSDART00000079232	15	30	30	AACCACAGCGGAAACGATTAGGAG	6	-	4010	6381
ENSDARG00000013892	ENSDART00000079232	15	31	31	TACAGCGGCCCGATGGAGGAAGAG	6	-	4145	6381
ENSDARG00000013892	ENSDART00000079232	15	32	32	GTACCATTCGCACAGAGCAGAGGGC	7	-	4283	6381
ENSDARG00000013892	ENSDART00000079232	15	33	33	GACAAAAGAACAGGAGGATGTAGGC	7	-	4494	6381
ENSDARG00000013892	ENSDART00000079232	15	34	34	ACATCCTTCTGGAGTGCGCAGAG	5	-	4679	6381
ENSDARG00000013892	ENSDART00000079232	15	34	34	GCACTACCCTTATTGCTGTTTGT	5	-	4564	6381
ENSDARG00000013892	ENSDART00000079232	15	34	34	CTACCCTTATTGCTGTTTGTGTCT	6	-	4560	6381
ENSDARG00000013892	ENSDART00000079232	15	36	36	CACTTCTGCGTTAGTGCTGGTGCT	6	-	4858	6381
ENSDARG00000013892	ENSDART00000079232	15	37	37	TTCCAACGCCTCTGCTTGTGACGGC	7	-	4924	6381
ENSDARG00000013892	ENSDART00000079232	15	37	37	TCCAACGCCTCTGCTTGTGACGGC	6	-	4924	6381
ENSDARG00000013892	ENSDART00000079232	15	41	41	GTCTGCTGCCTTTAGTCTGCTGGC	6	-	5246	6381
ENSDARG00000013892	ENSDART00000079232	15	41	41	GTCTACAGCAGTCTGGTTGAGGGC	6	-	5296	6381
ENSDARG00000013892	ENSDART00000079232	15	41	41	GTCTACAGCAGTCTGGTTGAGGG	5	-	5297	6381
ENSDARG00000013892	ENSDART00000079232	15	42	42	GAACACAGCGTACATCTGTGGAA	5	-	5339	6381
ENSDARG00000013892	ENSDART00000079232	15	43	43	GGCTGCCACTTCAGAGTGGCCTGC	6	-	5580	6381
ENSDARG00000013892	ENSDART00000079232	15	43	43	CACTACAGCATAGTTTGATGGAGGA	7	-	5493	6381
ENSDARG00000013892	ENSDART00000079232	15	45	45	CTCTTCTTCTAAGATCTTGAGGG	5	-	5828	6381
ENSDARG00000013892	ENSDART00000079232	15	46	46	CTCCACAAAGCTGGTTGCTGAGTA	6	-	6047	6381
ENSDARG00000013892	ENSDART00000079232	15	46	46	TGCCTAAACACTTGGTGGAGTTGGT	7	-	5944	6381
ENSDARG00000013892	ENSDART00000079232	15	46	46	TGCCTAAACACTTGGTGGAGTTG	5	-	5946	6381
ENSDARG00000013892	ENSDART00000079232	15	46	46	CTCTCCACAAAGCTGGTTGCTGAG	6	-	6049	6381
ENSDARG00000013892	ENSDART00000079232	15	46	46	CTCCACAAAGCTGGTTGCTGAGTAG	7	-	6046	6381
ENSDARG00000013892	ENSDART00000079232	15	46	46	GTTGCCTAAACACTTGGTGGAGTTG	7	-	5946	6381
ENSDARG00000013892	ENSDART00000079232	15	46	46	GTTGCCTAAACACTTGGTGGAGTT	6	-	5947	6381
ENSDARG00000013892	ENSDART00000079232	15	47	47	AGCCCAGACGAGAGTTGTAGTGGCT	7	-	6271	6381
ENSDARG00000013921	ENSDART00000045921	15	1	1	TCCAACCTCCCTCATCTGACGCA	5	+	106	4020
ENSDARG00000013921	ENSDART00000045921	15	1	1	CTCCACCTCGTCCAGCCTGAGCC	5	+	69	4020
ENSDARG00000013921	ENSDART00000045921	15	1	1	TCCTCCACCTCGTCCAGCCTGAGCC	7	+	67	4020
ENSDARG00000013921	ENSDART00000045921	15	2	2	TCCTGCGGCATGTAGTGTCGGTTTT	7	+	287	4020
ENSDARG00000013921	ENSDART00000045921	15	3	3	GGCAGCCACTTTCAGCCTTGGCT	5	+	434	4020
ENSDARG00000013921	ENSDART00000045921	15	3	3	ACATTCGGCTTGAGCAGCAGTTGAG	7	+	329	4020
ENSDARG00000013921	ENSDART00000045921	15	5	5	TACCCAAGCGTTTTGGTGAGGCT	5	+	737	4020
ENSDARG00000013921	ENSDART00000045921	15	5	5	GCCACCATCTTTTGGGCAGTGGTG	6	+	916	4020
ENSDARG00000013921	ENSDART00000045921	15	5	5	GAATACAAAGAAAAGCTGGAGAA	5	+	1030	4020
ENSDARG00000013921	ENSDART00000045921	15	5	5	AGCTCCAGCTGAAATGGAAGGATTT	7	+	1058	4020
ENSDARG00000013921	ENSDART00000045921	15	8	8	CAAATCATCTACAGTCTGTTGAGTC	7	+	1522	4020
ENSDARG00000013921	ENSDART00000045921	15	8	8	CAAATCATCTACAGTCTGTTGAG	5	+	1522	4020
ENSDARG00000013921	ENSDART00000045921	15	8	8	AAACTCTTCAACATGGAGGTTCT	5	+	1573	4020
ENSDARG00000013921	ENSDART00000045921	15	9	9	GACTACACACTGGAAGGAAGCCTTG	7	+	1620	4020
ENSDARG00000013921	ENSDART00000045921	15	9	9	GTCTCCCGCTCTGCTAGTTTGGTTT	7	+	1663	4020
ENSDARG00000013921	ENSDART00000045921	15	13	13	GTTGACAGCTTTAACTGGGGTGCA	6	+	2227	4020
ENSDARG00000013921	ENSDART00000045921	15	13	13	ATCATCCACGATGATTCTGATGAG	6	+	2344	4020
ENSDARG00000013921	ENSDART00000045921	15	16	16	AAACACCTCAGAGGGAGGAAAAC	5	+	2699	4020
ENSDARG00000013921	ENSDART00000045921	15	16	16	GTCACCGCCTGCCTTTAGTTGTT	5	+	2658	4020
ENSDARG00000013921	ENSDART00000045921	15	20	20	GCAGTCATCTCAACCAGCTGGTGGC	7	+	3098	4020
ENSDARG00000013921	ENSDART00000045921	15	20	20	TTCTCCGCCATCCTGGCCGCCTTC	6	+	3037	4020
ENSDARG00000013921	ENSDART00000045921	15	20	20	ATCTCAACCAGCTGGTGGCCGAT	5	+	3104	4020
ENSDARG00000013921	ENSDART00000045921	15	21	21	TTCTGCACCTTGACCTGTGACGCT	6	+	3196	4020
ENSDARG00000013921	ENSDART00000045921	15	22	22	TACAACAACAAAAAGGAGGCAGTC	6	+	3400	4020
ENSDARG00000013921	ENSDART00000045921	15	23	23	TTCCCCAAATGCAGTGAAGATGGA	6	+	3454	4020
ENSDARG00000013921	ENSDART00000045921	15	23	23	CCCAAATGCAGTGAAGATGGAGTG	6	+	3457	4020
ENSDARG00000013921	ENSDART00000045921	15	25	25	TCCTTCAGCTCTTCGGAGGCTGCA	6	+	3736	4020
ENSDARG00000013921	ENSDART00000045921	15	25	25	TCCTTCAGCTCTTCGGAGGCTGC	5	+	3736	4020
ENSDARG00000013921	ENSDART00000045921	15	25	25	AGCAGCAGCTTCAGTGGCTGAAGAG	7	+	3675	4020
ENSDARG00000013921	ENSDART00000045921	15	25	25	AGCAGCTTCAGTGGCTGAAGAGAAC	7	+	3678	4020
ENSDARG00000013921	ENSDART00000045921	15	25	25	GGCAGCAGCAGCTTCAGTGGCTGAA	7	+	3672	4020
ENSDARG00000014018	ENSDART00000005641	15	2	2	TGCTTCACATGCATGATGTGTAA	5	+	271	1215
ENSDARG00000014018	ENSDART00000005641	15	4	4	GTCCAAAGAGCGGCGTATGAAAC	5	+	702	1215
ENSDARG00000014137	ENSDART00000034242	15	2	2	GACCACCACCCAACTGGTATTGGTG	7	-	210	1770
ENSDARG00000014137	ENSDART00000034242	15	2	2	AGAGTCTGCCAGCTGAGGAATGT	5	-	173	1770
ENSDARG00000014137	ENSDART00000034242	15	2	2	ACCACCACCCAACTGGTATTGGTG	6	-	210	1770
ENSDARG00000014137	ENSDART00000034242	15	6	6	CAAAAAGTCGGATAGAGTCTTTGAA	7	-	610	1770
ENSDARG00000014137	ENSDART00000034242	15	6	6	GTATGCAGCAAAAAGTCGGATAG	5	-	620	1770
ENSDARG00000014137	ENSDART00000034242	15	9	9	CCCACCTGCTGGCGGCGGTGGAG	5	-	885	1770
ENSDARG00000014137	ENSDART00000034242	15	9	9	CCCACCTGCTGGCGGCGGTGGAGTC	7	-	883	1770
ENSDARG00000014137	ENSDART00000034242	15	9	9	GCATCCAAAAGACTGCTGGGGGC	5	-	817	1770
ENSDARG00000014137	ENSDART00000034242	15	9	9	AAAGACTGCTGGGGGCCTGAGAG	5	-	810	1770
ENSDARG00000014137	ENSDART00000034242	15	10	10	TGCTCCTCCTCCAGCGCTGCCTGC	6	-	981	1770
ENSDARG00000014137	ENSDART00000034242	15	12	12	GTTTACCTCCCCATGCCGTGGCC	5	-	1236	1770
ENSDARG00000014137	ENSDART00000034242	15	13	13	CGCAGCTCCCCTGAGCTCTGTGGAG	7	-	1277	1770
ENSDARG00000014137	ENSDART00000034242	15	14	14	GACACCAGCTTCTCTGGGAGCTGAT	7	-	1409	1770
ENSDARG00000014137	ENSDART00000034242	15	15	15	TTCCAATACCCAAATCTGTAGGT	5	-	1464	1770
ENSDARG00000014208	ENSDART00000007636	15	5	4	AGCTGCAGAAGGAGGTTTTTTGT	5	-	486	873
ENSDARG00000014208	ENSDART00000007636	15	5	4	AGCTGCAGAAGGAGGTTTTTTGTC	6	-	485	873
ENSDARG00000014208	ENSDART00000007636	15	5	4	TTACCATTCCAGTAGCTGCAGAA	5	-	499	873
ENSDARG00000014208	ENSDART00000099642	15	3	3	TTACCATTCCAGTAGCTGCAGAA	5	-	210	243
ENSDARG00000014652	ENSDART00000015286	15	1	1	TTCTCCAGCTGCCGGTGTTTGTT	5	-	73	1863
ENSDARG00000014652	ENSDART00000015286	15	1	1	TTCCACACCAGATAATGCAGGTGGT	7	-	47	1863
ENSDARG00000014652	ENSDART00000015286	15	5	5	CTCAAATCCCATGAGTGTTGTGT	5	-	497	1863
ENSDARG00000014652	ENSDART00000015286	15	12	12	TGCTCCTCCAGAGACAGAGGGTGCG	7	-	1121	1863
ENSDARG00000014652	ENSDART00000015286	15	12	12	ACAACCACAGCTTAGCTTTGAAC	5	-	1092	1863
ENSDARG00000014652	ENSDART00000015286	15	12	12	CACAACCACAGCTTAGCTTTGAAC	6	-	1092	1863
ENSDARG00000014652	ENSDART00000015286	15	14	14	GTTTCCTCCTAAAATGCTGTAGCC	6	-	1477	1863
ENSDARG00000014652	ENSDART00000015286	15	14	14	CTATCAGACTCTGCTGGATGGCGTA	7	-	1543	1863
ENSDARG00000014652	ENSDART00000015286	15	16	16	CTCTTCTTCTCGTCTTTGGCGAA	5	-	1811	1863
ENSDARG00000014652	ENSDART00000015286	15	16	16	TTCCTCTTCTTCTCGTCTTTGGCG	6	-	1813	1863
ENSDARG00000014652	ENSDART00000015286	15	16	16	TTCCTCTTCTTCTCGTCTTTGGC	5	-	1814	1863
ENSDARG00000014704	ENSDART00000010350	15	2	2	TTACAAAGCATAACAGCGGCAGTC	6	-	69	1527
ENSDARG00000014704	ENSDART00000010350	15	2	2	TACAAAGCATAACAGCGGCAGTC	5	-	69	1527
ENSDARG00000014704	ENSDART00000010350	15	3	3	TTCATCACAGCATACGGCTGGGAA	6	-	135	1527
ENSDARG00000014704	ENSDART00000010350	15	5	5	ACAAACTTCAGAGGAGACTTTGCG	6	-	429	1527
ENSDARG00000014704	ENSDART00000010350	15	5	5	CTCTCCTTCCTCTGGGTTAGGAC	5	-	578	1527
ENSDARG00000014704	ENSDART00000010350	15	6	6	GGCTACAACAATACGGGCTTTTTCT	7	-	636	1527
ENSDARG00000014704	ENSDART00000010350	15	6	6	GGCTACAACAATACGGGCTTTTTC	6	-	637	1527
ENSDARG00000014704	ENSDART00000010350	15	10	10	GTAATCGCCACATGACGTTGGATAC	7	-	1215	1527
ENSDARG00000014704	ENSDART00000010350	15	10	10	GCCTCCAAAGTTGCGTAGGCGAC	5	-	1184	1527
ENSDARG00000014704	ENSDART00000010350	15	12	12	AAACTCTTCAACCAGGGCAGCTGCA	7	-	1473	1527
ENSDARG00000014704	ENSDART00000101937	15	2	2	TGCACCAAAGACTCGATTTGTTC	5	-	106	1836
ENSDARG00000014704	ENSDART00000101937	15	3	3	TGCAGCCACTGCTTGCTTGGGCA	5	-	333	1836
ENSDARG00000014704	ENSDART00000101937	15	4	4	TTACAAAGCATAACAGCGGCAGTC	6	-	378	1836
ENSDARG00000014704	ENSDART00000101937	15	4	4	TACAAAGCATAACAGCGGCAGTC	5	-	378	1836
ENSDARG00000014704	ENSDART00000101937	15	5	5	TTCATCACAGCATACGGCTGGGAA	6	-	444	1836
ENSDARG00000014704	ENSDART00000101937	15	7	7	CTCTCCTTCCTCTGGGTTAGGAC	5	-	887	1836
ENSDARG00000014704	ENSDART00000101937	15	7	7	ACAAACTTCAGAGGAGACTTTGCG	6	-	738	1836
ENSDARG00000014704	ENSDART00000101937	15	8	8	GGCTACAACAATACGGGCTTTTTCT	7	-	945	1836
ENSDARG00000014704	ENSDART00000101937	15	8	8	GGCTACAACAATACGGGCTTTTTC	6	-	946	1836
ENSDARG00000014704	ENSDART00000101937	15	12	12	GTAATCGCCACATGACGTTGGATAC	7	-	1524	1836
ENSDARG00000014704	ENSDART00000101937	15	12	12	GCCTCCAAAGTTGCGTAGGCGAC	5	-	1493	1836
ENSDARG00000014704	ENSDART00000101937	15	14	14	AAACTCTTCAACCAGGGCAGCTGCA	7	-	1782	1836
ENSDARG00000014849	ENSDART00000012064	15	1	1	GGCTCCCTCCCGCATCTGGCGCT	5	-	122	966
ENSDARG00000014849	ENSDART00000012064	15	1	1	TGCGGCTGCGGCGGTGAGTGAAAC	6	-	147	966
ENSDARG00000014849	ENSDART00000012064	15	3	3	GTCTGCAGAACCTCAGGGTTGAAC	6	-	345	966
ENSDARG00000014849	ENSDART00000012064	15	4	4	CTCTACACATAACTGCAGGATTC	5	-	773	966
ENSDARG00000014849	ENSDART00000012064	15	5	5	TTCTTCTTATTGAACTTTGCAGTG	6	-	921	966
ENSDARG00000014849	ENSDART00000012064	15	5	5	ACCGTCACATTAAGAGTCTGTTTCT	7	-	941	966
ENSDARG00000014891	ENSDART00000014877	15	2	2	GCCAACTCCCACCGTGGAGTGGTAC	7	+	177	4545
ENSDARG00000014891	ENSDART00000014877	15	2	2	GCCAACTCCCACCGTGGAGTGGTA	6	+	177	4545
ENSDARG00000014891	ENSDART00000014877	15	2	2	GCACGCAACTACTTGGGGGAAGCA	6	+	340	4545
ENSDARG00000014891	ENSDART00000014877	15	2	2	CAACTCCCACCGTGGAGTGGTAC	5	+	179	4545
ENSDARG00000014891	ENSDART00000014877	15	2	2	CCCGTCTGCGGCAGGAAGATTCT	5	+	71	4545
ENSDARG00000014891	ENSDART00000014877	15	2	2	CGCAACTACTTGGGGGAAGCAGTC	6	+	343	4545
ENSDARG00000014891	ENSDART00000014877	15	2	2	CGCAGCAAACCTGATGAGGGGGCG	6	+	304	4545
ENSDARG00000014891	ENSDART00000014877	15	2	2	CGCCGCAGCAAACCTGATGAGGGG	6	+	301	4545
ENSDARG00000014891	ENSDART00000014877	15	2	2	AGATTCTCCACCTCGGATTGTAG	5	+	87	4545
ENSDARG00000014891	ENSDART00000014877	15	2	2	ACCCTAAACTGCAAGGCGGAGGG	5	+	151	4545
ENSDARG00000014891	ENSDART00000014877	15	2	2	GGCCAACTCCCACCGTGGAGTGGTA	7	+	176	4545
ENSDARG00000014891	ENSDART00000014877	15	2	2	AAACGCCTCGCTGGAAGTAGCATGT	7	+	372	4545
ENSDARG00000014891	ENSDART00000014877	15	2	2	ACCCTAAACTGCAAGGCGGAGGGT	6	+	151	4545
ENSDARG00000014891	ENSDART00000014877	15	3	3	AGAGCCGGCCATCCTGGAGTGTGT	6	+	447	4545
ENSDARG00000014891	ENSDART00000014877	15	3	3	GAACCCTACAGATGTGGTGGTCGCT	7	+	417	4545
ENSDARG00000014891	ENSDART00000014877	15	3	3	CCCTACAGATGTGGTGGTCGCTGCT	7	+	420	4545
ENSDARG00000014891	ENSDART00000014877	15	5	5	AGAGGCCCACGTTCCTGCGGCGTC	6	+	674	4545
ENSDARG00000014891	ENSDART00000014877	15	5	5	GGCGTCCCATTAACCAGGTGGTTCT	7	+	692	4545
ENSDARG00000014891	ENSDART00000014877	15	6	6	ACCTTCACCTGTGTAGCGGAGAAC	6	+	883	4545
ENSDARG00000014891	ENSDART00000014877	15	6	6	GAAGGCAACAGCGAGTGATGAAGGA	7	+	858	4545
ENSDARG00000014891	ENSDART00000014877	15	9	9	CCCAGCAGCCCAACAGTCGTTTCT	6	+	1109	4545
ENSDARG00000014891	ENSDART00000014877	15	10	10	TCCCAACCATCAGCTGGCTGAAGGA	7	+	1364	4545
ENSDARG00000014891	ENSDART00000014877	15	10	10	CTAACCAGACTCTTGGTGTAGAC	5	+	1301	4545
ENSDARG00000014891	ENSDART00000014877	15	12	12	TTCTTCAGAGGCTGGGAGTCTTG	5	+	1539	4545
ENSDARG00000014891	ENSDART00000014877	15	15	15	CCCCTCAGAGAGGAGCATGGTGC	5	+	2103	4545
ENSDARG00000014891	ENSDART00000014877	15	20	20	AGCACCAGCGCCGGGGTCGGAGTG	6	+	2482	4545
ENSDARG00000014891	ENSDART00000014877	15	21	21	GACTTCCGCGATGTGATGATTAG	5	+	2539	4545
ENSDARG00000014891	ENSDART00000014877	15	21	21	AAAGACTTCCGCGATGTGATGAT	5	+	2536	4545
ENSDARG00000014891	ENSDART00000014877	15	27	27	GTACCATGCTTTCGGATGGAGCC	5	+	2945	4545
ENSDARG00000014891	ENSDART00000014877	15	27	27	TGCTCAGGCTGATAAGACGGGTAC	6	+	2925	4545
ENSDARG00000014891	ENSDART00000014877	15	27	27	GACTTCACCACCAAAGGCGGATTC	6	+	2983	4545
ENSDARG00000014891	ENSDART00000014877	15	29	29	TGCCACACAACCAATCGCAGGATTT	7	+	3239	4545
ENSDARG00000014891	ENSDART00000014877	15	30	30	CGCCTCAGAGCACCATGATGGAGGA	7	+	3447	4545
ENSDARG00000014891	ENSDART00000014877	15	31	31	CTCCCATTAGGGGTGTGGCTTCT	5	+	3575	4545
ENSDARG00000014891	ENSDART00000014877	15	31	31	CTCCTCCCATTAGGGGTGTGGCT	5	+	3572	4545
ENSDARG00000014891	ENSDART00000014877	15	31	31	GCCAACTCCTCCCATTAGGGGTG	5	+	3567	4545
ENSDARG00000014891	ENSDART00000014877	15	31	31	TGCCAACTCCTCCCATTAGGGGTG	6	+	3566	4545
ENSDARG00000014891	ENSDART00000014877	15	31	31	AACTCCTCCCATTAGGGGTGTGGCT	7	+	3570	4545
ENSDARG00000014891	ENSDART00000014877	15	31	31	ACCTCCATCAGGGTTTAGAGGAT	5	+	3518	4545
ENSDARG00000014891	ENSDART00000014877	15	31	31	CTCCTCCCATTAGGGGTGTGGCTTC	7	+	3572	4545
ENSDARG00000014891	ENSDART00000014877	15	32	32	TACGTCTCCAGCACCTTAGTGTCT	6	+	3790	4545
ENSDARG00000014891	ENSDART00000014877	15	32	32	GGCCCCCGCACCACCCGTGGGCTAC	7	+	3768	4545
ENSDARG00000014891	ENSDART00000014877	15	32	32	GCCCCCGCACCACCCGTGGGCTAC	6	+	3769	4545
ENSDARG00000014891	ENSDART00000014877	15	34	34	AGAGGCAGCCTATGATGGGCCTTG	6	+	4205	4545
ENSDARG00000014891	ENSDART00000014877	15	34	34	AGCTTCCTCTCTGGAGAGGCAGCC	6	+	4191	4545
ENSDARG00000014891	ENSDART00000014877	15	34	34	CAAAGCTTCCTCTCTGGAGAGGCA	6	+	4188	4545
ENSDARG00000014891	ENSDART00000014877	15	34	34	CAACAAGTCCAGGACAGACTGGGGT	7	+	4282	4545
ENSDARG00000014891	ENSDART00000099344	15	2	2	TTCTCCAGCAGGAGGTCTAGTGC	5	+	178	333
ENSDARG00000014891	ENSDART00000099344	15	2	2	GGCAGCCGCAGACAAGGCTGGTTAC	7	+	258	333
ENSDARG00000014891	ENSDART00000099344	15	2	2	GCAGCCGCAGACAAGGCTGGTTAC	6	+	259	333
ENSDARG00000014891	ENSDART00000099344	15	2	2	AACTTCTCCAGCAGGAGGTCTAG	5	+	175	333
ENSDARG00000014891	ENSDART00000099346	15	1	1	GAACCCTACAGATGTGGTGGTCGCT	7	+	39	2397
ENSDARG00000014891	ENSDART00000099346	15	1	1	CCCTACAGATGTGGTGGTCGCTGCT	7	+	42	2397
ENSDARG00000014891	ENSDART00000099346	15	1	1	AGAGCCGGCCATCCTGGAGTGTGT	6	+	69	2397
ENSDARG00000014891	ENSDART00000099346	15	3	3	AGAGGCCCACGTTCCTGCGGCGTC	6	+	296	2397
ENSDARG00000014891	ENSDART00000099346	15	3	3	GGCGTCCCATTAACCAGGTGGTTCT	7	+	314	2397
ENSDARG00000014891	ENSDART00000099346	15	4	4	ACCTTCACCTGTGTAGCGGAGAAC	6	+	505	2397
ENSDARG00000014891	ENSDART00000099346	15	4	4	GAAGGCAACAGCGAGTGATGAAGGA	7	+	480	2397
ENSDARG00000014891	ENSDART00000099346	15	7	7	CCCAGCAGCCCAACAGTCGTTTCT	6	+	731	2397
ENSDARG00000014891	ENSDART00000099346	15	8	8	TCCCAACCATCAGCTGGCTGAAGGA	7	+	986	2397
ENSDARG00000014891	ENSDART00000099346	15	8	8	CTAACCAGACTCTTGGTGTAGAC	5	+	923	2397
ENSDARG00000014891	ENSDART00000099346	15	10	10	TTCTTCAGAGGCTGGGAGTCTTG	5	+	1161	2397
ENSDARG00000014891	ENSDART00000099346	15	13	13	CCCCTCAGAGAGGAGCATGGTGC	5	+	1725	2397
ENSDARG00000014891	ENSDART00000099346	15	18	18	AGCACCAGCGCCGGGGTCGGAGTG	6	+	2104	2397
ENSDARG00000014891	ENSDART00000099346	15	19	19	AAAGACTTCCGCGATGTGATGAT	5	+	2158	2397
ENSDARG00000014891	ENSDART00000099346	15	19	19	GACTTCCGCGATGTGATGATTAG	5	+	2161	2397
ENSDARG00000014891	ENSDART00000099347	15	2	2	CGCCGCAGCAAACCTGATGAGGGG	6	+	289	372
ENSDARG00000014891	ENSDART00000099347	15	2	2	GCACGCAACTACTTGGGGGAAGCA	6	+	328	372
ENSDARG00000014891	ENSDART00000099347	15	2	2	GCCAACTCCCACCGTGGAGTGGTA	6	+	165	372
ENSDARG00000014891	ENSDART00000099347	15	2	2	GCCAACTCCCACCGTGGAGTGGTAC	7	+	165	372
ENSDARG00000014891	ENSDART00000099347	15	2	2	GGCCAACTCCCACCGTGGAGTGGTA	7	+	164	372
ENSDARG00000014891	ENSDART00000099347	15	2	2	CGCAGCAAACCTGATGAGGGGGCG	6	+	292	372
ENSDARG00000014891	ENSDART00000099347	15	2	2	CGCAACTACTTGGGGGAAGCAGTC	6	+	331	372
ENSDARG00000014891	ENSDART00000099347	15	2	2	CCCGTCTGCGGCAGGAAGATTCT	5	+	59	372
ENSDARG00000014891	ENSDART00000099347	15	2	2	AAACGCCTCGCTGGAAGTAGCATGT	7	+	360	372
ENSDARG00000014891	ENSDART00000099347	15	2	2	ACCCTAAACTGCAAGGCGGAGGG	5	+	139	372
ENSDARG00000014891	ENSDART00000099347	15	2	2	ACCCTAAACTGCAAGGCGGAGGGT	6	+	139	372
ENSDARG00000014891	ENSDART00000099347	15	2	2	AGATTCTCCACCTCGGATTGTAG	5	+	75	372
ENSDARG00000014891	ENSDART00000099347	15	2	2	CAACTCCCACCGTGGAGTGGTAC	5	+	167	372
ENSDARG00000015065	ENSDART00000027658	15	1	1	AAAGCCAACATCTATTTGTCAAC	5	+	1	4602
ENSDARG00000015065	ENSDART00000027658	15	4	4	GACCACAACAGTGGAGTTTGAGGT	6	+	288	4602
ENSDARG00000015065	ENSDART00000027658	15	4	4	ATCGACCACAACAGTGGAGTTTGAG	7	+	285	4602
ENSDARG00000015065	ENSDART00000027658	15	4	4	GACCACAACAGTGGAGTTTGAGGTC	7	+	288	4602
ENSDARG00000015065	ENSDART00000027658	15	4	4	AGAATCGACCACAACAGTGGAGTTT	7	+	282	4602
ENSDARG00000015065	ENSDART00000027658	15	5	5	CCCTTCAACATTTCTGCTAGGTT	5	+	391	4602
ENSDARG00000015065	ENSDART00000027658	15	5	5	ACAGCCTTATCATATTTTGATGAG	6	+	357	4602
ENSDARG00000015065	ENSDART00000027658	15	9	9	TACTGCAACTTATCCAGATGGAAAC	7	+	762	4602
ENSDARG00000015065	ENSDART00000027658	15	9	9	TTCTGCAAAACGAAAGCTGGGGAA	6	+	845	4602
ENSDARG00000015065	ENSDART00000027658	15	10	10	GACATCACCCCTGAGGGTGCAGCC	6	+	1084	4602
ENSDARG00000015065	ENSDART00000027658	15	10	10	ACATCACCCCTGAGGGTGCAGCC	5	+	1085	4602
ENSDARG00000015065	ENSDART00000027658	15	11	11	ATCAAAAGAAAGTGTAGTGGCTGAC	7	+	1263	4602
ENSDARG00000015065	ENSDART00000027658	15	11	11	CGCATCAAAAGAAAGTGTAGTGGCT	7	+	1260	4602
ENSDARG00000015065	ENSDART00000027658	15	12	12	AAAACCTGCAACACAGTTTGAGGTG	7	+	1359	4602
ENSDARG00000015065	ENSDART00000027658	15	12	12	AAAACCTGCAACACAGTTTGAGGT	6	+	1359	4602
ENSDARG00000015065	ENSDART00000027658	15	12	12	CTCAACAAAAACAAACTAAGCCTTC	7	+	1447	4602
ENSDARG00000015065	ENSDART00000027658	15	13	13	TTCTGCAGAGAGCCGGGCTGACTTT	7	+	1544	4602
ENSDARG00000015065	ENSDART00000027658	15	15	15	AAATGCAAACATCCTGTGTTGAC	5	+	1739	4602
ENSDARG00000015065	ENSDART00000027658	15	22	22	AGACTCAGAAACCTCTTTAGGTTTT	7	+	2517	4602
ENSDARG00000015065	ENSDART00000027658	15	23	23	AGCTGCCCACTGGCTGTGCAGAA	5	+	2636	4602
ENSDARG00000015065	ENSDART00000027658	15	24	24	TTCCTAAGAACTCCTAGCAGTATTT	7	+	2827	4602
ENSDARG00000015065	ENSDART00000027658	15	29	29	AGCAGCGCAGACACGGTGGAGGCT	6	+	3392	4602
ENSDARG00000015065	ENSDART00000027658	15	29	29	AGCAGCGCAGACACGGTGGAGGC	5	+	3392	4602
ENSDARG00000015065	ENSDART00000027658	15	29	29	TTCCGCTCCACACAGGTGGGTTG	5	+	3415	4602
ENSDARG00000015065	ENSDART00000027658	15	30	30	GCATACAGAACAATGATGTTGAC	5	+	3467	4602
ENSDARG00000015065	ENSDART00000027658	15	38	38	GAATCCAACAGCAGGAGTAGTTT	5	+	4195	4602
ENSDARG00000015065	ENSDART00000027658	15	38	38	GAATCCAACAGCAGGAGTAGTTTTG	7	+	4195	4602
ENSDARG00000015065	ENSDART00000028349	15	3	3	AAAGCCAACATCTATTTGTCAAC	5	+	376	4647
ENSDARG00000015065	ENSDART00000028349	15	6	6	ATCGACCACAACAGTGGAGTTTGAG	7	+	660	4647
ENSDARG00000015065	ENSDART00000028349	15	6	6	GACCACAACAGTGGAGTTTGAGGT	6	+	663	4647
ENSDARG00000015065	ENSDART00000028349	15	6	6	GACCACAACAGTGGAGTTTGAGGTC	7	+	663	4647
ENSDARG00000015065	ENSDART00000028349	15	6	6	AGAATCGACCACAACAGTGGAGTTT	7	+	657	4647
ENSDARG00000015065	ENSDART00000028349	15	7	7	CCCTTCAACATTTCTGCTAGGTT	5	+	766	4647
ENSDARG00000015065	ENSDART00000028349	15	7	7	ACAGCCTTATCATATTTTGATGAG	6	+	732	4647
ENSDARG00000015065	ENSDART00000028349	15	11	11	TACTGCAACTTATCCAGATGGAAAC	7	+	1137	4647
ENSDARG00000015065	ENSDART00000028349	15	11	11	TTCTGCAAAACGAAAGCTGGGGAA	6	+	1220	4647
ENSDARG00000015065	ENSDART00000028349	15	12	12	ACATCACCCCTGAGGGTGCAGCC	5	+	1460	4647
ENSDARG00000015065	ENSDART00000028349	15	12	12	GACATCACCCCTGAGGGTGCAGCC	6	+	1459	4647
ENSDARG00000015065	ENSDART00000028349	15	13	13	CGCATCAAAAGAAAGTGTAGTGGCT	7	+	1635	4647
ENSDARG00000015065	ENSDART00000028349	15	13	13	ATCAAAAGAAAGTGTAGTGGCTGAC	7	+	1638	4647
ENSDARG00000015065	ENSDART00000028349	15	14	14	AAAACCTGCAACACAGTTTGAGGT	6	+	1734	4647
ENSDARG00000015065	ENSDART00000028349	15	14	14	CTCAACAAAAACAAACTAAGCCTTC	7	+	1822	4647
ENSDARG00000015065	ENSDART00000028349	15	14	14	AAAACCTGCAACACAGTTTGAGGTG	7	+	1734	4647
ENSDARG00000015065	ENSDART00000028349	15	15	15	TTCTGCAGAGAGCCGGGCTGACTTT	7	+	1919	4647
ENSDARG00000015065	ENSDART00000028349	15	17	17	AAATGCAAACATCCTGTGTTGAC	5	+	2114	4647
ENSDARG00000015065	ENSDART00000028349	15	17	17	AGAAAAACCAGCCTTGGAAGAGGTA	7	+	2236	4647
ENSDARG00000015065	ENSDART00000028349	15	24	24	AGCTGCCCACTGGCTGTGCAGAA	5	+	3026	4647
ENSDARG00000015065	ENSDART00000028349	15	25	25	TTCCTAAGAACTCCTAGCAGTATTT	7	+	3217	4647
ENSDARG00000015065	ENSDART00000028349	15	30	30	AGCAGCGCAGACACGGTGGAGGCT	6	+	3782	4647
ENSDARG00000015065	ENSDART00000028349	15	30	30	TTCCGCTCCACACAGGTGGGTTG	5	+	3805	4647
ENSDARG00000015065	ENSDART00000028349	15	30	30	AGCAGCGCAGACACGGTGGAGGC	5	+	3782	4647
ENSDARG00000015065	ENSDART00000028349	15	31	31	GCATACAGAACAATGATGTTGAC	5	+	3857	4647
ENSDARG00000015065	ENSDART00000028349	15	39	39	GAATCCAACAGCAGGAGTAGTTTTG	7	+	4585	4647
ENSDARG00000015065	ENSDART00000028349	15	39	39	GAATCCAACAGCAGGAGTAGTTT	5	+	4585	4647
ENSDARG00000015676	ENSDART00000021299	15	3	2	AGACACACATGTTGGCTGGGTTT	5	-	87	1515
ENSDARG00000015676	ENSDART00000021299	15	4	3	ACCCACGACCCCGGAGGCTGCAGGT	7	-	191	1515
ENSDARG00000015676	ENSDART00000021299	15	5	4	GAAGCCAGCATCAATAAGCCGCA	5	-	287	1515
ENSDARG00000015676	ENSDART00000021299	15	6	5	CACAACAGCTTTCCAGAAGTCTTT	6	-	457	1515
ENSDARG00000015676	ENSDART00000021299	15	8	7	GTAAAAATCGATTCCCTCTGAAAAC	7	-	579	1515
ENSDARG00000015676	ENSDART00000021299	15	8	7	ACCATCTTCTGAGCGTGCTGCTTAG	7	-	611	1515
ENSDARG00000015676	ENSDART00000021299	15	9	8	ATCTCCACAGAAAAGGTGCTTTT	5	-	724	1515
ENSDARG00000015676	ENSDART00000021299	15	9	8	CTCCACAGAAAAGGTGCTTTTGTA	6	-	721	1515
ENSDARG00000015676	ENSDART00000021299	15	10	9	GACTCACTCTGCAAGGTGTTTGGG	6	-	864	1515
ENSDARG00000015676	ENSDART00000021299	15	10	9	CCCAAACTCTGAGCGAGCCGTGGAG	7	-	782	1515
ENSDARG00000015676	ENSDART00000021299	15	10	9	GACTCACTCTGCAAGGTGTTTGGGT	7	-	863	1515
ENSDARG00000015676	ENSDART00000021299	15	11	10	GAACTCCTCCAGCTGGCGTGGGCT	6	-	934	1515
ENSDARG00000015676	ENSDART00000021299	15	11	10	GAACTCCTCCAGCTGGCGTGGGC	5	-	935	1515
ENSDARG00000015676	ENSDART00000021299	15	11	10	GGCTGCACAGACTGTTGAATGGGTG	7	-	913	1515
ENSDARG00000015676	ENSDART00000021299	15	11	10	AACTCCTCCAGCTGGCGTGGGCTGC	7	-	932	1515
ENSDARG00000015676	ENSDART00000021299	15	11	10	CTCCTAAGCGCTGATCTCTGATGAT	7	-	976	1515
ENSDARG00000015676	ENSDART00000021299	15	11	10	TCCTCCAGCTGGCGTGGGCTGCA	5	-	931	1515
ENSDARG00000015676	ENSDART00000021299	15	11	10	AACTCCTCCAGCTGGCGTGGGCT	5	-	934	1515
ENSDARG00000015676	ENSDART00000021299	15	12	11	GACCTCCGCCAGAGTGTGCTGCA	5	-	1022	1515
ENSDARG00000015676	ENSDART00000021299	15	12	11	ACCTCCGCCAGAGTGTGCTGCAAAC	7	-	1019	1515
ENSDARG00000015676	ENSDART00000021299	15	13	12	TACCACATCAGGAACATGCTGAGGG	7	-	1191	1515
ENSDARG00000015676	ENSDART00000021299	15	14	13	CTCATCATCTGTATCGGCAGCGTCT	7	-	1293	1515
ENSDARG00000015676	ENSDART00000021299	15	15	14	CTCCTCACCTCTGAAGATGTTGAT	6	-	1375	1515
ENSDARG00000015676	ENSDART00000021299	15	16	15	CTCCTCCACGGGGATCTTTGAAGCA	7	-	1392	1515
ENSDARG00000015775	ENSDART00000025036	15	2	2	GACCCCAAACCAGAGCAGCCTAA	5	+	253	579
ENSDARG00000015775	ENSDART00000025036	15	2	2	CGCCAAAGAGGAAGTGAAGGAGCC	6	+	336	579
ENSDARG00000015775	ENSDART00000025036	15	2	2	CCCCGCCCACTGCTGCAGCGGAC	5	+	293	579
ENSDARG00000015775	ENSDART00000025036	15	2	2	AGCCGCAGCAGGAAGTGGAGAAGCC	7	+	356	579
ENSDARG00000015775	ENSDART00000025036	15	2	2	AGCCCCGCCCACTGCTGCAGCGGAC	7	+	291	579
ENSDARG00000015775	ENSDART00000025036	15	2	2	AGACACGCCCGCCAAAGAGGAAGTG	7	+	327	579
ENSDARG00000015775	ENSDART00000025036	15	2	2	ACATCACCCGGAAAAAGATGAAGGA	7	+	143	579
ENSDARG00000015775	ENSDART00000025036	15	3	3	ATCCAAACCAGCAGAGGGAGCCGTT	7	+	537	579
ENSDARG00000015775	ENSDART00000025036	15	3	3	TCCAAACCAGCAGAGGGAGCCGTT	6	+	538	579
ENSDARG00000015775	ENSDART00000025036	15	3	3	GCCGGCACAGAGGAGAGTGTTTAAC	7	+	568	579
ENSDARG00000015775	ENSDART00000025036	15	3	3	GACGCCGGCACAGAGGAGAGTGT	5	+	565	579
ENSDARG00000015775	ENSDART00000025036	15	3	3	GAATCCAAACCAGCAGAGGGAGCC	6	+	535	579
ENSDARG00000015797	ENSDART00000033206	15	3	3	GCCGACATCATGATCAGCTTTGGAA	7	+	463	1383
ENSDARG00000015797	ENSDART00000033206	15	3	3	GAACTACACTCCTGATCTGAAGAA	6	+	351	1383
ENSDARG00000015797	ENSDART00000033206	15	3	3	CTACACTCCTGATCTGAAGAAGAA	6	+	354	1383
ENSDARG00000015797	ENSDART00000033206	15	5	5	GTTTCCCTCTCTCCGAGGACGAC	5	+	728	1383
ENSDARG00000015797	ENSDART00000033206	15	7	7	TACCAAACAAAGTAGACGCTGCC	5	+	968	1383
ENSDARG00000015797	ENSDART00000033206	15	8	8	AGACTCTTCTGTTTGTAGATGAA	5	+	1157	1383
ENSDARG00000015797	ENSDART00000033206	15	8	8	GTCCGCAAAATAGATGCTGCTGTC	6	+	1114	1383
ENSDARG00000015822	ENSDART00000017455	15	3	3	CGCTGCCACTATTACCTCTTGAGGA	7	+	217	1371
ENSDARG00000015822	ENSDART00000017455	15	5	5	TTCCACGCCCTGGCTAGTTTTGTGT	7	+	544	1371
ENSDARG00000015822	ENSDART00000017455	15	5	5	CACTTCCACGCCCTGGCTAGTTT	5	+	541	1371
ENSDARG00000015822	ENSDART00000017455	15	9	9	ACCACCTGCCGCATGTATGAGAG	5	+	1243	1371
ENSDARG00000015822	ENSDART00000086954	15	3	3	CGCTGCCACTATTACCTCTTGAGGA	7	+	244	1398
ENSDARG00000015822	ENSDART00000086954	15	5	5	CACTTCCACGCCCTGGCTAGTTT	5	+	568	1398
ENSDARG00000015822	ENSDART00000086954	15	5	5	TTCCACGCCCTGGCTAGTTTTGTGT	7	+	571	1398
ENSDARG00000015822	ENSDART00000086954	15	9	9	ACCACCTGCCGCATGTATGAGAG	5	+	1270	1398
ENSDARG00000015823	ENSDART00000022015	15	2	2	ACAGTCGCAGACCTTTGATTTTGAG	7	+	309	993
ENSDARG00000015823	ENSDART00000022015	15	3	3	TCCTCCATCAAGATGGAAGTGGGA	6	+	487	993
ENSDARG00000015876	ENSDART00000007777	15	1	1	GCCCCCTAATGGAAGGAGAGAAC	5	+	200	990
ENSDARG00000015876	ENSDART00000007777	15	5	5	TTCTCAGTCTCTGGATGGATTTGTG	7	+	258	990
ENSDARG00000015876	ENSDART00000007777	15	6	6	CACACCTGCGGGCAGAGGCCGGC	5	+	437	990
ENSDARG00000015876	ENSDART00000007777	15	6	6	GGCCACACCTGCGGGCAGAGGCC	5	+	434	990
ENSDARG00000015876	ENSDART00000007777	15	8	8	TACATCGGCCAATGGGATTGGTC	5	+	614	990
ENSDARG00000015876	ENSDART00000007777	15	8	8	AGAGTCAACATGGATCTGCAGGT	5	+	706	990
ENSDARG00000015876	ENSDART00000007777	15	10	10	GTTGGCTGCAGAGGAGAGGAGGTT	6	+	890	990
ENSDARG00000015876	ENSDART00000101511	15	2	2	AACAACTGCAGCAAGGGTGAGAC	5	+	328	1344
ENSDARG00000015876	ENSDART00000101511	15	2	2	GCCCCCTAATGGAAGGAGAGAAC	5	+	308	1344
ENSDARG00000015876	ENSDART00000101511	15	4	4	TTCTCAGTCTCTGGATGGATTTGTG	7	+	405	1344
ENSDARG00000015876	ENSDART00000101511	15	5	5	GGCCACACCTGCGGGCAGAGGCC	5	+	581	1344
ENSDARG00000015876	ENSDART00000101511	15	5	5	CACACCTGCGGGCAGAGGCCGGC	5	+	584	1344
ENSDARG00000015876	ENSDART00000101511	15	7	7	TACATCGGCCAATGGGATTGGTC	5	+	854	1344
ENSDARG00000015876	ENSDART00000101511	15	7	7	AGAGTCAACATGGATCTGCAGGT	5	+	946	1344
ENSDARG00000015876	ENSDART00000101511	15	9	9	GTTGGCTGCAGAGGAGAGGAGGTT	6	+	1130	1344
ENSDARG00000015876	ENSDART00000101511	15	10	10	TACAACTTCCAGAAAGCCTGAGGG	6	+	1277	1344
ENSDARG00000015915	ENSDART00000045614	15	1	1	CTCTGCATCTCTGAGGTGCATCT	5	+	130	942
ENSDARG00000015915	ENSDART00000045614	15	2	2	GGCCAAATCTAATTGGCGTGGCT	5	+	263	942
ENSDARG00000015915	ENSDART00000045614	15	3	3	GGCGTCTGCTGGGATTGCAGGTAAC	7	+	375	942
ENSDARG00000015915	ENSDART00000045614	15	4	4	CAACCAACCCGATTTGGTTGATAA	6	+	413	942
ENSDARG00000015915	ENSDART00000045614	15	4	4	AACAGCAACCAACCCGATTTGGTT	6	+	408	942
ENSDARG00000015915	ENSDART00000045614	15	4	4	GCAACCAACCCGATTTGGTTGATAA	7	+	412	942
ENSDARG00000015915	ENSDART00000045614	15	4	4	AACCAACCCGATTTGGTTGATAA	5	+	414	942
ENSDARG00000015915	ENSDART00000045614	15	5	5	AGCGACGCACATGAACGAGGACGAG	7	+	636	942
ENSDARG00000015915	ENSDART00000045614	15	6	6	GTACACGTCTGAGAGAAGAAGGC	5	+	770	942
ENSDARG00000015968	ENSDART00000023153	15	3	2	TCCCAAAACACCTGGAAGGAGAG	5	+	303	1419
ENSDARG00000015968	ENSDART00000023153	15	3	2	CCCAAAACACCTGGAAGGAGAGGTG	7	+	304	1419
ENSDARG00000015968	ENSDART00000023153	15	3	2	CTCCCAAAACACCTGGAAGGAGAG	6	+	302	1419
ENSDARG00000015968	ENSDART00000023153	15	4	3	GCCGGCAGCCCAGCGCAGAATGT	5	+	371	1419
ENSDARG00000015968	ENSDART00000023153	15	9	8	GTCTACATCATCCTGAAGGCTAA	5	+	955	1419
ENSDARG00000015968	ENSDART00000023153	15	9	8	GAAAGCGGCCGCCTCAGCAGACGAC	7	+	915	1419
ENSDARG00000015968	ENSDART00000023153	15	9	8	CTCCAAAAAGGTTCCTAAGGAGAA	6	+	834	1419
ENSDARG00000015968	ENSDART00000023153	15	9	8	CTCAGCAGACGACTTTCTGCCTGC	6	+	927	1419
ENSDARG00000015968	ENSDART00000023153	15	9	8	AGCGGCCGCCTCAGCAGACGACTTT	7	+	918	1419
ENSDARG00000015968	ENSDART00000023153	15	9	8	AGCCGCCTCATGAGCGGAGAGGAC	6	+	1030	1419
ENSDARG00000015968	ENSDART00000023153	15	10	9	TGCCTCCGCCGTTACAGCCGCAGAA	7	+	1394	1419
ENSDARG00000015968	ENSDART00000023153	15	10	9	TCCTTCATCGAGAAGCTTGATGC	5	+	1087	1419
ENSDARG00000015968	ENSDART00000023153	15	10	9	TCCCGCCGCTGGACCCGAAGAGGAA	7	+	1223	1419
ENSDARG00000015968	ENSDART00000023153	15	10	9	GCCTCCGCCGTTACAGCCGCAGAA	6	+	1395	1419
ENSDARG00000015968	ENSDART00000023153	15	10	9	GACGTCTCCATCCGGCTGCAGCA	5	+	1161	1419
ENSDARG00000015968	ENSDART00000102203	15	2	2	TCCCAAAACACCTGGAAGGAGAG	5	+	303	1413
ENSDARG00000015968	ENSDART00000102203	15	2	2	CCCAAAACACCTGGAAGGAGAGGTG	7	+	304	1413
ENSDARG00000015968	ENSDART00000102203	15	2	2	CTCCCAAAACACCTGGAAGGAGAG	6	+	302	1413
ENSDARG00000015968	ENSDART00000102203	15	3	3	GCCGGCAGCCCAGCGCAGAATGT	5	+	371	1413
[truncated: 9,121 more rows]
