# Supplementary material for: Rapid Mutation of Endogenous Zebrafish Genes Using Zinc Finger Nucleases Made by Oligomerized Pool ENgineering (OPEN)
Source: PLoS One. 2009 Feb 9;4(2):e4348. doi: 10.1371/journal.pone.0004348 (PMC2634973; doi:10.1371/journal.pone.0004348)
Supplement: Table S16 — Potential OPEN ZFN target sites in gene transcripts encoded on zebrafish chromosome 16. Data presented as described in the legend to Table S1. (1.93 MB XLS) [file pone.0004348.s016.xls]

## Sheet: Chromosome16
Gene ID	Transcript ID	Chromosome Number	Exon Number	Coding Exon Number	TargetSite	ZFN Spacer Length	Strand	ZFN Cleavage Site	Coding Sequence Length
ENSDARG00000000906	ENSDART00000001014	16	2	2	GAAGGCATCCTTTTTCTCTTTTGCT	7	-	102	951
ENSDARG00000000906	ENSDART00000001014	16	7	7	AAACTCTCCCTTTTGCTGTTTGT	5	-	446	951
ENSDARG00000000906	ENSDART00000001014	16	8	8	TGCTCCACCCACTCTTTTGCCTCT	6	-	591	951
ENSDARG00000000906	ENSDART00000001014	16	9	9	TTCTTCGTCTTCAGGAATGATTC	5	-	650	951
ENSDARG00000000906	ENSDART00000001014	16	10	10	ATCCCATAAGCCCTGGAAGTAGTT	6	-	781	951
ENSDARG00000000906	ENSDART00000052660	16	2	2	GAAGGCATCCTTTTTCTCTTTTGCT	7	-	102	1032
ENSDARG00000000906	ENSDART00000052660	16	7	7	AAACTCTCCCTTTTGCTGTTTGT	5	-	446	1032
ENSDARG00000000906	ENSDART00000052660	16	8	8	TGCTCCACCCACTCTTTTGCCTCT	6	-	591	1032
ENSDARG00000000906	ENSDART00000052660	16	9	9	TTCTTCGTCTTCAGGAATGATTC	5	-	650	1032
ENSDARG00000000906	ENSDART00000052660	16	11	11	ATCCCATAAGCCCTGGAAGTAGTT	6	-	862	1032
ENSDARG00000001760	ENSDART00000014439	16	1	1	ACACACTTCCCTTTTTTGTTGCA	5	-	142	2202
ENSDARG00000001760	ENSDART00000014439	16	3	3	GAAATCGCATATTGAGTTTGAGGT	6	-	399	2202
ENSDARG00000001760	ENSDART00000014439	16	3	3	GAAATCGCATATTGAGTTTGAGGTT	7	-	398	2202
ENSDARG00000001760	ENSDART00000014439	16	4	4	TTCTGCCACTATGCTTTTAGGTTTT	7	-	549	2202
ENSDARG00000001760	ENSDART00000014439	16	4	4	TTCTGCCACTATGCTTTTAGGTT	5	-	551	2202
ENSDARG00000001760	ENSDART00000014439	16	11	11	GACAAATAATCTGTTTTGACTTC	5	-	1245	2202
ENSDARG00000001760	ENSDART00000014439	16	16	16	AGATTCGCCTTGTAGCAGTTTTT	5	-	2086	2202
ENSDARG00000001760	ENSDART00000014439	16	16	16	ACCACCATCCTCCCATGTAGGCTTT	7	-	2059	2202
ENSDARG00000001785	ENSDART00000016303	16	1	1	ACCAGCCCCCGGGCTCTCTGGCGCT	7	+	35	1296
ENSDARG00000001785	ENSDART00000016303	16	1	1	GGCCGCCCCGAGGAGCGAGGATTTG	7	+	75	1296
ENSDARG00000001785	ENSDART00000016303	16	2	2	GTTAAAAGCGTGGCTGCAGGAGCA	6	+	363	1296
ENSDARG00000001785	ENSDART00000016303	16	2	2	AGCGTCAGCTGAGGACGAAGGTGCG	7	+	612	1296
ENSDARG00000001785	ENSDART00000016303	16	2	2	GCACACTACGGGAATGGCAGGAGCC	7	+	246	1296
ENSDARG00000001785	ENSDART00000016303	16	3	3	CTCTTCTCCTCTGACCGGGGTGGAG	7	+	813	1296
ENSDARG00000001785	ENSDART00000016303	16	3	3	CGCTACAACTCCGCCGCAGAGGGA	6	+	1141	1296
ENSDARG00000001785	ENSDART00000016303	16	3	3	CGCGTCCCCGGCGGGCGCGGTTTAC	7	+	1011	1296
ENSDARG00000001785	ENSDART00000016303	16	3	3	CAAACCGTCAAGCCTAAGCTGTG	5	+	904	1296
ENSDARG00000001785	ENSDART00000016303	16	3	3	AGACCACTCGTGCTCGGTGGAGTC	6	+	660	1296
ENSDARG00000001785	ENSDART00000016303	16	4	4	TCCTGCAGACCCCAGCGAGGTTTTC	7	+	1251	1296
ENSDARG00000001890	ENSDART00000041980	16	1	1	GCAGCCGGCGGGATGGCAGTCTTT	6	+	141	732
ENSDARG00000001890	ENSDART00000041980	16	1	1	CTCCCCGGCTGGATGCAGCGGAG	5	+	96	732
ENSDARG00000001890	ENSDART00000041980	16	1	1	CCCAACTCCCCGGCTGGATGCAGCG	7	+	91	732
ENSDARG00000001890	ENSDART00000041980	16	1	1	CAACTCCCCGGCTGGATGCAGCG	5	+	93	732
ENSDARG00000001890	ENSDART00000041980	16	2	2	CACCACTAATGGTTTTTATGAGTT	6	+	294	732
ENSDARG00000001890	ENSDART00000102525	16	1	1	GCAGCCGGCGGGATGGCAGTCTTT	6	+	141	2415
ENSDARG00000001890	ENSDART00000102525	16	1	1	CTCCCCGGCTGGATGCAGCGGAG	5	+	96	2415
ENSDARG00000001890	ENSDART00000102525	16	1	1	CAACTCCCCGGCTGGATGCAGCG	5	+	93	2415
ENSDARG00000001890	ENSDART00000102525	16	1	1	CCCAACTCCCCGGCTGGATGCAGCG	7	+	91	2415
ENSDARG00000001890	ENSDART00000102525	16	2	2	CACCACTAATGGTTTTTATGAGTT	6	+	294	2415
ENSDARG00000001890	ENSDART00000102525	16	5	5	TTATGCAGCGCTACAGCAGGAGGC	6	+	797	2415
ENSDARG00000001890	ENSDART00000102525	16	9	9	ATCATCGCCTCAGTGTCTGAGCA	5	+	1147	2415
ENSDARG00000001890	ENSDART00000102525	16	9	9	GCACCAGCCCACAACCTGGGTTTCT	7	+	1167	2415
ENSDARG00000001890	ENSDART00000102525	16	9	9	ACCTTCCCAGCAGGCCTCTGGTTCT	7	+	1222	2415
ENSDARG00000001890	ENSDART00000102525	16	9	9	ACCAGCCCACAACCTGGGTTTCT	5	+	1169	2415
ENSDARG00000001890	ENSDART00000102525	16	10	10	CACTCACTCCAGTGGTTTGCATGC	6	+	1340	2415
ENSDARG00000001890	ENSDART00000102525	16	10	10	ATCAGCGCAGTCTACTTTGCTGGA	6	+	1294	2415
ENSDARG00000001890	ENSDART00000102525	16	11	11	GCATCATACAACCATGACGGGTAA	6	+	1660	2415
ENSDARG00000001890	ENSDART00000102525	16	12	12	ACAGCCACATAGCACTGGTGAGGA	6	+	1835	2415
ENSDARG00000001890	ENSDART00000102525	16	12	12	AACCGCACCACACTGGTGGACAAC	6	+	1798	2415
ENSDARG00000001890	ENSDART00000102525	16	12	12	ACAGCCACATAGCACTGGTGAGGAA	7	+	1835	2415
ENSDARG00000001890	ENSDART00000102525	16	12	12	AACAGCCACATAGCACTGGTGAGGA	7	+	1834	2415
ENSDARG00000001890	ENSDART00000102525	16	15	15	CACCTCAGAGCACTGGCTGGTGC	5	+	2232	2415
ENSDARG00000001890	ENSDART00000102525	16	15	15	CACCTCAGAGCACTGGCTGGTGCG	6	+	2232	2415
ENSDARG00000001890	ENSDART00000102525	16	15	15	CGCATCTACAGGGTGAAGAAGCA	5	+	2254	2415
ENSDARG00000001890	ENSDART00000102525	16	15	15	TTCCGCACACCTCCTGGATTTGAC	6	+	2146	2415
ENSDARG00000001890	ENSDART00000102525	16	15	15	AACATCGCAGCCAAGCAGAAGTA	5	+	2311	2415
ENSDARG00000001890	ENSDART00000102525	16	16	16	GTTCACAGACAGCCAAGAGGAAGCG	7	+	2339	2415
ENSDARG00000001890	ENSDART00000102525	16	16	16	ACAGACAGCCAAGAGGAAGCGGGG	6	+	2343	2415
ENSDARG00000001890	ENSDART00000102525	16	16	16	CACATCAAAAACAAGCTGGCTCT	5	+	2368	2415
ENSDARG00000001971	ENSDART00000023958	16	1	1	TACTCCGGCTGCCTGCAGGGGCC	5	+	37	600
ENSDARG00000001971	ENSDART00000023958	16	2	2	GTATGCAGACAGTGCTCTGCGTGT	6	+	276	600
ENSDARG00000001971	ENSDART00000023958	16	2	2	GAATGCACCGCTCCGCTGCCTGT	5	+	376	600
ENSDARG00000002006	ENSDART00000021596	16	3	2	GCAGACACCGACATCGAGGAGTTT	6	-	165	1296
ENSDARG00000002006	ENSDART00000021596	16	8	7	TCCACCAGAGTGAACAGCTGTTTGT	7	-	704	1296
ENSDARG00000002006	ENSDART00000021596	16	9	8	CTCCACGCCCAAGTTGTGAGTGC	5	-	893	1296
ENSDARG00000002006	ENSDART00000021596	16	10	9	TCCCACCTCTGCACTGTGTGAAC	5	-	935	1296
ENSDARG00000002006	ENSDART00000103681	16	3	3	GCAGACACCGACATCGAGGAGTTT	6	-	135	465
ENSDARG00000002006	ENSDART00000103682	16	2	2	GCAGACACCGACATCGAGGAGTTT	6	-	153	1218
ENSDARG00000002006	ENSDART00000103682	16	5	5	TCCACCAGAGTGAACAGCTGTTTGT	7	-	668	1218
ENSDARG00000002006	ENSDART00000103682	16	6	6	CTCCACGCCCAAGTTGTGAGTGC	5	-	857	1218
ENSDARG00000002006	ENSDART00000103685	16	2	2	GCAGACACCGACATCGAGGAGTTT	6	-	159	1266
ENSDARG00000002006	ENSDART00000103685	16	5	5	TCCACCAGAGTGAACAGCTGTTTGT	7	-	674	1266
ENSDARG00000002006	ENSDART00000103685	16	6	6	CTCCACGCCCAAGTTGTGAGTGC	5	-	863	1266
ENSDARG00000002006	ENSDART00000103685	16	7	7	TCCCACCTCTGCACTGTGTGAAC	5	-	905	1266
ENSDARG00000002082	ENSDART00000008297	16	9	6	TTCCCATACTGTGGCAGTAGTCGAG	7	-	445	1194
ENSDARG00000002082	ENSDART00000008297	16	9	6	TTATTCCCATACTGTGGCAGTAGTC	7	-	448	1194
ENSDARG00000002082	ENSDART00000008297	16	10	7	GCCCCAATCAATCAGACGAAGCT	5	-	524	1194
ENSDARG00000002082	ENSDART00000056551	16	8	6	TTATTCCCATACTGTGGCAGTAGTC	7	-	448	1191
ENSDARG00000002082	ENSDART00000056551	16	8	6	TTCCCATACTGTGGCAGTAGTCGAG	7	-	445	1191
ENSDARG00000002082	ENSDART00000056551	16	9	7	GCCCCAATCAATCAGACGAAGCT	5	-	524	1191
ENSDARG00000002082	ENSDART00000102906	16	5	5	TTCCCATACTGTGGCAGTAGTCGAG	7	-	259	894
ENSDARG00000002082	ENSDART00000102906	16	5	5	TTATTCCCATACTGTGGCAGTAGTC	7	-	262	894
ENSDARG00000002082	ENSDART00000102906	16	6	6	GCCCCAATCAATCAGACGAAGCT	5	-	338	894
ENSDARG00000002213	ENSDART00000015688	16	4	3	GGCGGCGCCGGCCTTAAGCAGCA	5	-	185	3075
ENSDARG00000002213	ENSDART00000015688	16	4	3	TCCCGCAGAGCAGATTCTGCTGTA	6	-	90	3075
ENSDARG00000002213	ENSDART00000015688	16	7	6	TTCAACAGAGACTCTGTTGGAGCA	6	-	609	3075
ENSDARG00000002213	ENSDART00000015688	16	7	6	AGCCACTGCAAAATGCAGAGGGG	5	-	656	3075
ENSDARG00000002213	ENSDART00000015688	16	8	7	TTATTCCTCTCCAACAGCAGGTGGA	7	-	800	3075
ENSDARG00000002213	ENSDART00000015688	16	9	8	CCCAGCGGCCCACATGAAGGCGGT	6	-	958	3075
ENSDARG00000002213	ENSDART00000015688	16	9	8	AAATCCAGCATGATTTTGATGAC	5	-	997	3075
ENSDARG00000002213	ENSDART00000015688	16	9	8	TTCAAATCCAGCATGATTTTGAT	5	-	1000	3075
ENSDARG00000002213	ENSDART00000015688	16	11	10	AGCTGCCCAGTGCAGTGCAGAGTGC	7	-	1257	3075
ENSDARG00000002213	ENSDART00000015688	16	11	10	GTCTGCATCGTGCTGAATGAGCA	5	-	1409	3075
ENSDARG00000002213	ENSDART00000015688	16	13	12	GGCAGCATCCTTGCGCAGTTGTT	5	-	1745	3075
ENSDARG00000002213	ENSDART00000015688	16	14	13	AAACTCACCAGCTCTGCTTGGTT	5	-	1979	3075
ENSDARG00000002213	ENSDART00000015688	16	14	13	GCCTCAGCCAACGAGAGCTGCTGCT	7	-	1802	3075
ENSDARG00000002213	ENSDART00000015688	16	14	13	AACTCACCAGCTCTGCTTGGTTT	5	-	1978	3075
ENSDARG00000002213	ENSDART00000015688	16	14	13	AAACTCACCAGCTCTGCTTGGTTT	6	-	1978	3075
ENSDARG00000002213	ENSDART00000015688	16	14	13	AGCCAATAAGACACGCTGCTTCT	5	-	1832	3075
ENSDARG00000002213	ENSDART00000015688	16	15	14	CACAACAGCAGCCTGGTTTTTAC	5	-	2612	3075
ENSDARG00000002213	ENSDART00000015688	16	15	14	ACACACACCTCCTCTCTGGTGAC	5	-	2083	3075
ENSDARG00000002213	ENSDART00000015688	16	16	15	CACCCACCATAGATATTCTGCAGCA	7	-	2840	3075
ENSDARG00000002213	ENSDART00000015688	16	16	15	ACCTGCACAATACCTTGCGAATAC	6	-	2672	3075
ENSDARG00000002213	ENSDART00000015688	16	17	16	TCCAGCAAAACTTGGCTTTGGCTCT	7	-	2918	3075
ENSDARG00000002213	ENSDART00000015688	16	17	16	TCCAGCAAAACTTGGCTTTGGCT	5	-	2920	3075
ENSDARG00000002267	ENSDART00000015139	16	2	2	GCCACCAAACTGGAGAGGGTGTT	5	+	148	1335
ENSDARG00000002267	ENSDART00000015139	16	2	2	GAATGCCACCAAACTGGAGAGGGT	6	+	144	1335
ENSDARG00000002267	ENSDART00000015139	16	4	4	AACCAATTAACACCATTCTGGGGAA	7	+	452	1335
ENSDARG00000002267	ENSDART00000015139	16	5	5	GTTCGCTACAACCCTGTGGAGGTC	6	+	613	1335
ENSDARG00000002267	ENSDART00000015139	16	5	5	GTTACCTGCGGGCAGACGGTGGA	5	+	523	1335
ENSDARG00000002267	ENSDART00000015139	16	5	5	GTTCGCTACAACCCTGTGGAGGT	5	+	613	1335
ENSDARG00000002267	ENSDART00000015139	16	6	6	TGCATCAGACAGAAGTATTGTGT	5	+	654	1335
ENSDARG00000002267	ENSDART00000015139	16	8	8	TTCACCTACAGGGAGAGAGTTTGTA	7	+	879	1335
ENSDARG00000002267	ENSDART00000015139	16	8	8	GACAAAGGCCACAGCAGGTGAGTGT	7	+	943	1335
ENSDARG00000002267	ENSDART00000015139	16	8	8	AAAGACAAAGGCCACAGCAGGTGAG	7	+	940	1335
ENSDARG00000002267	ENSDART00000015139	16	10	10	ACCATCCACAGGTGAGACGCATTG	6	+	1157	1335
ENSDARG00000002267	ENSDART00000015139	16	10	10	AGAGACGTCCTGAAGCAGAAGAG	5	+	1201	1335
ENSDARG00000002311	ENSDART00000012718	16	2	2	CTCGTCTAACTTGAATTTGATTTC	6	-	196	402
ENSDARG00000002311	ENSDART00000012718	16	2	2	TTCCTCGTCTAACTTGAATTTGAT	6	-	199	402
ENSDARG00000002311	ENSDART00000012718	16	4	4	CACAACGTCATCCATGGTGCATTT	6	-	361	402
ENSDARG00000002445	ENSDART00000017445	16	2	2	ATCCTCTACATCCATCTTGAGCT	5	-	101	2328
ENSDARG00000002445	ENSDART00000017445	16	2	2	AGACGCCTCAGCCCGGGTGAGGTC	6	-	217	2328
ENSDARG00000002445	ENSDART00000017445	16	2	2	AGACGCCTCAGCCCGGGTGAGGT	5	-	218	2328
ENSDARG00000002445	ENSDART00000017445	16	2	2	AAAGACGCCTCAGCCCGGGTGAGGT	7	-	218	2328
ENSDARG00000002445	ENSDART00000017445	16	4	4	TGCTCCTGCTGGGAATGCGCTGGA	6	-	483	2328
ENSDARG00000002445	ENSDART00000017445	16	4	4	CTCTCCAGAGGCAGGGTAGTTGAG	6	-	616	2328
ENSDARG00000002445	ENSDART00000017445	16	5	5	AGAAAAGGCACTGGTGGCTGCTGGA	7	-	1305	2328
ENSDARG00000002445	ENSDART00000017445	16	5	5	TTCCCATTCTGCTTCTTAAGTGGGT	7	-	1541	2328
ENSDARG00000002445	ENSDART00000017445	16	5	5	TGCCCATGCAGGGGTTTGTCTTT	5	-	1345	2328
ENSDARG00000002445	ENSDART00000017445	16	5	5	TCCACCAGCAGGAGCGTAAGGGTGT	7	-	1371	2328
ENSDARG00000002445	ENSDART00000017445	16	5	5	GGCCTCATCCTCTGAGCGGCTGGT	6	-	1465	2328
ENSDARG00000002445	ENSDART00000017445	16	5	5	GCCTCATCCTCTGAGCGGCTGGTGC	7	-	1463	2328
ENSDARG00000002445	ENSDART00000017445	16	5	5	GCCTCATCCTCTGAGCGGCTGGT	5	-	1465	2328
ENSDARG00000002445	ENSDART00000017445	16	5	5	GAATGCATCCCGTAGAGGCCGCA	5	-	1413	2328
ENSDARG00000002445	ENSDART00000017445	16	5	5	AGAGGCCGCAGAGCCGGCTGTTGGA	7	-	1398	2328
ENSDARG00000002445	ENSDART00000017445	16	5	5	CAATCAGGCTCTGCTCTGTTTGT	5	-	651	2328
ENSDARG00000002445	ENSDART00000017445	16	5	5	CTCATCCTCTGAGCGGCTGGTGC	5	-	1463	2328
ENSDARG00000002445	ENSDART00000017445	16	5	5	CTCATCCTCTGAGCGGCTGGTGCT	6	-	1462	2328
ENSDARG00000002445	ENSDART00000017445	16	7	7	TGCAGCCGCTTGTGCAGCTTGAGGT	7	-	1868	2328
ENSDARG00000002445	ENSDART00000017445	16	7	7	GGCTGCTGCGATGAACTTTGATGAC	7	-	2257	2328
ENSDARG00000002445	ENSDART00000017445	16	7	7	AGCTGCAGCTTGGAGAAGGAGAG	5	-	1989	2328
ENSDARG00000002465	ENSDART00000006376	16	2	2	GTCAAAAGCGCAGTGGCAGATGCG	6	+	759	792
ENSDARG00000002465	ENSDART00000006376	16	2	2	AGACAACTCAAAACGAAGAATGT	5	+	586	792
ENSDARG00000002465	ENSDART00000006376	16	2	2	ACACGCATCGTGGAGGCCGAAGAA	6	+	112	792
ENSDARG00000002465	ENSDART00000006376	16	2	2	AAACACGCATCGTGGAGGCCGAA	5	+	110	792
ENSDARG00000002465	ENSDART00000006376	16	2	2	AAAAGCGCAGTGGCAGATGCGGAG	6	+	762	792
ENSDARG00000002507	ENSDART00000011224	16	1	1	ACAGACTTCTTGTGTGTTGTTGGC	6	-	60	1284
ENSDARG00000002507	ENSDART00000011224	16	2	2	ATCCTCCCCACAGTCTTTGAAGAA	6	-	88	1284
ENSDARG00000002507	ENSDART00000011224	16	2	2	ATCATCCTCCCCACAGTCTTTGAA	6	-	91	1284
ENSDARG00000002507	ENSDART00000011224	16	2	2	TCCTCCCCACAGTCTTTGAAGAA	5	-	88	1284
ENSDARG00000002507	ENSDART00000011224	16	4	4	TTCCACCGCAAGCCGCCGTCGTG	5	-	233	1284
ENSDARG00000002507	ENSDART00000011224	16	4	4	CACTTCCACCGCAAGCCGCCGTC	5	-	236	1284
ENSDARG00000002507	ENSDART00000011224	16	4	4	TCCACCGCAAGCCGCCGTCGTGGAC	7	-	230	1284
ENSDARG00000002507	ENSDART00000011224	16	7	7	CTCTGCAACTGAACGGTGTTGTCT	6	-	549	1284
ENSDARG00000002507	ENSDART00000011224	16	7	7	CTCTGCAACTGAACGGTGTTGTC	5	-	550	1284
ENSDARG00000002507	ENSDART00000011224	16	9	9	GCATCAACCACAGCTGCGAAAAC	5	-	772	1284
ENSDARG00000002507	ENSDART00000011224	16	9	9	AGCATCAACCACAGCTGCGAAAAC	6	-	772	1284
ENSDARG00000002507	ENSDART00000011224	16	12	12	ACCTCCCTCAAGAGGGCAGCATTT	6	-	1104	1284
ENSDARG00000002507	ENSDART00000011224	16	13	13	CCCTTCAGCACCTCCAGAGTAGTCT	7	-	1124	1284
ENSDARG00000002758	ENSDART00000024927	16	1	1	CTCTACTTCAGTTGCTGCGGATTC	6	+	401	1107
ENSDARG00000002758	ENSDART00000024927	16	1	1	CTCTACTTCAGTTGCTGCGGATTCT	7	+	401	1107
ENSDARG00000002758	ENSDART00000024927	16	1	1	GACCTCTACTTCAGTTGCTGCGGAT	7	+	398	1107
ENSDARG00000002758	ENSDART00000024927	16	1	1	GTTCTCAACTCACAGAGACTGATGT	7	+	113	1107
ENSDARG00000002758	ENSDART00000024927	16	1	1	TGCAGCCGCAGAAGGAGGGATGT	5	+	287	1107
ENSDARG00000002758	ENSDART00000024927	16	1	1	CAACTCACAGAGACTGATGTGGAA	6	+	118	1107
ENSDARG00000002758	ENSDART00000024927	16	1	1	ACCGACCCAAGAGTGGCGTCGAA	5	+	326	1107
ENSDARG00000002758	ENSDART00000024927	16	2	2	AAACACAAATATACCATCTTTTGAA	7	+	543	1107
ENSDARG00000002758	ENSDART00000024927	16	2	2	AGACTATCCAGAGGTGGATTTTAG	6	+	498	1107
ENSDARG00000002758	ENSDART00000024927	16	4	4	AGCTCACCAACCTGGACGCCTTC	5	+	899	1107
ENSDARG00000002758	ENSDART00000024927	16	4	4	TTCCTCAGACAAGCCGCAGCCGCT	6	+	786	1107
ENSDARG00000002758	ENSDART00000024927	16	4	4	TCCTCAGACAAGCCGCAGCCGCT	5	+	787	1107
ENSDARG00000002758	ENSDART00000024927	16	4	4	ACAAGCCGCAGCCGCTGGAGAGGCA	7	+	794	1107
ENSDARG00000002758	ENSDART00000024927	16	4	4	AGACAAGCCGCAGCCGCTGGAGAG	6	+	792	1107
ENSDARG00000002758	ENSDART00000024927	16	4	4	CAAGCCGCAGCCGCTGGAGAGGCA	6	+	795	1107
ENSDARG00000002758	ENSDART00000024927	16	4	4	AGCCGCAGCCGCTGGAGAGGCAGTT	7	+	797	1107
ENSDARG00000002758	ENSDART00000065467	16	3	1	CTCTACTTCAGTTGCTGCGGATTC	6	+	401	1107
ENSDARG00000002758	ENSDART00000065467	16	3	1	TGCAGCCGCAGAAGGAGGGATGT	5	+	287	1107
ENSDARG00000002758	ENSDART00000065467	16	3	1	CAACTCACAGAGACTGATGTGGAA	6	+	118	1107
ENSDARG00000002758	ENSDART00000065467	16	3	1	GTTCTCAACTCACAGAGACTGATGT	7	+	113	1107
ENSDARG00000002758	ENSDART00000065467	16	3	1	ACCGACCCAAGAGTGGCGTCGAA	5	+	326	1107
ENSDARG00000002758	ENSDART00000065467	16	3	1	GACCTCTACTTCAGTTGCTGCGGAT	7	+	398	1107
ENSDARG00000002758	ENSDART00000065467	16	3	1	CTCTACTTCAGTTGCTGCGGATTCT	7	+	401	1107
ENSDARG00000002758	ENSDART00000065467	16	4	2	AGACTATCCAGAGGTGGATTTTAG	6	+	498	1107
ENSDARG00000002758	ENSDART00000065467	16	4	2	AAACACAAATATACCATCTTTTGAA	7	+	543	1107
ENSDARG00000002758	ENSDART00000065467	16	6	4	TCCTCAGACAAGCCGCAGCCGCT	5	+	787	1107
ENSDARG00000002758	ENSDART00000065467	16	6	4	CAAGCCGCAGCCGCTGGAGAGGCA	6	+	795	1107
ENSDARG00000002758	ENSDART00000065467	16	6	4	TTCCTCAGACAAGCCGCAGCCGCT	6	+	786	1107
ENSDARG00000002758	ENSDART00000065467	16	6	4	AGCTCACCAACCTGGACGCCTTC	5	+	899	1107
ENSDARG00000002758	ENSDART00000065467	16	6	4	AGCCGCAGCCGCTGGAGAGGCAGTT	7	+	797	1107
ENSDARG00000002758	ENSDART00000065467	16	6	4	AGACAAGCCGCAGCCGCTGGAGAG	6	+	792	1107
ENSDARG00000002758	ENSDART00000065467	16	6	4	ACAAGCCGCAGCCGCTGGAGAGGCA	7	+	794	1107
ENSDARG00000002758	ENSDART00000104003	16	1	1	TGCAGCCGCAGAAGGAGGGATGT	5	+	287	732
ENSDARG00000002758	ENSDART00000104003	16	1	1	GTTCTCAACTCACAGAGACTGATGT	7	+	113	732
ENSDARG00000002758	ENSDART00000104003	16	1	1	GACCTCTACTTCAGTTGCTGCGGAT	7	+	398	732
ENSDARG00000002758	ENSDART00000104003	16	1	1	CTCTACTTCAGTTGCTGCGGATTCT	7	+	401	732
ENSDARG00000002758	ENSDART00000104003	16	1	1	CTCTACTTCAGTTGCTGCGGATTC	6	+	401	732
ENSDARG00000002758	ENSDART00000104003	16	1	1	CAACTCACAGAGACTGATGTGGAA	6	+	118	732
ENSDARG00000002758	ENSDART00000104003	16	1	1	ACCGACCCAAGAGTGGCGTCGAA	5	+	326	732
ENSDARG00000002758	ENSDART00000104003	16	2	2	AGACTATCCAGAGGTGGATTTTAG	6	+	498	732
ENSDARG00000002758	ENSDART00000104003	16	2	2	AAACACAAATATACCATCTTTTGAA	7	+	543	732
ENSDARG00000002971	ENSDART00000058496	16	2	1	AGCAGCGCAGCTTCAGGGGGAAAC	6	+	52	2484
ENSDARG00000002971	ENSDART00000058496	16	3	2	CAACTCCACAACCTGGCTGCTGTG	6	+	217	2484
ENSDARG00000002971	ENSDART00000058496	16	3	2	AACTCCACAACCTGGCTGCTGTG	5	+	218	2484
ENSDARG00000002971	ENSDART00000058496	16	3	2	TCCAGCAGCTGATGCTGCAGCAGCA	7	+	173	2484
ENSDARG00000002971	ENSDART00000058496	16	5	4	TTAAGCACCACCTCAGCTGGAGGA	6	+	331	2484
ENSDARG00000002971	ENSDART00000058496	16	8	7	GTTATCCACTGGGAACGGTGGCGAC	7	+	875	2484
ENSDARG00000002971	ENSDART00000058496	16	8	7	GCCCACTAACCAATCCGCTGTTGCC	7	+	672	2484
ENSDARG00000002971	ENSDART00000058496	16	8	7	GTTGCCCCACAGCAAGCAGGAGCT	6	+	691	2484
ENSDARG00000002971	ENSDART00000058496	16	8	7	GACTGCCCAGACATTGGTGGTGCA	6	+	912	2484
ENSDARG00000002971	ENSDART00000058496	16	8	7	TGCCCAGACATTGGTGGTGCAGCC	6	+	915	2484
ENSDARG00000002971	ENSDART00000058496	16	8	7	AGACCAATCAGAGTGCAGTATTG	5	+	1346	2484
ENSDARG00000002971	ENSDART00000058496	16	8	7	AAACTCACAAGCGTTAGCATTGGCC	7	+	1167	2484
ENSDARG00000002971	ENSDART00000058496	16	10	9	TTCCTCTCCCTCGTGGAGCAGGA	5	+	1649	2484
ENSDARG00000002971	ENSDART00000058496	16	13	12	AACCACTTACGGGCCAGTAGAGGTC	7	+	1954	2484
ENSDARG00000002971	ENSDART00000058496	16	14	13	GAAAACCACTTCCTATCTGGCAAC	6	+	2269	2484
ENSDARG00000002971	ENSDART00000058496	16	14	13	CAACCCTGCTGACTGGAGTGTGC	5	+	2289	2484
ENSDARG00000002971	ENSDART00000058496	16	14	13	ATCTCCAGCTGTGAGGGCGAGGAA	6	+	2137	2484
ENSDARG00000003027	ENSDART00000004284	16	1	1	GTTACCTTCAGTATATTAAGCTGGC	7	-	41	741
ENSDARG00000003027	ENSDART00000004284	16	3	3	GTCAAACACGGGACGGTGAGAAC	5	-	143	741
ENSDARG00000003027	ENSDART00000004284	16	3	3	CTCACCTTCAAGGTGTCGTTTTC	5	-	197	741
ENSDARG00000003308	ENSDART00000023238	16	1	1	TGCTCCAGATATTCGTTGAGTTC	5	-	73	528
ENSDARG00000003308	ENSDART00000023238	16	2	2	TACTCATGCTCATTGATGTAGAG	5	-	136	528
ENSDARG00000003308	ENSDART00000023238	16	3	3	CAAGACAAAAAGCTGCTTTTGCA	5	-	159	528
ENSDARG00000003308	ENSDART00000023238	16	5	5	TTCTTCACCTTTGCGCTGACTTT	5	-	376	528
ENSDARG00000003308	ENSDART00000023238	16	5	5	TCCTTCTTCACCTTTGCGCTGAC	5	-	379	528
ENSDARG00000003308	ENSDART00000023238	16	6	6	ACCGCCTTCACCGAGCATTTGTT	5	-	478	528
ENSDARG00000003576	ENSDART00000017562	16	5	3	GTAACCCTCCAGGGTGTGACTAG	5	+	256	1860
ENSDARG00000003576	ENSDART00000017562	16	7	5	CTCACCTCCCTCAGCGAAGAGGAG	6	+	604	1860
ENSDARG00000003576	ENSDART00000017562	16	7	5	GACCACCTCTCTGAGCTGCAGAG	5	+	514	1860
ENSDARG00000003576	ENSDART00000017562	16	8	6	GTTGCCGACCTGGTGGAGGAGGCG	6	+	778	1860
ENSDARG00000003576	ENSDART00000017562	16	8	6	GTTGCCGACCTGGTGGAGGAGGC	5	+	778	1860
ENSDARG00000003576	ENSDART00000017562	16	8	6	GACTACCACCGCTCTGTATTTGCA	6	+	805	1860
ENSDARG00000003576	ENSDART00000017562	16	8	6	GAAGTCACCATTGTGTGGCAGTC	5	+	1016	1860
ENSDARG00000003576	ENSDART00000017562	16	8	6	CACCCATGCCTGCTGGACGAAGTC	6	+	998	1860
ENSDARG00000003576	ENSDART00000017562	16	8	6	AACTCCAGCAGCACAGTTGCCGAC	6	+	763	1860
ENSDARG00000003576	ENSDART00000017562	16	10	8	GTAGTCCCATGTTGCAGAGGAGGGT	7	+	1439	1860
ENSDARG00000003576	ENSDART00000017562	16	10	8	AAAGGCAGCTGTATGTGCTTGGTG	6	+	1487	1860
ENSDARG00000003698	ENSDART00000013188	16	1	1	CCCAGCGCCCGTCTATGAAGCCTTC	7	-	67	1473
ENSDARG00000003698	ENSDART00000013188	16	1	1	GACAGCGTCCTGAGCCTCTTTTGTA	7	-	165	1473
ENSDARG00000003698	ENSDART00000013188	16	1	1	GTTAAAGGCTTTGTGCGCGGCGTTG	7	-	189	1473
ENSDARG00000003698	ENSDART00000013188	16	1	1	GAAGCCTTCAGTCCGCAGGAGCG	5	-	53	1473
ENSDARG00000003698	ENSDART00000013188	16	3	3	CACTCCAGAAAAGAGGCAGAGTAC	6	-	357	1473
ENSDARG00000003698	ENSDART00000013188	16	3	3	AAACCACTCCAGAAAAGAGGCAGAG	7	-	360	1473
ENSDARG00000003698	ENSDART00000013188	16	3	3	AACCACTCCAGAAAAGAGGCAGAG	6	-	360	1473
ENSDARG00000003698	ENSDART00000013188	16	6	6	GTCAAACACAATAAAGGGAGCATGT	7	-	810	1473
ENSDARG00000003698	ENSDART00000013188	16	7	7	AGAGGCCCCTGTGTGGTGCTGGGCT	7	-	1007	1473
ENSDARG00000003698	ENSDART00000013188	16	7	7	AGAGGCCCCTGTGTGGTGCTGGG	5	-	1009	1473
ENSDARG00000003698	ENSDART00000013188	16	9	9	ACCTGCTAAACCAACAGGAGAAGCA	7	-	1257	1473
ENSDARG00000003698	ENSDART00000013188	16	10	10	GCCCAATCCGGACTGTTTGATTC	5	-	1394	1473
ENSDARG00000003698	ENSDART00000013188	16	10	10	TGCCCAATCCGGACTGTTTGATTC	6	-	1394	1473
ENSDARG00000003869	ENSDART00000025292	16	4	4	CCCTGCATCAGTGGAGGCTGCTGTT	7	+	339	975
ENSDARG00000003869	ENSDART00000025292	16	4	4	AGACCCTGCATCAGTGGAGGCTGCT	7	+	336	975
ENSDARG00000003869	ENSDART00000025292	16	4	4	AGACCCTGCATCAGTGGAGGCTGC	6	+	336	975
ENSDARG00000003869	ENSDART00000025292	16	6	6	TGCTGCGGCGAAATCTGGAGTGGAG	7	+	609	975
ENSDARG00000003903	ENSDART00000026162	16	2	2	TTCGTCCTCGATGCCGTTGATGAG	6	-	394	1020
ENSDARG00000003903	ENSDART00000026162	16	2	2	GTTCTCCACTCCACGAGAAGAGGGC	7	-	225	1020
ENSDARG00000003903	ENSDART00000026162	16	2	2	GTTCACAGCGGTAACTGCCGTCGTC	7	-	370	1020
ENSDARG00000003903	ENSDART00000026162	16	2	2	AGAGGCTCCAGCAGGTATTTTAA	5	-	100	1020
ENSDARG00000003903	ENSDART00000026162	16	4	4	CCCTCCACAAGCCGGCCGTGGGT	5	-	635	1020
ENSDARG00000003903	ENSDART00000026162	16	4	4	TACTTCACCTTTAGTGGTGGAGGTG	7	-	729	1020
ENSDARG00000003903	ENSDART00000026162	16	4	4	TACTTCACCTTTAGTGGTGGAGGT	6	-	730	1020
ENSDARG00000003903	ENSDART00000026162	16	4	4	CCCCTCCACAAGCCGGCCGTGGGT	6	-	635	1020
ENSDARG00000003903	ENSDART00000026162	16	5	5	GTAAGCCCCATAGAGACGCATGC	5	-	989	1020
ENSDARG00000003903	ENSDART00000026162	16	5	5	CCCTCCACAGTGTTCTCTTGGGTT	6	-	922	1020
ENSDARG00000003903	ENSDART00000026162	16	5	5	TCCAGCACCATCCCGTCTGCAGGC	6	-	796	1020
ENSDARG00000003903	ENSDART00000026162	16	5	5	TCCCTCCACAGTGTTCTCTTGGGTT	7	-	922	1020
ENSDARG00000003903	ENSDART00000026162	16	5	5	AGAGACGCATGCTTTTGCTAGGAA	6	-	977	1020
ENSDARG00000003903	ENSDART00000087149	16	3	2	TTCGTCCTCGATGCCGTTGATGAG	6	-	394	1011
ENSDARG00000003903	ENSDART00000087149	16	3	2	GTTCTCCACTCCACGAGAAGAGGGC	7	-	225	1011
ENSDARG00000003903	ENSDART00000087149	16	3	2	GTTCACAGCGGTAACTGCCGTCGTC	7	-	370	1011
ENSDARG00000003903	ENSDART00000087149	16	3	2	AGAGGCTCCAGCAGGTATTTTAA	5	-	100	1011
ENSDARG00000003903	ENSDART00000087149	16	5	4	CCCTCCACAAGCCGGCCGTGGGT	5	-	635	1011
ENSDARG00000003903	ENSDART00000087149	16	5	4	CCCCTCCACAAGCCGGCCGTGGGT	6	-	635	1011
ENSDARG00000003903	ENSDART00000087149	16	5	4	TACTTCACCTTTAGTGGTGGAGGT	6	-	730	1011
ENSDARG00000003903	ENSDART00000087149	16	5	4	TACTTCACCTTTAGTGGTGGAGGTG	7	-	729	1011
ENSDARG00000003903	ENSDART00000087149	16	6	5	AGAGACGCATGCTTTTGCTAGGAA	6	-	977	1011
ENSDARG00000003903	ENSDART00000087149	16	6	5	TCCCTCCACAGTGTTCTCTTGGGTT	7	-	922	1011
ENSDARG00000003903	ENSDART00000087149	16	6	5	TCCAGCACCATCCCGTCTGCAGGC	6	-	796	1011
ENSDARG00000003903	ENSDART00000087149	16	6	5	GTAAGCCCCATAGAGACGCATGC	5	-	989	1011
ENSDARG00000003903	ENSDART00000087149	16	6	5	CCCTCCACAGTGTTCTCTTGGGTT	6	-	922	1011
ENSDARG00000003903	ENSDART00000103367	16	1	1	TTCGTCCTCGATGCCGTTGATGAG	6	-	70	642
ENSDARG00000003903	ENSDART00000103367	16	1	1	GTTCACAGCGGTAACTGCCGTCGTC	7	-	46	642
ENSDARG00000003903	ENSDART00000103367	16	3	3	CCCCTCCACAAGCCGGCCGTGGGT	6	-	311	642
ENSDARG00000003903	ENSDART00000103367	16	3	3	CCCTCCACAAGCCGGCCGTGGGT	5	-	311	642
ENSDARG00000003903	ENSDART00000103367	16	3	3	TACTTCACCTTTAGTGGTGGAGGT	6	-	406	642
ENSDARG00000003903	ENSDART00000103367	16	3	3	TACTTCACCTTTAGTGGTGGAGGTG	7	-	405	642
ENSDARG00000003903	ENSDART00000103367	16	5	5	TCCCTCCACAGTGTTCTCTTGGGTT	7	-	604	642
ENSDARG00000003903	ENSDART00000103367	16	5	5	TCCAGCACCATCCCGTCTGCAGGC	6	-	478	642
ENSDARG00000003903	ENSDART00000103367	16	5	5	CCCTCCACAGTGTTCTCTTGGGTT	6	-	604	642
ENSDARG00000003927	ENSDART00000025877	16	3	2	ACCCAAAGCCTCTCTGCGCAGCC	5	+	661	1023
ENSDARG00000003927	ENSDART00000025877	16	3	2	CAAAGCCTCTCTGCGCAGCCTCT	5	+	664	1023
ENSDARG00000003927	ENSDART00000025877	16	3	2	CCCAAAGCCTCTCTGCGCAGCCTCT	7	+	662	1023
ENSDARG00000003927	ENSDART00000025877	16	3	2	GCCATCGGCAGTGCTGGTGGTTTAA	7	+	544	1023
ENSDARG00000003927	ENSDART00000025877	16	3	2	GCCTTCGCCTTTCTGGCTGCCTCT	6	+	618	1023
ENSDARG00000004171	ENSDART00000036891	16	2	2	CTCTCCAAAATTACGGGGCTTGGAA	7	-	186	570
ENSDARG00000004171	ENSDART00000036891	16	3	3	CCCAAAGCAATCAAAAGCATTGGAG	7	-	302	570
ENSDARG00000004171	ENSDART00000036891	16	4	4	CAAGCCAGAAGACTGGGAAGGAAAC	7	-	436	570
ENSDARG00000004171	ENSDART00000049148	16	2	2	CTCTCCAAAATTACGGGGCTTGGAA	7	-	186	447
ENSDARG00000004171	ENSDART00000049148	16	3	3	CCCAAAGCAATCAAAAGCATTGGAG	7	-	302	447
ENSDARG00000004171	ENSDART00000049148	16	4	4	TCCTGCAGCGCATGTCTTTGGAC	5	-	424	447
ENSDARG00000004171	ENSDART00000049148	16	4	4	TTCTCCTGCAGCGCATGTCTTTGGA	7	-	425	447
ENSDARG00000004176	ENSDART00000028380	16	2	2	TCCACCACCATCCACAGATGGTTGC	7	-	212	3147
ENSDARG00000004176	ENSDART00000028380	16	2	2	GCCACCACATTGTCATGTTTGATGT	7	-	164	3147
ENSDARG00000004176	ENSDART00000028380	16	7	7	GTTCTCAAAATCTGGGCTGGGCT	5	-	758	3147
ENSDARG00000004176	ENSDART00000028380	16	7	7	TTCTCAAAATCTGGGCTGGGCTGTG	7	-	755	3147
ENSDARG00000004176	ENSDART00000028380	16	7	7	CTCAAAATCTGGGCTGGGCTGTG	5	-	755	3147
ENSDARG00000004176	ENSDART00000028380	16	8	8	GCATCCCTCCAGAACGGGTGAGAT	6	-	840	3147
ENSDARG00000004176	ENSDART00000028380	16	21	21	ACCTCATTAACACGGTGTAGGCG	5	-	1848	3147
ENSDARG00000004176	ENSDART00000028380	16	21	21	ACCTCATTAACACGGTGTAGGCGGC	7	-	1846	3147
ENSDARG00000004176	ENSDART00000028380	16	22	22	GCATCCACCGTGGAGTGTGTGAAC	6	-	2001	3147
ENSDARG00000004176	ENSDART00000028380	16	22	22	AGCATCCACCGTGGAGTGTGTGAAC	7	-	2001	3147
ENSDARG00000004176	ENSDART00000028380	16	26	26	CACCACAGCCATCATGGGGAGGCT	6	-	2569	3147
ENSDARG00000004176	ENSDART00000028380	16	26	26	CACCACAGCCATCATGGGGAGGC	5	-	2570	3147
ENSDARG00000004176	ENSDART00000028380	16	26	26	AGCACCACAGCCATCATGGGGAGGC	7	-	2570	3147
ENSDARG00000004176	ENSDART00000028380	16	27	27	GCCTCAGTCACCACCTGCGGTCGGA	7	-	2618	3147
ENSDARG00000004176	ENSDART00000028380	16	29	29	CTCCACTGCTGACAGTGTGTTTCT	6	-	2764	3147
ENSDARG00000004176	ENSDART00000028380	16	30	30	GGCCAAAGATGCCAGCGGCGGCA	5	-	2849	3147
ENSDARG00000004176	ENSDART00000028380	16	31	31	AGCGTCAGCAGGCGAGTGTTGGAG	6	-	3015	3147
ENSDARG00000004176	ENSDART00000028380	16	31	31	CGCTCCTCCACCTCGTCTTGGCT	5	-	2941	3147
ENSDARG00000004176	ENSDART00000060519	16	2	2	GCCACCACATTGTCATGTTTGATGT	7	-	164	3144
ENSDARG00000004176	ENSDART00000060519	16	2	2	TCCACCACCATCCACAGATGGTTGC	7	-	212	3144
ENSDARG00000004176	ENSDART00000060519	16	7	7	CTCAAAATCTGGGCTGGGCTGTG	5	-	755	3144
ENSDARG00000004176	ENSDART00000060519	16	7	7	TTCTCAAAATCTGGGCTGGGCTGTG	7	-	755	3144
ENSDARG00000004176	ENSDART00000060519	16	7	7	GTTCTCAAAATCTGGGCTGGGCT	5	-	758	3144
ENSDARG00000004176	ENSDART00000060519	16	8	8	GCATCCCTCCAGAACGGGTGAGAT	6	-	840	3144
ENSDARG00000004176	ENSDART00000060519	16	10	10	CGCTTCCTCTGCTGTCTGAGGAG	5	-	959	3144
ENSDARG00000004176	ENSDART00000060519	16	21	21	ACCTCATTAACACGGTGTAGGCG	5	-	1845	3144
ENSDARG00000004176	ENSDART00000060519	16	21	21	ACCTCATTAACACGGTGTAGGCGGC	7	-	1843	3144
ENSDARG00000004176	ENSDART00000060519	16	22	22	AGCATCCACCGTGGAGTGTGTGAAC	7	-	1998	3144
ENSDARG00000004176	ENSDART00000060519	16	22	22	GCATCCACCGTGGAGTGTGTGAAC	6	-	1998	3144
ENSDARG00000004176	ENSDART00000060519	16	26	26	AGCACCACAGCCATCATGGGGAGGC	7	-	2567	3144
ENSDARG00000004176	ENSDART00000060519	16	26	26	CACCACAGCCATCATGGGGAGGCT	6	-	2566	3144
ENSDARG00000004176	ENSDART00000060519	16	26	26	CACCACAGCCATCATGGGGAGGC	5	-	2567	3144
ENSDARG00000004176	ENSDART00000060519	16	27	27	GCCTCAGTCACCACCTGCGGTCGGA	7	-	2615	3144
ENSDARG00000004176	ENSDART00000060519	16	29	29	CTCCACTGCTGACAGTGTGTTTCT	6	-	2761	3144
ENSDARG00000004176	ENSDART00000060519	16	30	30	GGCCAAAGATGCCAGCGGCGGCA	5	-	2846	3144
ENSDARG00000004176	ENSDART00000060519	16	31	31	CGCTCCTCCACCTCGTCTTGGCT	5	-	2938	3144
ENSDARG00000004176	ENSDART00000060519	16	31	31	AGCGTCAGCAGGCGAGTGTTGGAG	6	-	3012	3144
ENSDARG00000004211	ENSDART00000011936	16	1	1	TTCTCCAGAGAGATCTGCAGTTGTG	7	-	65	1008
ENSDARG00000004211	ENSDART00000011936	16	3	3	TGCTGCTGCAGTTGCTGCTGGTGCT	7	-	427	1008
ENSDARG00000004211	ENSDART00000011936	16	3	3	AGCTCAAGACCTTGGGATTGGCT	5	-	318	1008
ENSDARG00000004211	ENSDART00000011936	16	4	4	CTCTTCCTCTGGCGATTCTGAAAAC	7	-	655	1008
ENSDARG00000004211	ENSDART00000011936	16	4	4	TACTCCTAAGTGTCATGTTGTCTGT	7	-	577	1008
ENSDARG00000004211	ENSDART00000011936	16	4	4	TCCTCCTCCTCCAGGTAGCTGTC	5	-	529	1008
ENSDARG00000004211	ENSDART00000011936	16	4	4	TTCCTCCTCCTCCAGGTAGCTGTC	6	-	529	1008
ENSDARG00000004211	ENSDART00000011936	16	5	5	AGCTCAGCAATAGGGGTGGTAGAG	6	-	807	1008
ENSDARG00000004211	ENSDART00000011936	16	5	5	CACCTCTGCCAACTTCTCTGGAGCC	7	-	840	1008
ENSDARG00000004211	ENSDART00000103743	16	3	3	TTCTCCAGAGAGATCTGCAGTTGTG	7	-	230	909
ENSDARG00000004211	ENSDART00000103743	16	4	4	CTCTTCCTCTGGCGATTCTGAAAAC	7	-	568	909
ENSDARG00000004211	ENSDART00000103743	16	4	4	TACTCCTAAGTGTCATGTTGTCTGT	7	-	490	909
ENSDARG00000004211	ENSDART00000103743	16	4	4	TCCTCCTCCTCCAGGTAGCTGTC	5	-	442	909
ENSDARG00000004211	ENSDART00000103743	16	4	4	TTCCTCCTCCTCCAGGTAGCTGTC	6	-	442	909
ENSDARG00000004211	ENSDART00000103743	16	5	5	CACCTCTGCCAACTTCTCTGGAGCC	7	-	753	909
ENSDARG00000004211	ENSDART00000103743	16	5	5	AGCTCAGCAATAGGGGTGGTAGAG	6	-	720	909
ENSDARG00000004219	ENSDART00000027337	16	2	2	CTCTTCTACATGGAGCTGGCGCT	5	+	169	1365
ENSDARG00000004219	ENSDART00000027337	16	3	3	TCCTCCTTCTCCGGGGAGCTGCC	5	+	337	1365
ENSDARG00000004219	ENSDART00000027337	16	9	9	TTATCCTGCATTCAGCAGCGTCT	5	+	714	1365
ENSDARG00000004219	ENSDART00000027337	16	14	14	ATCTTCTTCATCATGTTGCTGAC	5	+	1102	1365
ENSDARG00000004219	ENSDART00000027337	16	14	14	TTACCCAGAAGCCATTGCGACGCT	6	+	1053	1365
ENSDARG00000004219	ENSDART00000027337	16	14	14	TTCTTCATCATGTTGCTGACTTT	5	+	1105	1365
ENSDARG00000004219	ENSDART00000027337	16	16	16	GACCACTTCGCTGCGGGGACGTC	5	+	1300	1365
ENSDARG00000004219	ENSDART00000084600	16	1	1	GCATGCCCATGCTGAGAGGCAGAC	6	+	8	1791
ENSDARG00000004219	ENSDART00000084600	16	1	1	CACCTCCTCCAGCCTGCGGAGCC	5	+	156	1791
ENSDARG00000004219	ENSDART00000084600	16	1	1	TTCACCTCCTCCAGCCTGCGGAGCC	7	+	154	1791
ENSDARG00000004219	ENSDART00000084600	16	1	1	AGCGGCTCCAGCAGCGCCGCCGGG	6	+	82	1791
ENSDARG00000004219	ENSDART00000084600	16	2	2	CTCTTCTACATGGAGCTGGCGCT	5	+	394	1791
ENSDARG00000004219	ENSDART00000084600	16	3	3	TCCTCCTTCTCCGGGGAGCTGCC	5	+	562	1791
ENSDARG00000004219	ENSDART00000084600	16	10	10	CTCATCACAGGTGAGTTGTGGTGGT	7	+	996	1791
ENSDARG00000004219	ENSDART00000084600	16	10	10	CTCATCACAGGTGAGTTGTGGTG	5	+	996	1791
ENSDARG00000004219	ENSDART00000084600	16	11	11	TTATCCTGCATTCAGCAGCGTCT	5	+	1038	1791
ENSDARG00000004219	ENSDART00000084600	16	13	13	ATCTTCTTCATCATGTTGCTGAC	5	+	1264	1791
ENSDARG00000004219	ENSDART00000084600	16	13	13	TTACCCAGAAGCCATTGCGACGCT	6	+	1215	1791
ENSDARG00000004219	ENSDART00000084600	16	13	13	TTCTTCATCATGTTGCTGACTTT	5	+	1267	1791
ENSDARG00000004219	ENSDART00000084600	16	15	15	GACCACTTCGCTGCGGGGACGTC	5	+	1462	1791
ENSDARG00000004219	ENSDART00000089850	16	2	2	CTCTTCTACATGGAGCTGGCGCT	5	+	238	1434
ENSDARG00000004219	ENSDART00000089850	16	3	3	TCCTCCTTCTCCGGGGAGCTGCC	5	+	406	1434
ENSDARG00000004219	ENSDART00000089850	16	9	9	GTCTCCAGCACCGCTGCTGTATGC	6	+	979	1434
ENSDARG00000004219	ENSDART00000089850	16	9	9	ACACACACCTGAACAGTATGATAA	6	+	942	1434
ENSDARG00000004219	ENSDART00000089850	16	10	10	ATCTTCTTCATCATGTTGCTGAC	5	+	1171	1434
ENSDARG00000004219	ENSDART00000089850	16	10	10	TTACCCAGAAGCCATTGCGACGCT	6	+	1122	1434
ENSDARG00000004219	ENSDART00000089850	16	10	10	TTCTTCATCATGTTGCTGACTTT	5	+	1174	1434
ENSDARG00000004219	ENSDART00000089850	16	12	12	GACCACTTCGCTGCGGGGACGTC	5	+	1369	1434
ENSDARG00000004219	ENSDART00000103720	16	2	2	CTCTTCTACATGGAGCTGGCGCT	5	+	169	1470
ENSDARG00000004219	ENSDART00000103720	16	3	3	TCCTCCTTCTCCGGGGAGCTGCC	5	+	337	1470
ENSDARG00000004219	ENSDART00000103720	16	9	9	TTAGACACATGTGTGCAGCAGCA	5	+	690	1470
ENSDARG00000004219	ENSDART00000103720	16	9	9	TTATCCTGCATTCAGCAGCGTCT	5	+	723	1470
ENSDARG00000004219	ENSDART00000103720	16	11	11	ATCTTCTTCATCATGTTGCTGAC	5	+	937	1470
ENSDARG00000004219	ENSDART00000103720	16	11	11	TTCTTCATCATGTTGCTGACTTT	5	+	940	1470
ENSDARG00000004219	ENSDART00000103720	16	11	11	TTACCCAGAAGCCATTGCGACGCT	6	+	888	1470
ENSDARG00000004219	ENSDART00000103720	16	13	13	GACCACTTCGCTGCGGGGACGTC	5	+	1135	1470
ENSDARG00000004219	ENSDART00000103720	16	16	16	GTATTCTGCACTCTGCTGGTGTC	5	+	1263	1470
ENSDARG00000004219	ENSDART00000103725	16	1	1	AGCGGCTCCAGCAGCGCCGCCGGG	6	+	82	1767
ENSDARG00000004219	ENSDART00000103725	16	1	1	TTCACCTCCTCCAGCCTGCGGAGCC	7	+	154	1767
ENSDARG00000004219	ENSDART00000103725	16	1	1	CACCTCCTCCAGCCTGCGGAGCC	5	+	156	1767
ENSDARG00000004219	ENSDART00000103725	16	1	1	GCATGCCCATGCTGAGAGGCAGAC	6	+	8	1767
ENSDARG00000004219	ENSDART00000103725	16	2	2	CTCTTCTACATGGAGCTGGCGCT	5	+	394	1767
ENSDARG00000004219	ENSDART00000103725	16	3	3	TCCTCCTTCTCCGGGGAGCTGCC	5	+	562	1767
ENSDARG00000004219	ENSDART00000103725	16	10	10	TTCTTCATCATGTTGCTGACTTT	5	+	1153	1767
ENSDARG00000004219	ENSDART00000103725	16	10	10	TTACCCAGAAGCCATTGCGACGCT	6	+	1101	1767
ENSDARG00000004219	ENSDART00000103725	16	10	10	ATCTTCTTCATCATGTTGCTGAC	5	+	1150	1767
ENSDARG00000004219	ENSDART00000103725	16	12	12	GACCACTTCGCTGCGGGGACGTC	5	+	1348	1767
ENSDARG00000004219	ENSDART00000103725	16	15	15	ACAGACAGAGCGCTTTTAGCAGTG	6	+	1685	1767
ENSDARG00000004219	ENSDART00000103725	16	16	16	CACAGCTCCATCACTGGCTGGTGGT	7	+	1751	1767
ENSDARG00000004219	ENSDART00000103725	16	16	16	AGCTCCATCACTGGCTGGTGGTTTG	7	+	1754	1767
ENSDARG00000004308	ENSDART00000021533	16	1	1	ATCTGCGCAGGTGCAGTGGCTGGA	6	-	396	978
ENSDARG00000004308	ENSDART00000021533	16	1	1	TGCCACATCCACTCCTGCAGTTTCT	7	-	149	978
ENSDARG00000004308	ENSDART00000021533	16	1	1	AACTGCTACATTTACCGCTGCAGCA	7	-	345	978
ENSDARG00000004308	ENSDART00000021533	16	4	4	CCCAAATACATATGATCTGAAAAC	6	-	698	978
ENSDARG00000004308	ENSDART00000021533	16	4	4	GTACCACACGAACACGGTTTGGCT	6	-	797	978
ENSDARG00000004308	ENSDART00000021533	16	5	5	ACAGTCATCTAAGCCTGTGTCTCT	6	-	971	978
ENSDARG00000004328	ENSDART00000006212	16	1	1	TGCCCCTCCTCCTCCTCTGTCTTC	6	-	45	594
ENSDARG00000004328	ENSDART00000006212	16	1	1	GCCTCCTGCAAAATCATTTGCATCT	7	-	15	594
ENSDARG00000004328	ENSDART00000006212	16	2	2	GAAACCCTCCATGTGCAGTTTAC	5	-	212	594
ENSDARG00000004328	ENSDART00000006212	16	3	3	GTCGACTGCTGGGCTTTGACGGG	5	-	505	594
ENSDARG00000004358	ENSDART00000012673	16	2	1	AGCAACTGCGAAAGGAGGCGGAG	5	+	23	1020
ENSDARG00000004358	ENSDART00000012673	16	2	1	AGCAACTGCGAAAGGAGGCGGAGAA	7	+	23	1020
ENSDARG00000004358	ENSDART00000012673	16	6	5	ATCATCACCAGCTCTGGAGACTGT	6	+	478	1020
ENSDARG00000004358	ENSDART00000012673	16	6	5	GAAATCATCACCAGCTCTGGAGAC	6	+	475	1020
ENSDARG00000004358	ENSDART00000012673	16	7	6	AACACCTTCATCTCAGGGGCTTGT	6	+	598	1020
ENSDARG00000004358	ENSDART00000012673	16	8	7	GACTCCAGCATCATGTGCGGCGTG	6	+	805	1020
ENSDARG00000004358	ENSDART00000012673	16	8	7	ATCCTCGCCGGATACGATGACTTC	6	+	862	1020
ENSDARG00000004532	ENSDART00000014944	16	2	2	TTAAGCCCAACGCCCTGCTGGGTGC	7	+	350	954
ENSDARG00000004532	ENSDART00000014944	16	2	2	TTAAGCCCAACGCCCTGCTGGGTG	6	+	350	954
ENSDARG00000004532	ENSDART00000014944	16	2	2	GTATCACACTCTGGAGCTGTTGTC	6	+	303	954
ENSDARG00000004532	ENSDART00000014944	16	3	3	CGCCCCTGCAGACCCTGGTGCCTGT	7	+	524	954
ENSDARG00000004532	ENSDART00000014944	16	3	3	CACCGCAGCCAGAAGGCCGTGGTT	6	+	484	954
ENSDARG00000004532	ENSDART00000014944	16	3	3	ACCACCAACAACTGGACTTGGAC	5	+	608	954
ENSDARG00000004561	ENSDART00000103886	16	6	6	TTCTCCCTCATCCTGGTTGAGCA	5	-	644	1830
ENSDARG00000004561	ENSDART00000103886	16	7	7	GTCGTCACAGGAGAAGGAGTAGGAG	7	-	734	1830
ENSDARG00000004561	ENSDART00000103886	16	7	7	GTCGTCACAGGAGAAGGAGTAGGA	6	-	735	1830
ENSDARG00000004561	ENSDART00000103886	16	7	7	GGCGTCGTCACAGGAGAAGGAGTA	6	-	738	1830
ENSDARG00000004561	ENSDART00000103886	16	7	7	ACAGGCGTCGTCACAGGAGAAGGA	6	-	741	1830
ENSDARG00000004561	ENSDART00000103886	16	10	10	ACCTACAGCAATCTCAGCAGCATAA	7	-	1155	1830
ENSDARG00000004561	ENSDART00000103886	16	11	11	TGCCACAGAAGGTCCGGGTGGTGT	6	-	1307	1830
ENSDARG00000004561	ENSDART00000103886	16	11	11	TGCCACAGAAGGTCCGGGTGGTGTC	7	-	1306	1830
ENSDARG00000004561	ENSDART00000103886	16	13	13	GCCATCAAAAGGAGGCTGATGAA	5	-	1427	1830
ENSDARG00000004561	ENSDART00000103886	16	14	14	TCCTCCTCCCAAACGCTTAGCAGGG	7	-	1557	1830
ENSDARG00000004561	ENSDART00000103886	16	14	14	CTCCCAAACGCTTAGCAGGGTTC	5	-	1554	1830
ENSDARG00000004561	ENSDART00000103886	16	14	14	CTCCTCCCAAACGCTTAGCAGGG	5	-	1557	1830
ENSDARG00000004586	ENSDART00000027013	16	2	2	GTCTGCGCACACACCGTAGAAGCG	6	-	157	504
ENSDARG00000004605	ENSDART00000008958	16	1	1	GGCGGCGCCCTGTGAGCTGTTTTG	6	+	12	957
ENSDARG00000004605	ENSDART00000008958	16	5	5	GCATGCAGAACAGGCAGCTGGAGCG	7	+	434	957
ENSDARG00000004605	ENSDART00000008958	16	5	5	AACTTCTTCCTGCCGGGCCGCATGC	7	+	415	957
ENSDARG00000004605	ENSDART00000008958	16	5	5	AACGGCACACTCGAGGCCGGAGAA	6	+	478	957
ENSDARG00000004605	ENSDART00000008958	16	7	7	TCCGGCTGCCTAACTGCAGACTAC	6	+	647	957
ENSDARG00000004605	ENSDART00000008958	16	7	7	GCCATCTTCTCTGGATGCGTATGT	6	+	594	957
ENSDARG00000004605	ENSDART00000008958	16	8	8	GGCCCCTCCCATGAGGAAGAAGAG	6	+	937	957
ENSDARG00000004605	ENSDART00000008958	16	8	8	CCCCTCCCATGAGGAAGAAGAGGAG	7	+	939	957
ENSDARG00000004605	ENSDART00000008958	16	8	8	AGCAGCTGCTGTCCGTGCTGGTTGC	7	+	824	957
ENSDARG00000004672	ENSDART00000020878	16	1	1	GTTCACTACTGCTCTCGAAGTAGTG	7	-	130	3153
ENSDARG00000004672	ENSDART00000020878	16	1	1	CACTACTGCTCTCGAAGTAGTGGAA	7	-	127	3153
ENSDARG00000004672	ENSDART00000020878	16	2	2	AAACGCCCATGTCTGGATGAAGCC	6	-	299	3153
ENSDARG00000004672	ENSDART00000020878	16	2	2	GACTCAAGCGCAGACCGAAGCAGGA	7	-	250	3153
ENSDARG00000004672	ENSDART00000020878	16	2	2	CACCTCACCTTATGGATGTCTAA	5	-	223	3153
ENSDARG00000004672	ENSDART00000020878	16	5	5	TTACTCTAATAATTCATAATTTGAT	7	-	582	3153
ENSDARG00000004672	ENSDART00000020878	16	9	9	TCCCGCTCCTCAAACTGGATAGTCT	7	-	908	3153
ENSDARG00000004672	ENSDART00000020878	16	9	9	AGCCACATCTAATAGCAGCATGC	5	-	941	3153
ENSDARG00000004672	ENSDART00000020878	16	10	10	GTTCTCTGCTGTGTTTAGTGTAG	5	-	995	3153
ENSDARG00000004672	ENSDART00000020878	16	12	12	TGCAACCGCTTCTCATGGTTTGCT	6	-	1137	3153
ENSDARG00000004672	ENSDART00000020878	16	19	19	TACCAAACATCCACACGTCGCTGGC	7	-	1819	3153
ENSDARG00000004672	ENSDART00000020878	16	19	19	ACATCCACACGTCGCTGGCTGAGGT	7	-	1813	3153
ENSDARG00000004672	ENSDART00000020878	16	23	23	TTCCTAACCTCCATGCTGGGGTT	5	-	2377	3153
ENSDARG00000004672	ENSDART00000020878	16	24	24	GTCATCCTCCATCTGCTGCTGCT	5	-	2450	3153
ENSDARG00000004672	ENSDART00000020878	16	24	24	TCCTCCATCTGCTGCTGCTGCAGAA	7	-	2444	3153
ENSDARG00000004672	ENSDART00000020878	16	27	27	GACTCCTGCTGCGTGGCTTGGAG	5	-	2648	3153
ENSDARG00000004672	ENSDART00000020878	16	30	30	GTTTACCTCTCTGTGCGTGTGAGCT	7	-	2940	3153
ENSDARG00000004672	ENSDART00000020878	16	31	31	GTCTACGGCGAGCGCGTGCGCAGCT	7	-	3078	3153
ENSDARG00000004672	ENSDART00000020878	16	31	31	AACAACTTCAGCCTGGCTTGGTC	5	-	3127	3153
ENSDARG00000004672	ENSDART00000020878	16	31	31	AGCCAAATCTGAATTTAGAAGCT	5	-	2975	3153
ENSDARG00000004672	ENSDART00000042716	16	3	1	CACTACTGCTCTCGAAGTAGTGGAA	7	-	127	3156
ENSDARG00000004672	ENSDART00000042716	16	3	1	GTTCACTACTGCTCTCGAAGTAGTG	7	-	130	3156
ENSDARG00000004672	ENSDART00000042716	16	4	2	AAACGCCCATGTCTGGATGAAGCC	6	-	299	3156
ENSDARG00000004672	ENSDART00000042716	16	4	2	GACTCAAGCGCAGACCGAAGCAGGA	7	-	250	3156
ENSDARG00000004672	ENSDART00000042716	16	4	2	CACCTCACCTTATGGATGTCTAA	5	-	223	3156
ENSDARG00000004672	ENSDART00000042716	16	7	5	TTACTCTAATAATTCATAATTTGAT	7	-	582	3156
ENSDARG00000004672	ENSDART00000042716	16	11	9	TCCCGCTCCTCAAACTGGATAGTCT	7	-	908	3156
ENSDARG00000004672	ENSDART00000042716	16	11	9	AGCCACATCTAATAGCAGCATGC	5	-	941	3156
ENSDARG00000004672	ENSDART00000042716	16	12	10	GTTCTCTGCTGTGTTTAGTGTAG	5	-	995	3156
ENSDARG00000004672	ENSDART00000042716	16	14	12	TGCAACCGCTTCTCATGGTTTGCT	6	-	1137	3156
ENSDARG00000004672	ENSDART00000042716	16	21	19	TACCAAACATCCACACGTCGCTGGC	7	-	1819	3156
ENSDARG00000004672	ENSDART00000042716	16	21	19	ACATCCACACGTCGCTGGCTGAGGT	7	-	1813	3156
ENSDARG00000004672	ENSDART00000042716	16	25	23	TTCCTAACCTCCATGCTGGGGTT	5	-	2377	3156
ENSDARG00000004672	ENSDART00000042716	16	26	24	GTCATCCTCCATCTGCTGCTGCT	5	-	2450	3156
ENSDARG00000004672	ENSDART00000042716	16	26	24	TCCTCCATCTGCTGCTGCTGCAGAA	7	-	2444	3156
ENSDARG00000004672	ENSDART00000042716	16	29	27	GACTCCTGCTGCGTGGCTTGGAG	5	-	2654	3156
ENSDARG00000004672	ENSDART00000042716	16	31	29	GTTTACCTCTCTGTGCGTGTGAGCT	7	-	2937	3156
ENSDARG00000004672	ENSDART00000042716	16	32	30	AACAACTTCAGCCTGGCTTGGTC	5	-	3124	3156
ENSDARG00000004672	ENSDART00000042716	16	32	30	AGCCAAATCTGAATTTAGAAGCT	5	-	2972	3156
ENSDARG00000004672	ENSDART00000042716	16	32	30	GTCTACGGCGAGCGCGTGCGCAGCT	7	-	3075	3156
ENSDARG00000004672	ENSDART00000102971	16	7	4	TTACTCTAATAATTCATAATTTGAT	7	-	279	840
ENSDARG00000004672	ENSDART00000102971	16	11	8	TCCCGCTCCTCAAACTGGATAGTCT	7	-	605	840
ENSDARG00000004672	ENSDART00000102971	16	11	8	AGCCACATCTAATAGCAGCATGC	5	-	638	840
ENSDARG00000004672	ENSDART00000102971	16	12	9	GTTCTCTGCTGTGTTTAGTGTAG	5	-	692	840
ENSDARG00000004724	ENSDART00000006061	16	1	1	AAACTAGACAAGATGGTGTCTAG	5	+	46	1230
ENSDARG00000004724	ENSDART00000006061	16	5	5	TTCTCATCCTCCTCTAAGACGCT	5	+	399	1230
ENSDARG00000004724	ENSDART00000006061	16	6	6	AAAAGCCTCTTCCTAGGAAGCCGAG	7	+	461	1230
ENSDARG00000004724	ENSDART00000006061	16	9	9	TTCAGCTCCAGTGCGGGGCCTTT	5	+	700	1230
ENSDARG00000004724	ENSDART00000006061	16	9	9	TCCTTCAGCTCCAGTGCGGGGCC	5	+	697	1230
ENSDARG00000004724	ENSDART00000006061	16	9	9	AAATGCATCGAAATGCTGACTGC	5	+	760	1230
ENSDARG00000004724	ENSDART00000006061	16	11	11	ATCGCCTCCATGACTGCTGAGGTT	6	+	994	1230
ENSDARG00000004724	ENSDART00000006061	16	11	11	ATCTGCGCAAAAATGTCTTGGCA	5	+	950	1230
ENSDARG00000004724	ENSDART00000006061	16	11	11	TACAAAAACAGAGTCCGCAGCCGCA	7	+	895	1230
ENSDARG00000004724	ENSDART00000006061	16	11	11	ATCGCCTCCATGACTGCTGAGGT	5	+	994	1230
ENSDARG00000004724	ENSDART00000006061	16	12	12	AACCACCACTGACCTGCTGCAGTG	6	+	1101	1230
ENSDARG00000004724	ENSDART00000006061	16	13	13	TGCAAACCAGAAGTGCTGATGAA	5	+	1163	1230
ENSDARG00000004724	ENSDART00000101861	16	1	1	AAACTAGACAAGATGGTGTCTAG	5	+	46	924
ENSDARG00000004724	ENSDART00000101861	16	5	5	AAAAGCCTCTTCCTAGGAAGCCGAG	7	+	287	924
ENSDARG00000004724	ENSDART00000101861	16	6	6	AAATGCATCGAAATGCTGACTGC	5	+	454	924
ENSDARG00000004724	ENSDART00000101861	16	6	6	TCCTTCAGCTCCAGTGCGGGGCC	5	+	391	924
ENSDARG00000004724	ENSDART00000101861	16	6	6	TTCAGCTCCAGTGCGGGGCCTTT	5	+	394	924
ENSDARG00000004724	ENSDART00000101861	16	8	8	ATCGCCTCCATGACTGCTGAGGT	5	+	688	924
ENSDARG00000004724	ENSDART00000101861	16	8	8	ATCGCCTCCATGACTGCTGAGGTT	6	+	688	924
ENSDARG00000004724	ENSDART00000101861	16	8	8	ATCTGCGCAAAAATGTCTTGGCA	5	+	644	924
ENSDARG00000004724	ENSDART00000101861	16	8	8	TACAAAAACAGAGTCCGCAGCCGCA	7	+	589	924
ENSDARG00000004724	ENSDART00000101861	16	9	9	AACCACCACTGACCTGCTGCAGTG	6	+	795	924
ENSDARG00000004724	ENSDART00000101861	16	10	10	TGCAAACCAGAAGTGCTGATGAA	5	+	857	924
ENSDARG00000004806	ENSDART00000015262	16	1	1	CTCTTCTCCCGGCTGAAGCGGCT	5	-	98	1299
ENSDARG00000004806	ENSDART00000015262	16	3	3	TTCTTCATCACTGCTTTTGTCTTC	6	-	340	1299
ENSDARG00000004806	ENSDART00000015262	16	4	4	CAAAACTAAAAAGGGGCGTGGCT	5	-	594	1299
ENSDARG00000004806	ENSDART00000015262	16	4	4	CACTGCTTCAAGTTGTAGTCGAA	5	-	527	1299
ENSDARG00000004806	ENSDART00000015262	16	4	4	TCCTTCTCCTGCTTGATGAAGGC	5	-	571	1299
ENSDARG00000004806	ENSDART00000015262	16	5	5	TTCAACAGACTTGCTGTGTGAGCT	6	-	757	1299
ENSDARG00000004806	ENSDART00000015262	16	7	7	CTACACAGAAATAGTTCTGAAGAT	6	-	1288	1299
ENSDARG00000004806	ENSDART00000015262	16	7	7	GGCGGCAAACACACTGGAGTCAAC	6	-	1069	1299
ENSDARG00000004806	ENSDART00000015262	16	7	7	ATCATCGGCTCCAGAGGCGGCAAAC	7	-	1083	1299
ENSDARG00000004806	ENSDART00000015262	16	7	7	AACATCATCGGCTCCAGAGGCGGCA	7	-	1086	1299
ENSDARG00000004939	ENSDART00000015170	16	1	1	GACTTCAGATAGACGAGGCCGGT	5	-	85	1533
ENSDARG00000004939	ENSDART00000015170	16	1	1	CACCCATAAGACCAGCAGGAGAA	5	-	188	1533
ENSDARG00000004939	ENSDART00000015170	16	1	1	ATCTGCTCCACATGCTGCGACGCG	6	-	33	1533
ENSDARG00000004939	ENSDART00000015170	16	3	3	ACCTTCATCAGGCTCTTTGCCGTC	6	-	499	1533
ENSDARG00000004939	ENSDART00000015170	16	3	3	GTCAACAGATGTGGAGGATTTTTTC	7	-	477	1533
ENSDARG00000004939	ENSDART00000015170	16	3	3	GTCAACAGATGTGGAGGATTTTTT	6	-	478	1533
ENSDARG00000004939	ENSDART00000015170	16	3	3	GCCGTCAACAGATGTGGAGGATTTT	7	-	480	1533
ENSDARG00000004939	ENSDART00000015170	16	3	3	GCCGTCAACAGATGTGGAGGATTT	6	-	481	1533
ENSDARG00000004939	ENSDART00000015170	16	4	4	TCCTTCCGCCGCTGTTGACGCTTCT	7	-	587	1533
ENSDARG00000004939	ENSDART00000015170	16	4	4	TGCTTCTTCTAGGGTGGTTTGGA	5	-	677	1533
ENSDARG00000004939	ENSDART00000015170	16	4	4	AACAGCAGAGGTGATGGTAGTTTCT	7	-	699	1533
ENSDARG00000004939	ENSDART00000015170	16	4	4	TGCTTCTTCTAGGGTGGTTTGGAG	6	-	676	1533
ENSDARG00000004939	ENSDART00000015170	16	4	4	TTCTGCTTCTTCTAGGGTGGTTT	5	-	680	1533
ENSDARG00000004939	ENSDART00000015170	16	4	4	TTCTGCTTCTTCTAGGGTGGTTTG	6	-	679	1533
ENSDARG00000004939	ENSDART00000015170	16	8	8	ATCATCCACGGGCACAGCAGGCGGA	7	-	1062	1533
ENSDARG00000004939	ENSDART00000015170	16	9	9	TTCCCCCACTCCTCTGATGGAGCG	6	-	1137	1533
ENSDARG00000004939	ENSDART00000015170	16	9	9	GTTCCCCCACTCCTCTGATGGAGCG	7	-	1137	1533
ENSDARG00000004939	ENSDART00000015170	16	9	9	GTTCCAGTCACACGATGGGTCTGC	6	-	1114	1533
ENSDARG00000004939	ENSDART00000015170	16	9	9	GTCTGCAGATGAGCTTTCTGATGAA	7	-	1095	1533
ENSDARG00000004939	ENSDART00000015170	16	9	9	CCCCCACTCCTCTGATGGAGCGTTC	7	-	1134	1533
ENSDARG00000004939	ENSDART00000015170	16	9	9	CCCCACTCCTCTGATGGAGCGTTC	6	-	1134	1533
ENSDARG00000004939	ENSDART00000015170	16	11	11	AGAGTCACAATGCTTTCTGCCTTC	6	-	1344	1533
ENSDARG00000004939	ENSDART00000015170	16	11	11	CGCTCACCCCTGCTGTGGCAGCT	5	-	1395	1533
ENSDARG00000004939	ENSDART00000075937	16	1	1	GACTTCAGATAGACGAGGCCGGT	5	-	85	1242
ENSDARG00000004939	ENSDART00000075937	16	1	1	CACCCATAAGACCAGCAGGAGAA	5	-	188	1242
ENSDARG00000004939	ENSDART00000075937	16	1	1	ATCTGCTCCACATGCTGCGACGCG	6	-	33	1242
ENSDARG00000004939	ENSDART00000075937	16	3	3	GCCGTCAACAGATGTGGAGGATTT	6	-	481	1242
ENSDARG00000004939	ENSDART00000075937	16	3	3	GCCGTCAACAGATGTGGAGGATTTT	7	-	480	1242
ENSDARG00000004939	ENSDART00000075937	16	3	3	GTCAACAGATGTGGAGGATTTTTTC	7	-	477	1242
ENSDARG00000004939	ENSDART00000075937	16	3	3	GTCAACAGATGTGGAGGATTTTTT	6	-	478	1242
ENSDARG00000004939	ENSDART00000075937	16	3	3	ACCTTCATCAGGCTCTTTGCCGTC	6	-	499	1242
ENSDARG00000004939	ENSDART00000075937	16	4	4	TGCTTCTTCTAGGGTGGTTTGGAG	6	-	676	1242
ENSDARG00000004939	ENSDART00000075937	16	4	4	TTCTGCTTCTTCTAGGGTGGTTTG	6	-	679	1242
ENSDARG00000004939	ENSDART00000075937	16	4	4	TTCTGCTTCTTCTAGGGTGGTTT	5	-	680	1242
ENSDARG00000004939	ENSDART00000075937	16	4	4	TGCTTCTTCTAGGGTGGTTTGGA	5	-	677	1242
ENSDARG00000004939	ENSDART00000075937	16	4	4	TCCTTCCGCCGCTGTTGACGCTTCT	7	-	587	1242
ENSDARG00000004939	ENSDART00000075937	16	4	4	AACAGCAGAGGTGATGGTAGTTTCT	7	-	699	1242
ENSDARG00000004939	ENSDART00000075937	16	7	7	ATCATCCACGGGCACAGCAGGCGGA	7	-	1008	1242
ENSDARG00000004939	ENSDART00000075937	16	8	8	CCCCACTCCTCTGATGGAGCGTTC	6	-	1080	1242
ENSDARG00000004939	ENSDART00000075937	16	8	8	GTTCCAGTCACACGATGGGTCTGC	6	-	1060	1242
ENSDARG00000004939	ENSDART00000075937	16	8	8	TTCCCCCACTCCTCTGATGGAGCG	6	-	1083	1242
ENSDARG00000004939	ENSDART00000075937	16	8	8	CCCCCACTCCTCTGATGGAGCGTTC	7	-	1080	1242
ENSDARG00000004939	ENSDART00000075937	16	8	8	GTCTGCAGATGAGCTTTCTGATGAA	7	-	1041	1242
ENSDARG00000004939	ENSDART00000075937	16	8	8	GTTCCCCCACTCCTCTGATGGAGCG	7	-	1083	1242
ENSDARG00000004964	ENSDART00000013654	16	1	1	TCCTGCACACTGGCTCTTTGGAC	5	+	153	1527
ENSDARG00000004964	ENSDART00000013654	16	1	1	CTCTCCGTCAATCATGTTTTTGCG	6	+	40	1527
ENSDARG00000004964	ENSDART00000013654	16	2	2	TCCACCATCCGTCATATGTGAAGAC	7	+	290	1527
ENSDARG00000004964	ENSDART00000013654	16	3	3	TTCATCCCATGGTTAGGTGAGTTG	6	+	361	1527
ENSDARG00000004964	ENSDART00000013654	16	5	5	GACAGCATCATGAAATGTGCATTC	6	+	577	1527
ENSDARG00000004964	ENSDART00000013654	16	7	7	AAAAACAGACGATATTTAGACTTT	6	+	844	1527
ENSDARG00000004964	ENSDART00000013654	16	12	12	ATCAAAATCAAACCTGTTGAAAAC	6	+	1510	1527
ENSDARG00000005112	ENSDART00000042895	16	4	3	TACATCTGCAGTTGAAGACGTTTCT	7	+	153	2610
ENSDARG00000005112	ENSDART00000042895	16	4	3	GTTTACATCTGCAGTTGAAGACGTT	7	+	150	2610
ENSDARG00000005112	ENSDART00000042895	16	6	5	GTTCCATTCGTGCAGGTGTTTGC	5	+	430	2610
ENSDARG00000005112	ENSDART00000042895	16	6	5	GTTCCATTCGTGCAGGTGTTTGCT	6	+	430	2610
ENSDARG00000005112	ENSDART00000042895	16	9	8	TTCACCATCAATCAGGATGGAGAC	6	+	1015	2610
ENSDARG00000005112	ENSDART00000042895	16	10	9	ACAACCCTCCTATATGTGATGAA	5	+	1169	2610
ENSDARG00000005112	ENSDART00000042895	16	10	9	CAACCCTCCTATATGTGATGAAGCT	7	+	1170	2610
ENSDARG00000005112	ENSDART00000042895	16	13	12	CTCTTCGCCATTGAGGTTGATGAA	6	+	1654	2610
ENSDARG00000005112	ENSDART00000042895	16	13	12	AAAGCCACAGATGCGGATGATAC	5	+	1576	2610
ENSDARG00000005112	ENSDART00000042895	16	13	12	AACCTCTTCGCCATTGAGGTTGAT	6	+	1651	2610
ENSDARG00000005112	ENSDART00000042895	16	14	13	CCCTACTAATGAAAGCTGAAGCC	5	+	1907	2610
ENSDARG00000005112	ENSDART00000042895	16	14	13	ATCGTCAGCCACTGGATTATGAGCT	7	+	1703	2610
ENSDARG00000005112	ENSDART00000042895	16	14	13	GCCTCCAAAGTTTGAAGTGGAGGGG	7	+	1845	2610
ENSDARG00000005112	ENSDART00000042895	16	16	15	ACATTCATCTGCAGGATGTAAAC	5	+	2120	2610
ENSDARG00000005112	ENSDART00000042895	16	17	16	GGCATCACACAAAAGTTTGATGGT	6	+	2395	2610
ENSDARG00000005112	ENSDART00000042895	16	17	16	GCATCACACAAAAGTTTGATGGT	5	+	2396	2610
ENSDARG00000005112	ENSDART00000042895	16	18	17	ACCATCGGCATCCTGGCAGGAGTA	6	+	2497	2610
ENSDARG00000005112	ENSDART00000042895	16	18	17	ATCGGCATCCTGGCAGGAGTATTC	6	+	2500	2610
ENSDARG00000005112	ENSDART00000042895	16	18	17	GCCAGCTTCTCACAGCTGGAAAC	5	+	2460	2610
ENSDARG00000005150	ENSDART00000017185	16	1	1	GAAAACACCATAAAGCCGCTGGG	5	+	115	1341
ENSDARG00000005150	ENSDART00000017185	16	2	2	CCCGACGACTCCCGGTGTGCCGAG	6	+	264	1341
ENSDARG00000005150	ENSDART00000017185	16	2	2	CACAGCGACTTCAGCAGCGGCGGCG	7	+	199	1341
ENSDARG00000005150	ENSDART00000017185	16	2	2	AGCGGCGGCGGCACCGGCAGCGGCG	7	+	214	1341
ENSDARG00000005150	ENSDART00000017185	16	2	2	AGCGACTTCAGCAGCGGCGGCGGCA	7	+	202	1341
ENSDARG00000005150	ENSDART00000017185	16	2	2	AGCGACTTCAGCAGCGGCGGCGGC	6	+	202	1341
ENSDARG00000005150	ENSDART00000017185	16	2	2	ACCCACAGCGACTTCAGCAGCGGCG	7	+	196	1341
ENSDARG00000005150	ENSDART00000017185	16	7	7	ACATTCAGCACACAGTAGAGGTA	5	+	993	1341
ENSDARG00000005150	ENSDART00000017185	16	8	8	TTCAGCACCCTCAGTCTCTGTCTGC	7	+	1085	1341
ENSDARG00000005150	ENSDART00000017185	16	8	8	AACCTCTCCCTCAGCTCTTGGGTG	6	+	1036	1341
ENSDARG00000005150	ENSDART00000017185	16	8	8	CTCCCCCCCTACAGTCGTCTGGGAA	7	+	1168	1341
ENSDARG00000005150	ENSDART00000017185	16	8	8	CCCCCCTACAGTCGTCTGGGAATGC	7	+	1171	1341
ENSDARG00000005150	ENSDART00000017185	16	8	8	CACCACATCTGGTTTCTCTGGCTTT	7	+	1062	1341
ENSDARG00000005371	ENSDART00000008880	16	1	1	TCCCCATCCATGAGGCAGTGGTG	5	+	131	2601
ENSDARG00000005371	ENSDART00000008880	16	1	1	TTCCCCATCCATGAGGCAGTGGTG	6	+	130	2601
ENSDARG00000005371	ENSDART00000008880	16	2	2	GCAAACAAATCCCCCATGTTGAGCA	7	+	268	2601
ENSDARG00000005371	ENSDART00000008880	16	2	2	ATCTACGACACATGTTCTGATGTC	6	+	319	2601
ENSDARG00000005371	ENSDART00000008880	16	2	2	AAACAAATCCCCCATGTTGAGCA	5	+	270	2601
ENSDARG00000005371	ENSDART00000008880	16	2	2	AGCCAATAATGGCAGTAATTGGGA	6	+	425	2601
ENSDARG00000005371	ENSDART00000008880	16	2	2	AAATCAAGCTCTAGCGATGATTAA	6	+	231	2601
ENSDARG00000005371	ENSDART00000008880	16	3	3	TTCAAATAACATGGTGTGGGTTG	5	+	900	2601
ENSDARG00000005371	ENSDART00000008880	16	3	3	TCCAACAAATGGAGCTGGGTTGGCA	7	+	625	2601
ENSDARG00000005371	ENSDART00000008880	16	3	3	TCCAACAAATGGAGCTGGGTTGGC	6	+	625	2601
ENSDARG00000005371	ENSDART00000008880	16	3	3	TACAGCCACGATTTTGAGTGATAA	6	+	525	2601
ENSDARG00000005371	ENSDART00000008880	16	3	3	TTCAAATAACATGGTGTGGGTTGC	6	+	900	2601
ENSDARG00000005371	ENSDART00000008880	16	3	3	TTCAAATAACATGGTGTGGGTTGCC	7	+	900	2601
ENSDARG00000005371	ENSDART00000008880	16	3	3	CTCTACAGCTCTCCAGCCTTGGGA	6	+	1245	2601
ENSDARG00000005371	ENSDART00000008880	16	3	3	CGCATCTACAGCCACGATTTTGAG	6	+	519	2601
ENSDARG00000005371	ENSDART00000008880	16	3	3	TTCCAATACCGTGCTGGAGCTGAT	6	+	1122	2601
ENSDARG00000005371	ENSDART00000008880	16	3	3	ATCTACAGCCACGATTTTGAGTG	5	+	522	2601
ENSDARG00000005371	ENSDART00000008880	16	4	4	TTCAGCTCCTTAGGCAGTTGCGGAG	7	+	1265	2601
ENSDARG00000005371	ENSDART00000008880	16	4	4	AGCTCCTTAGGCAGTTGCGGAGCA	6	+	1268	2601
ENSDARG00000005371	ENSDART00000008880	16	5	5	GTCAGCACACATGCTGTTATGAGTG	7	+	1535	2601
ENSDARG00000005371	ENSDART00000008880	16	6	6	GTCATCCCAAGGTTTTTGAATAC	5	+	1661	2601
ENSDARG00000005371	ENSDART00000008880	16	6	6	GGCTTCAGCTTCACGCTGTGCGTCT	7	+	1921	2601
ENSDARG00000005371	ENSDART00000008880	16	6	6	GGCAAATACGTGCCGGCTGTGGAA	6	+	2344	2601
ENSDARG00000005371	ENSDART00000008880	16	6	6	CAAGGCTGCAGGCGGGCCGCTTTG	6	+	1797	2601
ENSDARG00000005371	ENSDART00000008880	16	6	6	AAAGACGCATTCATGAAGAATGT	5	+	2461	2601
ENSDARG00000005762	ENSDART00000027982	16	1	1	GACGGCCGCTCTCAGGATGATGTC	6	+	85	2241
ENSDARG00000005762	ENSDART00000027982	16	1	1	GACGGCCGCTCTCAGGATGATGT	5	+	85	2241
ENSDARG00000005762	ENSDART00000027982	16	1	1	CTCCAAAGAGATGCAGATGGAGGG	6	+	117	2241
ENSDARG00000005762	ENSDART00000027982	16	4	4	ACAGGCTTCCGTATGATGGAGAT	5	+	340	2241
ENSDARG00000005762	ENSDART00000027982	16	6	6	TTAACCTTCTTCAATTCTGACTAC	6	+	640	2241
ENSDARG00000005762	ENSDART00000027982	16	7	7	AAATCCATCAATGCCGCAGGGAAC	6	+	799	2241
ENSDARG00000005762	ENSDART00000027982	16	7	7	AACATCAGCATTGATGGAGTGGAG	6	+	820	2241
ENSDARG00000005762	ENSDART00000027982	16	9	9	TTCCTCAGAGAGTAGAAGAGGAC	5	+	965	2241
ENSDARG00000005762	ENSDART00000027982	16	21	21	ACCCGCAGCACAGCTGAAGAGGGC	6	+	2182	2241
ENSDARG00000005762	ENSDART00000027982	16	21	21	TTCACCCGCAGCACAGCTGAAGAG	6	+	2179	2241
ENSDARG00000005762	ENSDART00000027982	16	21	21	GGCATCGTCCATCAGCCGCAGGA	5	+	2203	2241
ENSDARG00000005762	ENSDART00000027982	16	21	21	AACTACAACCCTGAGGATGAGGA	5	+	2017	2241
ENSDARG00000005762	ENSDART00000027982	16	21	21	AACTACAACCCTGAGGATGAGGAG	6	+	2017	2241
ENSDARG00000005762	ENSDART00000027982	16	21	21	ACCAACTACAACCCTGAGGATGAG	6	+	2014	2241
ENSDARG00000005762	ENSDART00000027982	16	21	21	CTACAACCCTGAGGATGAGGAGGAG	7	+	2019	2241
ENSDARG00000005762	ENSDART00000027982	16	21	21	ATCAGCCGCAGGAGCATGTGAAGGA	7	+	2213	2241
ENSDARG00000005867	ENSDART00000088023	16	4	4	AACAGCTTCCTTCAGCTTAGAAC	5	-	311	4308
ENSDARG00000005867	ENSDART00000088023	16	6	6	GTCCTCCTCTTCTTGCAGTGGAA	5	-	416	4308
ENSDARG00000005867	ENSDART00000088023	16	6	6	CTCCTCTTCTTGCAGTGGAATGT	5	-	413	4308
ENSDARG00000005867	ENSDART00000088023	16	7	7	GTACCAGTCTGGGGCTGTTGCTGGC	7	-	586	4308
ENSDARG00000005867	ENSDART00000088023	16	7	7	GGCATCATCACAATGGGGAGGCGTT	7	-	564	4308
ENSDARG00000005867	ENSDART00000088023	16	7	7	ATCATCACAATGGGGAGGCGTTT	5	-	563	4308
ENSDARG00000005867	ENSDART00000088023	16	7	7	GGCATCATCACAATGGGGAGGCG	5	-	566	4308
ENSDARG00000005867	ENSDART00000088023	16	8	8	AAAGGCCACAGGATTGAGGAGGAG	6	-	665	4308
ENSDARG00000005867	ENSDART00000088023	16	9	9	TTATCATACATATCTGGCGTGATGT	7	-	905	4308
ENSDARG00000005867	ENSDART00000088023	16	10	10	CTCATCTAAATCATCTAAGAAGTT	6	-	1036	4308
ENSDARG00000005867	ENSDART00000088023	16	17	17	ACCTCCTCCAACAAGTTGATGGA	5	-	1648	4308
ENSDARG00000005867	ENSDART00000088023	16	17	17	AACCTCCTCCAACAAGTTGATGGA	6	-	1648	4308
ENSDARG00000005867	ENSDART00000088023	16	18	18	GTACCCGTCTTCTCCTTTGCTGTA	6	-	1858	4308
ENSDARG00000005867	ENSDART00000088023	16	18	18	GTTTGCTGCGGGAAGGATGCAGGG	6	-	1829	4308
ENSDARG00000005867	ENSDART00000088023	16	21	21	TTCAGCAACCTGTGTTTGAGGAA	5	-	2450	4308
ENSDARG00000005867	ENSDART00000088023	16	22	22	TCCTCATTCCCACTGTTCTGCTTCT	7	-	3020	4308
ENSDARG00000005867	ENSDART00000088023	16	22	22	TTCTCCATCTTCCTCTCTGCTAAC	6	-	2719	4308
ENSDARG00000005867	ENSDART00000088023	16	22	22	GCCTTCAGAAGGAAGTGAAGCAGGT	7	-	2577	4308
ENSDARG00000005867	ENSDART00000088023	16	22	22	GTCCACTGCAGCTGGTGCTGCGGTC	7	-	2463	4308
ENSDARG00000005867	ENSDART00000088023	16	22	22	CTCATCTTCATCCTGTGTGAGGTC	6	-	3241	4308
ENSDARG00000005867	ENSDART00000088023	16	22	22	CTCATCTTCATCCTGTGTGAGGT	5	-	3242	4308
ENSDARG00000005867	ENSDART00000088023	16	22	22	CTCATCTCCGCTGCTGTGTTTGTG	6	-	2971	4308
ENSDARG00000005867	ENSDART00000088023	16	22	22	CTCATCTCCGCTGCTGTGTTTGT	5	-	2972	4308
ENSDARG00000005867	ENSDART00000088023	16	27	27	AAACTCTCCCTGAAGGTGTGTGT	5	-	3815	4308
ENSDARG00000005867	ENSDART00000088023	16	27	27	ATCCAAAACTCTCCCTGAAGGTGTG	7	-	3818	4308
ENSDARG00000005867	ENSDART00000088023	16	29	29	ACATGCACCTTGTTGCTCTGACAAC	7	-	4004	4308
ENSDARG00000005867	ENSDART00000088023	16	30	30	TTCATCATCTTGGTTATGTGTGTTT	7	-	4028	4308
ENSDARG00000005867	ENSDART00000088023	16	30	30	CTCTTCATCTCGGCTGTGCTTCT	5	-	4090	4308
ENSDARG00000005947	ENSDART00000025669	16	1	1	CCCATCTGCAGTGCATGTGTTGTG	6	+	19	1263
ENSDARG00000005947	ENSDART00000025669	16	3	3	ATCTCCGCAGTGCTGGGCTTTTTCT	7	+	937	1263
ENSDARG00000005947	ENSDART00000025669	16	3	3	ATCTCCGCAGTGCTGGGCTTTTTC	6	+	937	1263
ENSDARG00000005947	ENSDART00000025669	16	3	3	CTAAACATCATCGCCTGCGCCGGA	6	+	355	1263
ENSDARG00000005947	ENSDART00000025669	16	3	3	GCACTCTTCGGACTCGACGGCTGC	6	+	307	1263
ENSDARG00000005947	ENSDART00000025669	16	3	3	GTCATCTCCGCAGTGCTGGGCTTTT	7	+	934	1263
ENSDARG00000005947	ENSDART00000025669	16	3	3	TACGGCATCTTGATGTTCTTTGGTG	7	+	1030	1263
ENSDARG00000005947	ENSDART00000025669	16	4	4	CACTCCTACGATCTGGCGTTTTAC	6	+	1111	1263
ENSDARG00000005959	ENSDART00000060655	16	5	5	AACTCACCACCGCCTGTGACTTC	5	+	489	495
ENSDARG00000005959	ENSDART00000060655	16	5	5	GAACTCACCACCGCCTGTGACTTC	6	+	488	495
ENSDARG00000005959	ENSDART00000060655	16	5	5	GGCTGCCGCTCATCTCTGTGGCT	5	+	432	495
ENSDARG00000005959	ENSDART00000060655	16	5	5	GGCTGCCGCTCATCTCTGTGGCTCT	7	+	432	495
ENSDARG00000006092	ENSDART00000005927	16	2	1	GCCGCCAGCCAGATTTTGGCTAG	5	-	49	1935
ENSDARG00000006092	ENSDART00000005927	16	2	1	GCATTCAAAGACGTGCGCTTTGGTC	7	-	90	1935
ENSDARG00000006092	ENSDART00000005927	16	3	2	TCCTCACCACGCCCAGGAGAAGAT	6	-	182	1935
ENSDARG00000006092	ENSDART00000005927	16	3	2	CACCACGCCCAGGAGAAGATGAC	5	-	179	1935
ENSDARG00000006092	ENSDART00000005927	16	4	3	GTATGCTGCCTCACGGTTGTCTTC	6	-	301	1935
ENSDARG00000006092	ENSDART00000005927	16	4	3	GAACTCCTCTGGCAAGGTGATGGC	6	-	328	1935
ENSDARG00000006092	ENSDART00000005927	16	7	6	ATCATCATCTCCATGGTCTTGAGGC	7	-	762	1935
ENSDARG00000006092	ENSDART00000005927	16	9	8	ATCATCAGCTTTTTGGTTGGAGGA	6	-	1074	1935
ENSDARG00000006092	ENSDART00000005927	16	9	8	TTCCACATCATCAGCTTTTTGGTT	6	-	1080	1935
ENSDARG00000006092	ENSDART00000005927	16	9	8	TCCAACTCCTTCAGGCTGTCGAC	5	-	988	1935
ENSDARG00000006092	ENSDART00000005927	16	9	8	GTCCAACTCCTTCAGGCTGTCGAC	6	-	988	1935
ENSDARG00000006092	ENSDART00000005927	16	9	8	AGCCAAATCCAGCGTGGTGACGAT	6	-	1051	1935
ENSDARG00000006092	ENSDART00000005927	16	9	8	GCCAAATCCAGCGTGGTGACGAT	5	-	1051	1935
ENSDARG00000006092	ENSDART00000005927	16	9	8	AGCTTCCTCTTTCTCTTAGCCTTG	6	-	960	1935
ENSDARG00000006092	ENSDART00000005927	16	9	8	CACATCATCAGCTTTTTGGTTGGAG	7	-	1076	1935
ENSDARG00000006092	ENSDART00000005927	16	10	9	GAAGTCCTCAAGGCTGTCGGCTTC	6	-	1237	1935
ENSDARG00000006092	ENSDART00000005927	16	12	11	ACCTGCGGCATCTCGAGCTGATGGG	7	-	1535	1935
ENSDARG00000006092	ENSDART00000005927	16	12	11	CTCCTCACCTCTTCGTCGCTGTC	5	-	1651	1935
ENSDARG00000006092	ENSDART00000005927	16	14	13	TTCTTCAGCACCAGGAAGCTGTA	5	-	1843	1935
ENSDARG00000006092	ENSDART00000005927	16	14	13	CACAGCTCCAGCAGGCTGATGGA	5	-	1783	1935
ENSDARG00000006151	ENSDART00000006412	16	1	1	GTCCCAGTCGAGCATGCGGCGGC	5	+	321	2622
ENSDARG00000006151	ENSDART00000006412	16	1	1	GTCCAAAACCTCTCCGGCGGAGGAG	7	+	141	2622
ENSDARG00000006151	ENSDART00000006412	16	1	1	GTCCAAAACCTCTCCGGCGGAGGA	6	+	141	2622
ENSDARG00000006151	ENSDART00000006412	16	1	1	GACCACCGCGCACATCTTGAGCG	5	+	378	2622
ENSDARG00000006151	ENSDART00000006412	16	1	1	GTCCCAGTCGAGCATGCGGCGGCG	6	+	321	2622
ENSDARG00000006151	ENSDART00000006412	16	1	1	CAAAACCTCTCCGGCGGAGGAGAA	6	+	144	2622
ENSDARG00000006151	ENSDART00000006412	16	1	1	TCCAAAACCTCTCCGGCGGAGGA	5	+	142	2622
ENSDARG00000006151	ENSDART00000006412	16	1	1	TCCAAAACCTCTCCGGCGGAGGAG	6	+	142	2622
ENSDARG00000006151	ENSDART00000006412	16	2	2	ATCCGCAACAGTGACGGTGAAGTC	6	+	859	2622
ENSDARG00000006151	ENSDART00000006412	16	2	2	GCCATCCGCAACAGTGACGGTGAA	6	+	856	2622
ENSDARG00000006151	ENSDART00000006412	16	3	3	GAATCCCGCAAGGAGTATGAGAG	5	+	1009	2622
ENSDARG00000006151	ENSDART00000006412	16	6	6	AAAGTCAGCATGGAGAAGGTGTC	5	+	1237	2622
ENSDARG00000006151	ENSDART00000006412	16	7	7	CTCATCAGATTATTGGTGAGTTT	5	+	1427	2622
ENSDARG00000006151	ENSDART00000006412	16	11	11	AAATTCAAAATTGATTATGAGGT	5	+	1780	2622
ENSDARG00000006151	ENSDART00000006412	16	11	11	CACGGCCTCCCTGCGGATGTTTTT	6	+	1737	2622
ENSDARG00000006151	ENSDART00000006412	16	12	12	GCATACCACAACTGGAGGCATGC	5	+	1849	2622
ENSDARG00000006151	ENSDART00000006412	16	13	13	GACTGCTGCGTTCCAGGAGGTGCT	6	+	1908	2622
ENSDARG00000006151	ENSDART00000006412	16	15	15	GAATACTGCAACATGATGCAGCT	5	+	2143	2622
ENSDARG00000006151	ENSDART00000006412	16	20	20	AGCTTCAGCCAATGGTAGATGGA	5	+	2543	2622
ENSDARG00000006598	ENSDART00000008152	16	7	7	CACCTCTCCTCCACATGCGTAGTC	6	-	475	1212
ENSDARG00000006598	ENSDART00000008152	16	8	8	CTCAGCAGCATAAAATCTGGCTCT	6	-	538	1212
ENSDARG00000006598	ENSDART00000008152	16	9	9	AAAACCACATGACCCGCTGAATCT	6	-	636	1212
ENSDARG00000006598	ENSDART00000008152	16	9	9	TTCCACAAAATGTTCTGGTGGTGCC	7	-	700	1212
ENSDARG00000006598	ENSDART00000008152	16	9	9	CAAAACCACATGACCCGCTGAATCT	7	-	636	1212
ENSDARG00000006598	ENSDART00000008152	16	9	9	CCCTCCTTACACAAGCCGAAGTC	5	-	664	1212
ENSDARG00000006598	ENSDART00000008152	16	10	10	CTCTTCAGCAGATCTCTGGCTGC	5	-	913	1212
ENSDARG00000006598	ENSDART00000008152	16	10	10	ATCTCAAGACGATCTGCATTGTAG	6	-	837	1212
ENSDARG00000006598	ENSDART00000008152	16	12	12	ACAGGCTCCGAGTGAGTGTGGAAC	6	-	1126	1212
ENSDARG00000006773	ENSDART00000012053	16	3	2	CCCAAATACATGCAGGGCCGCGAAC	7	+	166	927
ENSDARG00000006773	ENSDART00000012053	16	3	2	GAACCCTTCCAACTGAGGAAAAC	5	+	187	927
ENSDARG00000006773	ENSDART00000012053	16	4	3	AGCTACATCTGCCAGCCGGTGGA	5	+	295	927
ENSDARG00000006773	ENSDART00000012053	16	5	4	GGCAGCAGCTTTGTGGTGGTATTT	6	+	348	927
ENSDARG00000006773	ENSDART00000012053	16	5	4	GTCGCCGGCGGCCAGTGTGAGTT	5	+	502	927
ENSDARG00000006773	ENSDART00000012053	16	5	4	GTCGCCGGCGGCCAGTGTGAGTTT	6	+	502	927
ENSDARG00000006773	ENSDART00000012053	16	6	5	GCAGCCATCCATGTGTTGATGTA	5	+	541	927
ENSDARG00000006773	ENSDART00000012053	16	6	5	GAACGCAGCCATCCATGTGTTGAT	6	+	537	927
ENSDARG00000006773	ENSDART00000012053	16	6	5	CAAAAATACAGAAGTTTCTGTGGTG	7	+	593	927
ENSDARG00000006773	ENSDART00000012053	16	6	5	AAATACAGAAGTTTCTGTGGTGGA	6	+	596	927
ENSDARG00000006773	ENSDART00000012053	16	6	5	AAATACAGAAGTTTCTGTGGTGGAA	7	+	596	927
ENSDARG00000006773	ENSDART00000012053	16	7	6	AAACACGGCCAAGCTGGAGGAGAA	6	+	864	927
ENSDARG00000006773	ENSDART00000012053	16	7	6	ATCGGCCACACGGCTCTGTCTCT	5	+	664	927
ENSDARG00000006773	ENSDART00000012053	16	7	6	GAAGCCGGCGGAGAGCGGCCGCA	5	+	885	927
ENSDARG00000006869	ENSDART00000002215	16	4	3	AACTTCTCCATCTCTCGCAGGTTAG	7	-	212	876
ENSDARG00000006869	ENSDART00000002215	16	5	4	CTCTGCGGCGTTCTGTTCTGAAGGG	7	-	468	876
ENSDARG00000006869	ENSDART00000002215	16	7	6	GTCCCCTCCTCCACATTTGCGGCT	6	-	612	876
ENSDARG00000006869	ENSDART00000002215	16	7	6	CCCTCCTCCACATTTGCGGCTGCT	6	-	609	876
ENSDARG00000006869	ENSDART00000002215	16	7	6	CCCTCCTCCACATTTGCGGCTGC	5	-	610	876
ENSDARG00000006869	ENSDART00000002215	16	7	6	CCCCTCCTCCACATTTGCGGCTGCT	7	-	609	876
ENSDARG00000006869	ENSDART00000002215	16	7	6	CCCCTCCTCCACATTTGCGGCTGC	6	-	610	876
ENSDARG00000006869	ENSDART00000002215	16	8	7	GCCAGCTTCGCACGGGCCGCCTGC	6	-	648	876
ENSDARG00000006869	ENSDART00000002215	16	8	7	GTCCACCTCCAAAGGCAGCGGCG	5	-	756	876
ENSDARG00000006872	ENSDART00000024846	16	2	2	TTCTCAGTCGCTTTGGTGCGTTTCT	7	+	190	927
ENSDARG00000006872	ENSDART00000024846	16	2	2	TTCTCAGTCGCTTTGGTGCGTTT	5	+	190	927
ENSDARG00000006872	ENSDART00000024846	16	4	4	CACTTCAGCTCAATGGAGTGGTG	5	+	329	927
ENSDARG00000006872	ENSDART00000024846	16	5	5	TTCCTCAGAGTCGAGTGATGGTTTC	7	+	359	927
ENSDARG00000006872	ENSDART00000024846	16	7	7	AGCAAACACACGGCGGTGAAGAG	5	+	679	927
ENSDARG00000006872	ENSDART00000024846	16	7	7	TTCAGCAAACACACGGCGGTGAA	5	+	676	927
ENSDARG00000006872	ENSDART00000024846	16	8	8	ACAGACGGCAGAATGGAGACGTG	5	+	746	927
ENSDARG00000006872	ENSDART00000024846	16	9	9	AGAATCATCCGCAAGAAGAGGAG	5	+	883	927
ENSDARG00000006872	ENSDART00000024846	16	9	9	CGCAGCAGCGGTGAGCAGCAGCT	5	+	810	927
ENSDARG00000006872	ENSDART00000024846	16	9	9	ACCCTCAGAGTAAGTGTGTGAGTGT	7	+	773	927
ENSDARG00000006872	ENSDART00000024846	16	9	9	ACCCTCAGAGTAAGTGTGTGAGTG	6	+	773	927
ENSDARG00000006872	ENSDART00000103714	16	4	4	CACTTCAGCTCAATGGAGTGGTG	5	+	314	1107
ENSDARG00000006872	ENSDART00000103714	16	5	5	TTCCTCAGAGTCGAGTGATGGTTTC	7	+	344	1107
ENSDARG00000006872	ENSDART00000103714	16	7	7	TTCAGCAAACACACGGCGGTGAA	5	+	664	1107
ENSDARG00000006872	ENSDART00000103714	16	7	7	AGCAAACACACGGCGGTGAAGAG	5	+	667	1107
ENSDARG00000006872	ENSDART00000103714	16	8	8	AAACACACAGAGCAGAGGGGCGTGC	7	+	764	1107
ENSDARG00000006872	ENSDART00000103714	16	8	8	ACAGACGGCAGAATGGAGACGTG	5	+	734	1107
ENSDARG00000006872	ENSDART00000103714	16	8	8	ACACACAGAGCAGAGGGGCGTGC	5	+	766	1107
ENSDARG00000006872	ENSDART00000103714	16	9	9	AGAATCATCCGCAAGAAGAGGAG	5	+	868	1107
ENSDARG00000006872	ENSDART00000103714	16	9	9	CGCAGCAGCGGTGAGCAGCAGCT	5	+	795	1107
ENSDARG00000006872	ENSDART00000103714	16	10	10	AAAAAACGCGATGTATGTGTCTGT	6	+	925	1107
ENSDARG00000006983	ENSDART00000024206	16	1	1	AGCGACCCAATGAAGGAGCCGGA	5	+	1	1332
ENSDARG00000006983	ENSDART00000024206	16	2	2	AGAAAACACTGCCAGGGGTGAGTG	6	+	221	1332
ENSDARG00000006983	ENSDART00000024206	16	2	2	AGAAAACACTGCCAGGGGTGAGTGC	7	+	221	1332
ENSDARG00000006983	ENSDART00000024206	16	3	3	ACCGACCCATTCAGGTGAAGCCTGC	7	+	242	1332
ENSDARG00000006983	ENSDART00000024206	16	4	4	GAAAGCAGCAGTCGGATGAAGAC	5	+	317	1332
ENSDARG00000006983	ENSDART00000024206	16	6	6	GGCGCCTCCTCCAGTCTGGTGGT	5	+	499	1332
ENSDARG00000006983	ENSDART00000024206	16	6	6	GTTTGCAGACACAGAGAAGGAGCG	6	+	525	1332
ENSDARG00000006983	ENSDART00000024206	16	6	6	TGCCTACACACAAGCGGTGAGTAC	6	+	627	1332
ENSDARG00000006983	ENSDART00000024206	16	6	6	GCCTCCTCCAGTCTGGTGGTGAA	5	+	502	1332
ENSDARG00000006983	ENSDART00000024206	16	6	6	GCCTACACACAAGCGGTGAGTAC	5	+	628	1332
ENSDARG00000006983	ENSDART00000024206	16	6	6	CGCCTCCTCCAGTCTGGTGGTGAA	6	+	501	1332
ENSDARG00000006983	ENSDART00000024206	16	8	8	TGCCTCAACCAATCGCAGTGAAC	5	+	815	1332
ENSDARG00000006983	ENSDART00000024206	16	9	9	TCCAGCCCAGAGTCCAGTGGCGGCG	7	+	912	1332
ENSDARG00000006983	ENSDART00000024206	16	10	10	AGCAGCTGCAGAGAGAAGGTGCT	5	+	1055	1332
ENSDARG00000006983	ENSDART00000024206	16	11	11	AAATGCTCCAGATGTTTCTGCCTTT	7	+	1130	1332
ENSDARG00000007086	ENSDART00000009557	16	2	2	GTTTTCACCTGAGCCGCTGCAGCA	6	-	117	900
ENSDARG00000007086	ENSDART00000009557	16	2	2	GACACCTACCGAGAAGGCGATGTT	6	-	175	900
ENSDARG00000007086	ENSDART00000009557	16	3	3	AAACTCAGAGACACAGCTGGGTTT	6	-	243	900
ENSDARG00000007086	ENSDART00000009557	16	3	3	AGACACAGCTGGGTTTAGATGAG	5	-	236	900
ENSDARG00000007086	ENSDART00000009557	16	3	3	AGAGACACAGCTGGGTTTAGATGAG	7	-	236	900
ENSDARG00000007086	ENSDART00000009557	16	4	4	TACTACATCAGTTGGGTAAGTGGCG	7	-	438	900
ENSDARG00000007086	ENSDART00000009557	16	5	5	AGCATCAGCATGGCTGTGCCAAC	5	-	493	900
ENSDARG00000007086	ENSDART00000009557	16	6	6	AAAACCAAATAAATGATGGAGCC	5	-	766	900
ENSDARG00000007086	ENSDART00000059013	16	3	3	AGCGCCACATTCCTCCTGTGCCTGC	7	-	160	291
ENSDARG00000007086	ENSDART00000059013	16	3	3	CTCCGCTGCGTGCACTGCTGCTTGT	7	-	118	291
ENSDARG00000007121	ENSDART00000020512	16	1	1	AGAAGCCACAGTCGTGCTGTTGGA	6	-	736	1179
ENSDARG00000007121	ENSDART00000020512	16	1	1	CACAAATAAGGATCACTAATAGGAT	7	-	76	1179
ENSDARG00000007121	ENSDART00000020512	16	1	1	GAAGCCACAGTCGTGCTGTTGGA	5	-	736	1179
ENSDARG00000007121	ENSDART00000020512	16	2	2	TTCTGCGGCCCCCCGGATGTCGTC	6	-	1099	1179
ENSDARG00000007121	ENSDART00000020512	16	2	2	AGAGACGGCAGAACAGAAGGAAAC	6	-	878	1179
ENSDARG00000007121	ENSDART00000102481	16	3	3	AGAGACGGCAGAACAGAAGGAAAC	6	-	713	786
ENSDARG00000007135	ENSDART00000102100	16	2	2	GTCTTCAAACTGTTCGACGCCTTC	6	-	73	1905
ENSDARG00000007135	ENSDART00000102100	16	4	4	GTTCTCCACTAGCTGCCTTTTGT	5	-	233	1905
ENSDARG00000007135	ENSDART00000102100	16	5	5	TCCTCCTTCTCTTTCTGTGCTGGG	6	-	360	1905
ENSDARG00000007135	ENSDART00000102100	16	5	5	AGCCCAACCCCTCTTTAGAGTAG	5	-	321	1905
ENSDARG00000007135	ENSDART00000102100	16	5	5	CCCAACCCCTCTTTAGAGTAGGCC	6	-	318	1905
ENSDARG00000007135	ENSDART00000102100	16	5	5	GCCCAACCCCTCTTTAGAGTAGGCC	7	-	318	1905
ENSDARG00000007135	ENSDART00000102100	16	7	7	GTTCTCTTCAAAATCTGGGTCTTG	6	-	658	1905
ENSDARG00000007135	ENSDART00000102100	16	7	7	TTCAAAATCTGGGTCTTGCGAAGAG	7	-	651	1905
ENSDARG00000007135	ENSDART00000102100	16	10	10	GACTCCCACCACCAGGTGTGCTGTC	7	-	1180	1905
ENSDARG00000007135	ENSDART00000102100	16	10	10	CTCCCACCACCAGGTGTGCTGTC	5	-	1180	1905
ENSDARG00000007135	ENSDART00000102100	16	11	11	ACATACCTCGATCTGTGAGGTGTAG	7	-	1333	1905
ENSDARG00000007135	ENSDART00000102100	16	12	12	GGCCCCTAAAGACGGCGGCAGGC	5	-	1430	1905
ENSDARG00000007135	ENSDART00000102100	16	13	13	ACACACACCTCCAGGTAGTAGAA	5	-	1678	1905
ENSDARG00000007135	ENSDART00000102100	16	14	14	GAAACCACATCATGTATTTGGTGTG	7	-	1750	1905
ENSDARG00000007135	ENSDART00000102100	16	14	14	AAACTCATCAGTGATGGTCTTGGGT	7	-	1788	1905
ENSDARG00000007135	ENSDART00000102100	16	14	14	TGCTTCTTCAGTGCTTTTGCTGAC	6	-	1713	1905
ENSDARG00000007135	ENSDART00000102100	16	14	14	AACCACATCATGTATTTGGTGTG	5	-	1750	1905
ENSDARG00000007257	ENSDART00000015694	16	2	1	AGAGTCTGCTGTGGGGAAGTCGAG	6	+	93	648
ENSDARG00000007257	ENSDART00000015694	16	6	5	CCCGCCAAAGGCCCCTGCTGTAGCA	7	+	631	648
ENSDARG00000007257	ENSDART00000015694	16	6	5	AGCCCCAGCCCGCAGGTGCCAAC	5	+	566	648
ENSDARG00000007358	ENSDART00000028141	16	3	2	CACAAAAGCATAAAGAATTGGGT	5	-	953	1101
ENSDARG00000007358	ENSDART00000028141	16	3	2	GTAGGCAAATGTTGAAGTGGCTGTG	7	-	912	1101
ENSDARG00000007358	ENSDART00000028141	16	3	2	GTTCTATCCTGACGTCTGGAGTC	5	-	577	1101
ENSDARG00000007358	ENSDART00000028141	16	3	2	TGCTTCAGAAAGCAGATGTGTGGGA	7	-	1093	1101
ENSDARG00000007517	ENSDART00000045067	16	2	2	CCCAGCCCATACACTGTGTTGGCA	6	-	366	1194
ENSDARG00000007517	ENSDART00000045067	16	2	2	CCCAGCCCATACACTGTGTTGGC	5	-	367	1194
ENSDARG00000007517	ENSDART00000045067	16	2	2	AACCCAGCCCATACACTGTGTTGGC	7	-	367	1194
ENSDARG00000007517	ENSDART00000045067	16	3	3	GTACTCTGCAAATTTATCTGCGAAC	7	-	417	1194
ENSDARG00000007517	ENSDART00000045067	16	4	4	GACATCATCACCAGTGCCGTTGAT	6	-	571	1194
ENSDARG00000007517	ENSDART00000045067	16	5	5	TTCAGCCTCCTCCTGATAAGCGGCG	7	-	786	1194
ENSDARG00000007517	ENSDART00000045067	16	5	5	TACTCACCCGTTTGTGTAGCCTTT	6	-	809	1194
ENSDARG00000007517	ENSDART00000045067	16	5	5	CTCTGCCTCCCAGTGTTTGTTGGT	6	-	676	1194
ENSDARG00000007517	ENSDART00000045067	16	5	5	CTACTCACCCGTTTGTGTAGCCTTT	7	-	809	1194
ENSDARG00000007517	ENSDART00000045067	16	6	6	TCCAGCTCCTCTATTGTTTGGTT	5	-	889	1194
ENSDARG00000007517	ENSDART00000045067	16	6	6	TCCAGCTCCTCTATTGTTTGGTTC	6	-	888	1194
ENSDARG00000007517	ENSDART00000045067	16	7	7	TACCTCTAATTTTTTGGTGAGTT	5	-	998	1194
ENSDARG00000007517	ENSDART00000045067	16	7	7	TACCTCTAATTTTTTGGTGAGTTC	6	-	997	1194
ENSDARG00000007517	ENSDART00000058398	16	2	2	CCCAGCCCATACACTGTGTTGGCA	6	-	252	579
ENSDARG00000007517	ENSDART00000058398	16	2	2	CCCAGCCCATACACTGTGTTGGC	5	-	253	579
ENSDARG00000007517	ENSDART00000058398	16	2	2	AACCCAGCCCATACACTGTGTTGGC	7	-	253	579
ENSDARG00000007517	ENSDART00000058398	16	3	3	GTACTCTGCAAATTTATCTGCGAAC	7	-	303	579
ENSDARG00000007517	ENSDART00000058398	16	4	4	GACATCATCACCAGTGCCGTTGAT	6	-	457	579
ENSDARG00000007727	ENSDART00000004052	16	3	2	GGCATCATCTACACTGTGGTGGTG	6	+	70	2055
ENSDARG00000007727	ENSDART00000004052	16	3	2	CCCCCACCAGCCCTCAGGTGAGTCT	7	+	110	2055
ENSDARG00000007727	ENSDART00000004052	16	3	2	CCCACCAGCCCTCAGGTGAGTCT	5	+	112	2055
ENSDARG00000007727	ENSDART00000004052	16	3	2	GGCATCATCTACACTGTGGTGGT	5	+	70	2055
ENSDARG00000007727	ENSDART00000004052	16	3	2	ATCATCTACACTGTGGTGGTGAA	5	+	73	2055
ENSDARG00000007727	ENSDART00000004052	16	6	5	GCCGACAGACTCTTCAGGGGCTGAA	7	+	447	2055
ENSDARG00000007727	ENSDART00000004052	16	8	7	CACGGCCTCGTGTCTGTGGATGAC	6	+	786	2055
ENSDARG00000007727	ENSDART00000004052	16	9	8	AGCAACCCCATTCACAGACTGAGGA	7	+	925	2055
ENSDARG00000007727	ENSDART00000004052	16	9	8	ACCCCATTCACAGACTGAGGAAGAC	7	+	929	2055
ENSDARG00000007727	ENSDART00000004052	16	9	8	GCCATCCTCTCAGCGCTGCAGAG	5	+	904	2055
ENSDARG00000007727	ENSDART00000004052	16	9	8	GCAACCCCATTCACAGACTGAGGA	6	+	926	2055
ENSDARG00000007727	ENSDART00000004052	16	12	11	AAAGACAGACTAGAGGTGAGGTT	5	+	1189	2055
ENSDARG00000007727	ENSDART00000004052	16	13	12	ATCAACTTCGATAAACGACGACGGG	7	+	1213	2055
ENSDARG00000007727	ENSDART00000004052	16	14	13	TGCCCACTCTACGTGAAGAGGAA	5	+	1334	2055
ENSDARG00000007727	ENSDART00000004052	16	16	15	TGCCAATACGACAATGGATGCTGAC	7	+	1464	2055
ENSDARG00000007727	ENSDART00000004052	16	16	15	CAATACGACAATGGATGCTGACGGC	7	+	1467	2055
ENSDARG00000007727	ENSDART00000004052	16	17	16	GACGGCAACTTATACCGCAGCATTC	7	+	1744	2055
ENSDARG00000007727	ENSDART00000004052	16	19	18	ATCAAAGCCAAGGGCAGGAGACTAG	7	+	2026	2055
ENSDARG00000007727	ENSDART00000101743	16	2	2	GCCGACAGACTCTTCAGGGGCTGAA	7	+	327	2040
ENSDARG00000007727	ENSDART00000101743	16	4	4	CACGGCCTCGTGTCTGTGGATGAC	6	+	666	2040
ENSDARG00000007727	ENSDART00000101743	16	5	5	GCCATCCTCTCAGCGCTGCAGAG	5	+	784	2040
ENSDARG00000007727	ENSDART00000101743	16	5	5	GCAACCCCATTCACAGACTGAGGA	6	+	806	2040
ENSDARG00000007727	ENSDART00000101743	16	5	5	AGCAACCCCATTCACAGACTGAGGA	7	+	805	2040
ENSDARG00000007727	ENSDART00000101743	16	5	5	ACCCCATTCACAGACTGAGGAAGAC	7	+	809	2040
ENSDARG00000007727	ENSDART00000101743	16	10	10	AAAGACAGACTAGAGGTGAGGTT	5	+	1093	2040
ENSDARG00000007727	ENSDART00000101743	16	11	11	ATCAACTTCGATAAACGACGACGGG	7	+	1117	2040
ENSDARG00000007727	ENSDART00000101743	16	12	12	TGCCCACTCTACGTGAAGAGGAA	5	+	1238	2040
ENSDARG00000007727	ENSDART00000101743	16	16	16	GACGGCAACTTATACCGCAGCATTC	7	+	1732	2040
ENSDARG00000007727	ENSDART00000101743	16	18	18	ATCAAAGCCAAGGGCAGGAGACTAG	7	+	2014	2040
ENSDARG00000007842	ENSDART00000003997	16	1	1	ATCCAATAAACGCGGGAAGGATTT	6	-	11	855
ENSDARG00000007842	ENSDART00000003997	16	4	4	ACAGGCCACCTGGTTGCAGTTGTC	6	-	256	855
ENSDARG00000007842	ENSDART00000003997	16	8	8	TTAACCAGCTGCAGGATGTGGTA	5	-	691	855
ENSDARG00000007842	ENSDART00000003997	16	8	8	GTCCGCTTAGCAGGATGTAGATGAA	7	-	802	855
ENSDARG00000007842	ENSDART00000003997	16	8	8	GACAAACCAGCCGGTGGCGGAAGTG	7	-	826	855
ENSDARG00000007842	ENSDART00000003997	16	8	8	CTCGACAAACCAGCCGGTGGCGGAA	7	-	829	855
ENSDARG00000007842	ENSDART00000003997	16	8	8	CTCGACAAACCAGCCGGTGGCGGA	6	-	830	855
ENSDARG00000007842	ENSDART00000003997	16	8	8	CAAACCAGCCGGTGGCGGAAGTG	5	-	826	855
ENSDARG00000007842	ENSDART00000003997	16	8	8	AGACACACAGACAGGTAGTAGCA	5	-	751	855
ENSDARG00000007842	ENSDART00000003997	16	8	8	ACACGCTCCCGAGGCAGGCTGGTGT	7	-	605	855
ENSDARG00000007842	ENSDART00000003997	16	8	8	ACACACAGACAGGTAGTAGCAGGT	6	-	748	855
ENSDARG00000007952	ENSDART00000051251	16	2	2	CTCACCTGCTGACAGACTGGGAT	5	-	413	516
ENSDARG00000007952	ENSDART00000051251	16	2	2	GTCGACGTCGACTATAATGGGAG	5	-	384	516
ENSDARG00000007952	ENSDART00000051255	16	5	5	ACATACACAGGATACAGATGAAGGG	7	-	560	795
ENSDARG00000007952	ENSDART00000051255	16	6	6	GTCGACGTCGACTATAATGGGAG	5	-	654	795
ENSDARG00000007952	ENSDART00000051255	16	6	6	CTCACCTGCTGACAGACTGGGAT	5	-	683	795
ENSDARG00000007959	ENSDART00000006429	16	2	2	GAAGCCCACCTGGGTTTTAGAAGCC	7	-	96	987
ENSDARG00000007959	ENSDART00000006429	16	3	3	CACATCTACAACATTGGGGTTGGAG	7	-	300	987
ENSDARG00000007959	ENSDART00000006429	16	3	3	CACATCTACAACATTGGGGTTGGA	6	-	301	987
ENSDARG00000007959	ENSDART00000006429	16	3	3	ATCTACAACATTGGGGTTGGAGGG	6	-	298	987
ENSDARG00000007959	ENSDART00000006429	16	4	4	AACAGCACCCAGTTTCTCTGCTGCA	7	-	423	987
ENSDARG00000007959	ENSDART00000006429	16	5	5	AGAAGCTCCTTGGCTGCATTGAAC	6	-	531	987
ENSDARG00000007959	ENSDART00000006429	16	6	6	GCCAGCAGCATATTGTTGCAGAT	5	-	616	987
ENSDARG00000007959	ENSDART00000006429	16	7	7	GAAACCGCCCTGGTAGTTGTTTGC	6	-	796	987
ENSDARG00000007959	ENSDART00000006429	16	7	7	TTCAAAATCTTTGCAAGAAGTTTAG	7	-	698	987
ENSDARG00000007959	ENSDART00000006429	16	8	8	AGCCCAACAGCACTGGGGTTTTC	5	-	876	987
ENSDARG00000007959	ENSDART00000006429	16	8	8	GAAGACAGATGAGAAGTCTTTGTT	6	-	946	987
ENSDARG00000007959	ENSDART00000006429	16	8	8	ACATCATGCGGTAAATTTGATGGG	6	-	905	987
ENSDARG00000008014	ENSDART00000017966	16	4	3	GCAGTCAGCCAATCAGAAGCTGTT	6	+	306	900
ENSDARG00000008014	ENSDART00000017966	16	4	3	CCCTCAGCCGTGGGGTGGATGTG	5	+	266	900
ENSDARG00000008014	ENSDART00000017966	16	4	3	ACCCTCAGCCGTGGGGTGGATGTG	6	+	265	900
ENSDARG00000008014	ENSDART00000017966	16	4	3	ACCCTCAGCCGTGGGGTGGATGT	5	+	265	900
ENSDARG00000008014	ENSDART00000017966	16	6	5	CTCGTCTGCTCGGCCTGTGGGAGGT	7	+	482	900
ENSDARG00000008014	ENSDART00000017966	16	9	8	GCATCATGCTGATATGGGCTGAC	5	+	891	900
ENSDARG00000008165	ENSDART00000034544	16	5	5	ATCAACAACGTGGATTTTGACGAT	6	+	547	1239
ENSDARG00000008165	ENSDART00000034544	16	6	6	TTCTCATCCAAGCCTGCAGGGGAG	6	+	893	1239
ENSDARG00000008165	ENSDART00000034544	16	6	6	GTATTCAGACAGCGCATTTGTGGTT	7	+	723	1239
ENSDARG00000008165	ENSDART00000034544	16	6	6	GGCAAAAGAGACGCCATTATGGGTG	7	+	760	1239
ENSDARG00000008165	ENSDART00000034544	16	6	6	ATCCAAGCCTGCAGGGGAGGTATAA	7	+	898	1239
ENSDARG00000008165	ENSDART00000034544	16	7	7	AAAGACTTCATTTCTCTGATGTC	5	+	1000	1239
ENSDARG00000008165	ENSDART00000034544	16	8	8	CAAATCTTACCGGCATGTGCAGAA	6	+	1038	1239
ENSDARG00000008165	ENSDART00000034544	16	8	8	GTCCAAACCTTAGTGGATGTGTTC	6	+	1075	1239
ENSDARG00000008165	ENSDART00000034544	16	9	9	AAAGACAGAGCAACGCTGCCGAA	5	+	1201	1239
ENSDARG00000008165	ENSDART00000102776	16	3	3	ATCAACAACGTGGATTTTGACGAT	6	+	457	1149
ENSDARG00000008165	ENSDART00000102776	16	4	4	GGCAAAAGAGACGCCATTATGGGTG	7	+	670	1149
ENSDARG00000008165	ENSDART00000102776	16	4	4	ATCCAAGCCTGCAGGGGAGGTATAA	7	+	808	1149
ENSDARG00000008165	ENSDART00000102776	16	4	4	GTATTCAGACAGCGCATTTGTGGTT	7	+	633	1149
ENSDARG00000008165	ENSDART00000102776	16	4	4	TTCTCATCCAAGCCTGCAGGGGAG	6	+	803	1149
ENSDARG00000008165	ENSDART00000102776	16	5	5	AAAGACTTCATTTCTCTGATGTC	5	+	910	1149
ENSDARG00000008165	ENSDART00000102776	16	6	6	GTCCAAACCTTAGTGGATGTGTTC	6	+	985	1149
ENSDARG00000008165	ENSDART00000102776	16	6	6	CAAATCTTACCGGCATGTGCAGAA	6	+	948	1149
ENSDARG00000008165	ENSDART00000102776	16	7	7	AAAGACAGAGCAACGCTGCCGAA	5	+	1111	1149
ENSDARG00000008170	ENSDART00000025691	16	7	7	GAAGGCAGATGAGGAGAGGCAGCG	6	+	591	1488
ENSDARG00000008170	ENSDART00000025691	16	10	10	ATCTTCTCCATCAAGCAGCCGAC	5	+	918	1488
ENSDARG00000008170	ENSDART00000025691	16	13	13	AGATTCAGATGCAGAGGTGTCGAG	6	+	1167	1488
ENSDARG00000008170	ENSDART00000025691	16	13	13	ACAAGCAAAATGCAGATGGAAAC	5	+	1205	1488
ENSDARG00000008170	ENSDART00000103065	16	8	8	GAAGGCAGATGAGGAGAGGCAGCG	6	+	597	1248
ENSDARG00000008170	ENSDART00000103065	16	11	11	AAAACCGCAGGTGAGGATGAGAT	5	+	964	1248
ENSDARG00000008170	ENSDART00000103065	16	11	11	GTTAAAACCGCAGGTGAGGATGAG	6	+	961	1248
ENSDARG00000008363	ENSDART00000010634	16	1	1	GAAAGCGCATAACCAGTTTGCGGTG	7	+	90	684
ENSDARG00000008363	ENSDART00000010634	16	1	1	CCCTCATTCTAAAAGTGGACGAA	5	+	237	684
ENSDARG00000008363	ENSDART00000010634	16	1	1	AGAAACAACGACAACGGCTTTTGGC	7	+	22	684
ENSDARG00000008363	ENSDART00000010634	16	2	2	CACCACAAACTGGGGTCGTATTG	5	+	414	684
ENSDARG00000008363	ENSDART00000010634	16	2	2	AGAAACAAAGCATGGGTGAGTTT	5	+	565	684
ENSDARG00000008363	ENSDART00000010634	16	2	2	GGCACCACAAACTGGGGTCGTATTG	7	+	412	684
ENSDARG00000008363	ENSDART00000010634	16	3	3	CACTTCTAACAATTGGTGGTGTG	5	+	635	684
ENSDARG00000009018	ENSDART00000016309	16	1	1	ATCCTCATCATTCTCTTTGGAGTA	6	+	70	1011
ENSDARG00000009018	ENSDART00000016309	16	1	1	GTCATCCTCATCATTCTCTTTGGAG	7	+	67	1011
ENSDARG00000009018	ENSDART00000016309	16	2	2	CAACACTTATGCAGGGGTTTTTC	5	+	311	1011
ENSDARG00000009018	ENSDART00000016309	16	3	3	GCAGACTTCTGTACTGGTGCTGTG	6	+	385	1011
ENSDARG00000009018	ENSDART00000016309	16	5	5	GAACACTTACTACTCTCTGGCTGC	6	+	756	1011
ENSDARG00000009018	ENSDART00000016309	16	5	5	CACAACACAGAACTGCCGCGAAC	5	+	737	1011
ENSDARG00000009018	ENSDART00000058870	16	1	1	GTCATCCTCATCATTCTCTTTGGAG	7	+	67	1377
ENSDARG00000009018	ENSDART00000058870	16	1	1	ATCCTCATCATTCTCTTTGGAGTA	6	+	70	1377
ENSDARG00000009018	ENSDART00000058870	16	2	2	CAACACTTATGCAGGGGTTTTTC	5	+	311	1377
ENSDARG00000009018	ENSDART00000058870	16	3	3	GCAGACTTCTGTACTGGTGCTGTG	6	+	385	1377
ENSDARG00000009018	ENSDART00000058870	16	5	5	CACAACACAGAACTGCCGCGAAC	5	+	737	1377
ENSDARG00000009018	ENSDART00000058870	16	5	5	GAACACTTACTACTCTCTGGCTGC	6	+	756	1377
ENSDARG00000009018	ENSDART00000058870	16	6	6	GAATGCCGCACTGGCTGGCGGTGTT	7	+	852	1377
ENSDARG00000009018	ENSDART00000058870	16	8	8	CGCTCAAACAAAGGGTGGCTTTC	5	+	1158	1377
ENSDARG00000009018	ENSDART00000058870	16	9	9	GCAGTCTACTGGGAGGTGAAGTG	5	+	1297	1377
ENSDARG00000009018	ENSDART00000058870	16	9	9	AGACACGCAGTGCTTTGAGGATGCA	7	+	1275	1377
ENSDARG00000009018	ENSDART00000058870	16	9	9	TCCTCCAGACACGCAGTGCTTTGAG	7	+	1269	1377
ENSDARG00000009023	ENSDART00000027020	16	2	2	GTAAGCAGCTGCATGCAGCGGTG	5	-	113	2601
ENSDARG00000009023	ENSDART00000027020	16	2	2	CTCAGCATCTCCAAGGTAAGCAGCT	7	-	126	2601
ENSDARG00000009023	ENSDART00000027020	16	2	2	AGCATCTCCAAGGTAAGCAGCTGCA	7	-	123	2601
ENSDARG00000009023	ENSDART00000027020	16	3	3	CGCCACGGCGCGGTGCAGAGGAG	5	-	212	2601
ENSDARG00000009023	ENSDART00000027020	16	4	4	GCCGCCACATGTAGAGGAGTCTGC	6	-	306	2601
ENSDARG00000009023	ENSDART00000027020	16	4	4	GGCCGCTAAAGGCAGCGTGGTGC	5	-	417	2601
ENSDARG00000009023	ENSDART00000027020	16	4	4	GCAGCCGCCACATGTAGAGGAGTCT	7	-	308	2601
ENSDARG00000009023	ENSDART00000027020	16	4	4	AGCCGCCACATGTAGAGGAGTCTGC	7	-	306	2601
ENSDARG00000009023	ENSDART00000027020	16	4	4	AGCCGCCACATGTAGAGGAGTCT	5	-	308	2601
ENSDARG00000009023	ENSDART00000027020	16	4	4	AGCAGCCGCCACATGTAGAGGAG	5	-	311	2601
ENSDARG00000009023	ENSDART00000027020	16	5	5	GCAAGCCACGTGCAGCGGTGTGTTT	7	-	471	2601
ENSDARG00000009023	ENSDART00000027020	16	5	5	GCAAGCCACGTGCAGCGGTGTGT	5	-	473	2601
ENSDARG00000009023	ENSDART00000027020	16	8	8	GACAGCAGCTTACGGCAGCAGTC	5	-	910	2601
ENSDARG00000009023	ENSDART00000027020	16	8	8	TACGGCAGCAGTCCGAGAAGCCGCT	7	-	898	2601
ENSDARG00000009023	ENSDART00000027020	16	9	9	TTACCCGCCGGCAGCAGCAGCATGT	7	-	981	2601
ENSDARG00000009023	ENSDART00000027020	16	10	10	GAAATCTGCCCCCGTGTTGAGGAG	6	-	1024	2601
ENSDARG00000009023	ENSDART00000027020	16	10	10	GAAATCTGCCCCCGTGTTGAGGA	5	-	1025	2601
ENSDARG00000009023	ENSDART00000027020	16	11	11	ATCGGCGTCAGAAGCAGCGGCATAA	7	-	1182	2601
ENSDARG00000009023	ENSDART00000027020	16	11	11	TCCATCGGCGTCAGAAGCAGCGGCA	7	-	1185	2601
ENSDARG00000009023	ENSDART00000027020	16	11	11	AGCAGCGGCATAATGGAGGGGGGT	6	-	1171	2601
ENSDARG00000009023	ENSDART00000027020	16	11	11	AGCAGCGGCATAATGGAGGGGGG	5	-	1172	2601
ENSDARG00000009023	ENSDART00000027020	16	12	12	ACATTCAACGTGACCTTTGAAGGC	6	-	1204	2601
ENSDARG00000009023	ENSDART00000027020	16	13	13	ACATTCAGAATGACCATTTGTGGCT	7	-	1305	2601
ENSDARG00000009023	ENSDART00000027020	16	14	14	TGCGGCCCCACTTGTCTTTGGCA	5	-	1473	2601
ENSDARG00000009023	ENSDART00000027020	16	15	15	ACAGGCCCAGTGCAGCGGCGTGT	5	-	1703	2601
ENSDARG00000009023	ENSDART00000027020	16	15	15	ACAGGCCCAGTGCAGCGGCGTGTAG	7	-	1701	2601
ENSDARG00000009023	ENSDART00000027020	16	16	16	ACCTGCAGAGAGACCATCTGATGTA	7	-	1725	2601
ENSDARG00000009023	ENSDART00000027020	16	16	16	TTACACAGCACAGTGAAGGGGGC	5	-	1817	2601
ENSDARG00000009023	ENSDART00000027020	16	16	16	CACAGCACAGTGAAGGGGGCTAA	5	-	1814	2601
ENSDARG00000009023	ENSDART00000027020	16	18	18	GAATGCAGCAGCGTGAAGAGGAG	5	-	1928	2601
ENSDARG00000009023	ENSDART00000027020	16	18	18	CACTCCACATGATCGGTGAATGC	5	-	1945	2601
ENSDARG00000009023	ENSDART00000027020	16	18	18	GCACTCCACATGATCGGTGAATGC	6	-	1945	2601
ENSDARG00000009023	ENSDART00000027020	16	18	18	ATCCACACAGTTCACCTGTGCATTG	7	-	1989	2601
ENSDARG00000009023	ENSDART00000027020	16	22	22	ATCGGCCACATCTTTGTTAGGAG	5	-	2354	2601
ENSDARG00000009023	ENSDART00000027020	16	22	22	ATCGGCCACATCTTTGTTAGGAGCG	7	-	2352	2601
ENSDARG00000009023	ENSDART00000027020	16	22	22	GGCCAATGCTGTTAAAGCTGCAGTA	7	-	2530	2601
ENSDARG00000009023	ENSDART00000027020	16	22	22	CTCCTCGTCCTTGTAGAAGCCGTC	6	-	2560	2601
ENSDARG00000009133	ENSDART00000044971	16	4	4	TTATCAGCCAGAGCGTAGATGTG	5	-	262	3288
ENSDARG00000009133	ENSDART00000044971	16	4	4	GTTATCAGCCAGAGCGTAGATGTG	6	-	262	3288
ENSDARG00000009133	ENSDART00000044971	16	5	5	GTCCACCCCCAGACACTTTGGAGAT	7	-	388	3288
ENSDARG00000009133	ENSDART00000044971	16	5	5	TCCACCCCCAGACACTTTGGAGAT	6	-	388	3288
ENSDARG00000009133	ENSDART00000044971	16	5	5	ACCCCCAGACACTTTGGAGATGTA	6	-	385	3288
ENSDARG00000009133	ENSDART00000044971	16	5	5	CCCCCAGACACTTTGGAGATGTA	5	-	385	3288
ENSDARG00000009133	ENSDART00000044971	16	6	6	TTACAAAGCGACTGGAGTTGTTG	5	-	495	3288
ENSDARG00000009133	ENSDART00000044971	16	6	6	TTACAAAGCGACTGGAGTTGTTGTT	7	-	493	3288
ENSDARG00000009133	ENSDART00000044971	16	6	6	TTAGACTGCAGAATGATGTCTTT	5	-	430	3288
ENSDARG00000009133	ENSDART00000044971	16	6	6	GCCTCCAGCAGCGGGTTAGACTGC	6	-	444	3288
ENSDARG00000009133	ENSDART00000044971	16	6	6	GACTGCAGAATGATGTCTTTAAC	5	-	427	3288
ENSDARG00000009133	ENSDART00000044971	16	6	6	TTCCCAAAAGCCTCCAGCAGCGGGT	7	-	452	3288
ENSDARG00000009133	ENSDART00000044971	16	6	6	AAAAGCCTCCAGCAGCGGGTTAG	5	-	449	3288
ENSDARG00000009133	ENSDART00000044971	16	6	6	CCCAAAAGCCTCCAGCAGCGGGT	5	-	452	3288
ENSDARG00000009133	ENSDART00000044971	16	6	6	CAAAGCGACTGGAGTTGTTGTTTCT	7	-	490	3288
ENSDARG00000009133	ENSDART00000044971	16	8	8	TCCTCCACAGTGTAGGTGTCGGA	5	-	724	3288
ENSDARG00000009133	ENSDART00000044971	16	8	8	TTCAAACTCCTTCTTGTCGTTGAC	6	-	748	3288
ENSDARG00000009133	ENSDART00000044971	16	8	8	GACATCCTCCACAGTGTAGGTGTC	6	-	727	3288
ENSDARG00000009133	ENSDART00000044971	16	8	8	GTTGACATCCTCCACAGTGTAGGTG	7	-	729	3288
ENSDARG00000009133	ENSDART00000044971	16	8	8	ACATCCTCCACAGTGTAGGTGTC	5	-	727	3288
ENSDARG00000009133	ENSDART00000044971	16	8	8	ATCCTCCACAGTGTAGGTGTCGGA	6	-	724	3288
ENSDARG00000009133	ENSDART00000044971	16	10	10	ACATCAACCAAATAGTCGAAGAG	5	-	1090	3288
ENSDARG00000009133	ENSDART00000044971	16	10	10	TCCCCAACAGGTATGATGGGAATGC	7	-	919	3288
ENSDARG00000009133	ENSDART00000044971	16	10	10	GCCTGCTCCGTGTTTAAGGTGAC	5	-	1024	3288
ENSDARG00000009133	ENSDART00000044971	16	10	10	CACATCAACCAAATAGTCGAAGAG	6	-	1090	3288
ENSDARG00000009133	ENSDART00000044971	16	14	14	TGCGACTGCAGTTTTTGCAGAAGGG	7	-	1442	3288
ENSDARG00000009133	ENSDART00000044971	16	16	16	CTCAGCCTCAATGTTCTCTGGGAAC	7	-	1638	3288
ENSDARG00000009133	ENSDART00000044971	16	17	17	AGATACTCCACCTGGTGTTTTAC	5	-	1810	3288
ENSDARG00000009133	ENSDART00000044971	16	17	17	CTATGCAGAAATTTTTTGAAGAT	5	-	1885	3288
ENSDARG00000009133	ENSDART00000044971	16	17	17	TACCTATGCAGAAATTTTTTGAA	5	-	1888	3288
ENSDARG00000009133	ENSDART00000044971	16	20	20	TTCGACCCACAAACTGCCGAATCT	6	-	2261	3288
ENSDARG00000009133	ENSDART00000044971	16	20	20	CTCTCCTTCTTGTTCAGCAGGAGGT	7	-	2174	3288
ENSDARG00000009133	ENSDART00000044971	16	22	22	AACCGCTTATACAGCAGACTGAGGA	7	-	2561	3288
ENSDARG00000009133	ENSDART00000044971	16	22	22	TTATACAGCAGACTGAGGAATTC	5	-	2557	3288
ENSDARG00000009133	ENSDART00000044971	16	23	23	TTCACCTTAAATTCAAGTCTGAGAG	7	-	2624	3288
ENSDARG00000009133	ENSDART00000044971	16	23	23	ACCCAATACTGACAGTTAGAATCT	6	-	2744	3288
ENSDARG00000009375	ENSDART00000014041	16	2	1	GCCCCAGCACAAGCGGAGGGAGTT	6	+	41	609
ENSDARG00000009375	ENSDART00000014041	16	2	1	AGCCCCAGCACAAGCGGAGGGAGTT	7	+	40	609
ENSDARG00000009375	ENSDART00000014041	16	2	1	GACGGCACCTCCTCAGCAGGAGCG	6	+	84	609
ENSDARG00000009375	ENSDART00000014041	16	5	4	ACAGACTGCAACCCTGGTGAGAA	5	+	502	609
ENSDARG00000009510	ENSDART00000006726	16	1	1	GTCTGCGGCCGCCGCTGCGGTGTC	6	+	135	1278
ENSDARG00000009510	ENSDART00000006726	16	1	1	CGCGTCTGCGGCCGCCGCTGCGGTG	7	+	132	1278
ENSDARG00000009510	ENSDART00000006726	16	1	1	TACACCAGCGCCGATCTGGCTCT	5	+	211	1278
ENSDARG00000009510	ENSDART00000006726	16	2	2	AGCAGCAGCAGCAGCAGACGGGGCC	7	+	1064	1278
ENSDARG00000009510	ENSDART00000006726	16	2	2	CCCGGCGCAGCAGCAGCAGCAGCA	6	+	1056	1278
ENSDARG00000009510	ENSDART00000006726	16	2	2	ACAACCACCCGGCGCAGCAGCAGCA	7	+	1049	1278
ENSDARG00000009510	ENSDART00000006726	16	2	2	GTCCAAAGAGCCGTCGGATGGCAAC	7	+	747	1278
ENSDARG00000009510	ENSDART00000006726	16	2	2	GCCCGCGTCCCTGCAGGTGCTGTC	6	+	1086	1278
ENSDARG00000009510	ENSDART00000006726	16	2	2	ACACGCGTCCAAAGAGCCGTCGGA	6	+	741	1278
ENSDARG00000009510	ENSDART00000006726	16	2	2	CGCAGCAGCAGCAGCAGCAGACGGG	7	+	1061	1278
ENSDARG00000009510	ENSDART00000006726	16	2	2	ACCAGCACAACCACCCGGCGCAGCA	7	+	1043	1278
ENSDARG00000009510	ENSDART00000006726	16	2	2	CACAACCACCCGGCGCAGCAGCA	5	+	1048	1278
ENSDARG00000009510	ENSDART00000006726	16	2	2	CAACCACCCGGCGCAGCAGCAGCA	6	+	1050	1278
ENSDARG00000009510	ENSDART00000006726	16	3	3	CAACGCAACCTTTAAAGTCGTCGTT	7	+	1190	1278
ENSDARG00000009510	ENSDART00000044190	16	1	1	CGCGTCTGCGGCCGCCGCTGCGGTG	7	+	132	1257
ENSDARG00000009510	ENSDART00000044190	16	1	1	GTCTGCGGCCGCCGCTGCGGTGTC	6	+	135	1257
ENSDARG00000009510	ENSDART00000044190	16	1	1	TACACCAGCGCCGATCTGGCTCT	5	+	211	1257
ENSDARG00000009510	ENSDART00000044190	16	2	2	GTCCAAAGAGCCGTCGGATGGCAAC	7	+	747	1257
ENSDARG00000009510	ENSDART00000044190	16	2	2	GCCCGCGTCCCTGCAGGTGCTGTC	6	+	1086	1257
ENSDARG00000009510	ENSDART00000044190	16	2	2	CGCAGCAGCAGCAGCAGCAGACGGG	7	+	1061	1257
ENSDARG00000009510	ENSDART00000044190	16	2	2	CCCGGCGCAGCAGCAGCAGCAGCA	6	+	1056	1257
ENSDARG00000009510	ENSDART00000044190	16	2	2	CACAACCACCCGGCGCAGCAGCA	5	+	1048	1257
ENSDARG00000009510	ENSDART00000044190	16	2	2	CAACCACCCGGCGCAGCAGCAGCA	6	+	1050	1257
ENSDARG00000009510	ENSDART00000044190	16	2	2	AGCAGCAGCAGCAGCAGACGGGGCC	7	+	1064	1257
ENSDARG00000009510	ENSDART00000044190	16	2	2	ACCAGCACAACCACCCGGCGCAGCA	7	+	1043	1257
ENSDARG00000009510	ENSDART00000044190	16	2	2	ACACGCGTCCAAAGAGCCGTCGGA	6	+	741	1257
ENSDARG00000009510	ENSDART00000044190	16	2	2	ACAACCACCCGGCGCAGCAGCAGCA	7	+	1049	1257
ENSDARG00000009510	ENSDART00000082371	16	2	2	TACACCAGCGCCGATCTGGCTCT	5	+	196	834
ENSDARG00000009510	ENSDART00000082371	16	2	2	CGCGTCTGCGGCCGCCGCTGCGGTG	7	+	117	834
ENSDARG00000009510	ENSDART00000082371	16	2	2	GTCTGCGGCCGCCGCTGCGGTGTC	6	+	120	834
ENSDARG00000009510	ENSDART00000082371	16	3	3	GTCCAAAGAGCCGTCGGATGGCAAC	7	+	732	834
ENSDARG00000009510	ENSDART00000082371	16	3	3	ACACGCGTCCAAAGAGCCGTCGGA	6	+	726	834
ENSDARG00000009823	ENSDART00000013148	16	1	1	TTCCCAGACCACCATCTGTAGAT	5	+	693	1104
ENSDARG00000009823	ENSDART00000013148	16	1	1	CGCCAAACAGTTCAAGCAGAGGCG	6	+	603	1104
ENSDARG00000009823	ENSDART00000013148	16	1	1	CCCTCATCCAACCATGGAGGACGTT	7	+	1035	1104
ENSDARG00000009823	ENSDART00000013148	16	1	1	CACGACAACCAGATGGAGTCGCC	5	+	508	1104
ENSDARG00000009823	ENSDART00000013148	16	1	1	ATCCAACCATGGAGGACGTTTAC	5	+	1040	1104
ENSDARG00000009823	ENSDART00000013148	16	1	1	AGCTCCGACGACCTGGAGCAGTT	5	+	580	1104
ENSDARG00000009823	ENSDART00000013148	16	1	1	AGCCACGACAACCAGATGGAGTC	5	+	505	1104
ENSDARG00000009823	ENSDART00000013148	16	1	1	AGAGGCGCATCAAACTTGGGTTTAC	7	+	620	1104
ENSDARG00000009823	ENSDART00000013148	16	1	1	ACCCGCTCCACGACGACGCGGGC	5	+	482	1104
ENSDARG00000009823	ENSDART00000013148	16	1	1	ACCACCATCTGTAGATTTGAGGCT	6	+	700	1104
ENSDARG00000009961	ENSDART00000014140	16	2	2	TTCCTCACCCTTGAGTCTGTGGCT	6	-	205	1350
ENSDARG00000009961	ENSDART00000014140	16	2	2	TCCTCACCCTTGAGTCTGTGGCT	5	-	205	1350
ENSDARG00000009961	ENSDART00000014140	16	3	3	ATCCCAAAAACTACGAGGACTCT	5	-	245	1350
ENSDARG00000009961	ENSDART00000014140	16	3	3	TTACTACACGCCATGCGGATGAA	5	-	268	1350
ENSDARG00000009961	ENSDART00000014140	16	5	5	AGCCTCCTCCCCCAGAAGTAGAG	5	-	461	1350
ENSDARG00000009961	ENSDART00000014140	16	6	6	TCCCCCTTCAGGCAGAAGCTGTC	5	-	526	1350
ENSDARG00000009961	ENSDART00000014140	16	6	6	CCCTCCCCCTTCAGGCAGAAGCT	5	-	529	1350
ENSDARG00000009961	ENSDART00000014140	16	6	6	CCCCTCCCCCTTCAGGCAGAAGCT	6	-	529	1350
ENSDARG00000009961	ENSDART00000014140	16	7	7	TCCTGCTTCACTGCCGCTGCTGCC	6	-	655	1350
ENSDARG00000009961	ENSDART00000014140	16	9	9	CTCTTCCCATGGGCCTGTGCGTTT	6	-	1066	1350
ENSDARG00000009961	ENSDART00000014140	16	11	11	ACAAACCCCTCAGAGATGGGGTGTC	7	-	1225	1350
ENSDARG00000009961	ENSDART00000014140	16	11	11	CACAAACCCCTCAGAGATGGGGTG	6	-	1227	1350
ENSDARG00000009961	ENSDART00000014140	16	11	11	ACACAAACCCCTCAGAGATGGGGTG	7	-	1227	1350
ENSDARG00000009961	ENSDART00000014140	16	11	11	ACAAACCCCTCAGAGATGGGGTG	5	-	1227	1350
ENSDARG00000009961	ENSDART00000014140	16	11	11	AAACCCCTCAGAGATGGGGTGTC	5	-	1225	1350
ENSDARG00000009978	ENSDART00000004679	16	3	3	TGCAAATGCTGATGGTTCTGTGGAC	7	+	201	285
ENSDARG00000009978	ENSDART00000004679	16	3	3	GAAAACTACAGACAAGGCAGCTTTG	7	+	153	285
ENSDARG00000009978	ENSDART00000004679	16	3	3	AACTACAGACAAGGCAGCTTTGGAC	7	+	156	285
ENSDARG00000010032	ENSDART00000029492	16	1	1	AACAACTTCCTCGTCGGATGGAGGA	7	+	45	486
ENSDARG00000010032	ENSDART00000029492	16	1	1	AACTTCCTCGTCGGATGGAGGATTT	7	+	48	486
ENSDARG00000010032	ENSDART00000029492	16	1	1	TGCAACATCGCTTATGTGCGTTC	5	+	73	486
ENSDARG00000010032	ENSDART00000029492	16	1	1	TTCCTCGTCGGATGGAGGATTTT	5	+	51	486
ENSDARG00000010032	ENSDART00000029492	16	1	1	TTCCTCGTCGGATGGAGGATTTTGC	7	+	51	486
ENSDARG00000010032	ENSDART00000029492	16	2	2	TTCTTCTTCCTCATGCATTTGTT	5	+	238	486
ENSDARG00000010130	ENSDART00000002751	16	3	3	ATCTTCAGAAACCAAGGTGTATTC	6	+	309	1233
ENSDARG00000010130	ENSDART00000002751	16	3	3	GCAAACAGCAAACCTGTGGCGTG	5	+	399	1233
ENSDARG00000010130	ENSDART00000002751	16	7	7	GTCAGCTACGACCTGTCGGAGTG	5	+	1129	1233
ENSDARG00000010411	ENSDART00000013571	16	5	3	CACTCAAGACCAAAGAGAAGATGGC	7	+	332	1791
ENSDARG00000010411	ENSDART00000013571	16	5	3	CTCTGCTAAAAGACGAGGAGAGGCT	7	+	287	1791
ENSDARG00000010411	ENSDART00000013571	16	6	4	GGCCCCAGAGCTCCGGTGAGGAG	5	+	413	1791
ENSDARG00000010411	ENSDART00000013571	16	9	7	AAACCAAGCCCGAGGAGGTGTGT	5	+	647	1791
ENSDARG00000010411	ENSDART00000013571	16	9	7	AGCGTCTGCGCAGGGGAGACGAC	5	+	584	1791
ENSDARG00000010411	ENSDART00000013571	16	10	8	AGCTCCTGCGACAGGCTCTGCAGGA	7	+	702	1791
ENSDARG00000010411	ENSDART00000013571	16	10	8	AGCTCCAGACCCATGGAGTGATTC	6	+	855	1791
ENSDARG00000010411	ENSDART00000013571	16	10	8	ACCCTCTCCTCCTCCTGCTTTGGGT	7	+	726	1791
ENSDARG00000010411	ENSDART00000013571	16	10	8	ACCCTCTCCTCCTCCTGCTTTGGG	6	+	726	1791
ENSDARG00000010411	ENSDART00000013571	16	10	8	CTCTCAGTCGTCTCTGATGGAGTT	6	+	657	1791
ENSDARG00000010411	ENSDART00000013571	16	12	10	GCCCAACGCAGCACTGGTGGATTT	6	+	1218	1791
ENSDARG00000010411	ENSDART00000013571	16	12	10	GAAAACACCAGAGTCATTTTTGGGG	7	+	1194	1791
ENSDARG00000010411	ENSDART00000013571	16	12	10	GCCCAACGCAGCACTGGTGGATTTG	7	+	1218	1791
ENSDARG00000010411	ENSDART00000013571	16	12	10	TCCTCCAGACACAGGGTGTGTTT	5	+	1319	1791
ENSDARG00000010411	ENSDART00000013571	16	12	10	CCCAACGCAGCACTGGTGGATTTG	6	+	1219	1791
ENSDARG00000010411	ENSDART00000013571	16	12	10	AACACCAGAGTCATTTTTGGGGC	5	+	1197	1791
ENSDARG00000010411	ENSDART00000013571	16	12	10	AACACCAGAGTCATTTTTGGGGCC	6	+	1197	1791
ENSDARG00000010411	ENSDART00000013571	16	12	10	CAACGCAGCACTGGTGGATTTGGA	6	+	1221	1791
ENSDARG00000010411	ENSDART00000013571	16	12	10	CCCAACGCAGCACTGGTGGATTT	5	+	1219	1791
ENSDARG00000010411	ENSDART00000013571	16	12	10	CAACGCAGCACTGGTGGATTTGGAC	7	+	1221	1791
ENSDARG00000010411	ENSDART00000013571	16	13	11	GCAGCCTTCACTGATTTTGGGCG	5	+	1692	1791
ENSDARG00000010411	ENSDART00000013571	16	13	11	TTCGGCTTCTAATCCTTTTGGCGCG	7	+	1407	1791
ENSDARG00000010411	ENSDART00000013571	16	13	11	TCCCCCAAATCCCATGCTGGGTC	5	+	1500	1791
ENSDARG00000010411	ENSDART00000013571	16	13	11	GTTCCCCCAAATCCCATGCTGGGTC	7	+	1498	1791
ENSDARG00000010411	ENSDART00000013571	16	13	11	GCCTTCCTCAACAGGTATGGGAG	5	+	1335	1791
ENSDARG00000010411	ENSDART00000013571	16	13	11	ACATGCCTCCGCCAGTAGTAGGA	5	+	1523	1791
ENSDARG00000010411	ENSDART00000085342	16	3	3	CTCTGCTAAAAGACGAGGAGAGGCT	7	+	230	663
ENSDARG00000010411	ENSDART00000085342	16	3	3	CACTCAAGACCAAAGAGAAGATGGC	7	+	275	663
ENSDARG00000010411	ENSDART00000085342	16	4	4	GGCCCCAGAGCTCCGGTGAGGAG	5	+	356	663
ENSDARG00000010411	ENSDART00000085342	16	5	5	AGCGTCTGCGCAGGGGAGACGAC	5	+	434	663
ENSDARG00000010411	ENSDART00000085342	16	5	5	AAACCAAGCCCGAGGAGGTGTGT	5	+	497	663
ENSDARG00000010411	ENSDART00000085342	16	6	6	ACCCTCTCCTCCTCCTGCTTTGGGT	7	+	576	663
ENSDARG00000010411	ENSDART00000085342	16	6	6	CTCTCAGTCGTCTCTGATGGAGTT	6	+	507	663
ENSDARG00000010411	ENSDART00000085342	16	6	6	ACCCTCTCCTCCTCCTGCTTTGGG	6	+	576	663
ENSDARG00000010411	ENSDART00000085342	16	6	6	AGCTCCTGCGACAGGCTCTGCAGGA	7	+	552	663
ENSDARG00000010411	ENSDART00000103910	16	2	2	GCCCAACGCAGCACTGGTGGATTTG	7	+	249	945
ENSDARG00000010411	ENSDART00000103910	16	2	2	GCCCAACGCAGCACTGGTGGATTT	6	+	249	945
ENSDARG00000010411	ENSDART00000103910	16	2	2	GAAAACACCAGAGTCATTTTTGGGG	7	+	225	945
ENSDARG00000010411	ENSDART00000103910	16	2	2	CCCAACGCAGCACTGGTGGATTTG	6	+	250	945
ENSDARG00000010411	ENSDART00000103910	16	2	2	CCCAACGCAGCACTGGTGGATTT	5	+	250	945
ENSDARG00000010411	ENSDART00000103910	16	2	2	CAACGCAGCACTGGTGGATTTGGAC	7	+	252	945
ENSDARG00000010411	ENSDART00000103910	16	2	2	CAACGCAGCACTGGTGGATTTGGA	6	+	252	945
ENSDARG00000010411	ENSDART00000103910	16	2	2	TCCTCCAGACACAGGGTGTGTTT	5	+	350	945
ENSDARG00000010411	ENSDART00000103910	16	2	2	AACACCAGAGTCATTTTTGGGGCC	6	+	228	945
ENSDARG00000010411	ENSDART00000103910	16	2	2	AACACCAGAGTCATTTTTGGGGC	5	+	228	945
ENSDARG00000010411	ENSDART00000103910	16	3	3	TTCGGCTTCTAATCCTTTTGGCGCG	7	+	438	945
ENSDARG00000010411	ENSDART00000103910	16	3	3	TCCCCCAAATCCCATGCTGGGTC	5	+	531	945
ENSDARG00000010411	ENSDART00000103910	16	3	3	GTTCCCCCAAATCCCATGCTGGGTC	7	+	529	945
ENSDARG00000010411	ENSDART00000103910	16	3	3	GCCTTCCTCAACAGGTATGGGAG	5	+	366	945
ENSDARG00000010411	ENSDART00000103910	16	3	3	ACATGCCTCCGCCAGTAGTAGGA	5	+	554	945
ENSDARG00000010411	ENSDART00000103910	16	4	4	GCAGCCTTCACTGATTTTGGGCG	5	+	721	945
ENSDARG00000010411	ENSDART00000103910	16	4	4	ACCAACACAAACAGTTTGTGTTC	5	+	890	945
ENSDARG00000010411	ENSDART00000103910	16	4	4	TTCAACAAAAACAAATGTGTGTTC	6	+	910	945
ENSDARG00000010411	ENSDART00000103910	16	4	4	TACCAACACAAACAGTTTGTGTTC	6	+	889	945
ENSDARG00000010420	ENSDART00000049420	16	10	10	TTCTCAGCCGAAAGGATCTGGAGAT	7	+	692	1119
ENSDARG00000010420	ENSDART00000049420	16	11	11	TTCCCCAGCTGTGGATGCTGTAGTG	7	+	792	1119
ENSDARG00000010420	ENSDART00000049420	16	15	15	TCCTCCAACCGAACCCGCAGCGGCA	7	+	1000	1119
ENSDARG00000010420	ENSDART00000102896	16	9	9	TTCTCAGCCGAAAGGATCTGGAGAT	7	+	650	1077
ENSDARG00000010420	ENSDART00000102896	16	10	10	TTCCCCAGCTGTGGATGCTGTAGTG	7	+	750	1077
ENSDARG00000010420	ENSDART00000102896	16	14	14	TCCTCCAACCGAACCCGCAGCGGCA	7	+	958	1077
ENSDARG00000010738	ENSDART00000011570	16	1	1	ACCAAAGGCTCGCAGATTTTGGG	5	-	136	984
ENSDARG00000010738	ENSDART00000011570	16	1	1	ACCAAAGGCTCGCAGATTTTGGGCT	7	-	134	984
ENSDARG00000010738	ENSDART00000011570	16	4	4	TCCAGCTGCAGGACGCAGGTGAG	5	-	424	984
ENSDARG00000010738	ENSDART00000011570	16	4	4	GTTGTCAGACTCCAGTAGTCTCT	5	-	563	984
ENSDARG00000010738	ENSDART00000011570	16	4	4	GACAACAGAGCTGCTGGAGGCTGGA	7	-	490	984
ENSDARG00000010738	ENSDART00000011570	16	4	4	GAAGACAACAGAGCTGCTGGAGGC	6	-	494	984
ENSDARG00000010738	ENSDART00000011570	16	4	4	AGCTCCAGCTGCAGGACGCAGGT	5	-	427	984
ENSDARG00000010738	ENSDART00000011570	16	5	5	GACCTCAGAGACCATCTGAAGTA	5	-	797	984
ENSDARG00000010738	ENSDART00000011570	16	6	6	TCCTCCTGCAGTTTGCTGTGGAGTT	7	-	923	984
ENSDARG00000010738	ENSDART00000011570	16	6	6	TCCTCCTGCAGTTTGCTGTGGAG	5	-	925	984
ENSDARG00000010738	ENSDART00000011570	16	6	6	TCCTCCCTCATCTTCTCTGGATTG	6	-	834	984
ENSDARG00000010738	ENSDART00000011570	16	6	6	TCCCTCATCTTCTCTGGATTGAGGT	7	-	830	984
ENSDARG00000010853	ENSDART00000014602	16	2	2	GCAAACAAATCTAAAGGATGGTTC	6	+	142	648
ENSDARG00000010853	ENSDART00000014602	16	3	3	TTCTGCTCCTCATCCTTCTGGCAAC	7	+	332	648
ENSDARG00000010853	ENSDART00000014602	16	3	3	CTCAGCTGCTGTCGTTTGTGGCTTT	7	+	218	648
ENSDARG00000010853	ENSDART00000014602	16	3	3	CTCAGCTGCTGTCGTTTGTGGCT	5	+	218	648
ENSDARG00000010853	ENSDART00000014602	16	5	5	CACCAAGACAACCAGAGATTGAGAA	7	+	605	648
ENSDARG00000010936	ENSDART00000019720	16	5	5	TACAGCATCATGGGATTTGTGGTC	6	+	391	3603
ENSDARG00000010936	ENSDART00000019720	16	5	5	TACTACAGCATCATGGGATTTGTG	6	+	388	3603
ENSDARG00000010936	ENSDART00000019720	16	7	7	GGCCTATGCGAAGGCTGGAGCAGTG	7	+	774	3603
ENSDARG00000010936	ENSDART00000019720	16	7	7	TCCATCAGAACCGTCTTTGCCTTT	6	+	817	3603
ENSDARG00000010936	ENSDART00000019720	16	7	7	AGAACCGTCTTTGCCTTTGGTGGA	6	+	823	3603
ENSDARG00000010936	ENSDART00000019720	16	8	8	GCACTCTTATCCTGGGTGGGGAA	5	+	995	3603
ENSDARG00000010936	ENSDART00000019720	16	10	10	AGATACCCCTCGCGAGATGATGTG	6	+	1240	3603
ENSDARG00000010936	ENSDART00000019720	16	11	11	TACGACCCACAGGAAGGGAGCGTAA	7	+	1372	3603
ENSDARG00000010936	ENSDART00000019720	16	12	12	GTTTGCAACAACAATTGCCGGTTGT	7	+	1479	3603
ENSDARG00000010936	ENSDART00000019720	16	13	13	CTACTATTCGAAATGCTGATGTC	5	+	1568	3603
ENSDARG00000010936	ENSDART00000019720	16	14	14	AAAAGCACAGAGGTAGCAGAGGAG	6	+	1693	3603
ENSDARG00000010936	ENSDART00000019720	16	14	14	TTAGACAGAAATCCAGAAGTGGCT	6	+	1784	3603
ENSDARG00000010936	ENSDART00000019720	16	15	15	GCATGCAGCCTGCTTTTGCTGTC	5	+	1952	3603
ENSDARG00000010936	ENSDART00000019720	16	16	16	GACCTCTACTCTCTGCTGTTTGC	5	+	2038	3603
ENSDARG00000010936	ENSDART00000019720	16	18	18	ACCACCAGACTGGCTGCGGATAC	5	+	2224	3603
ENSDARG00000010936	ENSDART00000019720	16	21	21	GAAAAAAGCACACGTCTTTGGCC	5	+	2577	3603
ENSDARG00000010936	ENSDART00000019720	16	22	22	CTACGCTAAAGCCAAGATGTCTGC	6	+	2772	3603
ENSDARG00000010936	ENSDART00000019720	16	23	23	GTCTCAAGCTTCGGGTGAAGAAGGG	7	+	2945	3603
ENSDARG00000010936	ENSDART00000019720	16	23	23	GGCAAACACTCGCTCTGGTGGGCA	6	+	2969	3603
ENSDARG00000010936	ENSDART00000019720	16	23	23	CCCTCAGCAGGGCAGAGTGGTAGGT	7	+	3045	3603
ENSDARG00000010936	ENSDART00000019720	16	23	23	CCCTCAGCAGGGCAGAGTGGTAG	5	+	3045	3603
ENSDARG00000010936	ENSDART00000019720	16	23	23	ACCCTCAGCAGGGCAGAGTGGTAG	6	+	3044	3603
ENSDARG00000010936	ENSDART00000019720	16	25	25	GTACCAGACGCAGGCGGGTGATAA	6	+	3273	3603
ENSDARG00000010936	ENSDART00000019720	16	25	25	GTCTTCAGCGGTACCAGACGCAGGC	7	+	3263	3603
ENSDARG00000010936	ENSDART00000019720	16	26	26	AACAGCTTCTCAGCCAGCAGGGGGC	7	+	3554	3603
ENSDARG00000010936	ENSDART00000019720	16	26	26	TCCACCATCCAGAATGCAGACTGT	6	+	3484	3603
ENSDARG00000010936	ENSDART00000019720	16	26	26	GAATGCAGACTGTATAGCGGTGGTC	7	+	3495	3603
ENSDARG00000010936	ENSDART00000035850	16	3	3	TACAGCATCATGGGATTTGTGGTC	6	+	178	3549
ENSDARG00000010936	ENSDART00000035850	16	3	3	TACTACAGCATCATGGGATTTGTG	6	+	175	3549
ENSDARG00000010936	ENSDART00000035850	16	5	5	AGAACCGTCTTTGCCTTTGGTGGA	6	+	664	3549
ENSDARG00000010936	ENSDART00000035850	16	5	5	TCCATCAGAACCGTCTTTGCCTTT	6	+	658	3549
ENSDARG00000010936	ENSDART00000035850	16	5	5	GGCCTATGCGAAGGCTGGAGCAGTG	7	+	615	3549
ENSDARG00000010936	ENSDART00000035850	16	6	6	GCACTCTTATCCTGGGTGGGGAA	5	+	836	3549
ENSDARG00000010936	ENSDART00000035850	16	9	9	AGATACCCCTCGCGAGATGATGTG	6	+	1141	3549
ENSDARG00000010936	ENSDART00000035850	16	10	10	TACGACCCACAGGAAGGGAGCGTAA	7	+	1273	3549
ENSDARG00000010936	ENSDART00000035850	16	11	11	GTTTGCAACAACAATTGCCGGTTGT	7	+	1380	3549
ENSDARG00000010936	ENSDART00000035850	16	12	12	CTACTATTCGAAATGCTGATGTC	5	+	1469	3549
ENSDARG00000010936	ENSDART00000035850	16	13	13	AAAAGCACAGAGGTAGCAGAGGAG	6	+	1594	3549
ENSDARG00000010936	ENSDART00000035850	16	13	13	TTAGACAGAAATCCAGAAGTGGCT	6	+	1685	3549
ENSDARG00000010936	ENSDART00000035850	16	15	15	GCATGCAGCCTGCTTTTGCTGTC	5	+	1892	3549
ENSDARG00000010936	ENSDART00000035850	16	18	18	ACCACCAGACTGGCTGCGGATAC	5	+	2077	3549
ENSDARG00000010936	ENSDART00000035850	16	21	21	GAAAAAAGCACACGTCTTTGGCC	5	+	2430	3549
ENSDARG00000010936	ENSDART00000035850	16	22	22	CTACGCTAAAGCCAAGATGTCTGC	6	+	2625	3549
ENSDARG00000010936	ENSDART00000035850	16	23	23	GGCAAACACTCGCTCTGGTGGGCA	6	+	2822	3549
ENSDARG00000010936	ENSDART00000035850	16	23	23	ACCCTCAGCAGGGCAGAGTGGTAG	6	+	2897	3549
ENSDARG00000010936	ENSDART00000035850	16	23	23	CCCTCAGCAGGGCAGAGTGGTAG	5	+	2898	3549
ENSDARG00000010936	ENSDART00000035850	16	23	23	CCCTCAGCAGGGCAGAGTGGTAGGT	7	+	2898	3549
ENSDARG00000010936	ENSDART00000035850	16	23	23	GTCTCAAGCTTCGGGTGAAGAAGGG	7	+	2798	3549
ENSDARG00000010936	ENSDART00000035850	16	26	26	GTCTTCAGCGGTACCAGACGCAGGC	7	+	3209	3549
ENSDARG00000010936	ENSDART00000035850	16	26	26	GTACCAGACGCAGGCGGGTGATAA	6	+	3219	3549
ENSDARG00000010936	ENSDART00000035850	16	27	27	AACAGCTTCTCAGCCAGCAGGGGGC	7	+	3500	3549
ENSDARG00000010936	ENSDART00000035850	16	27	27	GAATGCAGACTGTATAGCGGTGGTC	7	+	3441	3549
ENSDARG00000010936	ENSDART00000035850	16	27	27	TCCACCATCCAGAATGCAGACTGT	6	+	3430	3549
ENSDARG00000010936	ENSDART00000035873	16	1	1	CTACTATTCGAAATGCTGATGTC	5	+	59	2118
ENSDARG00000010936	ENSDART00000035873	16	2	2	AAAAGCACAGAGGTAGCAGAGGAG	6	+	184	2118
ENSDARG00000010936	ENSDART00000035873	16	2	2	TTAGACAGAAATCCAGAAGTGGCT	6	+	275	2118
ENSDARG00000010936	ENSDART00000035873	16	4	4	GCATGCAGCCTGCTTTTGCTGTC	5	+	467	2118
ENSDARG00000010936	ENSDART00000035873	16	5	5	GACCTCTACTCTCTGCTGTTTGC	5	+	553	2118
ENSDARG00000010936	ENSDART00000035873	16	7	7	ACCACCAGACTGGCTGCGGATAC	5	+	739	2118
ENSDARG00000010936	ENSDART00000035873	16	10	10	GAAAAAAGCACACGTCTTTGGCC	5	+	1092	2118
ENSDARG00000010936	ENSDART00000035873	16	11	11	CTACGCTAAAGCCAAGATGTCTGC	6	+	1287	2118
ENSDARG00000010936	ENSDART00000035873	16	12	12	GGCAAACACTCGCTCTGGTGGGCA	6	+	1484	2118
ENSDARG00000010936	ENSDART00000035873	16	12	12	CCCTCAGCAGGGCAGAGTGGTAG	5	+	1560	2118
ENSDARG00000010936	ENSDART00000035873	16	12	12	GTCTCAAGCTTCGGGTGAAGAAGGG	7	+	1460	2118
ENSDARG00000010936	ENSDART00000035873	16	12	12	ACCCTCAGCAGGGCAGAGTGGTAG	6	+	1559	2118
ENSDARG00000010936	ENSDART00000035873	16	12	12	CCCTCAGCAGGGCAGAGTGGTAGGT	7	+	1560	2118
ENSDARG00000010936	ENSDART00000035873	16	14	14	GTCTTCAGCGGTACCAGACGCAGGC	7	+	1778	2118
ENSDARG00000010936	ENSDART00000035873	16	14	14	GTACCAGACGCAGGCGGGTGATAA	6	+	1788	2118
ENSDARG00000010936	ENSDART00000035873	16	15	15	GAATGCAGACTGTATAGCGGTGGTC	7	+	2010	2118
ENSDARG00000010936	ENSDART00000035873	16	15	15	TCCACCATCCAGAATGCAGACTGT	6	+	1999	2118
ENSDARG00000010936	ENSDART00000035873	16	15	15	AACAGCTTCTCAGCCAGCAGGGGGC	7	+	2069	2118
ENSDARG00000010936	ENSDART00000043423	16	6	6	TACAGCATCATGGGATTTGTGGTC	6	+	361	3579
ENSDARG00000010936	ENSDART00000043423	16	6	6	TACTACAGCATCATGGGATTTGTG	6	+	358	3579
ENSDARG00000010936	ENSDART00000043423	16	8	8	GGCCTATGCGAAGGCTGGAGCAGTG	7	+	807	3579
ENSDARG00000010936	ENSDART00000043423	16	8	8	TCCATCAGAACCGTCTTTGCCTTT	6	+	850	3579
ENSDARG00000010936	ENSDART00000043423	16	8	8	AGAACCGTCTTTGCCTTTGGTGGA	6	+	856	3579
ENSDARG00000010936	ENSDART00000043423	16	9	9	GCACTCTTATCCTGGGTGGGGAA	5	+	1028	3579
ENSDARG00000010936	ENSDART00000043423	16	11	11	AGATACCCCTCGCGAGATGATGTG	6	+	1273	3579
ENSDARG00000010936	ENSDART00000043423	16	12	12	TACGACCCACAGGAAGGGAGCGTAA	7	+	1405	3579
ENSDARG00000010936	ENSDART00000043423	16	13	13	GTTTGCAACAACAATTGCCGGTTGT	7	+	1512	3579
ENSDARG00000010936	ENSDART00000043423	16	14	14	CTACTATTCGAAATGCTGATGTC	5	+	1601	3579
ENSDARG00000010936	ENSDART00000043423	16	15	15	TTAGACAGAAATCCAGAAGTGGCT	6	+	1817	3579
ENSDARG00000010936	ENSDART00000043423	16	15	15	AAAAGCACAGAGGTAGCAGAGGAG	6	+	1726	3579
ENSDARG00000010936	ENSDART00000043423	16	16	16	GCATGCAGCCTGCTTTTGCTGTC	5	+	1982	3579
ENSDARG00000010936	ENSDART00000043423	16	17	17	GACCTCTACTCTCTGCTGTTTGC	5	+	2068	3579
ENSDARG00000010936	ENSDART00000043423	16	19	19	ACCACCAGACTGGCTGCGGATAC	5	+	2254	3579
ENSDARG00000010936	ENSDART00000043423	16	22	22	GAAAAAAGCACACGTCTTTGGCC	5	+	2607	3579
ENSDARG00000010936	ENSDART00000043423	16	23	23	CTACGCTAAAGCCAAGATGTCTGC	6	+	2802	3579
ENSDARG00000010936	ENSDART00000043423	16	24	24	GTCTCAAGCTTCGGGTGAAGAAGGG	7	+	2975	3579
ENSDARG00000010936	ENSDART00000043423	16	24	24	ACCCTCAGCAGGGCAGAGTGGTAG	6	+	3074	3579
ENSDARG00000010936	ENSDART00000043423	16	24	24	GGCAAACACTCGCTCTGGTGGGCA	6	+	2999	3579
ENSDARG00000010936	ENSDART00000043423	16	24	24	CCCTCAGCAGGGCAGAGTGGTAG	5	+	3075	3579
ENSDARG00000010936	ENSDART00000043423	16	24	24	CCCTCAGCAGGGCAGAGTGGTAGGT	7	+	3075	3579
ENSDARG00000010936	ENSDART00000043423	16	26	26	GTACCAGACGCAGGCGGGTGATAA	6	+	3249	3579
ENSDARG00000010936	ENSDART00000043423	16	26	26	GTCTTCAGCGGTACCAGACGCAGGC	7	+	3239	3579
ENSDARG00000010936	ENSDART00000043423	16	27	27	GAATGCAGACTGTATAGCGGTGGTC	7	+	3471	3579
ENSDARG00000010936	ENSDART00000043423	16	27	27	TCCACCATCCAGAATGCAGACTGT	6	+	3460	3579
ENSDARG00000010936	ENSDART00000043423	16	27	27	AACAGCTTCTCAGCCAGCAGGGGGC	7	+	3530	3579
ENSDARG00000010941	ENSDART00000010739	16	2	1	CTCCTCTTCCAGCTGTGATGTGTGT	7	-	111	1755
ENSDARG00000010941	ENSDART00000010739	16	3	2	CTCTGCTAATAATTTGGATGATGTT	7	-	1015	1755
ENSDARG00000010941	ENSDART00000010739	16	3	2	GAATACTGCTGCATGGTGTAGTA	5	-	553	1755
ENSDARG00000010941	ENSDART00000010739	16	3	2	GAATACTGCTGCATGGTGTAGTAG	6	-	552	1755
ENSDARG00000010941	ENSDART00000010739	16	3	2	GCCACCTTAGCCTTTTTGAGGTT	5	-	1432	1755
ENSDARG00000010941	ENSDART00000010739	16	3	2	GGCTTCATCGTCCAAGTCTGAATAC	7	-	570	1755
ENSDARG00000010941	ENSDART00000010739	16	3	2	GTCCTCATCTGAAACTCTTGAGCT	6	-	957	1755
ENSDARG00000010941	ENSDART00000010739	16	3	2	GTTCACACCATAAGGGAAGAGTTC	6	-	1114	1755
ENSDARG00000010941	ENSDART00000010739	16	3	2	TACGACAACAAAGATGTCTTGGCA	6	-	1319	1755
ENSDARG00000010941	ENSDART00000010739	16	3	2	TACTGCTGCATGGTGTAGTAGAC	5	-	550	1755
ENSDARG00000010941	ENSDART00000010739	16	3	2	TCCTCCTCCTCTCTTGTGATGTT	5	-	853	1755
ENSDARG00000010941	ENSDART00000010739	16	3	2	CTCTGCTAATAATTTGGATGATGT	6	-	1016	1755
ENSDARG00000010941	ENSDART00000010739	16	3	2	CTCTCCATCAGAAATGAAGCAAAC	6	-	825	1755
ENSDARG00000010941	ENSDART00000010739	16	3	2	AAACTCCTCAGCTTCTGTGCAGTA	6	-	283	1755
ENSDARG00000010941	ENSDART00000010739	16	3	2	ACCCCAACCCTCCATGAAGACGAG	6	-	598	1755
ENSDARG00000010941	ENSDART00000010739	16	3	2	CAACCCTCCATGAAGACGAGTCT	5	-	595	1755
ENSDARG00000010941	ENSDART00000010739	16	3	2	CACCCCAACCCTCCATGAAGACGAG	7	-	598	1755
ENSDARG00000010941	ENSDART00000010739	16	3	2	CCCCAACCCTCCATGAAGACGAG	5	-	598	1755
ENSDARG00000010941	ENSDART00000010739	16	3	2	CTAGCCACCTTAGCCTTTTTGAGGT	7	-	1433	1755
ENSDARG00000010941	ENSDART00000010739	16	3	2	CTCAGCTTCTGTGCAGTAGCAGAG	6	-	277	1755
ENSDARG00000010941	ENSDART00000010739	16	3	2	CTCCTCAGCTTCTGTGCAGTAGCA	6	-	280	1755
ENSDARG00000010941	ENSDART00000010739	16	3	2	CTCCTCCTCCTCTCTTGTGATGTT	6	-	853	1755
ENSDARG00000010941	ENSDART00000010739	16	3	2	CTCGGCCTCGTTCAGGATGAGCC	5	-	920	1755
ENSDARG00000010981	ENSDART00000017017	16	4	4	GTCATCTTCAAAGCAGTTGAGGAA	6	-	583	948
ENSDARG00000010981	ENSDART00000017017	16	5	5	TGCCAAACATCACAGAGGTGAAGAT	7	-	688	948
ENSDARG00000010981	ENSDART00000017017	16	5	5	GCCCTCAAAGCACAGGAGGATGAG	6	-	652	948
ENSDARG00000010981	ENSDART00000017017	16	5	5	CTCAAAGCACAGGAGGATGAGGAG	6	-	649	948
ENSDARG00000010981	ENSDART00000017017	16	5	5	CTCAAAGCACAGGAGGATGAGGA	5	-	650	948
ENSDARG00000010981	ENSDART00000017017	16	5	5	CAAAGCACAGGAGGATGAGGAGGAT	7	-	646	948
ENSDARG00000010981	ENSDART00000017017	16	5	5	AACATCACAGAGGTGAAGATGAG	5	-	685	948
ENSDARG00000010981	ENSDART00000017017	16	6	6	GTCTTCTCCCATGTGGGGTCTTC	5	-	766	948
ENSDARG00000010995	ENSDART00000021686	16	1	1	CCCACCATCATGGAGCGTGGGGT	5	+	943	2640
ENSDARG00000010995	ENSDART00000021686	16	1	1	CCCACCATCATGGAGCGTGGGGTGC	7	+	943	2640
ENSDARG00000010995	ENSDART00000021686	16	1	1	CTCCACCACATCTCTGATGTGGGC	6	+	1098	2640
ENSDARG00000010995	ENSDART00000021686	16	1	1	GACATCGCCACTAAGATGAGGGA	5	+	1183	2640
ENSDARG00000010995	ENSDART00000021686	16	1	1	GACGACCCACAGCTGAGGTCTCT	5	+	1273	2640
ENSDARG00000010995	ENSDART00000021686	16	1	1	TCCACCACATCTCTGATGTGGGC	5	+	1099	2640
ENSDARG00000010995	ENSDART00000021686	16	1	1	CACCACATCTCTGATGTGGGCTTGC	7	+	1101	2640
ENSDARG00000010995	ENSDART00000021686	16	1	1	CACCACATCTCTGATGTGGGCTTG	6	+	1101	2640
ENSDARG00000010995	ENSDART00000021686	16	1	1	AGCTCCACCACATCTCTGATGTG	5	+	1096	2640
ENSDARG00000010995	ENSDART00000021686	16	1	1	AGCCCACCATCATGGAGCGTGGGGT	7	+	941	2640
ENSDARG00000010995	ENSDART00000021686	16	1	1	AGACGCAGACTCTGGTTTGCTGGT	6	+	507	2640
ENSDARG00000010995	ENSDART00000021686	16	1	1	AACACCAGCCAGAAGACGTTTGT	5	+	655	2640
ENSDARG00000010995	ENSDART00000021686	16	1	1	ACATGCAGCACACTCCGATGCCTTT	7	+	902	2640
ENSDARG00000010995	ENSDART00000021686	16	3	3	CACTACAGAGACACGGCGGTGCT	5	+	1422	2640
ENSDARG00000010995	ENSDART00000021686	16	6	6	ACAGACAGCCAGCTTCTGCATGC	5	+	2046	2640
ENSDARG00000010995	ENSDART00000021686	16	8	8	CTCCCACGCTGTGCCCTCTGCTTAA	7	+	2374	2640
ENSDARG00000010995	ENSDART00000021686	16	9	9	GACAAAAAACTAGCGCAGTTTAA	5	+	2470	2640
ENSDARG00000011144	ENSDART00000016236	16	2	2	GAACCAGCCTGCTGTGGGCATGT	5	+	29	585
ENSDARG00000011144	ENSDART00000016236	16	3	3	GTAATCGCCTCCAGTTGCTTTTTCT	7	+	329	585
ENSDARG00000011144	ENSDART00000016236	16	3	3	GCATTCTACCAAGCAGTTGGTGAG	6	+	394	585
ENSDARG00000011144	ENSDART00000016236	16	4	4	TGCCTCAACACCCTTGGGTCGTT	5	+	469	585
ENSDARG00000011144	ENSDART00000016236	16	4	4	TTCTTCCTCTAGTGTGGGAATTG	5	+	426	585
ENSDARG00000011245	ENSDART00000006736	16	1	1	TGCTCCAGATGTGGTGGTGAATAA	6	-	40	2019
ENSDARG00000011245	ENSDART00000006736	16	9	9	ATCTGCCCCCCATGTGATGCTTGT	6	-	869	2019
ENSDARG00000011245	ENSDART00000006736	16	10	10	AAAGTCTTCACCTGTTGCCTTGTAA	7	-	903	2019
ENSDARG00000011245	ENSDART00000006736	16	11	11	TCCGTCACAGGACAAGCTGGGGAG	6	-	1050	2019
ENSDARG00000011245	ENSDART00000006736	16	11	11	GAATGCATCCCCAGTGGGCCTGC	5	-	1112	2019
ENSDARG00000011245	ENSDART00000006736	16	11	11	AGAACCTGCTCTGCGGTGGCATTG	6	-	1017	2019
ENSDARG00000011245	ENSDART00000006736	16	11	11	AACTGCAGAACCTGCTCTGCGGTG	6	-	1023	2019
ENSDARG00000011245	ENSDART00000006736	16	12	12	CACAACAGACAGGATCGGGGATGGA	7	-	1287	2019
ENSDARG00000011245	ENSDART00000006736	16	15	15	GACCAAGCAGGAACTGGGAGGGG	5	-	1749	2019
ENSDARG00000011245	ENSDART00000006736	16	15	15	GACCAAGCAGGAACTGGGAGGGGTA	7	-	1747	2019
ENSDARG00000011245	ENSDART00000103431	16	1	1	TGCTCCAGATGTGGTGGTGAATAA	6	-	40	2142
ENSDARG00000011245	ENSDART00000103431	16	8	8	ATCTGCCCCCCATGTGATGCTTGT	6	-	866	2142
ENSDARG00000011245	ENSDART00000103431	16	9	9	AAAGTCTTCACCTGTTGCCTTGTAA	7	-	900	2142
ENSDARG00000011245	ENSDART00000103431	16	10	10	GAATGCATCCCCAGTGGGCCTGC	5	-	1109	2142
ENSDARG00000011245	ENSDART00000103431	16	10	10	TCCGTCACAGGACAAGCTGGGGAG	6	-	1047	2142
ENSDARG00000011245	ENSDART00000103431	16	10	10	AGAACCTGCTCTGCGGTGGCATTG	6	-	1014	2142
ENSDARG00000011245	ENSDART00000103431	16	10	10	AACTGCAGAACCTGCTCTGCGGTG	6	-	1020	2142
ENSDARG00000011245	ENSDART00000103431	16	11	11	CACAACAGACAGGATCGGGGATGGA	7	-	1284	2142
ENSDARG00000011245	ENSDART00000103431	16	13	13	GACCAAGCAGGAACTGGGAGGGG	5	-	1770	2142
ENSDARG00000011245	ENSDART00000103431	16	13	13	GACCAAGCAGGAACTGGGAGGGGTA	7	-	1768	2142
ENSDARG00000011245	ENSDART00000103431	16	15	15	CTCCGCCTCCTACAGTCTGGTCT	5	-	2106	2142
ENSDARG00000011245	ENSDART00000103431	16	15	15	AGCTCCGCCTCCTACAGTCTGGTCT	7	-	2106	2142
ENSDARG00000011257	ENSDART00000047920	16	2	2	AAAAGCCACATAACGGAGAATAC	5	-	25	2547
ENSDARG00000011257	ENSDART00000047920	16	2	2	AGAAAAGCCACATAACGGAGAATAC	7	-	25	2547
ENSDARG00000011257	ENSDART00000047920	16	3	3	AGCTCAAAACACCGTTTTTTGCA	5	-	166	2547
ENSDARG00000011257	ENSDART00000047920	16	4	4	ACATTCAAAACCCCCTGCTGGGGG	6	-	277	2547
ENSDARG00000011257	ENSDART00000047920	16	4	4	ACATTCAAAACCCCCTGCTGGGGGA	7	-	276	2547
ENSDARG00000011257	ENSDART00000047920	16	4	4	GCAGTCCTCTGAGCAGTGGCAGGC	6	-	340	2547
ENSDARG00000011257	ENSDART00000047920	16	7	7	GTATACAAATTTGGGTAGGTTTT	5	-	616	2547
ENSDARG00000011257	ENSDART00000047920	16	8	8	GGCCTCCCCACCATCGATGATTAA	6	-	740	2547
ENSDARG00000011257	ENSDART00000047920	16	8	8	CCCACCATCGATGATTAAGCTTCT	6	-	734	2547
ENSDARG00000011257	ENSDART00000047920	16	8	8	GCCTCCCCACCATCGATGATTAA	5	-	740	2547
ENSDARG00000011257	ENSDART00000047920	16	10	10	CTCTGCATCGGGGAGATGAAGCC	5	-	866	2547
ENSDARG00000011257	ENSDART00000047920	16	18	18	CACTTCTTCAGGCATGTTGGGTA	5	-	1610	2547
ENSDARG00000011257	ENSDART00000047920	16	21	21	GAACTCTACTATCAGGTCGAATGC	6	-	1925	2547
ENSDARG00000011257	ENSDART00000047920	16	24	24	CACAACAAAGTAATGAGTTGGGA	5	-	2258	2547
ENSDARG00000011257	ENSDART00000047920	16	24	24	GTAACCACAACAAAGTAATGAGTT	6	-	2262	2547
ENSDARG00000011257	ENSDART00000047920	16	25	25	CTCCACATCCCGCAGGCGGGCTGT	6	-	2437	2547
ENSDARG00000011257	ENSDART00000104088	16	1	1	AGCTCAAAACACCGTTTTTTGCA	5	-	13	2475
ENSDARG00000011257	ENSDART00000104088	16	2	2	ACATTCAAAACCCCCTGCTGGGGGA	7	-	123	2475
ENSDARG00000011257	ENSDART00000104088	16	2	2	ACATTCAAAACCCCCTGCTGGGGG	6	-	124	2475
ENSDARG00000011257	ENSDART00000104088	16	2	2	GCAGTCCTCTGAGCAGTGGCAGGC	6	-	187	2475
ENSDARG00000011257	ENSDART00000104088	16	5	5	GTATACAAATTTGGGTAGGTTTT	5	-	463	2475
ENSDARG00000011257	ENSDART00000104088	16	6	6	GGCCTCCCCACCATCGATGATTAA	6	-	587	2475
ENSDARG00000011257	ENSDART00000104088	16	6	6	CCCACCATCGATGATTAAGCTTCT	6	-	581	2475
ENSDARG00000011257	ENSDART00000104088	16	6	6	GCCTCCCCACCATCGATGATTAA	5	-	587	2475
ENSDARG00000011257	ENSDART00000104088	16	11	11	CTCTGCATCGGGGAGATGAAGCC	5	-	773	2475
ENSDARG00000011257	ENSDART00000104088	16	20	20	CACTTCTTCAGGCATGTTGGGTA	5	-	1526	2475
ENSDARG00000011257	ENSDART00000104088	16	24	24	GAACTCTACTATCAGGTCGAATGC	6	-	1859	2475
ENSDARG00000011257	ENSDART00000104088	16	28	28	CACAACAAAGTAATGAGTTGGGA	5	-	2198	2475
ENSDARG00000011257	ENSDART00000104088	16	28	28	GTAACCACAACAAAGTAATGAGTT	6	-	2202	2475
ENSDARG00000011257	ENSDART00000104088	16	29	29	CTCCACATCCCGCAGGCGGGCTGT	6	-	2377	2475
ENSDARG00000011257	ENSDART00000104089	16	2	2	AAAAGCCACATAACGGAGAATAC	5	-	28	2550
ENSDARG00000011257	ENSDART00000104089	16	2	2	AGAAAAGCCACATAACGGAGAATAC	7	-	28	2550
ENSDARG00000011257	ENSDART00000104089	16	3	3	AGCTCAAAACACCGTTTTTTGCA	5	-	169	2550
ENSDARG00000011257	ENSDART00000104089	16	4	4	GCAGTCCTCTGAGCAGTGGCAGGC	6	-	343	2550
ENSDARG00000011257	ENSDART00000104089	16	4	4	ACATTCAAAACCCCCTGCTGGGGGA	7	-	279	2550
ENSDARG00000011257	ENSDART00000104089	16	4	4	ACATTCAAAACCCCCTGCTGGGGG	6	-	280	2550
ENSDARG00000011257	ENSDART00000104089	16	7	7	GTATACAAATTTGGGTAGGTTTT	5	-	619	2550
ENSDARG00000011257	ENSDART00000104089	16	8	8	GGCCTCCCCACCATCGATGATTAA	6	-	743	2550
ENSDARG00000011257	ENSDART00000104089	16	8	8	GCCTCCCCACCATCGATGATTAA	5	-	743	2550
ENSDARG00000011257	ENSDART00000104089	16	8	8	CCCACCATCGATGATTAAGCTTCT	6	-	737	2550
ENSDARG00000011257	ENSDART00000104089	16	10	10	CTCTGCATCGGGGAGATGAAGCC	5	-	869	2550
ENSDARG00000011257	ENSDART00000104089	16	18	18	CACTTCTTCAGGCATGTTGGGTA	5	-	1613	2550
ENSDARG00000011257	ENSDART00000104089	16	21	21	GAACTCTACTATCAGGTCGAATGC	6	-	1928	2550
ENSDARG00000011257	ENSDART00000104089	16	24	24	CACAACAAAGTAATGAGTTGGGA	5	-	2261	2550
ENSDARG00000011257	ENSDART00000104089	16	24	24	GTAACCACAACAAAGTAATGAGTT	6	-	2265	2550
ENSDARG00000011257	ENSDART00000104089	16	25	25	CTCCACATCCCGCAGGCGGGCTGT	6	-	2440	2550
ENSDARG00000011333	ENSDART00000022270	16	1	1	CACCACTGCCAACTTGAAGGGGAA	6	+	72	2745
ENSDARG00000011333	ENSDART00000022270	16	2	2	CACTTCCCCAAGCTTGTTGACTGT	6	+	127	2745
ENSDARG00000011333	ENSDART00000022270	16	3	3	ACCTCCAGCTTCAGTTTGCCAAC	5	+	185	2745
ENSDARG00000011333	ENSDART00000022270	16	10	10	GACCCACCAAACAGAAGCTGAAGCA	7	+	896	2745
ENSDARG00000011333	ENSDART00000022270	16	10	10	CCCACCAAACAGAAGCTGAAGCA	5	+	898	2745
ENSDARG00000011333	ENSDART00000022270	16	10	10	CACCAAACAGAAGCTGAAGCAGAG	6	+	900	2745
ENSDARG00000011333	ENSDART00000022270	16	10	10	AGACCCACCAAACAGAAGCTGAA	5	+	895	2745
ENSDARG00000011333	ENSDART00000022270	16	11	11	ACATACAGAAACTCAGGTGAGTGT	6	+	1079	2745
ENSDARG00000011333	ENSDART00000022270	16	12	12	CACTGCGTCGGCTCGCTCTGCAAAC	7	+	1156	2745
ENSDARG00000011333	ENSDART00000022270	16	15	15	GTCCAAAGAAATTGAGGCAGCAGGT	7	+	1431	2745
ENSDARG00000011333	ENSDART00000022270	16	17	17	GAAGTCAGCGGGTGGAAGCTGGA	5	+	1758	2745
ENSDARG00000011333	ENSDART00000022270	16	18	18	CTCTCAGCACAGTGGAGCAGGTTTG	7	+	1929	2745
ENSDARG00000011333	ENSDART00000022270	16	18	18	CTCAGCACAGTGGAGCAGGTTTG	5	+	1931	2745
ENSDARG00000011333	ENSDART00000022270	16	19	19	AGCCCAACCTTTCTGGAAGATGGG	6	+	2221	2745
ENSDARG00000011333	ENSDART00000058370	16	1	1	CACTTCCCCAAGCTTGTTGACTGT	6	+	31	1599
ENSDARG00000011333	ENSDART00000058370	16	2	2	ACCTCCAGCTTCAGTTTGCCAAC	5	+	89	1599
ENSDARG00000011333	ENSDART00000058370	16	8	8	GACCCACCAAACAGAAGCTGAAGCA	7	+	752	1599
ENSDARG00000011333	ENSDART00000058370	16	8	8	CCCACCAAACAGAAGCTGAAGCA	5	+	754	1599
ENSDARG00000011333	ENSDART00000058370	16	8	8	CACCAAACAGAAGCTGAAGCAGAG	6	+	756	1599
ENSDARG00000011333	ENSDART00000058370	16	8	8	AGACCCACCAAACAGAAGCTGAA	5	+	751	1599
ENSDARG00000011333	ENSDART00000058370	16	9	9	ACATACAGAAACTCAGGTGAGTGT	6	+	935	1599
ENSDARG00000011333	ENSDART00000058370	16	10	10	CACTGCGTCGGCTCGCTCTGCAAAC	7	+	1012	1599
ENSDARG00000011333	ENSDART00000058370	16	13	13	GTCCAAAGAAATTGAGGCAGCAGGT	7	+	1287	1599
ENSDARG00000011405	ENSDART00000048579	16	2	1	TACTGCAAACCCAAGTCTTGGCA	5	-	18	582
ENSDARG00000011405	ENSDART00000048579	16	2	1	TTCTCAAAAGGACGTCTTGGGGT	5	-	52	582
ENSDARG00000011405	ENSDART00000048579	16	3	2	GTTACCTTCAAAGAGACGCTTAG	5	-	212	582
ENSDARG00000011405	ENSDART00000048579	16	4	3	CAATACGCACCAGACGCCTGAGCA	6	-	239	582
ENSDARG00000011405	ENSDART00000048579	16	4	3	GCCAGCCCAAGCTTGAAGACTTG	5	-	346	582
ENSDARG00000011405	ENSDART00000048579	16	5	4	GCCTCCACCACCACCCTGGGCTTTC	7	-	546	582
ENSDARG00000011405	ENSDART00000048579	16	5	4	GCCTCACCACAAAGGAGGGGATGTT	7	-	436	582
ENSDARG00000011405	ENSDART00000048579	16	5	4	CTCCACCACCACCCTGGGCTTTC	5	-	546	582
ENSDARG00000011405	ENSDART00000048579	16	5	4	CTCACCACAAAGGAGGGGATGTT	5	-	436	582
ENSDARG00000011405	ENSDART00000048579	16	5	4	AGCCTCACCACAAAGGAGGGGAT	5	-	439	582
ENSDARG00000011635	ENSDART00000011858	16	1	1	GTTCACTGCTCTGAGGACGCTGAT	6	+	285	588
ENSDARG00000011635	ENSDART00000011858	16	1	1	GTAACCAGAGACGACTGGTGAGTG	6	+	545	588
ENSDARG00000011635	ENSDART00000011858	16	1	1	CACCCAGCCCGGACTCTGAAAAC	5	+	488	588
ENSDARG00000011635	ENSDART00000011858	16	1	1	AGCTACATCTCGCATTTGGGGAA	5	+	367	588
ENSDARG00000011635	ENSDART00000011858	16	1	1	ACACCCAGCCCGGACTCTGAAAAC	6	+	487	588
ENSDARG00000011824	ENSDART00000020833	16	2	1	AAACACACCTTTACTTCTGGGGTC	6	-	57	1545
ENSDARG00000011824	ENSDART00000020833	16	3	2	GTCTCAGTCTCTGGCTGGTGAGCA	6	-	198	1545
ENSDARG00000011824	ENSDART00000020833	16	4	3	CAACACTAACAGAGCTGGGGCCTTC	7	-	343	1545
ENSDARG00000011824	ENSDART00000020833	16	5	4	GTCCCAAGCCCTAGAAGAATGATAG	7	-	773	1545
ENSDARG00000011824	ENSDART00000020833	16	5	4	TCCCAAGCCCTAGAAGAATGATAG	6	-	773	1545
ENSDARG00000011824	ENSDART00000020833	16	5	4	TTCCTCTTCTCTTTGAGGCGGCT	5	-	716	1545
ENSDARG00000011824	ENSDART00000020833	16	7	6	ACATCCACATCTGCTTCTGTGGGG	6	-	828	1545
ENSDARG00000011824	ENSDART00000020833	16	7	6	AACATCCACATCTGCTTCTGTGGGG	7	-	828	1545
ENSDARG00000011824	ENSDART00000020833	16	8	7	GTTTGCTTAAAATGTCTGGAGGC	5	-	927	1545
ENSDARG00000011824	ENSDART00000020833	16	9	8	AGATGCTCCAGTTCGCTCTGCAGCG	7	-	1205	1545
ENSDARG00000011824	ENSDART00000020833	16	9	8	TCCTGCTCCAGCTCCTTCTGAAGAG	7	-	1121	1545
ENSDARG00000011824	ENSDART00000088901	16	2	1	AAACACACCTTTACTTCTGGGGTC	6	-	57	1488
ENSDARG00000011824	ENSDART00000088901	16	3	2	GTCTCAGTCTCTGGCTGGTGAGCA	6	-	198	1488
ENSDARG00000011824	ENSDART00000088901	16	4	3	CAACACTAACAGAGCTGGGGCCTTC	7	-	343	1488
ENSDARG00000011824	ENSDART00000088901	16	5	4	TTCCTCTTCTCTTTGAGGCGGCT	5	-	716	1488
ENSDARG00000011824	ENSDART00000088901	16	5	4	GTCCCAAGCCCTAGAAGAATGATAG	7	-	773	1488
ENSDARG00000011824	ENSDART00000088901	16	5	4	TCCCAAGCCCTAGAAGAATGATAG	6	-	773	1488
ENSDARG00000011824	ENSDART00000088901	16	7	6	ACATCCACATCTGCTTCTGTGGGG	6	-	828	1488
ENSDARG00000011824	ENSDART00000088901	16	7	6	AACATCCACATCTGCTTCTGTGGGG	7	-	828	1488
ENSDARG00000011824	ENSDART00000088901	16	8	7	GTTTGCTTAAAATGTCTGGAGGC	5	-	927	1488
ENSDARG00000011824	ENSDART00000088901	16	9	8	TCCTGCTCCAGCTCCTTCTGAAGAG	7	-	1121	1488
ENSDARG00000011824	ENSDART00000088901	16	9	8	AGATGCTCCAGTTCGCTCTGCAGCG	7	-	1205	1488
ENSDARG00000011824	ENSDART00000103238	16	1	1	GTCTCAGTCTCTGGCTGGTGAGCA	6	-	17	2373
ENSDARG00000011824	ENSDART00000103238	16	3	3	CAACACTAACAGAGCTGGGGCCTTC	7	-	160	2373
ENSDARG00000011824	ENSDART00000103238	16	4	4	TTCCTCTTCTCTTTGAGGCGGCT	5	-	533	2373
ENSDARG00000011824	ENSDART00000103238	16	4	4	TCCCAAGCCCTAGAAGAATGATAG	6	-	590	2373
ENSDARG00000011824	ENSDART00000103238	16	4	4	GTCCCAAGCCCTAGAAGAATGATAG	7	-	590	2373
ENSDARG00000011824	ENSDART00000103238	16	5	5	AACATCCACATCTGCTTCTGTGGGG	7	-	621	2373
ENSDARG00000011824	ENSDART00000103238	16	5	5	ACATCCACATCTGCTTCTGTGGGG	6	-	621	2373
ENSDARG00000011824	ENSDART00000103238	16	6	6	GTTTGCTTAAAATGTCTGGAGGC	5	-	720	2373
ENSDARG00000011824	ENSDART00000103238	16	7	7	TCCTGCTCCAGCTCCTTCTGAAGAG	7	-	914	2373
ENSDARG00000011824	ENSDART00000103238	16	7	7	AGATGCTCCAGTTCGCTCTGCAGCG	7	-	998	2373
ENSDARG00000011824	ENSDART00000103238	16	8	8	TTCTGCTGCTCGTGATGGTGATGGC	7	-	1886	2373
ENSDARG00000011824	ENSDART00000103238	16	8	8	CTCATCATCATCATCGTCGTCGTC	6	-	2245	2373
ENSDARG00000011824	ENSDART00000103238	16	8	8	GTCCTCCACGCCGGTGCAGTGGTC	6	-	1960	2373
ENSDARG00000011824	ENSDART00000103238	16	8	8	ATCATCATCATCGTCGTCGTCGTC	6	-	2242	2373
ENSDARG00000011824	ENSDART00000103238	16	8	8	GCAGTCCTCCACGCCGGTGCAGTG	6	-	1963	2373
ENSDARG00000011845	ENSDART00000014769	16	3	3	GCAAGCAGATGAACTTCTGGCGGG	6	+	129	1338
ENSDARG00000011845	ENSDART00000014769	16	3	3	ACATACACACTTGCTTTGAGGTA	5	+	199	1338
ENSDARG00000011845	ENSDART00000014769	16	11	11	CCCATCGCCGCTGAGCAGACGGA	5	+	516	1338
ENSDARG00000011845	ENSDART00000014769	16	13	13	ACCTGCGCAGGATCAAGAAGGTTTT	7	+	743	1338
ENSDARG00000011845	ENSDART00000014769	16	13	13	CAAAGCACACAACACGCCGAGGCC	6	+	792	1338
ENSDARG00000012269	ENSDART00000089292	16	3	3	TGCAAAAACGACGAGGATGATGGG	6	-	253	2409
ENSDARG00000012269	ENSDART00000089292	16	3	3	GTACAAACCTATAGCTTGTGGAGCA	7	-	297	2409
ENSDARG00000012269	ENSDART00000089292	16	5	5	ACCTCATACACACCGGTGAAGAT	5	-	505	2409
ENSDARG00000012269	ENSDART00000089292	16	14	14	GACTGCTCCTGTCATAGCTGCTGCC	7	-	1347	2409
ENSDARG00000012269	ENSDART00000089292	16	14	14	CACTGCCACCATCATGGGTAGGAT	6	-	1429	2409
ENSDARG00000012269	ENSDART00000089292	16	14	14	CACTGCCACCATCATGGGTAGGA	5	-	1430	2409
ENSDARG00000012269	ENSDART00000089292	16	17	17	CTCACCAGATGTGGTGTGATTAG	5	-	1952	2409
ENSDARG00000012269	ENSDART00000089292	16	17	17	AACTCACCAGATGTGGTGTGATTAG	7	-	1952	2409
ENSDARG00000012269	ENSDART00000089292	16	18	18	GCACACACCTCAGGCTTAGTTTGC	6	-	2040	2409
ENSDARG00000012269	ENSDART00000089292	16	19	19	GTTATCAACTACAGGTGGAGCTGCA	7	-	2061	2409
ENSDARG00000012269	ENSDART00000089292	16	19	19	ATCAACTACAGGTGGAGCTGCAGGA	7	-	2058	2409
ENSDARG00000012269	ENSDART00000089292	16	20	20	TCCACCAGCTGAAAAGGTGACGGG	6	-	2163	2409
ENSDARG00000012269	ENSDART00000089292	16	22	22	GCAGTCGCACACCGCTGCGTGTTG	6	-	2315	2409
ENSDARG00000012347	ENSDART00000019658	16	5	5	GTTATCACCCTCTCCTGTTGATGAG	7	+	168	645
ENSDARG00000012347	ENSDART00000019658	16	5	5	TTATCACCCTCTCCTGTTGATGAG	6	+	169	645
ENSDARG00000012367	ENSDART00000045891	16	2	2	CACAACACACACACACTGTGCGAAC	7	-	113	1914
ENSDARG00000012367	ENSDART00000045891	16	2	2	CAACACACACACACTGTGCGAAC	5	-	113	1914
ENSDARG00000012367	ENSDART00000045891	16	2	2	ACACAAACCTGTCCTGATGACTCT	6	-	274	1914
ENSDARG00000012367	ENSDART00000045891	16	3	3	TACGCCTGCGTCCCGGATGAGTT	5	-	297	1914
ENSDARG00000012367	ENSDART00000045891	16	3	3	TACGCCTGCGTCCCGGATGAGTTC	6	-	296	1914
ENSDARG00000012367	ENSDART00000045891	16	4	4	GCAGTCGGCGCAACCTTTAGTGGCT	7	-	513	1914
ENSDARG00000012367	ENSDART00000045891	16	10	10	GCCCACATCATCCAGACGCTGCC	5	-	1424	1914
ENSDARG00000012367	ENSDART00000066528	16	1	1	CACAACACACACACACTGTGCGAAC	7	-	83	2175
ENSDARG00000012367	ENSDART00000066528	16	1	1	CAACACACACACACTGTGCGAAC	5	-	83	2175
ENSDARG00000012367	ENSDART00000066528	16	1	1	ACACAAACCTGTCCTGATGACTCT	6	-	244	2175
ENSDARG00000012367	ENSDART00000066528	16	2	2	TACGCCTGCGTCCCGGATGAGTTC	6	-	266	2175
ENSDARG00000012367	ENSDART00000066528	16	2	2	TACGCCTGCGTCCCGGATGAGTT	5	-	267	2175
ENSDARG00000012367	ENSDART00000066528	16	3	3	GCAGTCGGCGCAACCTTTAGTGGCT	7	-	483	2175
ENSDARG00000012367	ENSDART00000066528	16	8	8	GCCCACATCATCCAGACGCTGCC	5	-	1427	2175
ENSDARG00000012367	ENSDART00000066528	16	11	11	AGACACAGCCCGAGACGAGGTGGTA	7	-	1949	2175
ENSDARG00000012389	ENSDART00000025629	16	2	1	AGAGACCCCCCCTTTGTGGAGAC	5	+	930	4143
ENSDARG00000012389	ENSDART00000025629	16	2	1	ATCCCACACTTTATGCCTTGGAG	5	+	1349	4143
ENSDARG00000012389	ENSDART00000025629	16	2	1	CAACTCTAAGTTTGGAAGATGAC	5	+	1502	4143
ENSDARG00000012389	ENSDART00000025629	16	2	1	CAATCCCACACTTTATGCCTTGGAG	7	+	1347	4143
ENSDARG00000012389	ENSDART00000025629	16	2	1	GACCCCCCCTTTGTGGAGACTCT	5	+	933	4143
ENSDARG00000012389	ENSDART00000025629	16	2	1	TCCACCAACAGGTCTGTGCTTTT	5	+	779	4143
ENSDARG00000012389	ENSDART00000025629	16	2	1	TGCAACTGCAAACCAGGATGTAAAC	7	+	1470	4143
ENSDARG00000012389	ENSDART00000025629	16	2	1	AGACTCCCAGTAACGGAGGAGAAC	6	+	1724	4143
ENSDARG00000012389	ENSDART00000025629	16	2	1	AGACTCCCAGTAACGGAGGAGAA	5	+	1724	4143
ENSDARG00000012389	ENSDART00000025629	16	2	1	AGACCCCCCCTTTGTGGAGACTCT	6	+	932	4143
ENSDARG00000012389	ENSDART00000025629	16	2	1	AAATCAAACAGTTACAGTTTTGGAA	7	+	457	4143
ENSDARG00000012389	ENSDART00000025629	16	2	1	ACCGCCAACGAAAAGCTGCTGCA	5	+	1451	4143
ENSDARG00000012389	ENSDART00000025629	16	2	1	ACAGTCACAGTGGGCATCTGATGAT	7	+	1746	4143
ENSDARG00000012389	ENSDART00000025629	16	2	1	ACACAATTCGTTCTGAGGTTGCA	5	+	1787	4143
ENSDARG00000012389	ENSDART00000025629	16	3	2	GTCAACCACCGATATGGCAGATGAT	7	+	2154	4143
ENSDARG00000012389	ENSDART00000025629	16	3	2	AACCAAACATTGAGGGAGCTGGG	5	+	2132	4143
ENSDARG00000012389	ENSDART00000025629	16	3	2	GAACCAAACATTGAGGGAGCTGGG	6	+	2131	4143
ENSDARG00000012389	ENSDART00000025629	16	3	2	AGAACCAAACATTGAGGGAGCTGGG	7	+	2130	4143
ENSDARG00000012389	ENSDART00000025629	16	5	4	GCCTCAGCACCTAGTAAGAAGGC	5	+	2374	4143
ENSDARG00000012389	ENSDART00000025629	16	5	4	TACTACATCTTAACAAGGTGAAGAG	7	+	2450	4143
ENSDARG00000012389	ENSDART00000025629	16	5	4	CAAGACAGCTGGCAGCGGAGGAGGC	7	+	2399	4143
ENSDARG00000012389	ENSDART00000025629	16	5	4	CAAGACAGCTGGCAGCGGAGGAG	5	+	2399	4143
ENSDARG00000012389	ENSDART00000025629	16	5	4	AGCCTCAGCACCTAGTAAGAAGGC	6	+	2373	4143
ENSDARG00000012389	ENSDART00000025629	16	6	5	TCCTCCAGCCTCCAAGTAGTTTCT	6	+	2459	4143
ENSDARG00000012389	ENSDART00000025629	16	6	5	GGCAGCCCATGAGGCAGGTGTGGGT	7	+	2562	4143
ENSDARG00000012389	ENSDART00000025629	16	8	7	TCCAGCACAGCCTTCTGGGTAGAA	6	+	2939	4143
ENSDARG00000012389	ENSDART00000025629	16	8	7	GCATCCAGCACAGCCTTCTGGGTAG	7	+	2936	4143
ENSDARG00000012389	ENSDART00000025629	16	11	10	CACTGCTCCATGTGGCGACGGTGCT	7	+	3246	4143
ENSDARG00000012389	ENSDART00000025629	16	12	11	TTCATCCACCCTATTTATTTGCA	5	+	3523	4143
ENSDARG00000012389	ENSDART00000025629	16	12	11	GTTCTCGGCCTGCAGGGGGCGCT	5	+	3490	4143
ENSDARG00000012389	ENSDART00000025629	16	13	12	CTCTCAACCACCCTGAGGTAGAC	5	+	3656	4143
ENSDARG00000012389	ENSDART00000025629	16	15	14	AACAACAACTTTCTCTCTGCGGCA	6	+	4120	4143
ENSDARG00000012389	ENSDART00000025629	16	15	14	GTTGACCCCAATAGTTTCTTGAGCT	7	+	4090	4143
ENSDARG00000012389	ENSDART00000025629	16	15	14	GCCAAAAGCTTTGAGCCGATGGG	5	+	4033	4143
ENSDARG00000012389	ENSDART00000025629	16	15	14	CTCTGCGGCACAGGGATTTTAGGGC	7	+	4134	4143
ENSDARG00000012389	ENSDART00000103213	16	2	1	AGAGACCCCCCCTTTGTGGAGAC	5	+	930	4140
ENSDARG00000012389	ENSDART00000103213	16	2	1	ATCCCACACTTTATGCCTTGGAG	5	+	1349	4140
ENSDARG00000012389	ENSDART00000103213	16	2	1	CAACTCTAAGTTTGGAAGATGAC	5	+	1502	4140
ENSDARG00000012389	ENSDART00000103213	16	2	1	CAATCCCACACTTTATGCCTTGGAG	7	+	1347	4140
ENSDARG00000012389	ENSDART00000103213	16	2	1	GACCCCCCCTTTGTGGAGACTCT	5	+	933	4140
ENSDARG00000012389	ENSDART00000103213	16	2	1	TCCACCAACAGGTCTGTGCTTTT	5	+	779	4140
ENSDARG00000012389	ENSDART00000103213	16	2	1	TGCAACTGCAAACCAGGATGTAAAC	7	+	1470	4140
ENSDARG00000012389	ENSDART00000103213	16	2	1	AGACTCCCAGTAACGGAGGAGAAC	6	+	1724	4140
ENSDARG00000012389	ENSDART00000103213	16	2	1	AGACTCCCAGTAACGGAGGAGAA	5	+	1724	4140
ENSDARG00000012389	ENSDART00000103213	16	2	1	AGACCCCCCCTTTGTGGAGACTCT	6	+	932	4140
ENSDARG00000012389	ENSDART00000103213	16	2	1	AAATCAAACAGTTACAGTTTTGGAA	7	+	457	4140
ENSDARG00000012389	ENSDART00000103213	16	2	1	ACCGCCAACGAAAAGCTGCTGCA	5	+	1451	4140
ENSDARG00000012389	ENSDART00000103213	16	2	1	ACAGTCACAGTGGGCATCTGATGAT	7	+	1746	4140
ENSDARG00000012389	ENSDART00000103213	16	2	1	ACACAATTCGTTCTGAGGTTGCA	5	+	1787	4140
ENSDARG00000012389	ENSDART00000103213	16	3	2	GTCAACCACCGATATGGCAGATGAT	7	+	2154	4140
ENSDARG00000012389	ENSDART00000103213	16	3	2	AACCAAACATTGAGGGAGCTGGG	5	+	2132	4140
ENSDARG00000012389	ENSDART00000103213	16	3	2	GAACCAAACATTGAGGGAGCTGGG	6	+	2131	4140
ENSDARG00000012389	ENSDART00000103213	16	3	2	AGAACCAAACATTGAGGGAGCTGGG	7	+	2130	4140
ENSDARG00000012389	ENSDART00000103213	16	5	4	GCCTCAGCACCTAGTAAGAAGGC	5	+	2374	4140
ENSDARG00000012389	ENSDART00000103213	16	5	4	TACTACATCTTAACAAGGTGAAGAG	7	+	2450	4140
ENSDARG00000012389	ENSDART00000103213	16	5	4	CAAGACAGCTGGCAGCGGAGGAGGC	7	+	2399	4140
ENSDARG00000012389	ENSDART00000103213	16	5	4	CAAGACAGCTGGCAGCGGAGGAG	5	+	2399	4140
ENSDARG00000012389	ENSDART00000103213	16	5	4	AGCCTCAGCACCTAGTAAGAAGGC	6	+	2373	4140
ENSDARG00000012389	ENSDART00000103213	16	6	5	TCCTCCAGCCTCCAAGTAGTTTCT	6	+	2459	4140
ENSDARG00000012389	ENSDART00000103213	16	6	5	GGCAGCCCATGAGGCAGGTGTGGGT	7	+	2562	4140
ENSDARG00000012389	ENSDART00000103213	16	10	9	TCCAGCACAGCCTTCTGGGTAGAA	6	+	2936	4140
ENSDARG00000012389	ENSDART00000103213	16	10	9	GCATCCAGCACAGCCTTCTGGGTAG	7	+	2933	4140
ENSDARG00000012389	ENSDART00000103213	16	13	12	CACTGCTCCATGTGGCGACGGTGCT	7	+	3243	4140
ENSDARG00000012389	ENSDART00000103213	16	14	13	GTTCTCGGCCTGCAGGGGGCGCT	5	+	3487	4140
ENSDARG00000012389	ENSDART00000103213	16	14	13	TTCATCCACCCTATTTATTTGCA	5	+	3520	4140
ENSDARG00000012389	ENSDART00000103213	16	15	14	CTCTCAACCACCCTGAGGTAGAC	5	+	3653	4140
ENSDARG00000012389	ENSDART00000103213	16	17	16	AACAACAACTTTCTCTCTGCGGCA	6	+	4117	4140
ENSDARG00000012389	ENSDART00000103213	16	17	16	GTTGACCCCAATAGTTTCTTGAGCT	7	+	4087	4140
ENSDARG00000012389	ENSDART00000103213	16	17	16	GCCAAAAGCTTTGAGCCGATGGG	5	+	4030	4140
ENSDARG00000012389	ENSDART00000103213	16	17	16	CTCTGCGGCACAGGGATTTTAGGGC	7	+	4131	4140
ENSDARG00000012505	ENSDART00000008535	16	3	3	ACAGACGCAGGTATGTGGAGAAC	5	+	224	1446
ENSDARG00000012505	ENSDART00000008535	16	3	3	ACAAGCACCACCGGCGCAGTGGCT	6	+	95	1446
ENSDARG00000012505	ENSDART00000008535	16	3	3	AGAGACAGAGAAAGAAGAGGCAGTC	7	+	166	1446
ENSDARG00000012505	ENSDART00000008535	16	3	3	AAAGACCGCAGACACAGACGCAGGT	7	+	211	1446
ENSDARG00000012505	ENSDART00000008535	16	5	5	CCCAACACCTGTTCCTGTCGTGGGA	7	+	438	1446
ENSDARG00000012505	ENSDART00000008535	16	5	5	CCCGACGGCTGTATGTGGGCAAC	5	+	482	1446
ENSDARG00000012505	ENSDART00000008535	16	7	7	ACCAGCCTCTGCCAGGCATGAGCG	6	+	734	1446
ENSDARG00000012505	ENSDART00000008535	16	7	7	GACGACACAGGCCATGGCATTTGAT	7	+	660	1446
ENSDARG00000012505	ENSDART00000008535	16	8	8	GGCCCATAAACTCTTTATTGGGG	5	+	810	1446
ENSDARG00000012505	ENSDART00000008535	16	11	11	GCATTCCCACAGAGGTGTTGTGT	5	+	1145	1446
ENSDARG00000012505	ENSDART00000008535	16	11	11	GCATTCCCACAGAGGTGTTGTGTCT	7	+	1145	1446
ENSDARG00000012505	ENSDART00000008535	16	11	11	TCCCACGGCCTGTCGACGGATTG	5	+	1280	1446
ENSDARG00000012505	ENSDART00000008535	16	12	12	TTCGCCAACAGAGTGGTGGTGAC	5	+	1390	1446
ENSDARG00000012505	ENSDART00000008535	16	12	12	GCCAACAGAGTGGTGGTGACTAA	5	+	1393	1446
ENSDARG00000012505	ENSDART00000008535	16	12	12	AAATTCGCCAACAGAGTGGTGGTG	6	+	1387	1446
ENSDARG00000012505	ENSDART00000103896	16	2	2	AGAGACAGAGAAAGAAGAGGCAGTC	7	+	148	1395
ENSDARG00000012505	ENSDART00000103896	16	2	2	ACAAGCACCACCGGCGCAGTGGCT	6	+	77	1395
ENSDARG00000012505	ENSDART00000103896	16	2	2	AAAGACCGCAGACACAGACGCAGGT	7	+	193	1395
ENSDARG00000012505	ENSDART00000103896	16	4	4	CCCAACACCTGTTCCTGTCGTGGGA	7	+	387	1395
ENSDARG00000012505	ENSDART00000103896	16	4	4	CCCGACGGCTGTATGTGGGCAAC	5	+	431	1395
ENSDARG00000012505	ENSDART00000103896	16	6	6	GACGACACAGGCCATGGCATTTGAT	7	+	609	1395
ENSDARG00000012505	ENSDART00000103896	16	6	6	ACCAGCCTCTGCCAGGCATGAGCG	6	+	683	1395
ENSDARG00000012505	ENSDART00000103896	16	7	7	GGCCCATAAACTCTTTATTGGGG	5	+	759	1395
ENSDARG00000012505	ENSDART00000103896	16	10	10	GCATTCCCACAGAGGTGTTGTGT	5	+	1094	1395
ENSDARG00000012505	ENSDART00000103896	16	10	10	GCATTCCCACAGAGGTGTTGTGTCT	7	+	1094	1395
ENSDARG00000012505	ENSDART00000103896	16	10	10	TCCCACGGCCTGTCGACGGATTG	5	+	1229	1395
ENSDARG00000012505	ENSDART00000103896	16	11	11	TTCGCCAACAGAGTGGTGGTGAC	5	+	1339	1395
ENSDARG00000012505	ENSDART00000103896	16	11	11	AAATTCGCCAACAGAGTGGTGGTG	6	+	1336	1395
ENSDARG00000012505	ENSDART00000103896	16	11	11	GCCAACAGAGTGGTGGTGACTAA	5	+	1342	1395
ENSDARG00000012588	ENSDART00000010792	16	1	1	GTTGACATCATCTTTGCTGAGAG	5	-	35	1395
ENSDARG00000012588	ENSDART00000010792	16	4	4	GTCTGCTTCTCGTTTGGCGTAGCG	6	-	421	1395
ENSDARG00000012588	ENSDART00000010792	16	4	4	GACGTCTGCTTCTCGTTTGGCGTA	6	-	424	1395
ENSDARG00000012588	ENSDART00000010792	16	6	6	CTCCGCAAAATTAGGAAGAAGAT	5	-	623	1395
ENSDARG00000012588	ENSDART00000010792	16	6	6	CACTCCGCAAAATTAGGAAGAAGAT	7	-	623	1395
ENSDARG00000012588	ENSDART00000010792	16	11	11	TGCACCAGCTGAGAGCGTGGCATGC	7	-	952	1395
ENSDARG00000012588	ENSDART00000010792	16	14	14	CTCACCTTCTGTCGGGGGCCGTA	5	-	1234	1395
ENSDARG00000012588	ENSDART00000101446	16	1	1	GTTGACATCATCTTTGCTGAGAG	5	-	35	1377
ENSDARG00000012588	ENSDART00000101446	16	4	4	GTCTGCTTCTCGTTTGGCGTAGCG	6	-	421	1377
ENSDARG00000012588	ENSDART00000101446	16	4	4	GACGTCTGCTTCTCGTTTGGCGTA	6	-	424	1377
ENSDARG00000012588	ENSDART00000101446	16	6	6	CTCCGCAAAATTAGGAAGAAGAT	5	-	623	1377
ENSDARG00000012588	ENSDART00000101446	16	6	6	CACTCCGCAAAATTAGGAAGAAGAT	7	-	623	1377
ENSDARG00000012588	ENSDART00000101446	16	8	8	TGCACCAGCTGAGAGCGTGGCATGC	7	-	931	1377
ENSDARG00000012588	ENSDART00000101446	16	12	12	CTCACCTTCTGTCGGGGGCCGTA	5	-	1216	1377
ENSDARG00000012676	ENSDART00000004832	16	2	1	AGCGGCACCAGTGCTGTGAGTTG	5	+	181	1275
ENSDARG00000012676	ENSDART00000004832	16	4	3	GAATCAGCCACAGTTTCTGAAGGT	6	+	561	1275
ENSDARG00000012676	ENSDART00000004832	16	4	3	GCCTGCAGACAGGAAGTCGTTGGT	6	+	507	1275
ENSDARG00000012676	ENSDART00000004832	16	5	4	AGAAAATGCAGCCTCAGACTGAGGT	7	+	797	1275
ENSDARG00000012676	ENSDART00000004832	16	5	4	TGCAGCCTCAGACTGAGGTAGAG	5	+	803	1275
ENSDARG00000012676	ENSDART00000004832	16	7	6	ACAGTCCTCAGTATGTGGAAGCG	5	+	923	1275
ENSDARG00000012676	ENSDART00000004832	16	9	8	GGCATCGCCACACAGGTGGTGGTG	6	+	1177	1275
ENSDARG00000012676	ENSDART00000004832	16	9	8	GGCATCGCCACACAGGTGGTGGT	5	+	1177	1275
ENSDARG00000012676	ENSDART00000004832	16	9	8	CGCCACACAGGTGGTGGTGGAGAA	6	+	1182	1275
ENSDARG00000012676	ENSDART00000004832	16	9	8	ATCGCCACACAGGTGGTGGTGGAG	6	+	1180	1275
ENSDARG00000012676	ENSDART00000004832	16	9	8	ATCGCCACACAGGTGGTGGTGGA	5	+	1180	1275
ENSDARG00000012726	ENSDART00000023995	16	2	2	TACTACTGCTGTAATGATGATGGA	6	-	580	756
ENSDARG00000012726	ENSDART00000023995	16	2	2	GTTGTCAAAGAAACTCTTGAGGT	5	-	749	756
ENSDARG00000013153	ENSDART00000014957	16	1	1	GTCCAAATCAACCACAGGATGATGT	7	-	18	3087
ENSDARG00000013153	ENSDART00000014957	16	1	1	CAAATCAACCACAGGATGATGTT	5	-	17	3087
ENSDARG00000013153	ENSDART00000014957	16	2	2	AACCTCTTCATAGTGGCTGATGTG	6	-	277	3087
ENSDARG00000013153	ENSDART00000014957	16	2	2	AACCTCTTCATAGTGGCTGATGT	5	-	278	3087
ENSDARG00000013153	ENSDART00000014957	16	2	2	AACAAAATCCAGCATGTGTTGGGAC	7	-	222	3087
ENSDARG00000013153	ENSDART00000014957	16	2	2	AACAAAATCCAGCATGTGTTGGGA	6	-	223	3087
ENSDARG00000013153	ENSDART00000014957	16	2	2	AACAAAATCCAGCATGTGTTGGG	5	-	224	3087
ENSDARG00000013153	ENSDART00000014957	16	2	2	ACAAAATCCAGCATGTGTTGGGAC	6	-	222	3087
ENSDARG00000013153	ENSDART00000014957	16	2	2	AGCAACCTCTTCATAGTGGCTGAT	6	-	280	3087
ENSDARG00000013153	ENSDART00000014957	16	2	2	ACAAAATCCAGCATGTGTTGGGA	5	-	223	3087
ENSDARG00000013153	ENSDART00000014957	16	4	4	GTTGCCAACATCTTCTCTGATTTC	6	-	497	3087
ENSDARG00000013153	ENSDART00000014957	16	6	6	TTACTAAGCTCCAGTTGGGCAAAC	6	-	738	3087
ENSDARG00000013153	ENSDART00000014957	16	12	12	AAACTCCTCCAGCTGCATGGGGG	5	-	1418	3087
ENSDARG00000013153	ENSDART00000014957	16	12	12	GTCTTCACCAGCTCTCTGGGGAA	5	-	1249	3087
ENSDARG00000013153	ENSDART00000014957	16	12	12	GAAAACCCCAATGTCTGTTTTGTAG	7	-	1227	3087
ENSDARG00000013153	ENSDART00000014957	16	12	12	GAAAACCCCAATGTCTGTTTTGTA	6	-	1228	3087
ENSDARG00000013153	ENSDART00000014957	16	12	12	CTCTTCACCTGACAGATAAGGCGTC	7	-	1331	3087
ENSDARG00000013153	ENSDART00000014957	16	12	12	TCCAGCTGCATGGGGGCTTTGGG	5	-	1411	3087
ENSDARG00000013153	ENSDART00000014957	16	12	12	TCCAGCTGCATGGGGGCTTTGGGA	6	-	1410	3087
ENSDARG00000013153	ENSDART00000014957	16	12	12	AAAACCCCAATGTCTGTTTTGTAG	6	-	1227	3087
ENSDARG00000013153	ENSDART00000014957	16	12	12	TCCTCCAGCTGCATGGGGGCTTT	5	-	1414	3087
ENSDARG00000013153	ENSDART00000014957	16	12	12	TCCTCCAGCTGCATGGGGGCTTTG	6	-	1413	3087
ENSDARG00000013153	ENSDART00000014957	16	12	12	TTCACCAGCTCTCTGGGGAAAAC	5	-	1246	3087
ENSDARG00000013153	ENSDART00000014957	16	12	12	ACAAACTCCTCCAGCTGCATGGGGG	7	-	1418	3087
ENSDARG00000013153	ENSDART00000014957	16	12	12	AAAACCCCAATGTCTGTTTTGTA	5	-	1228	3087
ENSDARG00000013153	ENSDART00000014957	16	13	13	GGCAAAAGAACGTCCTGGGCTTCT	6	-	1584	3087
ENSDARG00000013153	ENSDART00000014957	16	14	14	TTAAAATTCGTACAGGGGCAGAG	5	-	1788	3087
ENSDARG00000013153	ENSDART00000014957	16	15	15	AAACACACCTTCTTGTCGTAGCT	5	-	2060	3087
ENSDARG00000013153	ENSDART00000014957	16	15	15	CACACCTTCTTGTCGTAGCTTTT	5	-	2057	3087
ENSDARG00000013153	ENSDART00000014957	16	15	15	CCCACCACAGCATCCATAAGAAGGA	7	-	1979	3087
ENSDARG00000013153	ENSDART00000014957	16	15	15	CACCACAGCATCCATAAGAAGGA	5	-	1979	3087
ENSDARG00000013153	ENSDART00000014957	16	17	17	ATCTCCTAAATGAATGCAGTTTTG	6	-	2290	3087
ENSDARG00000013153	ENSDART00000014957	16	21	21	AAACTAGTCCAGATCTGTTGTCTCT	7	-	2756	3087
ENSDARG00000013153	ENSDART00000014957	16	22	22	CCCTCCAGATGGCGATTCTGCCTTC	7	-	3067	3087
ENSDARG00000013153	ENSDART00000014957	16	22	22	TTAATCAACCCTCCAGATGGCGAT	6	-	3076	3087
ENSDARG00000013153	ENSDART00000035583	16	1	1	TTATTCAACTTATCAGATGAAGCT	6	-	48	3804
ENSDARG00000013153	ENSDART00000035583	16	3	3	GAACTACTCCATGAGACTGGTTT	5	-	417	3804
ENSDARG00000013153	ENSDART00000035583	16	5	5	GACCACAGATAGTTTAGCAGAAAAC	7	-	645	3804
ENSDARG00000013153	ENSDART00000035583	16	5	5	ATCTCAGTCATCTGGCAGATTTT	5	-	604	3804
ENSDARG00000013153	ENSDART00000035583	16	5	5	ACATGCAGCTGACCAGGAGGGGGAA	7	-	674	3804
ENSDARG00000013153	ENSDART00000035583	16	5	5	ACATGCAGCTGACCAGGAGGGGGA	6	-	675	3804
ENSDARG00000013153	ENSDART00000035583	16	6	6	CAAATCAACCACAGGATGATGTT	5	-	749	3804
ENSDARG00000013153	ENSDART00000035583	16	6	6	GTCCAAATCAACCACAGGATGATGT	7	-	750	3804
ENSDARG00000013153	ENSDART00000035583	16	7	7	AACAAAATCCAGCATGTGTTGGGA	6	-	955	3804
ENSDARG00000013153	ENSDART00000035583	16	7	7	AGCAACCTCTTCATAGTGGCTGAT	6	-	1012	3804
ENSDARG00000013153	ENSDART00000035583	16	7	7	AACAAAATCCAGCATGTGTTGGG	5	-	956	3804
ENSDARG00000013153	ENSDART00000035583	16	7	7	ACAAAATCCAGCATGTGTTGGGAC	6	-	954	3804
ENSDARG00000013153	ENSDART00000035583	16	7	7	ACAAAATCCAGCATGTGTTGGGA	5	-	955	3804
ENSDARG00000013153	ENSDART00000035583	16	7	7	AACCTCTTCATAGTGGCTGATGTG	6	-	1009	3804
ENSDARG00000013153	ENSDART00000035583	16	7	7	AACCTCTTCATAGTGGCTGATGT	5	-	1010	3804
ENSDARG00000013153	ENSDART00000035583	16	7	7	AACAAAATCCAGCATGTGTTGGGAC	7	-	954	3804
ENSDARG00000013153	ENSDART00000035583	16	9	9	GTTGCCAACATCTTCTCTGATTTC	6	-	1229	3804
ENSDARG00000013153	ENSDART00000035583	16	11	11	TTACTAAGCTCCAGTTGGGCAAAC	6	-	1470	3804
ENSDARG00000013153	ENSDART00000035583	16	14	14	GTATACCCATCTTCCGATGGCTAC	6	-	1589	3804
ENSDARG00000013153	ENSDART00000035583	16	18	18	TCCTCCAGCTGCATGGGGGCTTTG	6	-	2139	3804
ENSDARG00000013153	ENSDART00000035583	16	18	18	TTCACCAGCTCTCTGGGGAAAAC	5	-	1972	3804
ENSDARG00000013153	ENSDART00000035583	16	18	18	GTCTTCACCAGCTCTCTGGGGAA	5	-	1975	3804
ENSDARG00000013153	ENSDART00000035583	16	18	18	TCCAGCTGCATGGGGGCTTTGGG	5	-	2137	3804
ENSDARG00000013153	ENSDART00000035583	16	18	18	TCCAGCTGCATGGGGGCTTTGGGA	6	-	2136	3804
ENSDARG00000013153	ENSDART00000035583	16	18	18	TCCTCCAGCTGCATGGGGGCTTT	5	-	2140	3804
ENSDARG00000013153	ENSDART00000035583	16	18	18	AAAACCCCAATGTCTGTTTTGTA	5	-	1954	3804
ENSDARG00000013153	ENSDART00000035583	16	18	18	GAAAACCCCAATGTCTGTTTTGTAG	7	-	1953	3804
ENSDARG00000013153	ENSDART00000035583	16	18	18	GAAAACCCCAATGTCTGTTTTGTA	6	-	1954	3804
ENSDARG00000013153	ENSDART00000035583	16	18	18	CTCTTCACCTGACAGATAAGGCGTC	7	-	2057	3804
ENSDARG00000013153	ENSDART00000035583	16	18	18	AAACTCCTCCAGCTGCATGGGGG	5	-	2144	3804
ENSDARG00000013153	ENSDART00000035583	16	18	18	ACAAACTCCTCCAGCTGCATGGGGG	7	-	2144	3804
ENSDARG00000013153	ENSDART00000035583	16	18	18	AAAACCCCAATGTCTGTTTTGTAG	6	-	1953	3804
ENSDARG00000013153	ENSDART00000035583	16	19	19	GGCAAAAGAACGTCCTGGGCTTCT	6	-	2310	3804
ENSDARG00000013153	ENSDART00000035583	16	20	20	TTAAAATTCGTACAGGGGCAGAG	5	-	2514	3804
ENSDARG00000013153	ENSDART00000035583	16	21	21	CACACCTTCTTGTCGTAGCTTTT	5	-	2783	3804
ENSDARG00000013153	ENSDART00000035583	16	21	21	AAACACACCTTCTTGTCGTAGCT	5	-	2786	3804
ENSDARG00000013153	ENSDART00000035583	16	21	21	CCCACCACAGCATCCATAAGAAGGA	7	-	2705	3804
ENSDARG00000013153	ENSDART00000035583	16	21	21	CACCACAGCATCCATAAGAAGGA	5	-	2705	3804
ENSDARG00000013153	ENSDART00000035583	16	23	23	ATCTCCTAAATGAATGCAGTTTTG	6	-	3016	3804
ENSDARG00000013153	ENSDART00000035583	16	27	27	AAACTAGTCCAGATCTGTTGTCTCT	7	-	3473	3804
ENSDARG00000013153	ENSDART00000035583	16	28	28	TTAATCAACCCTCCAGATGGCGAT	6	-	3793	3804
ENSDARG00000013153	ENSDART00000035583	16	28	28	CCCTCCAGATGGCGATTCTGCCTTC	7	-	3784	3804
ENSDARG00000013371	ENSDART00000007842	16	3	2	AGCAGCACAGAGCCTTTGGTGGA	5	-	31	591
ENSDARG00000013371	ENSDART00000007842	16	3	2	AGCAGCAGCACAGAGCCTTTGGT	5	-	34	591
ENSDARG00000013371	ENSDART00000007842	16	4	3	GTTAAAATCTGAGGGATGTTTAA	5	-	148	591
ENSDARG00000013371	ENSDART00000007842	16	6	5	GTAAAACTCCCTCTGTAGTGTTG	5	-	474	591
ENSDARG00000013371	ENSDART00000007842	16	6	5	AACTCCCTCTGTAGTGTTGAGAA	5	-	470	591
ENSDARG00000013415	ENSDART00000024919	16	1	1	GTAGTCCTCACGCACTTTGCTGAG	6	-	316	1986
ENSDARG00000013415	ENSDART00000024919	16	2	2	CTCTTCTCCCCCAGAGCTGTGGAG	6	-	453	1986
ENSDARG00000013415	ENSDART00000024919	16	2	2	TTCTCCCCCAGAGCTGTGGAGAG	5	-	451	1986
ENSDARG00000013415	ENSDART00000024919	16	3	3	TTCGGCATCCACACGTCGCAGCA	5	-	569	1986
ENSDARG00000013415	ENSDART00000024919	16	3	3	GGCATCCACACGTCGCAGCATTT	5	-	566	1986
ENSDARG00000013415	ENSDART00000024919	16	5	5	GGCGGCTCCAACCAGATGACTGT	5	-	851	1986
ENSDARG00000013415	ENSDART00000024919	16	5	5	TTCTGCAGCTGACTGAGCTGTGAAC	7	-	917	1986
ENSDARG00000013415	ENSDART00000024919	16	5	5	ATCCTAACACGTGTTTGCTGCAGTT	7	-	881	1986
ENSDARG00000013415	ENSDART00000024919	16	5	5	CCCTCCATCCTAACACGTGTTTGCT	7	-	887	1986
ENSDARG00000013415	ENSDART00000024919	16	6	6	GTACTCGTCCAGCTGTTGCTGCA	5	-	1064	1986
ENSDARG00000013415	ENSDART00000024919	16	7	7	GTCGACTTCGTCAACGGTGACGCG	6	-	1387	1986
ENSDARG00000013415	ENSDART00000024919	16	7	7	GTCACCCCACGAGCAGGAGGAGGAC	7	-	1184	1986
ENSDARG00000013415	ENSDART00000024919	16	7	7	GTCACCCCACGAGCAGGAGGAGGA	6	-	1185	1986
ENSDARG00000013415	ENSDART00000024919	16	7	7	ACCGTCACCCCACGAGCAGGAGGA	6	-	1188	1986
ENSDARG00000013415	ENSDART00000024919	16	7	7	TTCGTCAACGGTGACGCGGCCGCT	6	-	1381	1986
ENSDARG00000013415	ENSDART00000024919	16	7	7	CGCGGCCGCTGGCTGAGGCTTGC	5	-	1368	1986
ENSDARG00000013415	ENSDART00000024919	16	7	7	GACTTCGTCAACGGTGACGCGGCC	6	-	1384	1986
ENSDARG00000013415	ENSDART00000024919	16	9	9	CGCTGCCCCATGAGTTCTGGGTCT	6	-	1616	1986
ENSDARG00000013415	ENSDART00000024919	16	9	9	CACCTCTCCGCTGGAGCTGATGAG	6	-	1660	1986
ENSDARG00000013415	ENSDART00000024919	16	11	11	CTCCTCCTCCACTGCTGAAGGAGCG	7	-	1873	1986
ENSDARG00000013415	ENSDART00000024919	16	11	11	TCCTCCTCCTCCACTGCTGAAGGA	6	-	1876	1986
ENSDARG00000013415	ENSDART00000024919	16	11	11	TCCTCCTCCACTGCTGAAGGAGCG	6	-	1873	1986
ENSDARG00000013415	ENSDART00000024919	16	11	11	GTACACACCTGTCTGGGTTTGTC	5	-	1948	1986
ENSDARG00000013415	ENSDART00000024919	16	11	11	CTCCTCCTCCTCCACTGCTGAAGGA	7	-	1876	1986
ENSDARG00000013415	ENSDART00000024919	16	11	11	CACAACACAGTACGGCTGCGCAGGT	7	-	1775	1986
ENSDARG00000013657	ENSDART00000012414	16	3	3	GAAGTCAGACAAGGAGACGGTGCT	6	-	472	567
ENSDARG00000013657	ENSDART00000012414	16	3	3	CTCCAAGTCACACTCGGGGGACGAG	7	-	543	567
ENSDARG00000013657	ENSDART00000012414	16	3	3	CGCCGCTGCATTCACTGCGTGGGCC	7	-	517	567
ENSDARG00000013657	ENSDART00000012414	16	3	3	CGCCGCTGCATTCACTGCGTGGGC	6	-	518	567
ENSDARG00000013657	ENSDART00000012414	16	3	3	CAAGTCACACTCGGGGGACGAGGCG	7	-	540	567
ENSDARG00000013734	ENSDART00000014956	16	3	2	CTCCTCACCTGCCTGCAGGGGCA	5	-	140	654
ENSDARG00000013734	ENSDART00000014956	16	3	2	CTCCCCTAAACTCCTGTTTGAGGGC	7	-	178	654
ENSDARG00000013734	ENSDART00000014956	16	3	2	CTCCCCTAAACTCCTGTTTGAGGG	6	-	179	654
ENSDARG00000013734	ENSDART00000014956	16	3	2	CCCCTAAACTCCTGTTTGAGGGC	5	-	178	654
ENSDARG00000013734	ENSDART00000014956	16	5	4	GCAAACGCCTCCAGTCTGAAAAC	5	-	312	654
ENSDARG00000013734	ENSDART00000014956	16	5	4	GGCAAACGCCTCCAGTCTGAAAAC	6	-	312	654
ENSDARG00000013734	ENSDART00000014956	16	8	7	CTCGGCCTCTTCCTCTTCTGGCTTC	7	-	519	654
ENSDARG00000013734	ENSDART00000102338	16	2	2	CTCCTCACCTGCCTGCAGGGGCA	5	-	137	636
ENSDARG00000013734	ENSDART00000102338	16	2	2	CTCCCCTAAACTCCTGTTTGAGGGC	7	-	175	636
ENSDARG00000013734	ENSDART00000102338	16	2	2	CTCCCCTAAACTCCTGTTTGAGGG	6	-	176	636
ENSDARG00000013734	ENSDART00000102338	16	2	2	CCCCTAAACTCCTGTTTGAGGGC	5	-	175	636
ENSDARG00000013734	ENSDART00000102338	16	4	4	GCAAACGCCTCCAGTCTGAAAAC	5	-	309	636
ENSDARG00000013734	ENSDART00000102338	16	4	4	GGCAAACGCCTCCAGTCTGAAAAC	6	-	309	636
ENSDARG00000013734	ENSDART00000102338	16	6	6	CTCGGCCTCTTCCTCTTCTGGCTTC	7	-	501	636
ENSDARG00000013771	ENSDART00000034102	16	4	3	TGCAAAATCTCCTCTGTCGTCTGT	6	-	252	990
ENSDARG00000013771	ENSDART00000034102	16	4	3	GTCTGCAAAATCTCCTCTGTCGTC	6	-	255	990
ENSDARG00000013771	ENSDART00000034102	16	5	4	TCCACCAGCTTTCCTGTGGTCTTC	6	-	468	990
ENSDARG00000013771	ENSDART00000034102	16	5	4	AGAGCCCCAACAGAGCTGAATGC	5	-	430	990
ENSDARG00000013771	ENSDART00000034102	16	5	4	ACAGTCCACCAGGTTTTGAGGAC	5	-	497	990
ENSDARG00000013771	ENSDART00000034102	16	6	5	GTTTGCTGCACGCTGGGATGGGTC	6	-	652	990
ENSDARG00000013916	ENSDART00000018713	16	1	1	AGATGCAGAAGCCGTTTTGAAGAG	6	+	48	1767
ENSDARG00000013916	ENSDART00000018713	16	8	8	GCCGGCTTCTGGGAAGAGTTTGAT	6	+	742	1767
ENSDARG00000013916	ENSDART00000018713	16	8	8	GCCCTATTACTCGACGAGGCTGAA	6	+	633	1767
ENSDARG00000013916	ENSDART00000018713	16	8	8	GACCTCAGAGAGAGAGAAGATGGA	6	+	696	1767
ENSDARG00000013916	ENSDART00000018713	16	8	8	AAAGCCGGCTTCTGGGAAGAGTTT	6	+	739	1767
ENSDARG00000013916	ENSDART00000018713	16	11	11	TGCCTCGCAACAACTGTAGATGAC	6	+	994	1767
ENSDARG00000013916	ENSDART00000018713	16	12	12	GTAGGCAGATATGTGGTGAAGTT	5	+	1138	1767
ENSDARG00000013916	ENSDART00000018713	16	15	15	TTCATCTACTTGGCTGTGCTGCA	5	+	1537	1767
ENSDARG00000014015	ENSDART00000018504	16	2	2	GGCAGCAGCTTCATATTCTGGAGCG	7	-	186	1476
ENSDARG00000014015	ENSDART00000018504	16	3	3	TTCCTCTCCATTTCGGAAGATTTT	6	-	307	1476
ENSDARG00000014015	ENSDART00000018504	16	4	4	GACAAAACCATCCAAATCTGCCTCT	7	-	420	1476
ENSDARG00000014015	ENSDART00000018504	16	5	5	TGCTCCCACATCAGTGGAGTGAGCG	7	-	549	1476
ENSDARG00000014015	ENSDART00000018504	16	5	5	TTCCCCAGAGAAGAAGCCTGAGAT	6	-	463	1476
ENSDARG00000014015	ENSDART00000018504	16	7	7	CACCTATTCCTCCAGTAGTTTGT	5	-	820	1476
ENSDARG00000014015	ENSDART00000018504	16	8	8	GAATTCCTCCTGCATGGAGTATTT	6	-	997	1476
ENSDARG00000014015	ENSDART00000018504	16	13	13	ATCGTCTAAGATGAGTGGATTTG	5	-	1448	1476
ENSDARG00000014015	ENSDART00000018504	16	13	13	TTCTTCAGATAGGTGATGAAGTC	5	-	1417	1476
ENSDARG00000014015	ENSDART00000018504	16	13	13	ATCGTCTAAGATGAGTGGATTTGTC	7	-	1446	1476
ENSDARG00000014340	ENSDART00000008920	16	2	2	AGCACCATCGGGGTGGAGTTTGC	5	+	136	651
ENSDARG00000014340	ENSDART00000008920	16	2	2	AGCACCATCGGGGTGGAGTTTGCC	6	+	136	651
ENSDARG00000014340	ENSDART00000008920	16	5	5	AGAGGCAGATGTCGGGGCGTGGAG	6	+	545	651
ENSDARG00000014340	ENSDART00000101688	16	2	2	AGCACCATCGGGGTGGAGTTTGC	5	+	115	630
ENSDARG00000014340	ENSDART00000101688	16	2	2	AGCACCATCGGGGTGGAGTTTGCC	6	+	115	630
ENSDARG00000014340	ENSDART00000101688	16	5	5	AGAGGCAGATGTCGGGGCGTGGAG	6	+	524	630
ENSDARG00000014391	ENSDART00000006458	16	1	1	TCCTGCAGCTCTGTGCGGAGGCG	5	+	3	7935
ENSDARG00000014391	ENSDART00000006458	16	1	1	TCCTGCAGCTCTGTGCGGAGGCGAT	7	+	3	7935
ENSDARG00000014391	ENSDART00000006458	16	1	1	AACTGCACATGGACTCTGGAGGT	5	+	91	7935
ENSDARG00000014391	ENSDART00000006458	16	3	3	TTCTTCAGAGTATGATCTGGAGCC	6	+	336	7935
ENSDARG00000014391	ENSDART00000006458	16	3	3	CACCTCTGCCAAGGTGTGTGGGT	5	+	512	7935
ENSDARG00000014391	ENSDART00000006458	16	3	3	CACCTCTGCCAAGGTGTGTGGGTA	6	+	512	7935
ENSDARG00000014391	ENSDART00000006458	16	3	3	GCAGGCACAGCGGTGGCAGCTTTG	6	+	389	7935
ENSDARG00000014391	ENSDART00000006458	16	3	3	CACCTCTGCCAAGGTGTGTGGGTAC	7	+	512	7935
ENSDARG00000014391	ENSDART00000006458	16	4	4	ATCAACATCTCTGCCAGCAGCTTTC	7	+	652	7935
ENSDARG00000014391	ENSDART00000006458	16	4	4	AAAAACGCCGGCGTTCTGTTGTC	5	+	556	7935
ENSDARG00000014391	ENSDART00000006458	16	4	4	CAAAAACGCCGGCGTTCTGTTGTC	6	+	555	7935
ENSDARG00000014391	ENSDART00000006458	16	5	5	CACTGCAGATGTTCTAGGAGCTTTC	7	+	723	7935
ENSDARG00000014391	ENSDART00000006458	16	6	6	ACAGTCTCCATGGCAGCAGCATTT	6	+	971	7935
ENSDARG00000014391	ENSDART00000006458	16	6	6	ATCCGCTCCCCTCCTGCATAGGTA	6	+	1031	7935
ENSDARG00000014391	ENSDART00000006458	16	9	9	CCCGCCAACCTGCATTGGTGAGAT	6	+	1557	7935
ENSDARG00000014391	ENSDART00000006458	16	9	9	ATCACCTGCATTCAGGTGGACAAC	6	+	1513	7935
ENSDARG00000014391	ENSDART00000006458	16	12	12	GCCACCAACAGGCCTGAGTGGAAC	6	+	2050	7935
ENSDARG00000014391	ENSDART00000006458	16	12	12	GGCGCCACCAACAGGCCTGAGTG	5	+	2047	7935
ENSDARG00000014391	ENSDART00000006458	16	13	13	TCCAGCTCCATGTGGAAGCCGCT	5	+	2091	7935
ENSDARG00000014391	ENSDART00000006458	16	13	13	ATCTCCAGCTCCATGTGGAAGCC	5	+	2088	7935
ENSDARG00000014391	ENSDART00000006458	16	14	14	GACGACCTCTAATGATGTGGTGGA	6	+	2241	7935
ENSDARG00000014391	ENSDART00000006458	16	14	14	GACGACCTCTAATGATGTGGTGGAG	7	+	2241	7935
ENSDARG00000014391	ENSDART00000006458	16	17	17	AACTGCGTCTGGAAGGTCTTTGTG	6	+	2707	7935
ENSDARG00000014391	ENSDART00000006458	16	21	21	CGCTACTTCGTGGGTGACGTGGTC	6	+	2971	7935
ENSDARG00000014391	ENSDART00000006458	16	21	21	GACCGCTACTTCGTGGGTGACGTG	6	+	2968	7935
ENSDARG00000014391	ENSDART00000006458	16	21	21	GGCGACCGCTACTTCGTGGGTGAC	6	+	2965	7935
ENSDARG00000014391	ENSDART00000006458	16	23	23	GTCAAACTCCCTATTGGTTTTGGT	6	+	3193	7935
ENSDARG00000014391	ENSDART00000006458	16	23	23	GTCAAACTCCCTATTGGTTTTGGTG	7	+	3193	7935
ENSDARG00000014391	ENSDART00000006458	16	26	26	GACTACATCACCATCTGGTAGGAC	6	+	3784	7935
ENSDARG00000014391	ENSDART00000006458	16	26	26	TCCCTCAGCACTTTGCGGTGGTA	5	+	3615	7935
ENSDARG00000014391	ENSDART00000006458	16	27	27	AGCGACTTCAGCACCAGCGGATTCT	7	+	3904	7935
ENSDARG00000014391	ENSDART00000006458	16	28	28	CAACGCAGAGATCCTGGCTGAAGAT	7	+	3987	7935
ENSDARG00000014391	ENSDART00000006458	16	28	28	AGCCTCCTCCACCGGTCGCCAAC	5	+	3968	7935
ENSDARG00000014391	ENSDART00000006458	16	29	29	GACATCATCAGGTACCGCTGCCTGC	7	+	4030	7935
ENSDARG00000014391	ENSDART00000006458	16	33	33	AGACTCTCCTCAGCATGGCTTTGTG	7	+	4506	7935
ENSDARG00000014391	ENSDART00000006458	16	35	35	ACCCTATTATGTTCCGTTGCTGTA	6	+	4751	7935
ENSDARG00000014391	ENSDART00000006458	16	37	37	GAAACCAGCCACAGAAGGTGTGTGT	7	+	4885	7935
ENSDARG00000014391	ENSDART00000006458	16	37	37	CTCACCTGCCCTCATCTGCTGCG	5	+	4863	7935
ENSDARG00000014391	ENSDART00000006458	16	37	37	AAACCAGCCACAGAAGGTGTGTGT	6	+	4886	7935
ENSDARG00000014391	ENSDART00000006458	16	45	45	GGCAGCTGCCATCCTGCGTGTGT	5	+	5408	7935
ENSDARG00000014391	ENSDART00000006458	16	45	45	TTCCCAGCCGGACACTGTGGCATTC	7	+	5248	7935
ENSDARG00000014391	ENSDART00000006458	16	46	46	GGCTTCAACCTAAATGACGTGGTG	6	+	5482	7935
ENSDARG00000014391	ENSDART00000006458	16	46	46	ACCCACCCACATGCAGAGGTTTGC	6	+	5585	7935
ENSDARG00000014391	ENSDART00000006458	16	46	46	AGCACCCACCCACATGCAGAGGTT	6	+	5582	7935
ENSDARG00000014391	ENSDART00000006458	16	46	46	GCACCCACCCACATGCAGAGGTT	5	+	5583	7935
ENSDARG00000014391	ENSDART00000006458	16	46	46	CTCCTCAGCCATCAGCTGTGGTC	5	+	5421	7935
ENSDARG00000014391	ENSDART00000006458	16	46	46	CCCACCCACATGCAGAGGTTTGC	5	+	5586	7935
ENSDARG00000014391	ENSDART00000006458	16	46	46	CACCCACCCACATGCAGAGGTTTGC	7	+	5584	7935
ENSDARG00000014391	ENSDART00000006458	16	48	48	GTTCACTACAGGTGTTTAGAAGAC	6	+	5863	7935
ENSDARG00000014391	ENSDART00000006458	16	48	48	GTTCTCCTCCTCATGCGGTTGTA	5	+	5810	7935
ENSDARG00000014391	ENSDART00000006458	16	50	50	ATCATCTACTCATGTGTGGAGGGA	6	+	6223	7935
ENSDARG00000014391	ENSDART00000006458	16	50	50	GACTCCGGCTAATGGACGTGTGT	5	+	6168	7935
ENSDARG00000014391	ENSDART00000006458	16	50	50	ATCATCTACTCATGTGTGGAGGG	5	+	6223	7935
ENSDARG00000014391	ENSDART00000006458	16	51	51	ACCCACAACGGCACCTGGAGCGGCT	7	+	6460	7935
ENSDARG00000014391	ENSDART00000006458	16	51	51	GTTCCAGCCAGCGGTCTGAGAAC	5	+	6346	7935
ENSDARG00000014391	ENSDART00000006458	16	52	52	GCCGTCTCCAATGGTGAAGTGGAG	6	+	6526	7935
ENSDARG00000014391	ENSDART00000006458	16	52	52	AGATTCCTCTGTGTCTGCGTGAGTC	7	+	6659	7935
ENSDARG00000014391	ENSDART00000006458	16	52	52	GCCGTCCTCACGTGTGCCGGAAAC	6	+	6619	7935
ENSDARG00000014391	ENSDART00000006458	16	53	53	TGCAGCGCCCCCTATGTGCTGGT	5	+	6763	7935
ENSDARG00000014391	ENSDART00000006458	16	53	53	AGCGCCCCCTATGTGCTGGTGGGCT	7	+	6766	7935
ENSDARG00000014391	ENSDART00000006458	16	53	53	AGCTTCATCTTTAAAGCTGAGGTG	6	+	6730	7935
ENSDARG00000014391	ENSDART00000006458	16	53	53	AGCGCCCCCTATGTGCTGGTGGG	5	+	6766	7935
ENSDARG00000014391	ENSDART00000006458	16	53	53	GCACTCAACCACGCTGCATAGGTA	6	+	6830	7935
ENSDARG00000014391	ENSDART00000006458	16	53	53	CTCCTCAGCCAAGTTCTGTGGTG	5	+	6669	7935
ENSDARG00000014391	ENSDART00000006458	16	53	53	CACTCAACCACGCTGCATAGGTA	5	+	6831	7935
ENSDARG00000014391	ENSDART00000006458	16	56	56	TCCTCCGCATGCTAATGTGTTGGG	6	+	7062	7935
ENSDARG00000014391	ENSDART00000006458	16	56	56	TCCTCCGCATGCTAATGTGTTGGGG	7	+	7062	7935
ENSDARG00000014391	ENSDART00000006458	16	56	56	GCATGCTAATGTGTTGGGGATGGA	6	+	7068	7935
ENSDARG00000014391	ENSDART00000006458	16	56	56	ACCGGCAAAGTGCCCGTCTGTAGAG	7	+	7192	7935
ENSDARG00000014391	ENSDART00000006458	16	56	56	CTCCTCCGCATGCTAATGTGTTGGG	7	+	7061	7935
ENSDARG00000014391	ENSDART00000006458	16	60	60	AGAGACGCCCGTCTGACGCTGCG	5	+	7465	7935
ENSDARG00000014391	ENSDART00000006458	16	62	62	AGAACCAACAGCAGCTCTGTGGCC	6	+	7696	7935
ENSDARG00000014391	ENSDART00000074570	16	1	1	TGCAGCGCCCCCTATGTGCTGGT	5	+	94	1284
ENSDARG00000014391	ENSDART00000074570	16	1	1	GCACTCAACCACGCTGCATAGGTA	6	+	161	1284
ENSDARG00000014391	ENSDART00000074570	16	1	1	CACTCAACCACGCTGCATAGGTA	5	+	162	1284
ENSDARG00000014391	ENSDART00000074570	16	1	1	AGCTTCATCTTTAAAGCTGAGGTG	6	+	61	1284
ENSDARG00000014391	ENSDART00000074570	16	1	1	AGCGCCCCCTATGTGCTGGTGGGCT	7	+	97	1284
ENSDARG00000014391	ENSDART00000074570	16	1	1	AGCGCCCCCTATGTGCTGGTGGG	5	+	97	1284
ENSDARG00000014391	ENSDART00000074570	16	4	4	CTCCTCCGCATGCTAATGTGTTGGG	7	+	392	1284
ENSDARG00000014391	ENSDART00000074570	16	4	4	GCATGCTAATGTGTTGGGGATGGA	6	+	399	1284
ENSDARG00000014391	ENSDART00000074570	16	4	4	TCCTCCGCATGCTAATGTGTTGGG	6	+	393	1284
ENSDARG00000014391	ENSDART00000074570	16	4	4	TCCTCCGCATGCTAATGTGTTGGGG	7	+	393	1284
ENSDARG00000014391	ENSDART00000074570	16	4	4	ACCGGCAAAGTGCCCGTCTGTAGAG	7	+	523	1284
ENSDARG00000014391	ENSDART00000074570	16	7	7	AGAGACGCCCGTCTGACGCTGCG	5	+	787	1284
ENSDARG00000014391	ENSDART00000074570	16	9	9	AGAACCAACAGCAGCTCTGTGGCC	6	+	1045	1284
ENSDARG00000014496	ENSDART00000007465	16	3	2	TTATTCTCCTTAGTGGCGGAAAAC	6	-	147	2133
ENSDARG00000014496	ENSDART00000007465	16	4	3	CACAGCAACATGCAGAGCTGTCTCT	7	-	237	2133
ENSDARG00000014496	ENSDART00000007465	16	6	5	GGCTGCAAATGCCAGGATGTGTTC	6	-	493	2133
ENSDARG00000014496	ENSDART00000007465	16	7	6	AAAACCAACAGGTGCAGGATGGTGT	7	-	599	2133
ENSDARG00000014496	ENSDART00000007465	16	7	6	GGCTGCAAAACCAACAGGTGCAGGA	7	-	605	2133
ENSDARG00000014496	ENSDART00000007465	16	10	9	GTTTCACACCTTGAAGGTTTTTTTT	7	-	1119	2133
ENSDARG00000014496	ENSDART00000007465	16	10	9	GTTTCACACCTTGAAGGTTTTTTT	6	-	1120	2133
ENSDARG00000014496	ENSDART00000007465	16	15	14	ACCTCAAACTGAGAGAAGAGGGT	5	-	1597	2133
ENSDARG00000014496	ENSDART00000007465	16	15	14	GTCCAATACACCACTGGATGGGTAA	7	-	1661	2133
ENSDARG00000014496	ENSDART00000007465	16	15	14	GTCCAATACACCACTGGATGGGTA	6	-	1662	2133
ENSDARG00000014496	ENSDART00000007465	16	15	14	CACCTCAAACTGAGAGAAGAGGGT	6	-	1597	2133
ENSDARG00000014496	ENSDART00000007465	16	17	16	CTCTCCATCACTCTTAGAAGGTTTC	7	-	1995	2133
ENSDARG00000014517	ENSDART00000029121	16	1	1	GAAAGCGCACTCGTCTTTGTGAAC	6	-	79	2565
ENSDARG00000014517	ENSDART00000029121	16	4	4	AACAACATCTGGCATGGAGGAGAG	6	-	409	2565
ENSDARG00000014517	ENSDART00000029121	16	5	5	TCCCACTGCTGCACCTGCAGAGTGT	7	-	488	2565
ENSDARG00000014517	ENSDART00000029121	16	10	10	TTCATCTGCGGGGTCTGGGGCTGGT	7	-	1179	2565
ENSDARG00000014517	ENSDART00000029121	16	13	13	CTCCGCCTCCTCACGACGACGCT	5	-	1526	2565
ENSDARG00000014517	ENSDART00000029121	16	13	13	GACTCCGCCTCCTCACGACGACGCT	7	-	1526	2565
ENSDARG00000014517	ENSDART00000029121	16	14	14	GTACTCACCTAGTTTTTTAGGAA	5	-	1757	2565
ENSDARG00000014517	ENSDART00000029121	16	14	14	CAATCCAACCCAAAGGTGAATTT	5	-	1732	2565
ENSDARG00000014517	ENSDART00000029121	16	15	15	GTCGTCCTCCTCGTTGCCGTGGGA	6	-	1912	2565
ENSDARG00000014517	ENSDART00000029121	16	15	15	AGAGTCGTCCTCCTCGTTGCCGTG	6	-	1915	2565
ENSDARG00000014517	ENSDART00000029121	16	15	15	AGAAGCTCCTCCCCTGGCTGCTGTC	7	-	1826	2565
ENSDARG00000014571	ENSDART00000038495	16	3	2	GTCATCCTCCGGGTTGCCTTTGCC	6	-	151	2340
ENSDARG00000014571	ENSDART00000038495	16	3	2	ATCGTCATCCTCCGGGTTGCCTTT	6	-	154	2340
ENSDARG00000014571	ENSDART00000038495	16	4	3	TGCGTCGTCCTGGTAGTTGATGAG	6	-	421	2340
ENSDARG00000014571	ENSDART00000038495	16	4	3	CTCTGCGTCGTCCTGGTAGTTGAT	6	-	424	2340
ENSDARG00000014571	ENSDART00000038495	16	4	3	GTTGACCACGGCATGTTTGAGCA	5	-	398	2340
ENSDARG00000014571	ENSDART00000038495	16	5	4	GAACTAACCCGAGCATTTTGACGAG	7	-	724	2340
ENSDARG00000014571	ENSDART00000038495	16	6	5	GGCTCCTTCTTGGTGCAGTAGCA	5	-	791	2340
ENSDARG00000014571	ENSDART00000038495	16	6	5	CAAGGCCACCATTTTCTGCAGGC	5	-	839	2340
ENSDARG00000014571	ENSDART00000038495	16	6	5	AGAGTCCACAGGGGAGCTGAAGAG	6	-	733	2340
ENSDARG00000014571	ENSDART00000038495	16	7	6	AACAGCTTCTCATAGGTGTATGT	5	-	994	2340
ENSDARG00000014571	ENSDART00000038495	16	7	6	GGCCTCCGCTGGCCAGAATGATAA	6	-	944	2340
ENSDARG00000014571	ENSDART00000038495	16	7	6	ACCAGCCTCCACAATGGCAGGTTTG	7	-	1065	2340
ENSDARG00000014571	ENSDART00000038495	16	8	7	GTACCAGTCGCTGGCTGGGGTCTGT	7	-	1117	2340
ENSDARG00000014571	ENSDART00000038495	16	9	8	ACCATCATCTTGTTTTTGTAGTT	5	-	1297	2340
ENSDARG00000014571	ENSDART00000038495	16	9	8	CACACCATCATCTTGTTTTTGTA	5	-	1300	2340
ENSDARG00000014571	ENSDART00000038495	16	9	8	GCACACGTCACCACGTTGATGTC	5	-	1243	2340
ENSDARG00000014571	ENSDART00000038495	16	9	8	CTCTGCATCCTGGTGTCTGGATGT	6	-	1420	2340
ENSDARG00000014571	ENSDART00000038495	16	10	9	GTTCCACCCATGGAGGTGCGTCT	5	-	1651	2340
ENSDARG00000014571	ENSDART00000038495	16	10	9	CTCACCACAAACTGCTGCTGTGTTC	7	-	1670	2340
ENSDARG00000014571	ENSDART00000038495	16	10	9	GTTCCACCCATGGAGGTGCGTCTCT	7	-	1649	2340
ENSDARG00000014571	ENSDART00000038495	16	10	9	TTCCACCCATGGAGGTGCGTCTCT	6	-	1649	2340
ENSDARG00000014571	ENSDART00000038495	16	10	9	GACTCACCACAAACTGCTGCTGTG	6	-	1673	2340
ENSDARG00000014571	ENSDART00000038495	16	10	9	CACCACAAACTGCTGCTGTGTTC	5	-	1670	2340
ENSDARG00000014571	ENSDART00000038495	16	12	11	TTCTGCCTCGATGGCTTCTGCCGCC	7	-	1884	2340
ENSDARG00000014571	ENSDART00000038495	16	12	11	TCCTGCAGCCACACGCTGGATGT	5	-	1832	2340
ENSDARG00000014571	ENSDART00000038495	16	12	11	ACCGACTCCCTCGTTTCTGGAGTG	6	-	1939	2340
ENSDARG00000014571	ENSDART00000038495	16	12	11	GGCTCCTTCTGCCTCGATGGCTTC	6	-	1891	2340
ENSDARG00000014571	ENSDART00000038495	16	13	12	TGCAGCAGCGTACGTGGCTGTGGGC	7	-	1953	2340
ENSDARG00000014571	ENSDART00000038495	16	13	12	AACTGCAGCAGCGTACGTGGCTGTG	7	-	1956	2340
ENSDARG00000014676	ENSDART00000082071	16	1	1	GCCCGCGGCTGGGCTGTGCAGTC	5	-	121	948
ENSDARG00000014676	ENSDART00000082071	16	1	1	CTCTGCGCCCGCGGCTGGGCTGTG	6	-	126	948
ENSDARG00000014676	ENSDART00000082071	16	1	1	CTCCTCTGCGCCCGCGGCTGGGCT	6	-	129	948
ENSDARG00000014676	ENSDART00000082071	16	2	2	TTCATCTTCTGTGTTGGGCCTGC	5	-	199	948
ENSDARG00000014676	ENSDART00000082071	16	2	2	AACAAATTCATCTTCTGTGTTGGGC	7	-	203	948
ENSDARG00000014676	ENSDART00000082071	16	2	2	AACAAATTCATCTTCTGTGTTGGG	6	-	204	948
ENSDARG00000014676	ENSDART00000082071	16	2	2	AAATTCATCTTCTGTGTTGGGCC	5	-	202	948
ENSDARG00000014676	ENSDART00000082071	16	5	5	GCAGCCCCATGGAGATCTGATGGT	6	-	547	948
ENSDARG00000014676	ENSDART00000082071	16	5	5	CGCAGCCCCATGGAGATCTGATGGT	7	-	547	948
ENSDARG00000014676	ENSDART00000082071	16	7	7	TCCTGCAGCACCTCTGCCTGAGAC	6	-	786	948
ENSDARG00000014676	ENSDART00000082071	16	8	8	TCCCGCATCACATGAATCTGCAGCA	7	-	839	948
ENSDARG00000014825	ENSDART00000041880	16	3	3	TTCCACACAGAATACATTTGTAGTT	7	-	511	744
ENSDARG00000014825	ENSDART00000041880	16	3	3	CACTGCACAAATATGGTCTGATTTC	7	-	334	744
ENSDARG00000014825	ENSDART00000041880	16	3	3	CACTGCACAAATATGGTCTGATTT	6	-	335	744
ENSDARG00000014825	ENSDART00000041880	16	4	4	GCAGTCAAATGAAAGTGATGCCGGA	7	-	632	744
ENSDARG00000014825	ENSDART00000103863	16	1	1	TGCAGCTAAACTGTTGATGTAGGC	6	-	683	4269
ENSDARG00000014825	ENSDART00000103863	16	1	1	TACTCACCCGCTGCATTAGCCGCT	6	-	2040	4269
ENSDARG00000014825	ENSDART00000103863	16	1	1	CTCTGCTGCTGCTGTTGCTGCTGCT	7	-	146	4269
ENSDARG00000014825	ENSDART00000103863	16	1	1	GAAGACAAAGACTGTTGTTGTAGAG	7	-	287	4269
ENSDARG00000014825	ENSDART00000103863	16	1	1	GACAAAGACTGTTGTTGTAGAGGTG	7	-	284	4269
ENSDARG00000014825	ENSDART00000103863	16	1	1	GTTCTAGACTGGAATTGGCTGGTAC	7	-	739	4269
ENSDARG00000014825	ENSDART00000103863	16	1	1	GTCTCACTCTGCTGCTGCTGTTGCT	7	-	152	4269
ENSDARG00000014825	ENSDART00000103863	16	1	1	GTCAAAGCCCCCGAGTGAGGAAGGC	7	-	999	4269
ENSDARG00000014825	ENSDART00000103863	16	1	1	GACTGCCACATGAGGATGAGGCT	5	-	1677	4269
ENSDARG00000014825	ENSDART00000103863	16	1	1	GACCCAGACGTCTCACTCTGCTGCT	7	-	161	4269
ENSDARG00000014825	ENSDART00000103863	16	1	1	TGCTGCTGCTGTAACTGGTGTTGGT	7	-	131	4269
ENSDARG00000014825	ENSDART00000103863	16	1	1	TGCTGCTGCTGTTGCTGCTGCTGTA	7	-	143	4269
ENSDARG00000014825	ENSDART00000103863	16	1	1	AAAGCCCCCGAGTGAGGAAGGCTGT	7	-	996	4269
ENSDARG00000014825	ENSDART00000103863	16	1	1	AAAGTCAAAGCCCCCGAGTGAGGA	6	-	1003	4269
ENSDARG00000014825	ENSDART00000103863	16	1	1	ACATGCAGCTAAACTGTTGATGTA	6	-	686	4269
ENSDARG00000014825	ENSDART00000103863	16	1	1	ACCTCCATCCAAGCCTGCTGTGTTC	7	-	1302	4269
ENSDARG00000014825	ENSDART00000103863	16	1	1	AGAAAATACTGATTTGCTGCCAAC	6	-	708	4269
ENSDARG00000014825	ENSDART00000103863	16	1	1	CAAAGCCCCCGAGTGAGGAAGGC	5	-	999	4269
ENSDARG00000014825	ENSDART00000103863	16	1	1	CACAACAGAAGTAGAGGATGAAGAA	7	-	1377	4269
ENSDARG00000014825	ENSDART00000103863	16	1	1	TTACTCACCCGCTGCATTAGCCGCT	7	-	2040	4269
ENSDARG00000014825	ENSDART00000103863	16	3	3	TTCCACACAGAATACATTTGTAGTT	7	-	2854	4269
ENSDARG00000014825	ENSDART00000103863	16	3	3	GTAGCCACCTTGTGGTTGGGGAGGT	7	-	3432	4269
ENSDARG00000014825	ENSDART00000103863	16	3	3	GTAGCCACCTTGTGGTTGGGGAG	5	-	3434	4269
ENSDARG00000014825	ENSDART00000103863	16	3	3	GGCTGCCACCACATGGGGTTGTTC	6	-	2168	4269
ENSDARG00000014825	ENSDART00000103863	16	3	3	GGCTGCCACCACATGGGGTTGTT	5	-	2169	4269
ENSDARG00000014825	ENSDART00000103863	16	3	3	CACTCATACAATTTGCAGCTGCA	5	-	2364	4269
ENSDARG00000014825	ENSDART00000103863	16	3	3	CACTGCACAAATATGGTCTGATTT	6	-	2678	4269
ENSDARG00000014825	ENSDART00000103863	16	3	3	CACTGCACAAATATGGTCTGATTTC	7	-	2677	4269
ENSDARG00000014825	ENSDART00000103863	16	3	3	GACATCATCTTCAGAGTCGTCTAA	6	-	2302	4269
ENSDARG00000014825	ENSDART00000103863	16	3	3	CGCCTCAACTCTTCTTGGCTTTGAA	7	-	3740	4269
ENSDARG00000014825	ENSDART00000103863	16	3	3	GACTGCACAGGTATGTTTGGAGCA	6	-	3627	4269
ENSDARG00000014825	ENSDART00000103863	16	3	3	GCAGTCAAATGAAAGTGATGCCGGA	7	-	3128	4269
ENSDARG00000014825	ENSDART00000103863	16	4	4	CTCGACACACCTTCTTGTGCCGTG	6	-	4256	4269
ENSDARG00000014825	ENSDART00000103863	16	4	4	CGCTTCTTAATTTTATGTTGAGTC	6	-	3876	4269
ENSDARG00000014825	ENSDART00000103863	16	4	4	CACACCTTCTTGTGCCGTGTGAGGA	7	-	4250	4269
ENSDARG00000014825	ENSDART00000103863	16	4	4	TTCCTCCACTTCCACGCCTGATTC	6	-	3917	4269
ENSDARG00000014856	ENSDART00000046209	16	2	2	TCCAGCAGCTCCTGGTCTGTAGGT	6	-	69	264
ENSDARG00000014856	ENSDART00000046209	16	2	2	CCCAACAACAGCTTGTTTGTAGAG	6	-	103	264
ENSDARG00000014856	ENSDART00000046209	16	2	2	AACAACAGCTTGTTTGTAGAGGCC	6	-	100	264
ENSDARG00000014856	ENSDART00000046209	16	3	3	ATCCCATGCATCCCATTTGGCTTT	6	-	169	264
ENSDARG00000014975	ENSDART00000059126	16	2	2	GACAGCACCTGCAGTGCCTGATTT	6	-	957	1020
ENSDARG00000015091	ENSDART00000027032	16	3	3	GTCCTCTTCTATCTGAATGATGC	5	+	262	1461
ENSDARG00000015091	ENSDART00000027032	16	5	5	GACATCAGCGATTGCAGCCGCTGTA	7	+	476	1461
ENSDARG00000015091	ENSDART00000027032	16	6	6	ACAAACTTCTCCACCTGCTGGAGGT	7	+	569	1461
ENSDARG00000015091	ENSDART00000027032	16	6	6	AACTTCTCCACCTGCTGGAGGTTTT	7	+	572	1461
ENSDARG00000015091	ENSDART00000027032	16	6	6	TTCTCCACCTGCTGGAGGTTTTC	5	+	575	1461
[truncated: 9,626 more rows]
