# Supplementary material for: Rapid Mutation of Endogenous Zebrafish Genes Using Zinc Finger Nucleases Made by Oligomerized Pool ENgineering (OPEN)
Source: PLoS One. 2009 Feb 9;4(2):e4348. doi: 10.1371/journal.pone.0004348 (PMC2634973; doi:10.1371/journal.pone.0004348)
Supplement: Table S18 — Potential OPEN ZFN target sites in gene transcripts encoded on zebrafish chromosome 18. Data presented as described in the legend to Table S1. (2.13 MB XLS) [file pone.0004348.s018.xls]

## Sheet: Chromosome18
Gene ID	Transcript ID	Chromosome Number	Exon Number	Coding Exon Number	TargetSite	ZFN Spacer Length	Strand	ZFN Cleavage Site	Coding Sequence Length
ENSDARG00000001414	ENSDART00000001102	18	1	1	CGCATCTTCTCGAAGGTGTTAGGGT	7	-	161	1263
ENSDARG00000001414	ENSDART00000001102	18	2	2	TACCACTTATATCTGTTGATGGA	5	-	270	1263
ENSDARG00000001414	ENSDART00000001102	18	5	5	GTCTTCAACATTCTGGTTATTTGTT	7	-	509	1263
ENSDARG00000001414	ENSDART00000001102	18	6	6	CTCCGCAAACATGGTTTCTTTTGGC	7	-	624	1263
ENSDARG00000001414	ENSDART00000001102	18	7	7	GTTCTCCCAGTGGAAGCAGCTTTT	6	-	742	1263
ENSDARG00000001414	ENSDART00000001102	18	8	8	GTTCCAGCCAATGAGCAGGAGGA	5	-	845	1263
ENSDARG00000001414	ENSDART00000001102	18	8	8	CACCAAGTCCTGACTGTAGCTGGC	6	-	892	1263
ENSDARG00000001976	ENSDART00000007856	18	4	4	GAACTCTTCCCTCTGGAAGTAGAA	6	-	655	1209
ENSDARG00000001976	ENSDART00000007856	18	5	5	AGAAACAGCACATCTTGACTGGTGT	7	-	851	1209
ENSDARG00000001976	ENSDART00000007856	18	7	7	ACAAACGGCTTCTTTTTGGGAGGAG	7	-	1112	1209
ENSDARG00000001976	ENSDART00000007856	18	7	7	AACGGCTTCTTTTTGGGAGGAGGTG	7	-	1109	1209
ENSDARG00000001976	ENSDART00000007856	18	7	7	AACGGCTTCTTTTTGGGAGGAGGT	6	-	1110	1209
ENSDARG00000002148	ENSDART00000007181	18	1	1	TTCTTCAAATCCATGGACGATGAT	6	+	142	2127
ENSDARG00000002148	ENSDART00000007181	18	1	1	TTCAAATCCATGGACGATGATTTC	6	+	145	2127
ENSDARG00000002148	ENSDART00000007181	18	1	1	GAAAACGTCACTCTAGCCGACTTC	6	+	85	2127
ENSDARG00000002148	ENSDART00000007181	18	1	1	AACTGCCCATTCCCGCTGAAAAC	5	+	68	2127
ENSDARG00000002148	ENSDART00000007181	18	3	3	ACCTGCAGCCTCCGCTGGAGAGAAC	7	+	305	2127
ENSDARG00000002148	ENSDART00000007181	18	5	5	TTCTTCGACTCAGAGGACGACGAC	6	+	607	2127
ENSDARG00000002148	ENSDART00000007181	18	5	5	AGCTTCTTCGACTCAGAGGACGAC	6	+	604	2127
ENSDARG00000002148	ENSDART00000007181	18	6	6	CAAAGCACCCAGGATGGAGAGGGT	6	+	714	2127
ENSDARG00000002148	ENSDART00000007181	18	6	6	GACGCCATCGCAGACGCAGACGGA	6	+	686	2127
ENSDARG00000002148	ENSDART00000007181	18	6	6	CCCAAAGCACCCAGGATGGAGAG	5	+	712	2127
ENSDARG00000002148	ENSDART00000007181	18	6	6	GCCATCGCAGACGCAGACGGAAAC	6	+	689	2127
ENSDARG00000002148	ENSDART00000007181	18	6	6	ACCCAAAGCACCCAGGATGGAGAG	6	+	711	2127
ENSDARG00000002148	ENSDART00000007181	18	8	8	GGCTCCATCATGAAGGGTGGAGCG	6	+	877	2127
ENSDARG00000002148	ENSDART00000007181	18	11	11	CACGGCGGCGATGACGGGGGCGTA	6	+	1134	2127
ENSDARG00000002148	ENSDART00000007181	18	11	11	CACGGCGGCGATGACGGGGGCGTAC	7	+	1134	2127
ENSDARG00000002148	ENSDART00000007181	18	11	11	GTCCCACACGGCGGCGATGACGGG	6	+	1128	2127
ENSDARG00000002148	ENSDART00000007181	18	14	14	TACAGCTTCACTGCAGGCGGAGGCA	7	+	1708	2127
ENSDARG00000002148	ENSDART00000007181	18	14	14	GGCTACAGCTTCACTGCAGGCGGA	6	+	1705	2127
ENSDARG00000002148	ENSDART00000007181	18	14	14	GGCAGCCCACACAGCGAAGGTGAG	6	+	1738	2127
ENSDARG00000002148	ENSDART00000007181	18	14	14	GCAGCCCACACAGCGAAGGTGAG	5	+	1739	2127
ENSDARG00000002148	ENSDART00000007181	18	14	14	TACAGCTTCACTGCAGGCGGAGGC	6	+	1708	2127
ENSDARG00000002148	ENSDART00000007181	18	15	15	TTCTTCCACTCACAGGCAGTCGAA	6	+	1748	2127
ENSDARG00000002148	ENSDART00000007181	18	15	15	CACAACCACCCGTGGCTGCAGCT	5	+	2000	2127
ENSDARG00000002148	ENSDART00000007181	18	15	15	CTCCACAACCACCCGTGGCTGCA	5	+	1997	2127
ENSDARG00000002148	ENSDART00000007181	18	15	15	CCCTCCACAACCACCCGTGGCTGCA	7	+	1995	2127
ENSDARG00000002148	ENSDART00000007181	18	15	15	AGCAGCGGCTCTAATCGCAGCGGTA	7	+	1771	2127
ENSDARG00000002249	ENSDART00000047555	18	2	1	GACTCACCAGTAAAGGAGGCTGAG	6	-	94	1638
ENSDARG00000002249	ENSDART00000047555	18	10	9	TCCGTCATCATTCTCTTCTGTTGGC	7	-	989	1638
ENSDARG00000002249	ENSDART00000047555	18	10	9	GGCCTCCTCGTCGGCGTCGTTGAC	6	-	919	1638
ENSDARG00000002249	ENSDART00000047555	18	10	9	GCCAGCCACCAGGAAGATGAAGGA	6	-	1033	1638
ENSDARG00000002249	ENSDART00000047555	18	10	9	ATCAACTTCCTCCTGTAGTTTCT	5	-	1124	1638
ENSDARG00000002249	ENSDART00000047555	18	10	9	ACAGACAAAAACTTTTTGTTGGT	5	-	880	1638
ENSDARG00000002249	ENSDART00000047555	18	14	13	TTCTCCCTCTCTGTGATTTTGAC	5	-	1609	1638
ENSDARG00000002304	ENSDART00000033746	18	2	2	AACAACGGCAGAAATGCAGGATAG	6	+	167	546
ENSDARG00000002304	ENSDART00000033746	18	2	2	AACGGCAGAAATGCAGGATAGTTC	6	+	170	546
ENSDARG00000002304	ENSDART00000033746	18	5	5	CAAACCTGCAGCCGGGCAGAAGTA	6	+	524	546
ENSDARG00000002304	ENSDART00000033746	18	5	5	ACACTACACGCTCGTTTCTGCTGGA	7	+	470	546
ENSDARG00000002571	ENSDART00000012164	18	4	3	GGCTTCCTCCTGATGAAGCTGGA	5	-	323	1032
ENSDARG00000002571	ENSDART00000012164	18	6	5	TTCTTCAACGTTTGTAGGGTTTGGA	7	-	528	1032
ENSDARG00000002571	ENSDART00000012164	18	7	6	AGCTCCTTCAGGGTCGGGATTGGAA	7	-	620	1032
ENSDARG00000002571	ENSDART00000012164	18	8	7	TCCAAATTCAAACTCCTTAGCGTCT	7	-	752	1032
ENSDARG00000002571	ENSDART00000012164	18	8	7	AGCGTCTTATTTTCTCGCAGCATGT	7	-	734	1032
ENSDARG00000002571	ENSDART00000012164	18	9	8	GTTCTCACCCAGGTCGTTGTTTTT	6	-	997	1032
ENSDARG00000002571	ENSDART00000012164	18	9	8	TACCCAAACTTCACGATGCTTGT	5	-	925	1032
ENSDARG00000002571	ENSDART00000012164	18	9	8	GTACCCAAACTTCACGATGCTTGT	6	-	925	1032
ENSDARG00000002720	ENSDART00000021370	18	5	4	AAACTCAACCCAGACGTGTTTGTC	6	+	529	1551
ENSDARG00000002720	ENSDART00000021370	18	5	4	AACTCAACCCAGACGTGTTTGTC	5	+	530	1551
ENSDARG00000002720	ENSDART00000021370	18	5	4	TGCCACCTCGTTCCTGTCTGATGGT	7	+	387	1551
ENSDARG00000002720	ENSDART00000021370	18	5	4	AGCAAACTCAACCCAGACGTGTTT	6	+	526	1551
ENSDARG00000002720	ENSDART00000021370	18	6	5	GTACCCGTCTGAGGCTCTGCTGGT	6	+	651	1551
ENSDARG00000002720	ENSDART00000021370	18	8	7	TTCTCAGTCTGGCTGTTGCGGTA	5	+	878	1551
ENSDARG00000002720	ENSDART00000021370	18	9	8	TACCGCTTCTTTGTTAAGGGGAA	5	+	1012	1551
ENSDARG00000002720	ENSDART00000021370	18	11	10	AACTACTAAACCAGAGGTGACGGT	6	+	1167	1551
ENSDARG00000002720	ENSDART00000021370	18	12	11	GGCCTCTGCTCACAGTCGGGGAT	5	+	1316	1551
ENSDARG00000002720	ENSDART00000021370	18	13	12	TTATTCCCCAGTCACCTGTGGTGGA	7	+	1364	1551
ENSDARG00000002720	ENSDART00000021370	18	13	12	TGCAGCGTCTTTATGAGATTTTGGG	7	+	1397	1551
ENSDARG00000002720	ENSDART00000021370	18	13	12	TCCCCAGTCACCTGTGGTGGAGCG	6	+	1368	1551
ENSDARG00000002720	ENSDART00000021370	18	13	12	GCCTGCTGCAGCGTCTTTATGAGAT	7	+	1391	1551
ENSDARG00000002720	ENSDART00000021370	18	13	12	CGCGGCAGCAGCAGCGCAGGAGTC	6	+	1521	1551
ENSDARG00000002720	ENSDART00000021370	18	13	12	CCCAGCTACAGGCTGCCTGAGGC	5	+	1544	1551
ENSDARG00000002720	ENSDART00000021370	18	13	12	AACTTCAACAGGAGCTTCTGCAGGT	7	+	1433	1551
ENSDARG00000002764	ENSDART00000019831	18	3	3	GACAAAGTCCAGCGTTTGGTGTG	5	-	134	834
ENSDARG00000002764	ENSDART00000019831	18	4	4	AAAGTCAACATCAGGGTCGGATTC	6	-	244	834
ENSDARG00000002764	ENSDART00000019831	18	4	4	TTCGACCACACCTGGTGCTGCAGGT	7	-	158	834
ENSDARG00000002764	ENSDART00000019831	18	8	8	TACCTCCTCAGGTATTGTGCATTT	6	-	604	834
ENSDARG00000002764	ENSDART00000019831	18	10	10	TTCAGCCTCTCCACGTCTGGTAG	5	-	769	834
ENSDARG00000002764	ENSDART00000019831	18	10	10	GTACAAATCAAACTTGCTGTCGGG	6	-	730	834
ENSDARG00000002787	ENSDART00000025018	18	2	2	GACTCCGCCACTGTGAATTTGAA	5	-	61	2328
ENSDARG00000002787	ENSDART00000025018	18	7	7	TTCACCGGCAAGTGTGGCTGACTTC	7	-	554	2328
ENSDARG00000002787	ENSDART00000025018	18	7	7	TCCTTCACCGGCAAGTGTGGCTGAC	7	-	557	2328
ENSDARG00000002787	ENSDART00000025018	18	9	9	GTCCTCCACTTTGCGTTTTTTGGAG	7	-	741	2328
ENSDARG00000002787	ENSDART00000025018	18	9	9	GTCCTCCACTTTGCGTTTTTTGGA	6	-	742	2328
ENSDARG00000002787	ENSDART00000025018	18	11	11	GGCTGCCTCTGGGCGTGGCAGGG	5	-	840	2328
ENSDARG00000002787	ENSDART00000025018	18	12	12	GGCCGCAGCCCAGGGGTGGTGCT	5	-	1066	2328
ENSDARG00000002787	ENSDART00000025018	18	13	13	AGCAGCCGCGCTCATCTGAGGAG	5	-	1235	2328
ENSDARG00000002787	ENSDART00000025018	18	14	14	TCCTCCAGAGATCGAGGTGAGGCT	6	-	1330	2328
ENSDARG00000002787	ENSDART00000025018	18	15	15	AACAACCTCACCATGACTGAGTG	5	-	1466	2328
ENSDARG00000002787	ENSDART00000025018	18	16	16	GTTTCCATCACTACAGCAGGAGAA	6	-	1795	2328
ENSDARG00000002787	ENSDART00000025018	18	17	17	GGCACCATCTGTGTGGCCTTGGAA	6	-	1861	2328
ENSDARG00000002787	ENSDART00000025018	18	18	18	GAACGCAGCTCTCGTGAAGGTGCA	6	-	2108	2328
ENSDARG00000002787	ENSDART00000100632	18	2	2	GACTCCGCCACTGTGAATTTGAA	5	-	61	2283
ENSDARG00000002787	ENSDART00000100632	18	7	7	TTCACCGGCAAGTGTGGCTGACTTC	7	-	551	2283
ENSDARG00000002787	ENSDART00000100632	18	7	7	TCCTTCACCGGCAAGTGTGGCTGAC	7	-	554	2283
ENSDARG00000002787	ENSDART00000100632	18	9	9	GTCCTCCACTTTGCGTTTTTTGGAG	7	-	696	2283
ENSDARG00000002787	ENSDART00000100632	18	9	9	GTCCTCCACTTTGCGTTTTTTGGA	6	-	697	2283
ENSDARG00000002787	ENSDART00000100632	18	11	11	GGCTGCCTCTGGGCGTGGCAGGG	5	-	795	2283
ENSDARG00000002787	ENSDART00000100632	18	12	12	GGCCGCAGCCCAGGGGTGGTGCT	5	-	1021	2283
ENSDARG00000002787	ENSDART00000100632	18	13	13	AGCAGCCGCGCTCATCTGAGGAG	5	-	1190	2283
ENSDARG00000002787	ENSDART00000100632	18	14	14	TCCTCCAGAGATCGAGGTGAGGCT	6	-	1285	2283
ENSDARG00000002787	ENSDART00000100632	18	15	15	AACAACCTCACCATGACTGAGTG	5	-	1421	2283
ENSDARG00000002787	ENSDART00000100632	18	16	16	GTTTCCATCACTACAGCAGGAGAA	6	-	1750	2283
ENSDARG00000002787	ENSDART00000100632	18	17	17	GGCACCATCTGTGTGGCCTTGGAA	6	-	1816	2283
ENSDARG00000002787	ENSDART00000100632	18	18	18	GAACGCAGCTCTCGTGAAGGTGCA	6	-	2063	2283
ENSDARG00000002787	ENSDART00000100633	18	2	2	GACTCCGCCACTGTGAATTTGAA	5	-	61	2286
ENSDARG00000002787	ENSDART00000100633	18	7	7	TTCACCGGCAAGTGTGGCTGACTTC	7	-	554	2286
ENSDARG00000002787	ENSDART00000100633	18	7	7	TCCTTCACCGGCAAGTGTGGCTGAC	7	-	557	2286
ENSDARG00000002787	ENSDART00000100633	18	9	9	GTCCTCCACTTTGCGTTTTTTGGAG	7	-	699	2286
ENSDARG00000002787	ENSDART00000100633	18	9	9	GTCCTCCACTTTGCGTTTTTTGGA	6	-	700	2286
ENSDARG00000002787	ENSDART00000100633	18	11	11	GGCTGCCTCTGGGCGTGGCAGGG	5	-	798	2286
ENSDARG00000002787	ENSDART00000100633	18	12	12	GGCCGCAGCCCAGGGGTGGTGCT	5	-	1024	2286
ENSDARG00000002787	ENSDART00000100633	18	13	13	AGCAGCCGCGCTCATCTGAGGAG	5	-	1193	2286
ENSDARG00000002787	ENSDART00000100633	18	14	14	TCCTCCAGAGATCGAGGTGAGGCT	6	-	1288	2286
ENSDARG00000002787	ENSDART00000100633	18	15	15	AACAACCTCACCATGACTGAGTG	5	-	1424	2286
ENSDARG00000002787	ENSDART00000100633	18	16	16	GTTTCCATCACTACAGCAGGAGAA	6	-	1753	2286
ENSDARG00000002787	ENSDART00000100633	18	17	17	GGCACCATCTGTGTGGCCTTGGAA	6	-	1819	2286
ENSDARG00000002787	ENSDART00000100633	18	18	18	GAACGCAGCTCTCGTGAAGGTGCA	6	-	2066	2286
ENSDARG00000002787	ENSDART00000100636	18	2	2	GACTCCGCCACTGTGAATTTGAA	5	-	61	2295
ENSDARG00000002787	ENSDART00000100636	18	7	7	TCCTTCACCGGCAAGTGTGGCTGAC	7	-	557	2295
ENSDARG00000002787	ENSDART00000100636	18	7	7	TTCACCGGCAAGTGTGGCTGACTTC	7	-	554	2295
ENSDARG00000002787	ENSDART00000100636	18	11	11	GTCCTCCACTTTGCGTTTTTTGGA	6	-	709	2295
ENSDARG00000002787	ENSDART00000100636	18	11	11	GTCCTCCACTTTGCGTTTTTTGGAG	7	-	708	2295
ENSDARG00000002787	ENSDART00000100636	18	13	13	GGCTGCCTCTGGGCGTGGCAGGG	5	-	807	2295
ENSDARG00000002787	ENSDART00000100636	18	14	14	GGCCGCAGCCCAGGGGTGGTGCT	5	-	1033	2295
ENSDARG00000002787	ENSDART00000100636	18	15	15	AGCAGCCGCGCTCATCTGAGGAG	5	-	1202	2295
ENSDARG00000002787	ENSDART00000100636	18	16	16	TCCTCCAGAGATCGAGGTGAGGCT	6	-	1297	2295
ENSDARG00000002787	ENSDART00000100636	18	17	17	AACAACCTCACCATGACTGAGTG	5	-	1433	2295
ENSDARG00000002787	ENSDART00000100636	18	18	18	GTTTCCATCACTACAGCAGGAGAA	6	-	1762	2295
ENSDARG00000002787	ENSDART00000100636	18	19	19	GGCACCATCTGTGTGGCCTTGGAA	6	-	1828	2295
ENSDARG00000002787	ENSDART00000100636	18	20	20	GAACGCAGCTCTCGTGAAGGTGCA	6	-	2075	2295
ENSDARG00000002798	ENSDART00000013150	18	1	1	AGCGCCTGCGGCGTGGATGAGCT	5	+	121	1902
ENSDARG00000002798	ENSDART00000013150	18	3	3	TTCGGCCTCTCCTTTAGTCGGGTTG	7	+	1009	1902
ENSDARG00000002798	ENSDART00000013150	18	3	3	TACTTCGGCCTCTCCTTTAGTCGGG	7	+	1006	1902
ENSDARG00000002798	ENSDART00000013150	18	3	3	GTCAGCAGATGCATCGAGGAAGCC	6	+	1333	1902
ENSDARG00000002798	ENSDART00000013150	18	3	3	GGCCTCTCCTTTAGTCGGGTTGGTG	7	+	1012	1902
ENSDARG00000002798	ENSDART00000013150	18	3	3	GACCTCCACCGTGGGGTGGGAAGCC	7	+	952	1902
ENSDARG00000002798	ENSDART00000013150	18	3	3	CTCACCGCCATCCCAGATGAAGAC	6	+	736	1902
ENSDARG00000002798	ENSDART00000013150	18	3	3	ACCTCCACCGTGGGGTGGGAAGCC	6	+	953	1902
ENSDARG00000002798	ENSDART00000013150	18	3	3	AACTTCTTCAACAACTGCGCAGCA	6	+	593	1902
ENSDARG00000002798	ENSDART00000013150	18	3	3	AAAACCATCGAAACCTGCCGGGTGC	7	+	778	1902
ENSDARG00000002798	ENSDART00000013150	18	4	4	GAATCCGCCTTCAGCAGCCGTGAAC	7	+	1402	1902
ENSDARG00000002798	ENSDART00000013150	18	4	4	AGAATCCGCCTTCAGCAGCCGTG	5	+	1401	1902
ENSDARG00000002970	ENSDART00000011919	18	3	3	TACACCAGATTTCTGTGCAGCATCT	7	-	164	1104
ENSDARG00000002970	ENSDART00000011919	18	3	3	AAATACACCAGATTTCTGTGCAGCA	7	-	167	1104
ENSDARG00000002970	ENSDART00000011919	18	3	3	TGCAGCATCTGTTGGTAGCTGTC	5	-	151	1104
ENSDARG00000002970	ENSDART00000011919	18	5	5	CCCTGCATCGACATGTGATTTGGAC	7	-	368	1104
ENSDARG00000002970	ENSDART00000011919	18	6	6	CGCTGCCACCAGAGGGGGGCATGT	6	-	632	1104
ENSDARG00000002970	ENSDART00000011919	18	6	6	GCCCGCTGCCACCAGAGGGGGGC	5	-	636	1104
ENSDARG00000002970	ENSDART00000011919	18	6	6	TGCCCCATCATGCCCATGGGGTTCT	7	-	677	1104
ENSDARG00000002970	ENSDART00000011919	18	9	9	TACTGCTGCCCTTGACTCTGCGGGT	7	-	995	1104
ENSDARG00000002970	ENSDART00000011919	18	9	9	GTCAAAAGCATACGGGCGCTGTG	5	-	1064	1104
ENSDARG00000003020	ENSDART00000007520	18	1	1	TGCAGCACCTCCAGGTGACGGAGGT	7	-	293	1944
ENSDARG00000003020	ENSDART00000007520	18	1	1	GTTCTCTGCCCAGGGAGCAGAGTGT	7	-	1821	1944
ENSDARG00000003020	ENSDART00000007520	18	1	1	GGCCGCAACAGGTGGAATTTGTG	5	-	963	1944
ENSDARG00000003020	ENSDART00000007520	18	1	1	GGCCCCCACCTCAATCTGTCGAA	5	-	335	1944
ENSDARG00000003020	ENSDART00000007520	18	1	1	GGCAGCACATTGGAGAAGTTTAG	5	-	1228	1944
ENSDARG00000003020	ENSDART00000007520	18	1	1	GCCCCCACCTCAATCTGTCGAATAG	7	-	332	1944
ENSDARG00000003020	ENSDART00000007520	18	1	1	GCATCCAGAATGAAAGGTGCTGAG	6	-	1053	1944
ENSDARG00000003020	ENSDART00000007520	18	1	1	GACTGCACAGAGCAGGGCTGCGTTC	7	-	60	1944
ENSDARG00000003020	ENSDART00000007520	18	1	1	GACCTCGTCAAGACTGGCTGGTGGA	7	-	1533	1944
ENSDARG00000003020	ENSDART00000007520	18	1	1	AAACAACTCCAGTGTGTTGAGGC	5	-	374	1944
ENSDARG00000003020	ENSDART00000007520	18	1	1	AAACAACTCCAGTGTGTTGAGGCT	6	-	373	1944
ENSDARG00000003020	ENSDART00000007520	18	1	1	AACAACTCCAGTGTGTTGAGGCT	5	-	373	1944
ENSDARG00000003020	ENSDART00000007520	18	1	1	AGCGGCCGCAACAGGTGGAATTT	5	-	966	1944
ENSDARG00000003020	ENSDART00000007520	18	1	1	AGCGTCCTCGTAGGTAAGCAGGG	5	-	996	1944
ENSDARG00000003020	ENSDART00000007520	18	1	1	CCCCACCTCAATCTGTCGAATAG	5	-	332	1944
ENSDARG00000003061	ENSDART00000033591	18	1	1	TCCGGCCGCACCACGCTGTTTTC	5	+	208	780
ENSDARG00000003061	ENSDART00000033591	18	1	1	GCCGTCATCATGCAGGTGGCAGGT	6	+	337	780
ENSDARG00000003061	ENSDART00000033591	18	2	2	GTTCCCACAGGCGCAGCTGCAGTG	6	+	450	780
ENSDARG00000003061	ENSDART00000033591	18	2	2	CCCAACAGCACATACAGCTGCAGAA	7	+	580	780
ENSDARG00000003061	ENSDART00000033591	18	2	2	CACCAACCCACTGCTGGGGGACGAG	7	+	606	780
ENSDARG00000003061	ENSDART00000033591	18	2	2	ATCACCAACCCACTGCTGGGGGA	5	+	604	780
ENSDARG00000003061	ENSDART00000033591	18	2	2	AGAATCACCAACCCACTGCTGGGGG	7	+	601	780
ENSDARG00000003061	ENSDART00000033591	18	2	2	ACCAACCCACTGCTGGGGGACGAG	6	+	607	780
ENSDARG00000003061	ENSDART00000033591	18	2	2	ACAGGCGCAGCTGCAGTGGCAGGA	6	+	456	780
ENSDARG00000003061	ENSDART00000033591	18	3	3	GTTTCCTCCAGTGGCTCTGTGGGT	6	+	669	780
ENSDARG00000003153	ENSDART00000023721	18	1	1	AAACCCCTCACCCTGGAGAGAAC	5	+	97	684
ENSDARG00000003153	ENSDART00000023721	18	1	1	CTAAACCCCTCACCCTGGAGAGAAC	7	+	95	684
ENSDARG00000003153	ENSDART00000023721	18	2	2	TTCTGCTACTTCAGCTGGGGACAAC	7	+	293	684
ENSDARG00000003153	ENSDART00000023721	18	2	2	ACATTCGGCACCAAGGAGCCGCT	5	+	148	684
ENSDARG00000003153	ENSDART00000100960	18	1	1	AAACCCCTCACCCTGGAGAGAAC	5	+	97	684
ENSDARG00000003153	ENSDART00000100960	18	1	1	CTAAACCCCTCACCCTGGAGAGAAC	7	+	95	684
ENSDARG00000003153	ENSDART00000100960	18	2	2	TTCTGCTACTTCAGCTGGGGACAAC	7	+	293	684
ENSDARG00000003153	ENSDART00000100960	18	2	2	ACATTCGGCACCAAGGAGCCGCT	5	+	148	684
ENSDARG00000003210	ENSDART00000022998	18	5	5	TGCGACTCCTAAAGCCGAGGCTGGA	7	-	258	2073
ENSDARG00000003210	ENSDART00000022998	18	5	5	CACTGCGACTCCTAAAGCCGAGGCT	7	-	261	2073
ENSDARG00000003210	ENSDART00000022998	18	14	14	ACCACCAGCAGGTTGATGATGAC	5	-	829	2073
ENSDARG00000003210	ENSDART00000022998	18	14	14	AGAACCACCAGCAGGTTGATGAT	5	-	832	2073
ENSDARG00000003210	ENSDART00000022998	18	16	16	GAAGGCCACATAGAAGACTGGTGC	6	-	1024	2073
ENSDARG00000003210	ENSDART00000022998	18	20	20	GACTGCGTCGGGTCGGCGTATTT	5	-	1484	2073
ENSDARG00000003210	ENSDART00000022998	18	22	22	TGCACCTGCAAATACGCAGATGCC	6	-	1739	2073
ENSDARG00000003210	ENSDART00000022998	18	22	22	GTCAAAGTCAGTGTCATGTGGAGCA	7	-	1713	2073
ENSDARG00000003210	ENSDART00000022998	18	22	22	ACCTGCAAATACGCAGATGCCTGT	6	-	1736	2073
ENSDARG00000003210	ENSDART00000022998	18	25	25	GTCTACGACCTCTGGTTTTGAAGGA	7	-	2049	2073
ENSDARG00000003210	ENSDART00000022998	18	25	25	TACGACCTCTGGTTTTGAAGGAGGG	7	-	2046	2073
ENSDARG00000003397	ENSDART00000020765	18	2	2	AACAAATAATAACTTGAATTGTAG	6	-	52	1200
ENSDARG00000003397	ENSDART00000020765	18	2	2	GTCAGCCCCAGTTGTAAGAGTAA	5	-	74	1200
ENSDARG00000003397	ENSDART00000020765	18	3	3	TGCCACGCAGGCCCGCAGGATGT	5	-	353	1200
ENSDARG00000003397	ENSDART00000020765	18	3	3	TGCAAAGGCAAATAAGGGAGGCTTT	7	-	452	1200
ENSDARG00000003397	ENSDART00000020765	18	3	3	TCCGTCAGAAATAAAATAAGCCTGT	7	-	786	1200
ENSDARG00000003397	ENSDART00000020765	18	3	3	TCCCACAACCGGAAGGCAGGAGAG	6	-	1183	1200
ENSDARG00000003397	ENSDART00000020765	18	3	3	GTTCACTTCTTCGATGAGTTTGCG	6	-	313	1200
ENSDARG00000003397	ENSDART00000020765	18	3	3	GACATCCCATAGGAGGCGATGTG	5	-	271	1200
ENSDARG00000003397	ENSDART00000020765	18	3	3	GAACACGCAGTGAGAGCCGCGAAC	6	-	247	1200
ENSDARG00000003397	ENSDART00000020765	18	3	3	ATCAGCAGCTAACAGATGCGCGGAG	7	-	726	1200
ENSDARG00000003397	ENSDART00000020765	18	3	3	AGCGCCAAATTGTTGGCTTTTAA	5	-	529	1200
ENSDARG00000003397	ENSDART00000020765	18	3	3	AAAGGCAAATAAGGGAGGCTTTC	5	-	451	1200
ENSDARG00000003397	ENSDART00000101758	18	1	1	CTCCTCCGCCGGTTATGAGGAAGCT	7	-	34	1161
ENSDARG00000003397	ENSDART00000101758	18	1	1	TCCTCCGCCGGTTATGAGGAAGCT	6	-	34	1161
ENSDARG00000003397	ENSDART00000101758	18	1	1	GCCTCCTCCGCCGGTTATGAGGA	5	-	38	1161
ENSDARG00000003397	ENSDART00000101758	18	1	1	AGCCTCCTCCGCCGGTTATGAGGA	6	-	38	1161
ENSDARG00000003397	ENSDART00000101758	18	2	2	TGCCACGCAGGCCCGCAGGATGT	5	-	314	1161
ENSDARG00000003397	ENSDART00000101758	18	2	2	TCCGTCAGAAATAAAATAAGCCTGT	7	-	747	1161
ENSDARG00000003397	ENSDART00000101758	18	2	2	TCCCACAACCGGAAGGCAGGAGAG	6	-	1144	1161
ENSDARG00000003397	ENSDART00000101758	18	2	2	TGCAAAGGCAAATAAGGGAGGCTTT	7	-	413	1161
ENSDARG00000003397	ENSDART00000101758	18	2	2	GTTCACTTCTTCGATGAGTTTGCG	6	-	274	1161
ENSDARG00000003397	ENSDART00000101758	18	2	2	GACATCCCATAGGAGGCGATGTG	5	-	232	1161
ENSDARG00000003397	ENSDART00000101758	18	2	2	GAACACGCAGTGAGAGCCGCGAAC	6	-	208	1161
ENSDARG00000003397	ENSDART00000101758	18	2	2	ATCAGCAGCTAACAGATGCGCGGAG	7	-	687	1161
ENSDARG00000003397	ENSDART00000101758	18	2	2	AGCGCCAAATTGTTGGCTTTTAA	5	-	490	1161
ENSDARG00000003397	ENSDART00000101758	18	2	2	AAAGGCAAATAAGGGAGGCTTTC	5	-	412	1161
ENSDARG00000003420	ENSDART00000021372	18	3	2	AGCAACTACCAGAAATGGGTGAGAC	7	+	142	1398
ENSDARG00000003420	ENSDART00000021372	18	5	4	GCCTTCAGACTCCATCTGGATTC	5	+	345	1398
ENSDARG00000003420	ENSDART00000021372	18	7	6	ATCATCCCCTGCATTGGATTGTCT	6	+	748	1398
ENSDARG00000003420	ENSDART00000021372	18	7	6	TTCCTCATCATCCCCTGCATTGGAT	7	+	742	1398
ENSDARG00000003420	ENSDART00000021372	18	8	7	TACATCACACGCCATGTGGTGAA	5	+	1210	1398
ENSDARG00000003420	ENSDART00000021372	18	8	7	ACATCACACGCCATGTGGTGAAGGA	7	+	1211	1398
ENSDARG00000003420	ENSDART00000021372	18	8	7	CTAGACTGCTCTGCATGCGTAGCC	6	+	1058	1398
ENSDARG00000003420	ENSDART00000021372	18	9	8	GTTCAAGACTGGAAGTTTGTGGCC	6	+	1255	1398
ENSDARG00000003420	ENSDART00000021372	18	9	8	CTACTCGGCTCTGCTCTGCTTTT	5	+	1324	1398
ENSDARG00000003420	ENSDART00000078620	18	1	1	AGCAACTACCAGAAATGGGTGAGAC	7	+	49	1464
ENSDARG00000003420	ENSDART00000078620	18	3	3	GCCTTCAGACTCCATCTGGATTC	5	+	252	1464
ENSDARG00000003420	ENSDART00000078620	18	5	5	ATCATCCCCTGCATTGGATTGTCT	6	+	655	1464
ENSDARG00000003420	ENSDART00000078620	18	5	5	TTCCTCATCATCCCCTGCATTGGAT	7	+	649	1464
ENSDARG00000003420	ENSDART00000078620	18	6	6	CTAGACTGCTCTGCATGCGTAGCC	6	+	965	1464
ENSDARG00000003420	ENSDART00000078620	18	6	6	ACATCACACGCCATGTGGTGAAGGA	7	+	1118	1464
ENSDARG00000003420	ENSDART00000078620	18	6	6	TACATCACACGCCATGTGGTGAA	5	+	1117	1464
ENSDARG00000003420	ENSDART00000078620	18	10	10	GTTCAAGACTGGAAGTTTGTGGCC	6	+	1345	1464
ENSDARG00000003420	ENSDART00000078620	18	10	10	CTACTCGGCTCTGCTCTGCTTTT	5	+	1414	1464
ENSDARG00000003420	ENSDART00000098810	18	1	1	AGCAACTACCAGAAATGGGTGAGAC	7	+	49	1470
ENSDARG00000003420	ENSDART00000098810	18	3	3	GCCTTCAGACTCCATCTGGATTC	5	+	252	1470
ENSDARG00000003420	ENSDART00000098810	18	5	5	TTCCTCATCATCCCCTGCATTGGAT	7	+	649	1470
ENSDARG00000003420	ENSDART00000098810	18	5	5	ATCATCCCCTGCATTGGATTGTCT	6	+	655	1470
ENSDARG00000003420	ENSDART00000098810	18	6	6	CTAGACTGCTCTGCATGCGTAGCC	6	+	965	1470
ENSDARG00000003420	ENSDART00000098810	18	6	6	ACATCACACGCCATGTGGTGAAGGA	7	+	1118	1470
ENSDARG00000003420	ENSDART00000098810	18	6	6	TACATCACACGCCATGTGGTGAA	5	+	1117	1470
ENSDARG00000003420	ENSDART00000098810	18	9	9	GCATGCAAAGTTTCAATTTGCTGAT	7	+	1317	1470
ENSDARG00000003420	ENSDART00000098810	18	10	10	GTTCAAGACTGGAAGTTTGTGGCC	6	+	1351	1470
ENSDARG00000003420	ENSDART00000098810	18	10	10	CTACTCGGCTCTGCTCTGCTTTT	5	+	1420	1470
ENSDARG00000003487	ENSDART00000025782	18	2	1	CTCTGCTGCAAGCTGTTCTGCCTGC	7	-	42	2460
ENSDARG00000003487	ENSDART00000025782	18	3	2	AGCCCAAGAGGATGGATCTGAAGAA	7	-	181	2460
ENSDARG00000003487	ENSDART00000025782	18	5	4	TTCTCCAGCTCCCAGCAGGGTGT	5	-	446	2460
ENSDARG00000003487	ENSDART00000025782	18	5	4	GACCTCCACTTCCTGGCTGAAGTC	6	-	478	2460
ENSDARG00000003487	ENSDART00000025782	18	8	7	CTCTTCAGAGTGTCTTTTGCTGGC	6	-	720	2460
ENSDARG00000003487	ENSDART00000025782	18	9	8	GGCAGCGGCGTCGGCAGCTTGATGT	7	-	905	2460
ENSDARG00000003487	ENSDART00000025782	18	9	8	CTCCACCCAGCTGAGCCTGATGC	5	-	846	2460
ENSDARG00000003487	ENSDART00000025782	18	9	8	CACTCCACCCAGCTGAGCCTGATGC	7	-	846	2460
ENSDARG00000003487	ENSDART00000025782	18	10	9	TTCACCACCTGCATGGCGGCAGAC	6	-	1005	2460
ENSDARG00000003487	ENSDART00000025782	18	10	9	GTTCACCACCTGCATGGCGGCAGAC	7	-	1005	2460
ENSDARG00000003487	ENSDART00000025782	18	10	9	AAAGTCTCCCAGCTGATGCTGTG	5	-	1034	2460
ENSDARG00000003487	ENSDART00000025782	18	11	10	GCACACGCCGGTAATGCAGCCGTA	6	-	1124	2460
ENSDARG00000003487	ENSDART00000025782	18	11	10	ACCTCCCCATGATTGTCGCCGAT	5	-	1207	2460
ENSDARG00000003487	ENSDART00000025782	18	11	10	GTAAACAGCACGCTTATAAGGGTCT	7	-	1161	2460
ENSDARG00000003487	ENSDART00000025782	18	11	10	CACCTCCCCATGATTGTCGCCGAT	6	-	1207	2460
ENSDARG00000003487	ENSDART00000025782	18	18	17	AGCCACTGCCATGTTTTTGAGTC	5	-	1997	2460
ENSDARG00000003487	ENSDART00000025782	18	18	17	AAAACCTTATCAGCATTCTGGAGCA	7	-	1904	2460
ENSDARG00000003487	ENSDART00000025782	18	19	18	TCCAGCAAAAGGTAGAAGGTGTT	5	-	2071	2460
ENSDARG00000003487	ENSDART00000025782	18	21	20	TGCTGCTGCCCCCTTTAGCCGCT	5	-	2294	2460
ENSDARG00000003487	ENSDART00000025782	18	21	20	TGCTGCCCCCTTTAGCCGCTTGT	5	-	2291	2460
ENSDARG00000003487	ENSDART00000100261	18	1	1	CTCTGCTGCAAGCTGTTCTGCCTGC	7	-	42	330
ENSDARG00000003487	ENSDART00000100261	18	2	2	AGCCCAAGAGGATGGATCTGAAGAA	7	-	181	330
ENSDARG00000003616	ENSDART00000019581	18	1	1	TTCCTCTTCCTCGTCGTCGAATTC	6	-	37	1581
ENSDARG00000003616	ENSDART00000019581	18	1	1	GCATTCCTCTTCCTCGTCGTCGAA	6	-	40	1581
ENSDARG00000003616	ENSDART00000019581	18	4	4	TCCTTCCTCTATGATTTTGGTGGT	6	-	568	1581
ENSDARG00000003616	ENSDART00000019581	18	6	6	TACTTCAACTTCACTTTTGAATCT	6	-	669	1581
ENSDARG00000003616	ENSDART00000019581	18	8	8	TTCTCCCCACAGTTGAAGCTGCA	5	-	826	1581
ENSDARG00000003616	ENSDART00000019581	18	8	8	CAATTCTCCCCACAGTTGAAGCT	5	-	829	1581
ENSDARG00000003616	ENSDART00000019581	18	10	10	AGACCCAGCAAAACTCTGCTTTG	5	-	1020	1581
ENSDARG00000003616	ENSDART00000019581	18	10	10	GACCCAGCAAAACTCTGCTTTGCA	6	-	1018	1581
ENSDARG00000003616	ENSDART00000019581	18	10	10	CCCAGCAAAACTCTGCTTTGCAGTT	7	-	1015	1581
ENSDARG00000003616	ENSDART00000019581	18	10	10	AGACCCAGCAAAACTCTGCTTTGCA	7	-	1018	1581
ENSDARG00000003616	ENSDART00000019581	18	10	10	ACAGACCCAGCAAAACTCTGCTTTG	7	-	1020	1581
ENSDARG00000003616	ENSDART00000019581	18	11	11	TCCTGCGCATCCCGTGCTGCCTTG	6	-	1110	1581
ENSDARG00000003616	ENSDART00000019581	18	12	12	ATCCACGACATGTTGTGCTGCTGCA	7	-	1253	1581
ENSDARG00000003616	ENSDART00000019581	18	13	13	GTATCCAGATAGAACCTCTGTGGCA	7	-	1419	1581
ENSDARG00000003795	ENSDART00000004692	18	1	1	TACACCTTCAGAGGGATGAGGTC	5	+	2	693
ENSDARG00000003795	ENSDART00000004692	18	3	3	AGAAACTACAAGCCAGAGTTTGAC	6	+	163	693
ENSDARG00000003795	ENSDART00000004692	18	7	7	CACAGCTGCAAGCTGAATGAGCA	5	+	616	693
ENSDARG00000003933	ENSDART00000018292	18	1	1	AGCTGCTGCGTCTGGATGAAGGC	5	-	43	1596
ENSDARG00000003933	ENSDART00000018292	18	4	4	CACCTCCACCACCTTGGTGATGTT	6	-	499	1596
ENSDARG00000003933	ENSDART00000018292	18	4	4	ACCTCCACCACCTTGGTGATGTT	5	-	499	1596
ENSDARG00000003933	ENSDART00000018292	18	5	5	ATCAGCGGCCTTGCGGATGAAGGA	6	-	739	1596
ENSDARG00000003933	ENSDART00000018292	18	5	5	CACATCAGCGGCCTTGCGGATGAA	6	-	742	1596
ENSDARG00000003933	ENSDART00000018292	18	6	6	AGAAACACCTTTTCCGTGGGGATTT	7	-	911	1596
ENSDARG00000003933	ENSDART00000018292	18	8	8	CTCTCACCATGTGCTGTGTGCGGAC	7	-	1135	1596
ENSDARG00000003933	ENSDART00000018292	18	8	8	CCCTCCGCACGTGTAGGACGAGGCT	7	-	1022	1596
ENSDARG00000003933	ENSDART00000018292	18	8	8	GGCTCCGTCCAGAACTGCATTGGCC	7	-	1056	1596
ENSDARG00000003933	ENSDART00000018292	18	9	9	GGCCTCGGCGGGGTCGGTGGAGAG	6	-	1222	1596
ENSDARG00000003933	ENSDART00000018292	18	9	9	GTCCTCAAACACCTGCCGATGAA	5	-	1181	1596
ENSDARG00000003933	ENSDART00000018292	18	9	9	GGCCTCCACTGCCCCGATGGCGAT	6	-	1246	1596
ENSDARG00000003933	ENSDART00000018292	18	9	9	CTCCACTGCCCCGATGGCGATGGC	6	-	1243	1596
ENSDARG00000003933	ENSDART00000018292	18	10	10	CTCGGCCCACACATCATTAGATGGG	7	-	1440	1596
ENSDARG00000003933	ENSDART00000018292	18	10	10	ACCGACATCCATGGCGAAGTTGAC	6	-	1480	1596
ENSDARG00000003933	ENSDART00000062651	18	2	1	AGCTGCTGCGTCTGGATGAAGGC	5	-	43	1596
ENSDARG00000003933	ENSDART00000062651	18	5	4	CACCTCCACCACCTTGGTGATGTT	6	-	499	1596
ENSDARG00000003933	ENSDART00000062651	18	5	4	ACCTCCACCACCTTGGTGATGTT	5	-	499	1596
ENSDARG00000003933	ENSDART00000062651	18	6	5	ATCAGCGGCCTTGCGGATGAAGGA	6	-	739	1596
ENSDARG00000003933	ENSDART00000062651	18	6	5	CACATCAGCGGCCTTGCGGATGAA	6	-	742	1596
ENSDARG00000003933	ENSDART00000062651	18	7	6	AGAAACACCTTTTCCGTGGGGATTT	7	-	911	1596
ENSDARG00000003933	ENSDART00000062651	18	9	8	CCCTCCGCACGTGTAGGACGAGGCT	7	-	1022	1596
ENSDARG00000003933	ENSDART00000062651	18	9	8	GGCTCCGTCCAGAACTGCATTGGCC	7	-	1056	1596
ENSDARG00000003933	ENSDART00000062651	18	9	8	CTCTCACCATGTGCTGTGTGCGGAC	7	-	1135	1596
ENSDARG00000003933	ENSDART00000062651	18	10	9	ACCCTCAAACAGCTGCCGGTGGA	5	-	1181	1596
ENSDARG00000003933	ENSDART00000062651	18	10	9	TCCCACAGCGACTGCATCTGAAGGG	7	-	1233	1596
ENSDARG00000003933	ENSDART00000062651	18	10	9	AACAGCTGCCGGTGGAAGGTGGC	5	-	1174	1596
ENSDARG00000003933	ENSDART00000062651	18	11	10	CTCGGCCCACACATCATTAGATGGG	7	-	1440	1596
ENSDARG00000003933	ENSDART00000062651	18	11	10	ACCGACATCCATGGCGAAGTTGAC	6	-	1480	1596
ENSDARG00000003969	ENSDART00000008310	18	3	2	AGCTGCTGCGTCCTGATGCCAAC	5	+	125	3651
ENSDARG00000003969	ENSDART00000008310	18	3	2	ACACACTGCTCACTATGGAGGTGTT	7	+	161	3651
ENSDARG00000003969	ENSDART00000008310	18	4	3	TTAGACTACGTTGTGGTGGGCAGTG	7	+	232	3651
ENSDARG00000003969	ENSDART00000008310	18	4	3	GCAGACGCATTGTGCCTGGGCAGTT	7	+	344	3651
ENSDARG00000003969	ENSDART00000008310	18	5	4	TGCCACAGAGAAACAGAAGTTGGT	6	+	408	3651
ENSDARG00000003969	ENSDART00000008310	18	6	5	AGCAGCAAACACACAGCAGACTTT	6	+	609	3651
ENSDARG00000003969	ENSDART00000008310	18	6	5	AGCAAACACACAGCAGACTTTGAC	6	+	612	3651
ENSDARG00000003969	ENSDART00000008310	18	6	5	GCAAACACACAGCAGACTTTGAC	5	+	613	3651
ENSDARG00000003969	ENSDART00000008310	18	7	6	CAATCCCACGCAGGAGAGTGAGTT	6	+	818	3651
ENSDARG00000003969	ENSDART00000008310	18	10	9	TTCTTCTGCCATGCCTTTGGAGGA	6	+	1128	3651
ENSDARG00000003969	ENSDART00000008310	18	10	9	GTTTTCTTCTGCCATGCCTTTGGA	6	+	1125	3651
ENSDARG00000003969	ENSDART00000008310	18	11	10	CCCCGCAGCTGTATGTGGCGTGT	5	+	1268	3651
ENSDARG00000003969	ENSDART00000008310	18	11	10	GAAGACACCCCGCAGCTGTATGT	5	+	1261	3651
ENSDARG00000003969	ENSDART00000008310	18	11	10	CACCCCGCAGCTGTATGTGGCGTG	6	+	1266	3651
ENSDARG00000003969	ENSDART00000008310	18	11	10	ACACCCCGCAGCTGTATGTGGCGTG	7	+	1265	3651
ENSDARG00000003969	ENSDART00000008310	18	11	10	CACCCCGCAGCTGTATGTGGCGTGT	7	+	1266	3651
ENSDARG00000003969	ENSDART00000008310	18	12	11	ACCGTCAGAAGACATGTTGAAGGT	6	+	1390	3651
ENSDARG00000003969	ENSDART00000008310	18	13	12	GTTCACAGATGAGTTTGATGCCTAC	7	+	1404	3651
ENSDARG00000003969	ENSDART00000008310	18	15	14	GAATACACAGAGAGGAAGGAGAT	5	+	1735	3651
ENSDARG00000003969	ENSDART00000008310	18	18	17	TCCACCAACACACTGAGGTAAAC	5	+	2281	3651
ENSDARG00000003969	ENSDART00000008310	18	19	18	GCAAGCAGCAGATGGCTGAGGTC	5	+	2453	3651
ENSDARG00000003969	ENSDART00000008310	18	19	18	CAAAGCCCAGCGCAAGCAGCAGAT	6	+	2442	3651
ENSDARG00000003969	ENSDART00000008310	18	19	18	GCCGTCTTCAACCAGGTTGCTTTC	6	+	2323	3651
ENSDARG00000003969	ENSDART00000008310	18	20	19	GGCAGCAGAAATGGCAGCAGCTTTC	7	+	2511	3651
ENSDARG00000003969	ENSDART00000008310	18	20	19	GGCAGCAGCTTTCTTGAATGAGAA	6	+	2523	3651
ENSDARG00000003969	ENSDART00000008310	18	21	20	TACTCAATCCACGCTCTGTTGGC	5	+	2750	3651
ENSDARG00000003969	ENSDART00000008310	18	22	21	AACTTCTCCGCAAGTGTGAAAAC	5	+	2936	3651
ENSDARG00000003969	ENSDART00000008310	18	22	21	GTTGACAGACCCCTGTGGAGGAC	5	+	2828	3651
ENSDARG00000003969	ENSDART00000008310	18	23	22	AACCAACTCATCATCTTTGCTGAC	6	+	3064	3651
ENSDARG00000003969	ENSDART00000008310	18	23	22	CAACTCATCATCTTTGCTGACGAT	6	+	3067	3651
ENSDARG00000003969	ENSDART00000008310	18	24	23	CCCCAAACACCAGCGATGATGTT	5	+	3185	3651
ENSDARG00000003969	ENSDART00000008310	18	24	23	CCCAAACACCAGCGATGATGTTGAT	7	+	3186	3651
ENSDARG00000003969	ENSDART00000008310	18	24	23	TCCCCCAAACACCAGCGATGATGTT	7	+	3183	3651
ENSDARG00000003969	ENSDART00000008310	18	24	23	CCCCCAAACACCAGCGATGATGTT	6	+	3184	3651
ENSDARG00000003969	ENSDART00000008310	18	24	23	AACACCAGCGATGATGTTGATGAG	6	+	3190	3651
ENSDARG00000003969	ENSDART00000008310	18	25	24	TACACCACACTATCTGGAGGCATTG	7	+	3364	3651
ENSDARG00000003969	ENSDART00000008310	18	25	24	ACACCACACTATCTGGAGGCATTG	6	+	3365	3651
ENSDARG00000003969	ENSDART00000008310	18	26	25	GTTTCCTCCTCTGTGTGGTCGAG	5	+	3462	3651
ENSDARG00000003994	ENSDART00000018685	18	2	2	GTCACCACCAATGACAGCAGACTAA	7	-	167	1566
ENSDARG00000003994	ENSDART00000018685	18	3	3	ACACCATTCTCTTGAGTCTTTGAT	6	-	438	1566
ENSDARG00000003994	ENSDART00000018685	18	4	4	TACGCCACAGGGAAGAGGAAGAC	5	-	889	1566
ENSDARG00000003994	ENSDART00000018685	18	4	4	GCATACGCCACAGGGAAGAGGAA	5	-	892	1566
ENSDARG00000003994	ENSDART00000018685	18	6	6	TTCCTCTTAGTGGAGGTTTTTCT	5	-	1243	1566
ENSDARG00000003994	ENSDART00000018685	18	6	6	AACAGCTACGAGAAGGCTGATTTG	6	-	1327	1566
ENSDARG00000003994	ENSDART00000018685	18	6	6	AACAGCTACGAGAAGGCTGATTT	5	-	1328	1566
ENSDARG00000003994	ENSDART00000026419	18	1	1	GTCACCACCAATGACAGCAGACTAA	7	-	20	1440
ENSDARG00000003994	ENSDART00000026419	18	1	1	ACACCATTCTCTTGAGTCTTTGAT	6	-	381	1440
ENSDARG00000003994	ENSDART00000026419	18	1	1	TACTCCGGCGGTCGAGGGTGGCGTC	7	-	211	1440
ENSDARG00000003994	ENSDART00000026419	18	3	3	GCATACGCCACAGGGAAGAGGAA	5	-	847	1440
ENSDARG00000003994	ENSDART00000026419	18	3	3	TACGCCACAGGGAAGAGGAAGAC	5	-	844	1440
ENSDARG00000003994	ENSDART00000026419	18	5	5	AACAGCTACGAGAAGGCTGATTT	5	-	1283	1440
ENSDARG00000003994	ENSDART00000026419	18	5	5	AACAGCTACGAGAAGGCTGATTTG	6	-	1282	1440
ENSDARG00000003994	ENSDART00000026419	18	5	5	TTCCTCTTAGTGGAGGTTTTTCT	5	-	1198	1440
ENSDARG00000004040	ENSDART00000018659	18	1	1	CACACCTGCCGGACCCGACGGTGAG	7	+	78	1434
ENSDARG00000004040	ENSDART00000018659	18	1	1	AAACGCTTAGGGTTTGTGGTGGTC	6	+	19	1434
ENSDARG00000004040	ENSDART00000018659	18	1	1	AAACGCTTAGGGTTTGTGGTGGT	5	+	19	1434
ENSDARG00000004040	ENSDART00000018659	18	1	1	GGCGTCAAAACGCTTAGGGTTTGTG	7	+	12	1434
ENSDARG00000004040	ENSDART00000018659	18	4	4	GCCAACACCGCCAGCTGAGGAGGAA	7	+	183	1434
ENSDARG00000004040	ENSDART00000018659	18	4	4	CAAGCCAACACCGCCAGCTGAGGAG	7	+	180	1434
ENSDARG00000004040	ENSDART00000018659	18	4	4	CAACACCGCCAGCTGAGGAGGAAAC	7	+	185	1434
ENSDARG00000004040	ENSDART00000018659	18	4	4	CAACACCGCCAGCTGAGGAGGAA	5	+	185	1434
ENSDARG00000004040	ENSDART00000018659	18	4	4	AGCCAACACCGCCAGCTGAGGAG	5	+	182	1434
ENSDARG00000004040	ENSDART00000018659	18	4	4	TTCTGCAAATGAGCGTTTGGGAG	5	+	294	1434
ENSDARG00000004040	ENSDART00000018659	18	4	4	AACACCGCCAGCTGAGGAGGAAAC	6	+	186	1434
ENSDARG00000004040	ENSDART00000018659	18	4	4	AGATTCTGCAAATGAGCGTTTGGG	6	+	291	1434
ENSDARG00000004040	ENSDART00000018659	18	6	6	GCCAACAAAATCTATGAGGAGGAT	6	+	469	1434
ENSDARG00000004040	ENSDART00000018659	18	6	6	AACAAAATCTATGAGGAGGATGAC	6	+	472	1434
ENSDARG00000004040	ENSDART00000018659	18	8	8	GACCTAGTCCTCGATTTGATGAA	5	+	695	1434
ENSDARG00000004040	ENSDART00000018659	18	8	8	CTAGTCCTCGATTTGATGAAGAG	5	+	698	1434
ENSDARG00000004040	ENSDART00000018659	18	9	9	ACCATCACACCTGAAGAAGGAGTG	6	+	1009	1434
ENSDARG00000004040	ENSDART00000018659	18	11	11	GACAACACCAAAACAGAAGCTGCC	6	+	1147	1434
ENSDARG00000004040	ENSDART00000018659	18	11	11	AGAAGCTGCCAAAATGCAGAAGGA	6	+	1161	1434
ENSDARG00000004040	ENSDART00000018659	18	11	11	AAAAGCAGCAGATGATGATGACAAC	7	+	1128	1434
ENSDARG00000004040	ENSDART00000018659	18	12	12	AAAAACACAACAAGGAAGGCAAC	5	+	1298	1434
ENSDARG00000004040	ENSDART00000018659	18	12	12	AAAAAACACAACAAGGAAGGCAAC	6	+	1297	1434
ENSDARG00000004040	ENSDART00000098744	18	1	1	CACACCTGCCGGACCCGACGGTGAG	7	+	78	1434
ENSDARG00000004040	ENSDART00000098744	18	1	1	AAACGCTTAGGGTTTGTGGTGGTC	6	+	19	1434
ENSDARG00000004040	ENSDART00000098744	18	1	1	AAACGCTTAGGGTTTGTGGTGGT	5	+	19	1434
ENSDARG00000004040	ENSDART00000098744	18	1	1	GGCGTCAAAACGCTTAGGGTTTGTG	7	+	12	1434
ENSDARG00000004040	ENSDART00000098744	18	4	4	GCCAACACCGCCAGCTGAGGAGGAA	7	+	183	1434
ENSDARG00000004040	ENSDART00000098744	18	4	4	TTCTGCAAATGAGCGTTTGGGAG	5	+	294	1434
ENSDARG00000004040	ENSDART00000098744	18	4	4	CAAGCCAACACCGCCAGCTGAGGAG	7	+	180	1434
ENSDARG00000004040	ENSDART00000098744	18	4	4	CAACACCGCCAGCTGAGGAGGAAAC	7	+	185	1434
ENSDARG00000004040	ENSDART00000098744	18	4	4	CAACACCGCCAGCTGAGGAGGAA	5	+	185	1434
ENSDARG00000004040	ENSDART00000098744	18	4	4	AGCCAACACCGCCAGCTGAGGAG	5	+	182	1434
ENSDARG00000004040	ENSDART00000098744	18	4	4	AGATTCTGCAAATGAGCGTTTGGG	6	+	291	1434
ENSDARG00000004040	ENSDART00000098744	18	4	4	AACACCGCCAGCTGAGGAGGAAAC	6	+	186	1434
ENSDARG00000004040	ENSDART00000098744	18	5	5	AACAAAATCTATGAGGAGGATGAC	6	+	472	1434
ENSDARG00000004040	ENSDART00000098744	18	5	5	GCCAACAAAATCTATGAGGAGGAT	6	+	469	1434
ENSDARG00000004040	ENSDART00000098744	18	7	7	CTAGTCCTCGATTTGATGAAGAG	5	+	698	1434
ENSDARG00000004040	ENSDART00000098744	18	7	7	GACCTAGTCCTCGATTTGATGAA	5	+	695	1434
ENSDARG00000004040	ENSDART00000098744	18	8	8	ACCATCACACCTGAAGAAGGAGTG	6	+	1009	1434
ENSDARG00000004040	ENSDART00000098744	18	10	10	GACAACACCAAAACAGAAGCTGCC	6	+	1147	1434
ENSDARG00000004040	ENSDART00000098744	18	10	10	AAAAGCAGCAGATGATGATGACAAC	7	+	1128	1434
ENSDARG00000004040	ENSDART00000098744	18	10	10	AGAAGCTGCCAAAATGCAGAAGGA	6	+	1161	1434
ENSDARG00000004040	ENSDART00000098744	18	11	11	AAAAACACAACAAGGAAGGCAAC	5	+	1298	1434
ENSDARG00000004040	ENSDART00000098744	18	11	11	AAAAAACACAACAAGGAAGGCAAC	6	+	1297	1434
ENSDARG00000004492	ENSDART00000027772	18	1	1	CTCTTCCTCTTCCTGCCGCCGCC	5	-	28	1077
ENSDARG00000004492	ENSDART00000027772	18	3	3	ACAATCAGATACGTGTTGGGGAA	5	-	307	1077
ENSDARG00000004492	ENSDART00000027772	18	6	6	AACATCATCAGTTCCGGCTGAGAT	6	-	520	1077
ENSDARG00000004492	ENSDART00000027772	18	7	7	GCACTCACATTGATGAAGCTGAC	5	-	694	1077
ENSDARG00000004492	ENSDART00000027772	18	8	8	CTCCTCCCATTTCTGAATGAGGT	5	-	818	1077
ENSDARG00000004492	ENSDART00000027772	18	8	8	TTCTCCTCCCATTTCTGAATGAGGT	7	-	818	1077
ENSDARG00000004492	ENSDART00000027772	18	9	9	ATCGTCATCTTTGCTGAAGTGGTG	6	-	1057	1077
ENSDARG00000004492	ENSDART00000027772	18	9	9	TCCTTCAACATGTGCTTCTGTTGGA	7	-	890	1077
ENSDARG00000004492	ENSDART00000027772	18	9	9	GTCGTCATCGTCATCTTTGCTGAA	6	-	1063	1077
ENSDARG00000004492	ENSDART00000027772	18	9	9	GTCATCGTCATCTTTGCTGAAGTG	6	-	1060	1077
ENSDARG00000004492	ENSDART00000098278	18	1	1	CTCTTCCTCTTCCTGCCGCCGCC	5	-	28	1095
ENSDARG00000004492	ENSDART00000098278	18	3	3	ACAATCAGATACGTGTTGGGGAA	5	-	307	1095
ENSDARG00000004492	ENSDART00000098278	18	6	6	AACATCATCAGTTCCGGCTGAGAT	6	-	535	1095
ENSDARG00000004492	ENSDART00000098278	18	7	7	GCACTCACATTGATGAAGCTGAC	5	-	712	1095
ENSDARG00000004492	ENSDART00000098278	18	8	8	TTCTCCTCCCATTTCTGAATGAGGT	7	-	836	1095
ENSDARG00000004492	ENSDART00000098278	18	8	8	CTCCTCCCATTTCTGAATGAGGT	5	-	836	1095
ENSDARG00000004492	ENSDART00000098278	18	9	9	GTCATCGTCATCTTTGCTGAAGTG	6	-	1078	1095
ENSDARG00000004492	ENSDART00000098278	18	9	9	GTCGTCATCGTCATCTTTGCTGAA	6	-	1081	1095
ENSDARG00000004492	ENSDART00000098278	18	9	9	TCCTTCAACATGTGCTTCTGTTGGA	7	-	908	1095
ENSDARG00000004492	ENSDART00000098278	18	9	9	ATCGTCATCTTTGCTGAAGTGGTG	6	-	1075	1095
ENSDARG00000004529	ENSDART00000006628	18	2	2	ACCAGCAGCTTGTTGTCTGAGCT	5	-	169	432
ENSDARG00000004529	ENSDART00000006628	18	4	4	TTATCCCTCAAGGTTTTGTTGTA	5	-	376	432
ENSDARG00000004823	ENSDART00000005145	18	6	6	AAAACCAAAACAGGGAAGATGGC	5	+	652	1446
ENSDARG00000004823	ENSDART00000005145	18	6	6	AACTGCTTCAACTAGGAGCAGAT	5	+	620	1446
ENSDARG00000004823	ENSDART00000005145	18	8	8	CTCTCAGGCATTATGGTGGTGAGTT	7	+	886	1446
ENSDARG00000004823	ENSDART00000005145	18	8	8	CTCTCAGGCATTATGGTGGTGAG	5	+	886	1446
ENSDARG00000004823	ENSDART00000005145	18	8	8	AACTTCTGCTGCACGGTCTGAATCT	7	+	854	1446
ENSDARG00000004823	ENSDART00000005145	18	13	13	AGCAAAAGCCAACAAGAGGTTTGC	6	+	1353	1446
ENSDARG00000004823	ENSDART00000005145	18	13	13	AAAAAAATCTGCTATTTTTGAGAT	6	+	1438	1446
ENSDARG00000004823	ENSDART00000005145	18	13	13	GCAAAAGCCAACAAGAGGTTTGC	5	+	1354	1446
ENSDARG00000004896	ENSDART00000027791	18	1	1	AAAAGCAGACTGCTGAAGGGAAC	5	+	136	2520
ENSDARG00000004896	ENSDART00000027791	18	1	1	TCCCCAGCCGGCTACCTTTGCTGTG	7	+	35	2520
ENSDARG00000004896	ENSDART00000027791	18	1	1	GTATTCAAATCCCCAGCCGGCTAC	6	+	26	2520
ENSDARG00000004896	ENSDART00000027791	18	2	2	CTCATCACAGGCTTGTGTCGGTTTC	7	+	310	2520
ENSDARG00000004896	ENSDART00000027791	18	2	2	CCCTTCCCCGTGGCCGAGGTGGAA	6	+	361	2520
ENSDARG00000004896	ENSDART00000027791	18	2	2	AGACCCTTCCCCGTGGCCGAGGTG	6	+	358	2520
ENSDARG00000004896	ENSDART00000027791	18	3	3	GCAAAACTCAGGAGGCTGTTGGA	5	+	514	2520
ENSDARG00000004896	ENSDART00000027791	18	4	4	CGCAAACTCAGACCGGATGATGAC	6	+	703	2520
ENSDARG00000004896	ENSDART00000027791	18	5	5	GGCAGCTGCTATGCCTGAGGCAGCT	7	+	843	2520
ENSDARG00000004896	ENSDART00000027791	18	5	5	GAAGGCAGCTGCTATGCCTGAGGC	6	+	840	2520
ENSDARG00000004896	ENSDART00000027791	18	7	7	TTCACCGCATAGCCCTGGGGGGAG	6	+	1196	2520
ENSDARG00000004896	ENSDART00000027791	18	8	8	TCCTGCTGCCGCCCTGCTGGAGGT	6	+	1371	2520
ENSDARG00000004896	ENSDART00000027791	18	8	8	AAACAATCCTGTGTTTTTATTGGAT	7	+	1311	2520
ENSDARG00000004896	ENSDART00000027791	18	11	11	AGAGGCGCCCACTGAGCAGCATGC	6	+	1773	2520
ENSDARG00000004896	ENSDART00000027791	18	12	12	GAATACAGACAGTAAGGTGGAGGAT	7	+	1803	2520
ENSDARG00000004896	ENSDART00000027791	18	12	12	GAATACAGACAGTAAGGTGGAGGA	6	+	1803	2520
ENSDARG00000004896	ENSDART00000027791	18	13	13	GGCTGCGCAGCAATGCTAAGACGTA	7	+	2087	2520
ENSDARG00000004896	ENSDART00000027791	18	13	13	TACCTCCTCAATGATGGTGAGAT	5	+	2110	2520
ENSDARG00000004896	ENSDART00000027791	18	14	14	AAATCACTCTGAGAGGACTGGTGC	6	+	2282	2520
ENSDARG00000004896	ENSDART00000027791	18	15	15	GAACGCTGCCTTTGATGGAGGATTT	7	+	2466	2520
ENSDARG00000004896	ENSDART00000027791	18	15	15	ACCATCCACAGGTTCTAAGCAAAC	6	+	2504	2520
ENSDARG00000004896	ENSDART00000028806	18	1	1	TCCCCAGCCGGCTACCTTTGCTGTG	7	+	35	2520
ENSDARG00000004896	ENSDART00000028806	18	1	1	GTATTCAAATCCCCAGCCGGCTAC	6	+	26	2520
ENSDARG00000004896	ENSDART00000028806	18	1	1	AAAAGCAGACTGCTGAAGGGAAC	5	+	136	2520
ENSDARG00000004896	ENSDART00000028806	18	2	2	AGACCCTTCCCCGTGGCCGAGGTG	6	+	358	2520
ENSDARG00000004896	ENSDART00000028806	18	2	2	CCCTTCCCCGTGGCCGAGGTGGAA	6	+	361	2520
ENSDARG00000004896	ENSDART00000028806	18	2	2	CTCATCACAGGCTTGTGTCGGTTTC	7	+	310	2520
ENSDARG00000004896	ENSDART00000028806	18	3	3	GCAAAACTCAGGAGGCTGTTGGA	5	+	514	2520
ENSDARG00000004896	ENSDART00000028806	18	4	4	CGCAAACTCAGACCGGATGATGAC	6	+	703	2520
ENSDARG00000004896	ENSDART00000028806	18	5	5	GAAGGCAGCTGCTATGCCTGAGGC	6	+	840	2520
ENSDARG00000004896	ENSDART00000028806	18	5	5	GGCAGCTGCTATGCCTGAGGCAGCT	7	+	843	2520
ENSDARG00000004896	ENSDART00000028806	18	7	7	TTCACCGCATAGCCCTGGGGGGAG	6	+	1196	2520
ENSDARG00000004896	ENSDART00000028806	18	8	8	TCCTGCTGCCGCCCTGCTGGAGGT	6	+	1371	2520
ENSDARG00000004896	ENSDART00000028806	18	8	8	AAACAATCCTGTGTTTTTATTGGAT	7	+	1311	2520
ENSDARG00000004896	ENSDART00000028806	18	12	12	AGAGGCGCCCACTGAGCAGCATGC	6	+	1773	2520
ENSDARG00000004896	ENSDART00000028806	18	13	13	GAATACAGACAGTAAGGTGGAGGAT	7	+	1803	2520
ENSDARG00000004896	ENSDART00000028806	18	13	13	GAATACAGACAGTAAGGTGGAGGA	6	+	1803	2520
ENSDARG00000004896	ENSDART00000028806	18	14	14	GGCTGCGCAGCAATGCTAAGACGTA	7	+	2087	2520
ENSDARG00000004896	ENSDART00000028806	18	14	14	TACCTCCTCAATGATGGTGAGAT	5	+	2110	2520
ENSDARG00000004896	ENSDART00000028806	18	15	15	AAATCACTCTGAGAGGACTGGTGC	6	+	2282	2520
ENSDARG00000004896	ENSDART00000028806	18	16	16	GAACGCTGCCTTTGATGGAGGATTT	7	+	2466	2520
ENSDARG00000004896	ENSDART00000028806	18	16	16	ACCATCCACAGGTTCTAAGCAAAC	6	+	2504	2520
ENSDARG00000005115	ENSDART00000005405	18	2	1	TTCGACTACGACCACGAGGCTTTT	6	+	142	945
ENSDARG00000005115	ENSDART00000005405	18	2	1	TACGACCACGAGGCTTTTTTGGGAC	7	+	148	945
ENSDARG00000005115	ENSDART00000005405	18	2	1	TACGACCACGAGGCTTTTTTGGGA	6	+	148	945
ENSDARG00000005115	ENSDART00000005405	18	2	1	TACGACCACGAGGCTTTTTTGGG	5	+	148	945
ENSDARG00000005115	ENSDART00000005405	18	2	1	GACTACGACCACGAGGCTTTTTTG	6	+	145	945
ENSDARG00000005115	ENSDART00000005405	18	2	1	GACTACGACCACGAGGCTTTTTT	5	+	145	945
ENSDARG00000005115	ENSDART00000005405	18	4	3	TTCTTCACCCAGAGGAGTTTGAC	5	+	545	945
ENSDARG00000005115	ENSDART00000005405	18	6	5	AGACTCGTCTGAACCAGAGTGGGTG	7	+	675	945
ENSDARG00000005115	ENSDART00000005405	18	6	5	TACGACCACGCAGAGGCGGAGGCC	6	+	796	945
ENSDARG00000005115	ENSDART00000005405	18	6	5	TACGACCACGCAGAGGCGGAGGC	5	+	796	945
ENSDARG00000005115	ENSDART00000005405	18	7	6	CACAAAGCAGGAAATTGTGGATAA	6	+	864	945
ENSDARG00000005161	ENSDART00000020914	18	2	2	AAAAACCTCATCAATGAAGAAGTT	6	+	175	1659
ENSDARG00000005161	ENSDART00000020914	18	3	3	GGCAAAGTCTCGAGGCGTGGAGGCG	7	+	219	1659
ENSDARG00000005161	ENSDART00000020914	18	4	4	AAACACTCCTATACATGTGGACGGG	7	+	327	1659
ENSDARG00000005161	ENSDART00000020914	18	5	5	AAATCCATCACGGATGTGGTTAA	5	+	445	1659
ENSDARG00000005161	ENSDART00000020914	18	6	6	AAAGGCGGCCCGCGGGTCTGGTTTG	7	+	532	1659
ENSDARG00000005161	ENSDART00000020914	18	6	6	AAAGGCGGCCCGCGGGTCTGGTTT	6	+	532	1659
ENSDARG00000005161	ENSDART00000020914	18	7	7	TGCCAAAGAGTGGTTTCTGCAGGC	6	+	678	1659
ENSDARG00000005161	ENSDART00000020914	18	7	7	GAAACCATCACAAACGCTGAATCT	6	+	655	1659
ENSDARG00000005161	ENSDART00000020914	18	12	12	ATCAACTTCTTCCAGGCGGAGAC	5	+	988	1659
ENSDARG00000005161	ENSDART00000020914	18	13	13	CACGACTAAAGGCACGCGGGTGAA	6	+	1098	1659
ENSDARG00000005161	ENSDART00000020914	18	15	15	GGCTCAAACTGAGGCGCTGATGAA	6	+	1296	1659
ENSDARG00000005161	ENSDART00000020914	18	15	15	GAAAACAACAGAAGAGGCGAAGAA	6	+	1323	1659
ENSDARG00000005176	ENSDART00000022593	18	2	1	TCCGGCTCCTAAAAGAAGGGGTG	5	+	458	870
ENSDARG00000005176	ENSDART00000022593	18	2	1	TACTTCAACAGGATTGGGTTTAC	5	+	25	870
ENSDARG00000005176	ENSDART00000022593	18	2	1	GGCTCCTAAAAGAAGGGGTGAGGTG	7	+	461	870
ENSDARG00000005176	ENSDART00000022593	18	2	1	GGCTCCTAAAAGAAGGGGTGAGGT	6	+	461	870
ENSDARG00000005176	ENSDART00000022593	18	2	1	CTCCTAAAAGAAGGGGTGAGGTG	5	+	463	870
ENSDARG00000005176	ENSDART00000022593	18	2	1	CGCACCATCCACATGCTGCATGT	5	+	82	870
ENSDARG00000005176	ENSDART00000022593	18	2	1	AGCCACAGCCTCCCGGAGTATTC	5	+	437	870
ENSDARG00000005176	ENSDART00000022593	18	2	1	ACCTACAACCCAGAGGACGACTCT	6	+	736	870
ENSDARG00000005176	ENSDART00000022593	18	2	1	ACACCACACTAGGCTCTAAGGTGTT	7	+	266	870
ENSDARG00000005353	ENSDART00000006913	18	1	1	AACTCAGGCGACTGAAGGATTTTGC	7	-	22	1437
ENSDARG00000005353	ENSDART00000006913	18	1	1	ACAGGCGACTGCAGTATGTGCAGCT	7	-	91	1437
ENSDARG00000005353	ENSDART00000006913	18	1	1	GGCGACTGCAGTATGTGCAGCTGAA	7	-	88	1437
ENSDARG00000005353	ENSDART00000006913	18	2	2	GGCACCACACCATCAAGATGGGTCT	7	-	401	1437
ENSDARG00000005353	ENSDART00000006913	18	2	2	TTCAGCAGAGACTCTTGGTTGGGA	6	-	459	1437
ENSDARG00000005353	ENSDART00000006913	18	2	2	TTCAGCAGAGACTCTTGGTTGGGAA	7	-	458	1437
ENSDARG00000005353	ENSDART00000006913	18	2	2	GCACCACACCATCAAGATGGGTCT	6	-	401	1437
ENSDARG00000005353	ENSDART00000006913	18	2	2	GAAAAACACAAAGGTGTGCATGT	5	-	584	1437
ENSDARG00000005353	ENSDART00000006913	18	2	2	CACCACACCATCAAGATGGGTCTTG	7	-	399	1437
ENSDARG00000005353	ENSDART00000006913	18	2	2	CACCACACCATCAAGATGGGTCT	5	-	401	1437
ENSDARG00000005353	ENSDART00000006913	18	2	2	CAATGCTTATCTCGAAGGTGGCGCT	7	-	914	1437
ENSDARG00000005353	ENSDART00000006913	18	2	2	ACACAATGCTTATCTCGAAGGTGGC	7	-	917	1437
ENSDARG00000005353	ENSDART00000006913	18	3	3	GAAGTCTTCCTCGCTCTGCAGAG	5	-	1280	1437
ENSDARG00000005353	ENSDART00000006913	18	3	3	AGAGGCAACTTGCAGATGCGGCA	5	-	1261	1437
ENSDARG00000005353	ENSDART00000006913	18	3	3	GTCTTCCTCGCTCTGCAGAGGCA	5	-	1277	1437
ENSDARG00000005353	ENSDART00000098512	18	1	1	GGCGACTGCAGTATGTGCAGCTGAA	7	-	232	3546
ENSDARG00000005353	ENSDART00000098512	18	1	1	GGCACCACACCATCAAGATGGGTCT	7	-	1745	3546
ENSDARG00000005353	ENSDART00000098512	18	1	1	GCCTTCTTCGCAGCGGCTGCATTT	6	-	532	3546
ENSDARG00000005353	ENSDART00000098512	18	1	1	GCACCACACCATCAAGATGGGTCT	6	-	1745	3546
ENSDARG00000005353	ENSDART00000098512	18	1	1	GAAGTCTTCCTCGCTCTGCAGAG	5	-	2801	3546
ENSDARG00000005353	ENSDART00000098512	18	1	1	GAAGCCTTCTTCGCAGCGGCTGCA	6	-	535	3546
ENSDARG00000005353	ENSDART00000098512	18	1	1	GTCATCGACGTGGCCTGGAGATGTG	7	-	84	3546
ENSDARG00000005353	ENSDART00000098512	18	1	1	GTCTTCCTCGCTCTGCAGAGGCA	5	-	2798	3546
ENSDARG00000005353	ENSDART00000098512	18	1	1	TACTCCAGAGGGATCCTCTGCGTTG	7	-	1173	3546
ENSDARG00000005353	ENSDART00000098512	18	1	1	TGCTCCGGCTTGTCAGGGTGCTTTG	7	-	1073	3546
ENSDARG00000005353	ENSDART00000098512	18	1	1	TTCAGCAGAGACTCTTGGTTGGGA	6	-	1803	3546
ENSDARG00000005353	ENSDART00000098512	18	1	1	TTCAGCAGAGACTCTTGGTTGGGAA	7	-	1802	3546
ENSDARG00000005353	ENSDART00000098512	18	1	1	TTCTTCGCAGCGGCTGCATTTGCG	6	-	529	3546
ENSDARG00000005353	ENSDART00000098512	18	1	1	TTCTTCTCCCACGTGTCTTGGGC	5	-	927	3546
ENSDARG00000005353	ENSDART00000098512	18	1	1	TTCTTCTCCCACGTGTCTTGGGCA	6	-	926	3546
ENSDARG00000005353	ENSDART00000098512	18	1	1	GAAAAACACAAAGGTGTGCATGT	5	-	1928	3546
ENSDARG00000005353	ENSDART00000098512	18	1	1	CGCCTATACATGTCGTTATGGGCG	6	-	957	3546
ENSDARG00000005353	ENSDART00000098512	18	1	1	CGCAGCGGCTGCATTTGCGTGTCT	6	-	524	3546
ENSDARG00000005353	ENSDART00000098512	18	1	1	AACTCAGGCGACTGAAGGATTTTGC	7	-	166	3546
ENSDARG00000005353	ENSDART00000098512	18	1	1	AACTGCTTCCCTCCATTTAGACTTG	7	-	3131	3546
ENSDARG00000005353	ENSDART00000098512	18	1	1	ACACAATGCTTATCTCGAAGGTGGC	7	-	2261	3546
ENSDARG00000005353	ENSDART00000098512	18	1	1	ACACGCCGCACATTTGACGACTTT	6	-	3004	3546
ENSDARG00000005353	ENSDART00000098512	18	1	1	ACAGGCGACTGCAGTATGTGCAGCT	7	-	235	3546
ENSDARG00000005353	ENSDART00000098512	18	1	1	ACCTTCTTCCATTGTTGATGTAGTT	7	-	1570	3546
ENSDARG00000005353	ENSDART00000098512	18	1	1	AGACACGCCGCACATTTGACGAC	5	-	3007	3546
ENSDARG00000005353	ENSDART00000098512	18	1	1	AGAGGCAACTTGCAGATGCGGCA	5	-	2782	3546
ENSDARG00000005353	ENSDART00000098512	18	1	1	CACCACACCATCAAGATGGGTCTTG	7	-	1743	3546
ENSDARG00000005353	ENSDART00000098512	18	1	1	CACGCCGCACATTTGACGACTTT	5	-	3004	3546
ENSDARG00000005353	ENSDART00000098512	18	1	1	AGAGTCACAATGAGTCTGCCGGA	5	-	1388	3546
ENSDARG00000005353	ENSDART00000098512	18	1	1	CAAGACCCATTGACGTTTGAGCC	5	-	3165	3546
ENSDARG00000005353	ENSDART00000098512	18	1	1	CAATGCTTATCTCGAAGGTGGCGCT	7	-	2258	3546
ENSDARG00000005353	ENSDART00000098512	18	1	1	CACCAAGTCGTGCTTAGAGTGGAAC	7	-	3036	3546
ENSDARG00000005353	ENSDART00000098512	18	1	1	CACCACACCATCAAGATGGGTCT	5	-	1745	3546
ENSDARG00000005353	ENSDART00000098512	18	2	2	TACCTCATCACTTTGTGTGGGGC	5	-	3392	3546
ENSDARG00000005353	ENSDART00000098512	18	2	2	TACCTCATCACTTTGTGTGGGGCT	6	-	3391	3546
ENSDARG00000005355	ENSDART00000014292	18	1	1	AGCTCATCCAGAAGCTGGTGGCGCA	7	+	71	1287
ENSDARG00000005355	ENSDART00000014292	18	2	2	GTTCTCAAACCAGGGAAGGATTT	5	+	505	1287
ENSDARG00000005355	ENSDART00000014292	18	2	2	GGCTTCCTCCGGGTGTGGTGCGGCT	7	+	1196	1287
ENSDARG00000005355	ENSDART00000014292	18	2	2	GCAAAACACATCCATCGGGGAAGTC	7	+	989	1287
ENSDARG00000005355	ENSDART00000014292	18	2	2	GAAAGCCCATGAGGCGGTCGGCGGA	7	+	621	1287
ENSDARG00000005355	ENSDART00000014292	18	2	2	CGCCACTCCAACCTGCTGGAGCT	5	+	256	1287
ENSDARG00000005355	ENSDART00000014292	18	2	2	CACTCCAACCTGCTGGAGCTGAA	5	+	259	1287
ENSDARG00000005355	ENSDART00000014292	18	2	2	CAAAACACATCCATCGGGGAAGTC	6	+	990	1287
ENSDARG00000005355	ENSDART00000014292	18	2	2	AGCTGCTTCTGAAGGCCTTTGGA	5	+	455	1287
ENSDARG00000005468	ENSDART00000018163	18	1	1	GGCTTCAGCATTCCTCTGCTTCT	5	-	653	1839
ENSDARG00000005468	ENSDART00000018163	18	1	1	GTCCGCGCCCTCGTAGTTGACGCA	6	-	145	1839
ENSDARG00000005468	ENSDART00000018163	18	1	1	TCCGTCTTCTAATCTGGGCAGCC	5	-	365	1839
ENSDARG00000005468	ENSDART00000018163	18	1	1	TGCATCACATGTGTCCGCTTGAGCT	7	-	200	1839
ENSDARG00000005468	ENSDART00000018163	18	1	1	TGCGCCGTCTGGGTCAGGTGATGCT	7	-	1185	1839
ENSDARG00000005468	ENSDART00000018163	18	1	1	TGCGTCTGCGTACTCTGGGTTGTG	6	-	1160	1839
ENSDARG00000005468	ENSDART00000018163	18	1	1	TGCGTCTGCGTACTCTGGGTTGTGT	7	-	1159	1839
ENSDARG00000005468	ENSDART00000018163	18	1	1	TGCTGCTGCCAGCAGACGGTTCT	5	-	1497	1839
ENSDARG00000005468	ENSDART00000018163	18	1	1	GGCATCTTCGGCAGGTCGCAGAG	5	-	79	1839
ENSDARG00000005468	ENSDART00000018163	18	1	1	GCAGCCAGATAGGGTGTGCAGGG	5	-	749	1839
ENSDARG00000005468	ENSDART00000018163	18	1	1	GAAGGCCCACGGCACGTTGGAGCC	6	-	1762	1839
ENSDARG00000005468	ENSDART00000018163	18	1	1	AAACCCTTCCCACCAGGCCGTGGTC	7	-	799	1839
ENSDARG00000005468	ENSDART00000018163	18	1	1	ACCAAAGTCCTCCTCGCAGTAGGG	6	-	414	1839
ENSDARG00000005468	ENSDART00000018163	18	1	1	AGCTGCCGCGCGGTGTCGATGAG	5	-	181	1839
ENSDARG00000005468	ENSDART00000018163	18	1	1	ATCTTCGGCAGGTCGCAGAGGTA	5	-	76	1839
ENSDARG00000005468	ENSDART00000018163	18	1	1	CACCACTGCCGCCTGGAAGATGCC	6	-	51	1839
ENSDARG00000005468	ENSDART00000018163	18	1	1	CACTGCCGCCTGGAAGATGCCTGC	6	-	48	1839
ENSDARG00000005468	ENSDART00000018163	18	1	1	CGCGCCCTCGTAGTTGACGCAGCC	6	-	142	1839
ENSDARG00000005468	ENSDART00000018163	18	1	1	CTCCTCGCAGTAGGGCTCTGCCTAC	7	-	404	1839
ENSDARG00000005842	ENSDART00000019571	18	1	1	AGCAGCAAAATGGGTGTTGAGGGG	6	+	1	681
ENSDARG00000005842	ENSDART00000019571	18	1	1	AGCAGCAAAATGGGTGTTGAGGG	5	+	1	681
ENSDARG00000005842	ENSDART00000019571	18	5	5	CACTTCGGCTCTTCCAGCATGGGGT	7	+	431	681
ENSDARG00000005842	ENSDART00000019571	18	7	7	AACTTCACATTATTGGAGGAGTG	5	+	581	681
ENSDARG00000005842	ENSDART00000019571	18	7	7	AACTCCAAACTTCACATTATTGGAG	7	+	574	681
ENSDARG00000005942	ENSDART00000027938	18	1	1	AGACCCTCCAGAGTCTGTGGATTGC	7	+	222	2787
ENSDARG00000005942	ENSDART00000027938	18	1	1	AGACCCTCCAGAGTCTGTGGATTG	6	+	222	2787
ENSDARG00000005942	ENSDART00000027938	18	2	2	GACCTCCTCTATCTGCTTTGGTG	5	+	455	2787
ENSDARG00000005942	ENSDART00000027938	18	2	2	GACCTCCTCTATCTGCTTTGGTGGG	7	+	455	2787
ENSDARG00000005942	ENSDART00000027938	18	3	3	CGCGTCAGCCCAACGTTCTGTCTCT	7	+	968	2787
ENSDARG00000005942	ENSDART00000027938	18	3	3	CACGGCTAAGATCATTGTAGTGTTC	7	+	837	2787
ENSDARG00000005942	ENSDART00000027938	18	3	3	TCCAGCGCATAGTGCAGACGGTGCA	7	+	806	2787
ENSDARG00000005942	ENSDART00000027938	18	3	3	ACCTACTCCGATGTGTCGCAGTT	5	+	1195	2787
ENSDARG00000005942	ENSDART00000027938	18	3	3	AAATACGGCATTAAGAGGTTTAA	5	+	709	2787
ENSDARG00000005942	ENSDART00000027938	18	3	3	ACATACAACGTCTATAAGGCTGT	5	+	1225	2787
ENSDARG00000005942	ENSDART00000027938	18	3	3	GTACCATCCCAAGTGATGAGAAC	5	+	605	2787
ENSDARG00000005942	ENSDART00000027938	18	3	3	TACCTACTCCGATGTGTCGCAGTT	6	+	1194	2787
ENSDARG00000005942	ENSDART00000027938	18	4	4	GCCTCACACCGGAGAGGAGTTGTT	6	+	1389	2787
ENSDARG00000005942	ENSDART00000027938	18	4	4	TGCCTCACACCGGAGAGGAGTTG	5	+	1388	2787
ENSDARG00000005942	ENSDART00000027938	18	4	4	GCCTCACACCGGAGAGGAGTTGTTC	7	+	1389	2787
ENSDARG00000005942	ENSDART00000027938	18	4	4	TGCCTCACACCGGAGAGGAGTTGTT	7	+	1388	2787
ENSDARG00000005942	ENSDART00000027938	18	5	5	GTTTCAGGCACCACGCTCTGTGTGC	7	+	1575	2787
ENSDARG00000005942	ENSDART00000027938	18	5	5	GAACCAGTCTGTTGCTTTGACTGC	6	+	1645	2787
ENSDARG00000005942	ENSDART00000027938	18	5	5	GCACCACGCTCTGTGTGCAGTGAAC	7	+	1582	2787
ENSDARG00000005942	ENSDART00000027938	18	6	6	TCCAACAGATGCACGAGGCTGTA	5	+	1698	2787
ENSDARG00000005942	ENSDART00000027938	18	6	6	TGCATCTTAATACACCTTTGGTGAA	7	+	1880	2787
ENSDARG00000005942	ENSDART00000027938	18	6	6	TGCCAAAGCAGCCGCGGCGGCGTC	6	+	2127	2787
ENSDARG00000005942	ENSDART00000027938	18	6	6	TGCCAAAGCAGCCGCGGCGGCGTCT	7	+	2127	2787
ENSDARG00000005942	ENSDART00000027938	18	6	6	ACCTTCGGCATGCTGGTGTTTTT	5	+	2482	2787
ENSDARG00000005942	ENSDART00000027938	18	6	6	TTCCTCAAAAGAATGACGTTGAC	5	+	2189	2787
ENSDARG00000005942	ENSDART00000027938	18	6	6	GTCCAATGCCAATCATGACGAGTGT	7	+	1743	2787
ENSDARG00000005942	ENSDART00000027938	18	6	6	GTAGGCTGCACTGCGTGGTTGATTC	7	+	2269	2787
ENSDARG00000005942	ENSDART00000027938	18	6	6	GTAGGCTGCACTGCGTGGTTGAT	5	+	2269	2787
ENSDARG00000005942	ENSDART00000027938	18	6	6	ACCTTCGGCATGCTGGTGTTTTTT	6	+	2482	2787
ENSDARG00000005942	ENSDART00000027938	18	6	6	AGCAGCCGCGGCGGCGTCTGAGCA	6	+	2133	2787
ENSDARG00000005942	ENSDART00000027938	18	6	6	CAAAGCTGCCAAAGCAGCCGCGGCG	7	+	2121	2787
ENSDARG00000005942	ENSDART00000027938	18	6	6	CACTTCAACGAGGGTAAGAGTGT	5	+	2458	2787
ENSDARG00000005942	ENSDART00000027938	18	6	6	CGCAACCACCAGCAGCTCTGGTAAC	7	+	2733	2787
ENSDARG00000005942	ENSDART00000027938	18	6	6	CGCCAAAGCTGCCAAAGCAGCCGCG	7	+	2118	2787
ENSDARG00000005942	ENSDART00000027938	18	6	6	CTCATCCTCTCTTCGCTAATGGGCA	7	+	2041	2787
ENSDARG00000005942	ENSDART00000027938	18	6	6	GCAACCACCAGCAGCTCTGGTAAC	6	+	2734	2787
ENSDARG00000005942	ENSDART00000027938	18	6	6	GCCAAAGCAGCCGCGGCGGCGTC	5	+	2128	2787
ENSDARG00000005942	ENSDART00000027938	18	6	6	GCCAAAGCAGCCGCGGCGGCGTCT	6	+	2128	2787
ENSDARG00000005972	ENSDART00000019818	18	2	2	TTCGACCTCGAGGAGGAGGGTGCA	6	+	112	1608
ENSDARG00000005972	ENSDART00000019818	18	2	2	TTCGACCTCGAGGAGGAGGGTGC	5	+	112	1608
ENSDARG00000005972	ENSDART00000019818	18	2	2	GCCTTCGACCTCGAGGAGGAGGG	5	+	109	1608
ENSDARG00000005972	ENSDART00000019818	18	2	2	GCCTTCGACCTCGAGGAGGAGGGT	6	+	109	1608
ENSDARG00000005972	ENSDART00000019818	18	3	3	CTATGCCCCCGCTTGCATTTGGT	5	+	457	1608
ENSDARG00000005972	ENSDART00000019818	18	3	3	AAACTACTCACTAATGTGTTGGA	5	+	589	1608
ENSDARG00000005972	ENSDART00000019818	18	3	3	AAACTACTCACTAATGTGTTGGAA	6	+	589	1608
ENSDARG00000005972	ENSDART00000019818	18	3	3	TTCAACCTCACCATGTCTGATTC	5	+	727	1608
ENSDARG00000005972	ENSDART00000019818	18	3	3	GTCAGCAGAAGAGGAGAGGGTTGT	6	+	345	1608
ENSDARG00000005972	ENSDART00000019818	18	3	3	GCCGGCACAGCAGATGGGAGGTGAC	7	+	414	1608
ENSDARG00000005972	ENSDART00000019818	18	3	3	GCCGGCACAGCAGATGGGAGGTG	5	+	414	1608
ENSDARG00000005972	ENSDART00000019818	18	3	3	GCAGTCAGCAGAAGAGGAGAGGGT	6	+	342	1608
ENSDARG00000005972	ENSDART00000019818	18	3	3	CCCTCCGGCTGCTGTTTTTGCTTTC	7	+	512	1608
ENSDARG00000005972	ENSDART00000019818	18	3	3	CACAGCAGATGGGAGGTGACTTG	5	+	419	1608
ENSDARG00000005972	ENSDART00000019818	18	3	3	CGCTTCAGAAGGAGGCAGGCGCG	5	+	563	1608
ENSDARG00000005972	ENSDART00000019818	18	4	4	CTCCACAAACTTCGGCTGATTGC	5	+	766	1608
ENSDARG00000005972	ENSDART00000019818	18	4	4	GTCTCCACAAACTTCGGCTGATTGC	7	+	764	1608
ENSDARG00000005972	ENSDART00000019818	18	4	4	GTCTCCACAAACTTCGGCTGATTG	6	+	764	1608
ENSDARG00000005972	ENSDART00000019818	18	4	4	AGACACCTCCTAATGCTGAAAAC	5	+	799	1608
ENSDARG00000005972	ENSDART00000019818	18	7	7	TACCTCCTCTGAAGGATGTGAAGGA	7	+	1106	1608
ENSDARG00000005972	ENSDART00000019818	18	8	8	AGAGACGCAGTACTCATCTGATGAA	7	+	1329	1608
ENSDARG00000005972	ENSDART00000019818	18	8	8	CAATGCTGCTGGGCTGTTGATGGC	6	+	1278	1608
ENSDARG00000005972	ENSDART00000019818	18	9	9	CAAATCCTCTAGACGAGATGACGGA	7	+	1430	1608
ENSDARG00000005972	ENSDART00000099780	18	1	1	CTATGCCCCCGCTTGCATTTGGT	5	+	328	1383
ENSDARG00000005972	ENSDART00000099780	18	1	1	GCAGTCAGCAGAAGAGGAGAGGGT	6	+	213	1383
ENSDARG00000005972	ENSDART00000099780	18	1	1	GCCGGCACAGCAGATGGGAGGTG	5	+	285	1383
ENSDARG00000005972	ENSDART00000099780	18	1	1	GCCGGCACAGCAGATGGGAGGTGAC	7	+	285	1383
ENSDARG00000005972	ENSDART00000099780	18	1	1	TTCAACCTCACCATGTCTGATTC	5	+	598	1383
ENSDARG00000005972	ENSDART00000099780	18	1	1	CCCTCCGGCTGCTGTTTTTGCTTTC	7	+	383	1383
ENSDARG00000005972	ENSDART00000099780	18	1	1	CACAGCAGATGGGAGGTGACTTG	5	+	290	1383
ENSDARG00000005972	ENSDART00000099780	18	1	1	AAACTACTCACTAATGTGTTGGA	5	+	460	1383
ENSDARG00000005972	ENSDART00000099780	18	1	1	CGCTTCAGAAGGAGGCAGGCGCG	5	+	434	1383
ENSDARG00000005972	ENSDART00000099780	18	1	1	GTCAGCAGAAGAGGAGAGGGTTGT	6	+	216	1383
ENSDARG00000005972	ENSDART00000099780	18	1	1	AAACTACTCACTAATGTGTTGGAA	6	+	460	1383
ENSDARG00000005972	ENSDART00000099780	18	4	4	AGACACCTCCTAATGCTGAAAAC	5	+	679	1383
ENSDARG00000005972	ENSDART00000099780	18	7	7	TACCTCCTCTGAAGGATGTGAAGGA	7	+	986	1383
ENSDARG00000005972	ENSDART00000099780	18	8	8	CAATGCTGCTGGGCTGTTGATGGC	6	+	1158	1383
ENSDARG00000005972	ENSDART00000099780	18	8	8	AGAGACGCAGTACTCATCTGATGAA	7	+	1209	1383
ENSDARG00000005972	ENSDART00000099780	18	9	9	CAAATCCTCTAGACGAGATGACGGA	7	+	1310	1383
ENSDARG00000006025	ENSDART00000014726	18	1	1	GTCACCTGCTTTAGTGTGCTGGA	5	-	136	720
ENSDARG00000006025	ENSDART00000014726	18	1	1	TGCTCCCTCAGCTGAGGGAGAGGGG	7	-	93	720
ENSDARG00000006025	ENSDART00000014726	18	2	2	TCCTCCGACACCCAGGATTTTGCG	6	-	235	720
ENSDARG00000006025	ENSDART00000014726	18	2	2	TCCTCCGACACCCAGGATTTTGC	5	-	236	720
ENSDARG00000006025	ENSDART00000014726	18	2	2	TCCGACACCCAGGATTTTGCGTGT	6	-	232	720
ENSDARG00000006025	ENSDART00000014726	18	2	2	TTCATCAGAGGCGGATGAGGTTTAG	7	-	170	720
ENSDARG00000006025	ENSDART00000014726	18	2	2	TTCTTCATCAGAGGCGGATGAGGT	6	-	174	720
ENSDARG00000006025	ENSDART00000014726	18	2	2	TTCTTCATCAGAGGCGGATGAGGTT	7	-	173	720
ENSDARG00000006025	ENSDART00000014726	18	5	5	TACAACCTCATACAGCTGGTTAG	5	-	413	720
ENSDARG00000006025	ENSDART00000014726	18	7	7	GCCTGCGTCCCAGATGGTAGTAGTA	7	-	694	720
ENSDARG00000006025	ENSDART00000014726	18	7	7	TGCGTCCCAGATGGTAGTAGTAGGA	7	-	691	720
ENSDARG00000006025	ENSDART00000014726	18	7	7	AGCTCCACCAGAGTGACGGAGGT	5	-	601	720
ENSDARG00000006025	ENSDART00000099384	18	1	1	GTCACCTGCTTTAGTGTGCTGGA	5	-	136	504
ENSDARG00000006025	ENSDART00000099384	18	1	1	TGCTCCCTCAGCTGAGGGAGAGGGG	7	-	93	504
ENSDARG00000006025	ENSDART00000099384	18	2	2	TTCTTCATCAGAGGCGGATGAGGT	6	-	174	504
ENSDARG00000006025	ENSDART00000099384	18	2	2	TTCTTCATCAGAGGCGGATGAGGTT	7	-	173	504
ENSDARG00000006025	ENSDART00000099384	18	2	2	TCCGACACCCAGGATTTTGCGTGT	6	-	232	504
ENSDARG00000006025	ENSDART00000099384	18	2	2	TCCTCCGACACCCAGGATTTTGC	5	-	236	504
ENSDARG00000006025	ENSDART00000099384	18	2	2	TCCTCCGACACCCAGGATTTTGCG	6	-	235	504
ENSDARG00000006025	ENSDART00000099384	18	2	2	TTCATCAGAGGCGGATGAGGTTTAG	7	-	170	504
ENSDARG00000006025	ENSDART00000099384	18	4	4	TGCGTCCCAGATGGTAGTAGTAGGA	7	-	475	504
ENSDARG00000006025	ENSDART00000099384	18	4	4	GCCTGCGTCCCAGATGGTAGTAGTA	7	-	478	504
ENSDARG00000006025	ENSDART00000099384	18	4	4	AGCTCCACCAGAGTGACGGAGGT	5	-	385	504
ENSDARG00000006372	ENSDART00000087645	18	2	2	TTACAATACTCAGCCAGGAGCCTTT	7	-	385	1656
ENSDARG00000006372	ENSDART00000087645	18	2	2	TACCAAGGCATTTTGTAGGATTC	5	-	1519	1656
ENSDARG00000006372	ENSDART00000087645	18	2	2	TACAAACTCAATCCAGAAGATGGC	6	-	1462	1656
ENSDARG00000006372	ENSDART00000087645	18	2	2	GTCCCATCCTTTAGTGTTAGGTA	5	-	311	1656
ENSDARG00000006372	ENSDART00000087645	18	2	2	ATCTCCAAATAACCTTTTGAGGCA	6	-	1076	1656
ENSDARG00000006372	ENSDART00000087645	18	2	2	ATCTCCAAATAACCTTTTGAGGC	5	-	1077	1656
ENSDARG00000006372	ENSDART00000087645	18	2	2	AACTCAATCCAGAAGATGGCGCT	5	-	1459	1656
ENSDARG00000006372	ENSDART00000087645	18	2	2	AACTACAACATCTACTGAGTGATAG	7	-	1545	1656
ENSDARG00000006372	ENSDART00000087645	18	2	2	AAAGGCGCAACCAAGATTTTGCC	5	-	154	1656
ENSDARG00000006372	ENSDART00000087645	18	2	2	AAAAGCAGCAGCTATTTCTGCTGTT	7	-	1044	1656
ENSDARG00000007180	ENSDART00000007797	18	1	1	GGCGCCGCCGGGTCATGCGCAAAC	6	+	299	1035
ENSDARG00000007180	ENSDART00000007797	18	1	1	CTCTACTTCCTGTTTATGGTGGGAG	7	+	340	1035
ENSDARG00000007180	ENSDART00000007797	18	1	1	CGCTTCAGCCGGCTGCAGGTGGT	5	+	127	1035
ENSDARG00000007180	ENSDART00000007797	18	1	1	CGCAGCACACTGACGGACGATGAT	6	+	196	1035
ENSDARG00000007180	ENSDART00000007797	18	2	2	GACTCCATCGACTGGATGAGTCT	5	+	506	1035
ENSDARG00000007180	ENSDART00000007797	18	5	5	TACATCGTCAGGTTTAAGGTGCG	5	+	880	1035
ENSDARG00000007180	ENSDART00000007797	18	6	6	GGCATCATCCTGCTGGAGGGTGAG	6	+	923	1035
ENSDARG00000007180	ENSDART00000007797	18	6	6	GCATCATCCTGCTGGAGGGTGAGAC	7	+	924	1035
ENSDARG00000007180	ENSDART00000007797	18	6	6	GCATCATCCTGCTGGAGGGTGAG	5	+	924	1035
ENSDARG00000007180	ENSDART00000007797	18	6	6	ACCGGCATCATCCTGCTGGAGGG	5	+	920	1035
ENSDARG00000007180	ENSDART00000007797	18	7	7	GTCATCAGAGCAGAGCTGCTGAA	5	+	968	1035
ENSDARG00000007383	ENSDART00000021192	18	1	1	GTTGGCAAAGAACAGAGAAGACGCC	7	-	306	969
ENSDARG00000007383	ENSDART00000021192	18	1	1	GTTTCCAGAGCCGTGCTGTTAAC	5	-	202	969
ENSDARG00000007383	ENSDART00000021192	18	1	1	TACGCCAAAATGAAGCCGATGAG	5	-	64	969
ENSDARG00000007383	ENSDART00000021192	18	1	1	TCCCAATAACAGATATGTGAAGTA	6	-	85	969
ENSDARG00000007383	ENSDART00000021192	18	1	1	TTAAAACTCTTTCTAAGAAGGTTTC	7	-	220	969
ENSDARG00000007383	ENSDART00000021192	18	1	1	GTTAACGCAGCTCAGGTTGAGGAA	6	-	184	969
ENSDARG00000007383	ENSDART00000021192	18	1	1	GTTAACGCAGCTCAGGTTGAGGA	5	-	185	969
ENSDARG00000007383	ENSDART00000021192	18	2	2	ACCGGCGTCTGAGAGTGGCGTCGTG	7	-	360	969
ENSDARG00000007383	ENSDART00000021192	18	2	2	TGCTGCAGACCGGCCCGCCGCTGGC	7	-	497	969
ENSDARG00000007383	ENSDART00000021192	18	2	2	AGAAACAGCAGGACGATGAAGTG	5	-	541	969
ENSDARG00000007383	ENSDART00000021192	18	2	2	AGCGACGGCACCACGAAGAAGCA	5	-	574	969
ENSDARG00000007383	ENSDART00000021192	18	2	2	GACGGCACCACGAAGAAGCAGAG	5	-	571	969
ENSDARG00000007383	ENSDART00000021192	18	3	3	CAATCCCACAAACAGGTAGACTGT	6	-	742	969
ENSDARG00000007383	ENSDART00000021192	18	3	3	TTCCTCGCAGCTCGGCAGGTGGA	5	-	833	969
ENSDARG00000007461	ENSDART00000014617	18	3	3	TTCAGCTGCAAGAAGATTTGATGAA	7	+	386	3030
ENSDARG00000007461	ENSDART00000014617	18	4	4	GTTTTCCACATCCGGCTGGAGGA	5	+	541	3030
ENSDARG00000007461	ENSDART00000014617	18	11	11	GTTTCAGGCACATATGGGAGACGAG	7	+	942	3030
ENSDARG00000007461	ENSDART00000014617	18	12	12	ACAGCCTCCTGTTCAGGCTGAGCT	6	+	984	3030
ENSDARG00000007461	ENSDART00000014617	18	12	12	CACAGCCTCCTGTTCAGGCTGAGCT	7	+	983	3030
ENSDARG00000007461	ENSDART00000014617	18	15	15	TACATCCACGACTTGTCTGATTT	5	+	1261	3030
ENSDARG00000007461	ENSDART00000014617	18	15	15	CTCATCAGAGGCAGGCGAAGTATTC	7	+	1154	3030
ENSDARG00000007461	ENSDART00000014617	18	23	23	AAACTCTACTTTCGGGGCTTGGAG	6	+	1642	3030
ENSDARG00000007461	ENSDART00000014617	18	25	25	CTAGACGGCCCCCTGTATGAGAA	5	+	1999	3030
ENSDARG00000007461	ENSDART00000014617	18	26	26	AGACCCACACCAGTGAGGATGGTAA	7	+	2105	3030
ENSDARG00000007461	ENSDART00000014617	18	26	26	AGAGACCCACACCAGTGAGGATGGT	7	+	2103	3030
ENSDARG00000007461	ENSDART00000014617	18	26	26	AGACCCACACCAGTGAGGATGGT	5	+	2105	3030
ENSDARG00000007461	ENSDART00000014617	18	26	26	ACCCACACCAGTGAGGATGGTAA	5	+	2107	3030
ENSDARG00000007461	ENSDART00000014617	18	26	26	GACCCACACCAGTGAGGATGGTAA	6	+	2106	3030
ENSDARG00000007461	ENSDART00000014617	18	27	27	GCATCCGACGATTGGTGGGAGGGC	6	+	2227	3030
ENSDARG00000007461	ENSDART00000014617	18	27	27	GCATCCGACGATTGGTGGGAGGG	5	+	2227	3030
ENSDARG00000007461	ENSDART00000014617	18	28	28	ACAGCCCGCGGGACATGCTGAGGG	6	+	2438	3030
ENSDARG00000007461	ENSDART00000014617	18	28	28	ACAGCCCGCGGGACATGCTGAGGGG	7	+	2438	3030
ENSDARG00000007461	ENSDART00000014617	18	29	29	CCCAAACCCATGGTGCCGGTGCC	5	+	2950	3030
ENSDARG00000007461	ENSDART00000014617	18	29	29	ACACGCCCCAGACGTGGTGCTGGA	6	+	2724	3030
ENSDARG00000007461	ENSDART00000014617	18	29	29	TGCCCAAAACTGGAGCGGCGCAGCA	7	+	2969	3030
ENSDARG00000007461	ENSDART00000014617	18	29	29	TGCCAAACACGCCCCAGACGTGGTG	7	+	2718	3030
ENSDARG00000007461	ENSDART00000014617	18	29	29	CTCCACGGCCTCCTGCTGCGGCC	5	+	2809	3030
ENSDARG00000007461	ENSDART00000014617	18	29	29	GGCCCAAACCCATGGTGCCGGTGCC	7	+	2948	3030
ENSDARG00000007461	ENSDART00000014617	18	29	29	GCCCAAACCCATGGTGCCGGTGCC	6	+	2949	3030
ENSDARG00000007461	ENSDART00000014617	18	29	29	GCCCAAAACTGGAGCGGCGCAGCA	6	+	2970	3030
ENSDARG00000007461	ENSDART00000014617	18	29	29	CACGGCCTCCTGCTGCGGCCTGC	5	+	2812	3030
ENSDARG00000007461	ENSDART00000014617	18	29	29	GACAAATCCTGCACCATGTGAGGAT	7	+	3022	3030
ENSDARG00000007461	ENSDART00000014617	18	29	29	CACGCCCCAGACGTGGTGCTGGA	5	+	2725	3030
ENSDARG00000007461	ENSDART00000014617	18	29	29	AGCACCTTCAAGCCTGCGGTGGCG	6	+	2887	3030
ENSDARG00000007461	ENSDART00000014617	18	29	29	AGCACCTTCAAGCCTGCGGTGGC	5	+	2887	3030
ENSDARG00000007461	ENSDART00000014617	18	29	29	GCCAAACACGCCCCAGACGTGGTG	6	+	2719	3030
ENSDARG00000007461	ENSDART00000088908	18	1	1	GTTTTCCACATCCGGCTGGAGGA	5	+	118	2781
ENSDARG00000007461	ENSDART00000088908	18	8	8	GTTTCAGGCACATATGGGAGACGAG	7	+	519	2781
ENSDARG00000007461	ENSDART00000088908	18	9	9	ACAGCCTCCTGTTCAGGCTGAGCT	6	+	561	2781
ENSDARG00000007461	ENSDART00000088908	18	9	9	CACAGCCTCCTGTTCAGGCTGAGCT	7	+	560	2781
ENSDARG00000007461	ENSDART00000088908	18	12	12	CTCATCAGAGGCAGGCGAAGTATTC	7	+	731	2781
ENSDARG00000007461	ENSDART00000088908	18	12	12	TACATCCACGACTTGTCTGATTT	5	+	838	2781
ENSDARG00000007461	ENSDART00000088908	18	21	21	AAACTCTACTTTCGGGGCTTGGAG	6	+	1255	2781
ENSDARG00000007461	ENSDART00000088908	18	23	23	CTAGACGGCCCCCTGTATGAGAA	5	+	1612	2781
ENSDARG00000007461	ENSDART00000088908	18	24	24	GACCCACACCAGTGAGGATGGTAA	6	+	1719	2781
ENSDARG00000007461	ENSDART00000088908	18	24	24	ACCCACACCAGTGAGGATGGTAA	5	+	1720	2781
ENSDARG00000007461	ENSDART00000088908	18	24	24	AGACCCACACCAGTGAGGATGGT	5	+	1718	2781
ENSDARG00000007461	ENSDART00000088908	18	24	24	AGAGACCCACACCAGTGAGGATGGT	7	+	1716	2781
ENSDARG00000007461	ENSDART00000088908	18	24	24	AGACCCACACCAGTGAGGATGGTAA	7	+	1718	2781
ENSDARG00000007461	ENSDART00000088908	18	25	25	GCATCCGACGATTGGTGGGAGGGC	6	+	1840	2781
ENSDARG00000007461	ENSDART00000088908	18	25	25	GCATCCGACGATTGGTGGGAGGG	5	+	1840	2781
ENSDARG00000007461	ENSDART00000088908	18	26	26	CTCTCCGACAGACAGCAGACTGC	5	+	2016	2781
ENSDARG00000007461	ENSDART00000088908	18	26	26	ACAGACAGCAGACTGCCTGATGC	5	+	2023	2781
ENSDARG00000007461	ENSDART00000088908	18	26	26	GACAGCAGACTGCCTGATGCCTAC	6	+	2026	2781
ENSDARG00000007461	ENSDART00000088908	18	27	27	ACAGCCCGCGGGACATGCTGAGGG	6	+	2189	2781
ENSDARG00000007461	ENSDART00000088908	18	27	27	ACAGCCCGCGGGACATGCTGAGGGG	7	+	2189	2781
ENSDARG00000007461	ENSDART00000088908	18	28	28	GCCCAAACCCATGGTGCCGGTGCC	6	+	2700	2781
ENSDARG00000007461	ENSDART00000088908	18	28	28	GGCCCAAACCCATGGTGCCGGTGCC	7	+	2699	2781
ENSDARG00000007461	ENSDART00000088908	18	28	28	TGCCCAAAACTGGAGCGGCGCAGCA	7	+	2720	2781
ENSDARG00000007461	ENSDART00000088908	18	28	28	ACACGCCCCAGACGTGGTGCTGGA	6	+	2475	2781
ENSDARG00000007461	ENSDART00000088908	18	28	28	TGCCAAACACGCCCCAGACGTGGTG	7	+	2469	2781
ENSDARG00000007461	ENSDART00000088908	18	28	28	GCCCAAAACTGGAGCGGCGCAGCA	6	+	2721	2781
ENSDARG00000007461	ENSDART00000088908	18	28	28	GCCAAACACGCCCCAGACGTGGTG	6	+	2470	2781
ENSDARG00000007461	ENSDART00000088908	18	28	28	AGCACCTTCAAGCCTGCGGTGGC	5	+	2638	2781
ENSDARG00000007461	ENSDART00000088908	18	28	28	AGCACCTTCAAGCCTGCGGTGGCG	6	+	2638	2781
ENSDARG00000007461	ENSDART00000088908	18	28	28	CACGCCCCAGACGTGGTGCTGGA	5	+	2476	2781
ENSDARG00000007461	ENSDART00000088908	18	28	28	CACGGCCTCCTGCTGCGGCCTGC	5	+	2563	2781
ENSDARG00000007461	ENSDART00000088908	18	28	28	CTCCACGGCCTCCTGCTGCGGCC	5	+	2560	2781
ENSDARG00000007461	ENSDART00000088908	18	28	28	GACAAATCCTGCACCATGTGAGGAT	7	+	2773	2781
ENSDARG00000007461	ENSDART00000088908	18	28	28	CCCAAACCCATGGTGCCGGTGCC	5	+	2701	2781
ENSDARG00000007480	ENSDART00000004533	18	4	4	TGCTCACCCTTTTGTGTAGGTGGG	6	-	546	1503
ENSDARG00000007480	ENSDART00000004533	18	6	6	CTCTTCATCCGACTCGAAGCAGTC	6	-	748	1503
ENSDARG00000007480	ENSDART00000004533	18	6	6	AGAAACTTCAGCAGGTTGATTTT	5	-	691	1503
ENSDARG00000007480	ENSDART00000004533	18	8	8	CTCTTCCCAGTTGGCGCGGAGGTT	6	-	952	1503
ENSDARG00000007480	ENSDART00000004533	18	8	8	GCCAGCCACAGATAGTTGTAGAC	5	-	928	1503
ENSDARG00000007480	ENSDART00000004533	18	8	8	AACCTCTTCCCAGTTGGCGCGGAG	6	-	955	1503
ENSDARG00000007480	ENSDART00000004533	18	9	9	CCCATCTGCACGCATTGTGGCAGTG	7	-	1092	1503
ENSDARG00000007480	ENSDART00000004533	18	11	11	CTCATCCACTCCGTCAGGAGTCTGT	7	-	1338	1503
ENSDARG00000007480	ENSDART00000004533	18	11	11	ACAAACAGCGGCTCCGAAGGGTAC	6	-	1314	1503
ENSDARG00000007714	ENSDART00000017798	18	1	1	GTCCACGCCGCCCATATGGTTTGTG	7	+	21	573
ENSDARG00000007714	ENSDART00000017798	18	1	1	CGCCGCCCATATGGTTTGTGGATTC	7	+	26	573
ENSDARG00000007714	ENSDART00000017798	18	1	1	CGCCGCCCATATGGTTTGTGGAT	5	+	26	573
ENSDARG00000007714	ENSDART00000017798	18	1	1	CACGCCGCCCATATGGTTTGTGGAT	7	+	24	573
ENSDARG00000007714	ENSDART00000017798	18	2	2	CCCTCAGCATCCAGATGTGGAGAT	6	+	168	573
ENSDARG00000007714	ENSDART00000017798	18	2	2	TTCAGCTCCTGCAGCAGCTGAAGAG	7	+	110	573
ENSDARG00000007714	ENSDART00000017798	18	2	2	TCCCTCAGCATCCAGATGTGGAGAT	7	+	167	573
ENSDARG00000007714	ENSDART00000017798	18	2	2	TCCCTCAGCATCCAGATGTGGAG	5	+	167	573
ENSDARG00000007714	ENSDART00000017798	18	2	2	GTTTTCAGCTCCTGCAGCAGCTGAA	7	+	107	573
ENSDARG00000007714	ENSDART00000017798	18	2	2	AGCTCCTGCAGCAGCTGAAGAGGCT	7	+	113	573
ENSDARG00000007714	ENSDART00000017798	18	2	2	GCATCCAGATGTGGAGATGCTGGA	6	+	174	573
ENSDARG00000007714	ENSDART00000017798	18	2	2	CTCAGCATCCAGATGTGGAGATGCT	7	+	170	573
ENSDARG00000007714	ENSDART00000017798	18	3	3	GACATCAGAGGAGGAAGAGGAGGAG	7	+	258	573
ENSDARG00000007714	ENSDART00000017798	18	5	5	GACCGCCTCATGAAGGAGCTGAG	5	+	475	573
ENSDARG00000007753	ENSDART00000021213	18	2	2	GAACACAGAATGGGTCTGATTTT	5	-	183	1689
ENSDARG00000007753	ENSDART00000021213	18	3	3	TACCACTCCCAATGTGCAGGTGAA	6	-	397	1689
ENSDARG00000007753	ENSDART00000021213	18	3	3	GTACCACTCCCAATGTGCAGGTGAA	7	-	397	1689
ENSDARG00000007753	ENSDART00000021213	18	3	3	GAACTCGCCCAGAAAGTCGTGTTC	6	-	376	1689
ENSDARG00000007753	ENSDART00000021213	18	4	4	TTAGCCAGAATCAGTGGTCGATGCA	7	-	437	1689
ENSDARG00000007753	ENSDART00000021213	18	5	5	TTCCTCCCACACATGGTTAGGGT	5	-	529	1689
ENSDARG00000007753	ENSDART00000021213	18	6	6	CCCATCATCCCCTTGTTTGTGGAA	6	-	598	1689
ENSDARG00000007753	ENSDART00000021213	18	6	6	GAACTCTAAATAAGGGTCTGATTT	6	-	577	1689
ENSDARG00000007753	ENSDART00000021213	18	12	12	CTCACCTTCCAGTCGGGTGGCAGTT	7	-	1151	1689
ENSDARG00000007753	ENSDART00000021213	18	12	12	CCCCAAATCCAAGCGCAGGAAAC	5	-	1125	1689
ENSDARG00000007753	ENSDART00000021213	18	12	12	AGCCCCAAATCCAAGCGCAGGAAAC	7	-	1125	1689
ENSDARG00000007753	ENSDART00000021213	18	15	15	AGAAACTCCATGGCGGTGAAGTC	5	-	1480	1689
ENSDARG00000007753	ENSDART00000021213	18	16	16	CCCCTATTCCGGCATTGTGTTGCT	6	-	1681	1689
ENSDARG00000007792	ENSDART00000018411	18	4	4	GTTTTCACCAATGCTGTGTCTGC	5	-	610	1260
ENSDARG00000007792	ENSDART00000018411	18	4	4	GTTCTCTGCTCTTTTATCTGGTTCT	7	-	527	1260
ENSDARG00000007792	ENSDART00000018411	18	4	4	CACCAATGCTGTGTCTGCAGGTGAA	7	-	603	1260
ENSDARG00000007792	ENSDART00000018411	18	4	4	AAATCCAGCTCTGCTGTGGCTCT	5	-	466	1260
ENSDARG00000007792	ENSDART00000018411	18	5	5	ACCTCCTCCTCCTCGGGGACGCG	5	-	760	1260
ENSDARG00000007792	ENSDART00000018411	18	5	5	ACAGCCAGCAGATCTGGGAGCCGGA	7	-	684	1260
ENSDARG00000007792	ENSDART00000018411	18	5	5	GACCTCCTCCTCCTCGGGGACGCG	6	-	760	1260
ENSDARG00000007792	ENSDART00000018411	18	7	7	GCCGGCATCTTCCTGTTGAGTTT	5	-	949	1260
ENSDARG00000007792	ENSDART00000018411	18	7	7	AAAGCCGGCATCTTCCTGTTGAGTT	7	-	950	1260
ENSDARG00000007792	ENSDART00000018411	18	8	8	ACCTTCCACATAGAGCTGGAGCT	5	-	1130	1260
ENSDARG00000007813	ENSDART00000024615	18	1	1	TGCTCCAGACGTGTTTTTGTCGCT	6	+	216	1854
ENSDARG00000007813	ENSDART00000024615	18	1	1	ACATCACCCTCCCGGCCGCGGTG	5	+	284	1854
ENSDARG00000007813	ENSDART00000024615	18	1	1	AACTTCGCCGTTAAGAGGATAAC	5	+	76	1854
ENSDARG00000007813	ENSDART00000024615	18	1	1	AACATCACCCTCCCGGCCGCGGTG	6	+	283	1854
ENSDARG00000007813	ENSDART00000024615	18	3	3	GCATGCAGACATTGGGCCTAGGTA	6	+	639	1854
ENSDARG00000007813	ENSDART00000024615	18	5	5	CACCAATGCTACCTGGGAGGAGAT	6	+	930	1854
ENSDARG00000007813	ENSDART00000024615	18	5	5	CAATGCTACCTGGGAGGAGATGTG	6	+	933	1854
ENSDARG00000007813	ENSDART00000024615	18	6	6	CTCTTCACAGACAGATGCGTCTTC	6	+	1055	1854
ENSDARG00000007813	ENSDART00000024615	18	6	6	CAACAATCCTGTCAGTAAGCTGCA	6	+	1086	1854
ENSDARG00000007813	ENSDART00000024615	18	6	6	AGATGCGTCTTCTCGGAGACAAC	5	+	1067	1854
ENSDARG00000007813	ENSDART00000024615	18	8	8	GGCTTCTTCCCGGAGCTGAAGGA	5	+	1306	1854
ENSDARG00000007813	ENSDART00000024615	18	10	10	AGCTGCTACGCTGCGTTGTTGGA	5	+	1603	1854
ENSDARG00000007813	ENSDART00000024615	18	11	11	CCCCTATACGAGGATCTGTGCGGAG	7	+	1747	1854
ENSDARG00000007825	ENSDART00000025107	18	2	2	TTCTGCAGAGCTTCCAGATTTGTTC	7	-	92	1200
ENSDARG00000007825	ENSDART00000025107	18	2	2	GAAAGCTTCCAGGCGTTTTTTCT	5	-	149	1200
ENSDARG00000007825	ENSDART00000025107	18	2	2	CTCTCCGACCTTCTGCTTTTGGGTG	7	-	174	1200
ENSDARG00000007825	ENSDART00000025107	18	2	2	CTCTCCGACCTTCTGCTTTTGGG	5	-	176	1200
ENSDARG00000007825	ENSDART00000025107	18	2	2	ACCTTCTGCTTTTGGGTGAGGAA	5	-	169	1200
ENSDARG00000007825	ENSDART00000025107	18	9	9	CACCAAAGATACTTGGTAGCTTTG	6	-	986	1200
ENSDARG00000007825	ENSDART00000025107	18	10	10	ACCATCAGCTGCTTGAGGTCTGC	5	-	1063	1200
ENSDARG00000007825	ENSDART00000025107	18	11	11	GTCAACCTCCTCAGCCTCTGAGTTC	7	-	1116	1200
ENSDARG00000007825	ENSDART00000025107	18	11	11	TTCCCACACTGTGAGTCGGAGTT	5	-	1185	1200
ENSDARG00000007921	ENSDART00000022394	18	2	2	GTCCTCCCACCGACACTGCGTCGCT	7	-	75	1176
ENSDARG00000007921	ENSDART00000022394	18	2	2	TCCTCCCACCGACACTGCGTCGCT	6	-	75	1176
ENSDARG00000007921	ENSDART00000022394	18	3	3	TGCGTCAGACGTTGAGGTTGGTTT	6	-	280	1176
ENSDARG00000007921	ENSDART00000022394	18	3	3	TGCGTCAGACGTTGAGGTTGGTTTG	7	-	279	1176
ENSDARG00000007921	ENSDART00000022394	18	3	3	CACTGCGTCAGACGTTGAGGTTGGT	7	-	282	1176
ENSDARG00000007921	ENSDART00000022394	18	3	3	ACACACTGCGTCAGACGTTGAGGTT	7	-	285	1176
ENSDARG00000007921	ENSDART00000022394	18	5	5	AGCTTCTGCATCCATGCCGTCTTT	6	-	592	1176
ENSDARG00000007921	ENSDART00000022394	18	5	5	TTCGTCTCCGCCGGCTGTGCGGCT	6	-	380	1176
ENSDARG00000007921	ENSDART00000022394	18	5	5	AAACACTGCGTACTCCGTAGTTTTC	7	-	477	1176
ENSDARG00000007921	ENSDART00000022394	18	5	5	AGCAGCCCCATCACGCAGAAAAC	5	-	514	1176
ENSDARG00000007921	ENSDART00000022394	18	5	5	TCCAGCTCCAGCCCTGATGGAGGT	6	-	418	1176
ENSDARG00000007921	ENSDART00000022394	18	5	5	GTCTCCGCCGGCTGTGCGGCTCT	5	-	378	1176
ENSDARG00000007921	ENSDART00000022394	18	5	5	AGCTCCAGCCCTGATGGAGGTGCC	6	-	415	1176
ENSDARG00000007921	ENSDART00000022394	18	5	5	CCCTTCTTCTTGAGGAGGTTGCA	5	-	550	1176
ENSDARG00000007921	ENSDART00000022394	18	10	10	TCCTCCGCCGGCTCCGTCTGACTGC	7	-	1100	1176
ENSDARG00000007921	ENSDART00000101693	18	2	2	TCCTCCCACCGACACTGCGTCGCT	6	-	75	1176
ENSDARG00000007921	ENSDART00000101693	18	2	2	GTCCTCCCACCGACACTGCGTCGCT	7	-	75	1176
ENSDARG00000007921	ENSDART00000101693	18	3	3	CACTGCGTCAGACGTTGAGGTTGGT	7	-	282	1176
ENSDARG00000007921	ENSDART00000101693	18	3	3	TGCGTCAGACGTTGAGGTTGGTTT	6	-	280	1176
ENSDARG00000007921	ENSDART00000101693	18	3	3	ACACACTGCGTCAGACGTTGAGGTT	7	-	285	1176
ENSDARG00000007921	ENSDART00000101693	18	3	3	TGCGTCAGACGTTGAGGTTGGTTTG	7	-	279	1176
ENSDARG00000007921	ENSDART00000101693	18	5	5	TTCGTCTCCGCCGGCTGTGCGGCT	6	-	380	1176
ENSDARG00000007921	ENSDART00000101693	18	5	5	TCCAGCTCCAGCCCTGATGGAGGT	6	-	418	1176
ENSDARG00000007921	ENSDART00000101693	18	5	5	GTCTCCGCCGGCTGTGCGGCTCT	5	-	378	1176
ENSDARG00000007921	ENSDART00000101693	18	5	5	CCCTTCTTCTTGAGGAGGTTGCA	5	-	550	1176
ENSDARG00000007921	ENSDART00000101693	18	5	5	AGCTTCTGCATCCATGCCGTCTTT	6	-	592	1176
ENSDARG00000007921	ENSDART00000101693	18	5	5	AGCTCCAGCCCTGATGGAGGTGCC	6	-	415	1176
ENSDARG00000007921	ENSDART00000101693	18	5	5	AGCAGCCCCATCACGCAGAAAAC	5	-	514	1176
ENSDARG00000007921	ENSDART00000101693	18	5	5	AAACACTGCGTACTCCGTAGTTTTC	7	-	477	1176
ENSDARG00000007921	ENSDART00000101693	18	10	10	TCCTCCGCCGGCTCCGTCTGACTGC	7	-	1100	1176
ENSDARG00000007921	ENSDART00000101694	18	3	2	TCCTCCCACCGACACTGCGTCGCT	6	-	75	1203
ENSDARG00000007921	ENSDART00000101694	18	3	2	GTCCTCCCACCGACACTGCGTCGCT	7	-	75	1203
ENSDARG00000007921	ENSDART00000101694	18	4	3	TGCGTCAGACGTTGAGGTTGGTTTG	7	-	279	1203
ENSDARG00000007921	ENSDART00000101694	18	4	3	CACTGCGTCAGACGTTGAGGTTGGT	7	-	282	1203
ENSDARG00000007921	ENSDART00000101694	18	4	3	TGCGTCAGACGTTGAGGTTGGTTT	6	-	280	1203
ENSDARG00000007921	ENSDART00000101694	18	4	3	ACACACTGCGTCAGACGTTGAGGTT	7	-	285	1203
ENSDARG00000007921	ENSDART00000101694	18	6	5	AGCAGCCCCATCACGCAGAAAAC	5	-	514	1203
ENSDARG00000007921	ENSDART00000101694	18	6	5	TTCGTCTCCGCCGGCTGTGCGGCT	6	-	380	1203
ENSDARG00000007921	ENSDART00000101694	18	6	5	AAACACTGCGTACTCCGTAGTTTTC	7	-	477	1203
ENSDARG00000007921	ENSDART00000101694	18	6	5	TCCAGCTCCAGCCCTGATGGAGGT	6	-	418	1203
ENSDARG00000007921	ENSDART00000101694	18	6	5	GTCTCCGCCGGCTGTGCGGCTCT	5	-	378	1203
ENSDARG00000007921	ENSDART00000101694	18	6	5	CCCTTCTTCTTGAGGAGGTTGCA	5	-	550	1203
ENSDARG00000007921	ENSDART00000101694	18	6	5	AGCTTCTGCATCCATGCCGTCTTT	6	-	592	1203
ENSDARG00000007921	ENSDART00000101694	18	6	5	AGCTCCAGCCCTGATGGAGGTGCC	6	-	415	1203
ENSDARG00000007921	ENSDART00000101694	18	10	9	TCCTCCGCCGGCTCCGTCTGACTGC	7	-	1118	1203
ENSDARG00000007976	ENSDART00000016986	18	1	1	AACAAATGCAGCGCTTGCGGAGTG	6	+	20	3666
ENSDARG00000007976	ENSDART00000016986	18	1	1	AAATGCAGCGCTTGCGGAGTGAGAG	7	+	23	3666
ENSDARG00000007976	ENSDART00000016986	18	2	2	TTCATCAGCCTGATAGTCTGAGGGA	7	+	296	3666
ENSDARG00000007976	ENSDART00000016986	18	2	2	TTCATCAGCCTGATAGTCTGAGGG	6	+	296	3666
ENSDARG00000007976	ENSDART00000016986	18	6	6	ATCGGCAACAGGAAGTGGAGGAGGA	7	+	707	3666
ENSDARG00000007976	ENSDART00000016986	18	6	6	ATCGGCAACAGGAAGTGGAGGAG	5	+	707	3666
ENSDARG00000007976	ENSDART00000016986	18	9	9	GTCAGCAGATTAAAGATGCAGAA	5	+	1055	3666
ENSDARG00000007976	ENSDART00000016986	18	10	10	AGCAGCACACAGGAGTGTTTGGA	5	+	1126	3666
ENSDARG00000007976	ENSDART00000016986	18	10	10	AGCAGCACACAGGAGTGTTTGGAG	6	+	1126	3666
ENSDARG00000007976	ENSDART00000016986	18	11	11	AAATTCAGAAATGAAAGCGGCTGTT	7	+	1332	3666
ENSDARG00000007976	ENSDART00000016986	18	12	12	AACAAAAAAGTGAGCTTCTGAGGTT	7	+	1991	3666
ENSDARG00000007976	ENSDART00000016986	18	14	14	GAATCCTCCAATTCCGAAGTTGTT	6	+	2965	3666
ENSDARG00000007976	ENSDART00000016986	18	14	14	GGCCAAAGAAGATTTGCTTTTGCA	6	+	2802	3666
ENSDARG00000007976	ENSDART00000016986	18	14	14	AGAAACTGCAGGCCAATGCTGAGAT	7	+	2852	3666
ENSDARG00000007976	ENSDART00000016986	18	15	15	AGAATCAAACGCATGTGTTTTAC	5	+	3063	3666
ENSDARG00000007976	ENSDART00000016986	18	16	16	AGAGTCAAACTGGGATCTTTGGAA	6	+	3235	3666
ENSDARG00000007982	ENSDART00000010177	18	1	1	TTCTCCATCGACAGCTGGGCGTTC	6	-	12	1383
ENSDARG00000007982	ENSDART00000010177	18	1	1	TTCCACATCCTACGGAAGGTTTC	5	-	1015	1383
ENSDARG00000007982	ENSDART00000010177	18	1	1	GGCTGCAGCGGAGTGAGGGTGGT	5	-	295	1383
ENSDARG00000007982	ENSDART00000010177	18	1	1	GGCGGCAGCCCCTGCTGCGAGTTG	6	-	555	1383
ENSDARG00000007982	ENSDART00000010177	18	1	1	GCACCATGCTCGCCGAAGACGCG	5	-	687	1383
ENSDARG00000007982	ENSDART00000010177	18	1	1	CACAGCACCCTCTGGGCGAAGAT	5	-	922	1383
ENSDARG00000007982	ENSDART00000010177	18	1	1	AGCCCCTGCTGCGAGTTGTGAATGC	7	-	548	1383
ENSDARG00000007982	ENSDART00000010177	18	1	1	AGCACCCTCTGGGCGAAGATGGC	5	-	919	1383
ENSDARG00000007982	ENSDART00000010177	18	2	2	CCCAGCTGCTGAGAGATGGTGAT	5	-	1246	1383
ENSDARG00000007990	ENSDART00000023084	18	1	1	CTCAAACTCTCTGCCTGTCGGCGGA	7	+	99	1236
ENSDARG00000007990	ENSDART00000023084	18	1	1	TCCCACTCCTTCGTGAAGCAGGA	5	+	184	1236
ENSDARG00000007990	ENSDART00000023084	18	1	1	GTACACTTCTCTGGGCAGCTGAC	5	+	268	1236
ENSDARG00000007990	ENSDART00000023084	18	1	1	TTCCCACTCCTTCGTGAAGCAGGA	6	+	183	1236
ENSDARG00000007990	ENSDART00000023084	18	2	2	CTCCGCAAAGCACCATGGGTAGGA	6	+	506	1236
ENSDARG00000007990	ENSDART00000023084	18	2	2	CTCCGCAAAGCACCATGGGTAGGAA	7	+	506	1236
ENSDARG00000007990	ENSDART00000023084	18	3	3	ACAGTCCACCAGATCAGACGCTGCT	7	+	566	1236
ENSDARG00000007990	ENSDART00000023084	18	3	3	AGAAACTCCTTAAACAGGTGCCTGC	7	+	595	1236
ENSDARG00000007990	ENSDART00000023084	18	5	5	ACATACACACACATGGGTTGTTC	5	+	761	1236
ENSDARG00000007990	ENSDART00000023084	18	6	6	ATCTGCAGATGCACGGCAGGAAAC	6	+	914	1236
ENSDARG00000007990	ENSDART00000023084	18	8	8	GTCAAACCCTTTCAGTGTGAGAC	5	+	1036	1236
ENSDARG00000008095	ENSDART00000059498	18	2	2	GTCCACTGCCCTTCTCTGGCTGT	5	-	246	2442
ENSDARG00000008095	ENSDART00000059498	18	3	3	ACCAAAGTCATCCCAGAGGACTTT	6	-	793	2442
ENSDARG00000008095	ENSDART00000059498	18	3	3	TTCCTCAACTGTATTTTGAGTAA	5	-	626	2442
ENSDARG00000008095	ENSDART00000059498	18	3	3	GTCATCCCAGAGGACTTTTGATGTG	7	-	786	2442
ENSDARG00000008095	ENSDART00000059498	18	4	4	TTCCCACCCTGACAAGCTGAAGGG	6	-	1334	2442
ENSDARG00000008095	ENSDART00000059498	18	4	4	CTCTTCTCCGAGTGTTGTGAAGTT	6	-	1237	2442
ENSDARG00000008095	ENSDART00000059498	18	5	5	TACTGCACAAAGATTCTGGCGCC	5	-	1434	2442
ENSDARG00000008095	ENSDART00000059498	18	6	6	TTAAAAGACCAAAGGCAGAAGCT	5	-	2352	2442
ENSDARG00000008095	ENSDART00000059498	18	6	6	GGCCAAAAATGCCAAGAAGAAGCA	6	-	2185	2442
ENSDARG00000008095	ENSDART00000059498	18	6	6	GACAAAAACTCTAAAGTTTTGGGGA	7	-	1622	2442
ENSDARG00000008095	ENSDART00000059498	18	6	6	GACAAAAACTCTAAAGTTTTGGGG	6	-	1623	2442
ENSDARG00000008095	ENSDART00000059498	18	6	6	CAAAAACTCTAAAGTTTTGGGGAT	6	-	1621	2442
ENSDARG00000008095	ENSDART00000059498	18	6	6	CAAAAACTCTAAAGTTTTGGGGA	5	-	1622	2442
ENSDARG00000008095	ENSDART00000059498	18	6	6	AAACTCTAAAGTTTTGGGGATGCA	6	-	1618	2442
ENSDARG00000008095	ENSDART00000059498	18	6	6	AAACTCTAAAGTTTTGGGGATGC	5	-	1619	2442
ENSDARG00000008095	ENSDART00000064153	18	2	2	GCCCAAAGAAATGTGAGGAAGCA	5	-	182	2340
ENSDARG00000008095	ENSDART00000064153	18	3	3	CACAACTTCTTTCATTAGAGGAT	5	-	731	2340
ENSDARG00000008095	ENSDART00000064153	18	5	5	CACCTCTCCCTGATTTAGCTGCC	5	-	1250	2340
ENSDARG00000008095	ENSDART00000064153	18	7	7	ACCATCAGCACATGGGATGCAGTC	6	-	1432	2340
ENSDARG00000008095	ENSDART00000064153	18	8	8	AGCCCAAAAGCTGTATGACGTAGCA	7	-	1775	2340
ENSDARG00000008095	ENSDART00000064153	18	8	8	CCCAAAAGCTGTATGACGTAGCA	5	-	1775	2340
ENSDARG00000008095	ENSDART00000064153	18	8	8	GGCTCACCAATGAATGTAAGAGGAC	7	-	1733	2340
ENSDARG00000008095	ENSDART00000064153	18	8	8	TTATTCCCATTGTTTCTGTATAC	5	-	1563	2340
ENSDARG00000008095	ENSDART00000089383	18	1	1	GCACCCTAATATACAGTAGAAGAC	6	-	29	2523
ENSDARG00000008095	ENSDART00000089383	18	1	1	GAAGACACAATGTAAGGAGAGTTG	6	-	11	2523
ENSDARG00000008095	ENSDART00000089383	18	2	2	GTCCACTGCCCTTCTCTGGCTGT	5	-	369	2523
ENSDARG00000008095	ENSDART00000089383	18	3	3	GTCATCCCAGAGGACTTTTGATGTG	7	-	909	2523
ENSDARG00000008095	ENSDART00000089383	18	3	3	TTCCTCAACTGTATTTTGAGTAA	5	-	749	2523
ENSDARG00000008095	ENSDART00000089383	18	3	3	ACCAAAGTCATCCCAGAGGACTTT	6	-	916	2523
ENSDARG00000008095	ENSDART00000089383	18	4	4	TTCCCACCCTGACAAGCTGAAGGG	6	-	1457	2523
ENSDARG00000008095	ENSDART00000089383	18	4	4	CTCTTCTCCGAGTGTTGTGAAGTT	6	-	1360	2523
ENSDARG00000008095	ENSDART00000089383	18	6	6	TACTGCACAAAGATTCTGGCGCC	5	-	1545	2523
ENSDARG00000008095	ENSDART00000089383	18	7	7	CAAAAACTCTAAAGTTTTGGGGA	5	-	1727	2523
ENSDARG00000008095	ENSDART00000089383	18	7	7	AAACTCTAAAGTTTTGGGGATGC	5	-	1724	2523
ENSDARG00000008095	ENSDART00000089383	18	7	7	CAAAAACTCTAAAGTTTTGGGGAT	6	-	1726	2523
ENSDARG00000008095	ENSDART00000089383	18	7	7	TTAAAAGACCAAAGGCAGAAGCT	5	-	2457	2523
ENSDARG00000008095	ENSDART00000089383	18	7	7	GACAAAAACTCTAAAGTTTTGGGG	6	-	1728	2523
ENSDARG00000008095	ENSDART00000089383	18	7	7	AAACTCTAAAGTTTTGGGGATGCA	6	-	1723	2523
ENSDARG00000008095	ENSDART00000089383	18	7	7	GACAAAAACTCTAAAGTTTTGGGGA	7	-	1727	2523
ENSDARG00000008095	ENSDART00000089383	18	7	7	GGCCAAAAATGCCAAGAAGAAGCA	6	-	2290	2523
ENSDARG00000008095	ENSDART00000099087	18	1	1	GCCCAAAGAAATGTGAGGAAGCA	5	-	62	2241
ENSDARG00000008095	ENSDART00000099087	18	2	2	CACAACTTCTTTCATTAGAGGAT	5	-	611	2241
ENSDARG00000008095	ENSDART00000099087	18	7	7	TTCCCACCCTGACAAGCTGAAGGG	6	-	1214	2241
ENSDARG00000008095	ENSDART00000099087	18	7	7	CTCTTCTCCGAGTGTTGTGAAGTT	6	-	1117	2241
ENSDARG00000008095	ENSDART00000099087	18	9	9	GACAGCACAGAAAATTAGCATGC	5	-	2051	2241
ENSDARG00000008095	ENSDART00000099087	18	9	9	CTACACTAAGTCTCTGTTGAAGAG	6	-	1784	2241
ENSDARG00000008095	ENSDART00000099087	18	9	9	CCCCACACCCATGATTTCTGTATAG	7	-	1443	2241
ENSDARG00000008095	ENSDART00000099087	18	9	9	AGAAAACACAGAGTTAATGAGAA	5	-	1588	2241
ENSDARG00000008095	ENSDART00000099087	18	9	9	AAACTACACTAAGTCTCTGTTGAA	6	-	1787	2241
ENSDARG00000008095	ENSDART00000099087	18	9	9	AAACAAAACACAAGGTTGATAAC	5	-	1968	2241
ENSDARG00000008095	ENSDART00000099090	18	2	2	GCCCAAAGAAATGTGAGGAAGCA	5	-	272	2541
ENSDARG00000008095	ENSDART00000099090	18	3	3	CACAACTTCTTTCATTAGAGGAT	5	-	821	2541
ENSDARG00000008095	ENSDART00000099090	18	8	8	GCAGACTTCCATCCTTAGTAGGC	5	-	1410	2541
ENSDARG00000008095	ENSDART00000099090	18	10	10	GACAGCACAGAAAATTAGCATGC	5	-	2351	2541
ENSDARG00000008095	ENSDART00000099090	18	10	10	CTACACTAAGTCTCTGTTGAAGAG	6	-	2084	2541
ENSDARG00000008095	ENSDART00000099090	18	10	10	CCCCACACCCATGATTTCTGTATAG	7	-	1743	2541
ENSDARG00000008095	ENSDART00000099090	18	10	10	AGAAAACACAGAGTTAATGAGAA	5	-	1888	2541
ENSDARG00000008095	ENSDART00000099090	18	10	10	AAACTACACTAAGTCTCTGTTGAA	6	-	2087	2541
ENSDARG00000008095	ENSDART00000099090	18	10	10	AAACAAAACACAAGGTTGATAAC	5	-	2268	2541
ENSDARG00000008095	ENSDART00000099094	18	1	1	TTCATCAAAGCCATGCCTGAGAA	5	-	160	2319
ENSDARG00000008095	ENSDART00000099094	18	2	2	CGCCACCACCACCTTTGTGGTTGC	6	-	604	2319
ENSDARG00000008095	ENSDART00000099094	18	2	2	CGCCACCACCACCTTTGTGGTTGCC	7	-	603	2319
ENSDARG00000008095	ENSDART00000099094	18	2	2	GCCACCACCACCTTTGTGGTTGC	5	-	604	2319
ENSDARG00000008095	ENSDART00000099094	18	2	2	GCCACCACCACCTTTGTGGTTGCC	6	-	603	2319
ENSDARG00000008095	ENSDART00000099094	18	2	2	TACAAATCCCCTCTTGTTTTGCT	5	-	507	2319
ENSDARG00000008095	ENSDART00000099094	18	2	2	CACCACCACCTTTGTGGTTGCCTTC	7	-	600	2319
ENSDARG00000008095	ENSDART00000099094	18	2	2	CAAATCCCCTCTTGTTTTGCTGCT	6	-	504	2319
ENSDARG00000008095	ENSDART00000099094	18	2	2	AAACGCCACCACCACCTTTGTGGTT	7	-	606	2319
ENSDARG00000008095	ENSDART00000099094	18	2	2	ACCACCACCTTTGTGGTTGCCTTC	6	-	600	2319
ENSDARG00000008095	ENSDART00000099094	18	2	2	AACGCCACCACCACCTTTGTGGTT	6	-	606	2319
ENSDARG00000008095	ENSDART00000099094	18	4	4	GCAGACTTCCATCCTTAGTAGGC	5	-	1158	2319
ENSDARG00000008095	ENSDART00000099094	18	6	6	AAACAAAACACAAGGTTGATAAC	5	-	2016	2319
ENSDARG00000008095	ENSDART00000099094	18	6	6	AAACTACACTAAGTCTCTGTTGAA	6	-	1835	2319
ENSDARG00000008095	ENSDART00000099094	18	6	6	GACAGCACAGAAAATTAGCATGC	5	-	2099	2319
ENSDARG00000008095	ENSDART00000099094	18	6	6	CTACACTAAGTCTCTGTTGAAGAG	6	-	1832	2319
ENSDARG00000008095	ENSDART00000099094	18	6	6	AGAAAACACAGAGTTAATGAGAA	5	-	1636	2319
ENSDARG00000008095	ENSDART00000099094	18	6	6	CCCCACACCCATGATTTCTGTATAG	7	-	1491	2319
ENSDARG00000008133	ENSDART00000018764	18	1	1	TCCGCCAAAGACTGGTGTTTGGCA	6	+	637	1080
ENSDARG00000008133	ENSDART00000018764	18	1	1	TCCGCCAAAGACTGGTGTTTGGC	5	+	637	1080
ENSDARG00000008133	ENSDART00000018764	18	1	1	TACCACAGCCCCGTGCCGCAGTC	5	+	19	1080
ENSDARG00000008133	ENSDART00000018764	18	1	1	GTTCGCGTCTGGCCGGCAGGAGCC	6	+	132	1080
ENSDARG00000008133	ENSDART00000018764	18	1	1	GGCATCATCCCCGCGCTGGGGTT	5	+	112	1080
ENSDARG00000008133	ENSDART00000018764	18	1	1	CCCAACCTCAAAACGAAGAGGAA	5	+	599	1080
ENSDARG00000008133	ENSDART00000018764	18	1	1	CACGACACCTGAACGGAGCAGCA	5	+	693	1080
ENSDARG00000008133	ENSDART00000018764	18	1	1	CACCCAACCTCAAAACGAAGAGGAA	7	+	597	1080
ENSDARG00000008133	ENSDART00000018764	18	1	1	CAAGGCAAAGGAGTTTAGCATTG	5	+	846	1080
ENSDARG00000008133	ENSDART00000018764	18	1	1	AAAGGCAGCTACTGGACGCTGGA	5	+	373	1080
ENSDARG00000008140	ENSDART00000059394	18	1	1	GCCATCATCGCTCGGAGCTTTGGCT	7	+	130	1194
ENSDARG00000008140	ENSDART00000059394	18	1	1	GTTGCCATCATCGCTCGGAGCTTTG	7	+	127	1194
ENSDARG00000008140	ENSDART00000059394	18	4	4	CACTGCAGAGGTGTACGCTGCTGGA	7	+	357	1194
ENSDARG00000008140	ENSDART00000059394	18	5	5	ATCATCAAAAAGAAGGGCTGGAGGT	7	+	406	1194
ENSDARG00000008140	ENSDART00000059394	18	6	6	TACCACAAAGCTCTACTGGGGTGGA	7	+	447	1194
ENSDARG00000008140	ENSDART00000059394	18	8	8	CAATACACCAATGGAAGGTGAGTTT	7	+	588	1194
ENSDARG00000008140	ENSDART00000059394	18	13	13	CTCTGCAGCCTGGTGTCTGAGGA	5	+	1020	1194
ENSDARG00000008140	ENSDART00000059394	18	13	13	CTCTGCAGCCTGGTGTCTGAGGAA	6	+	1020	1194
ENSDARG00000008140	ENSDART00000059394	18	14	14	GAACAAGCCCTACAGTAAGAAGGA	6	+	1170	1194
ENSDARG00000008447	ENSDART00000024576	18	1	1	GCATCCCCATCGAGGGTGAAGAC	5	+	44	1350
ENSDARG00000008447	ENSDART00000024576	18	1	1	AGCATCCCCATCGAGGGTGAAGAC	6	+	43	1350
ENSDARG00000008447	ENSDART00000024576	18	4	4	GACATCACAGATGATGAAGATGGT	6	+	415	1350
ENSDARG00000008447	ENSDART00000024576	18	4	4	ACACAAAGCCTAATGAGGGTGCA	5	+	476	1350
ENSDARG00000008447	ENSDART00000024576	18	4	4	TTACACAAAGCCTAATGAGGGTGCA	7	+	474	1350
ENSDARG00000008447	ENSDART00000024576	18	7	7	GGCCAAAGAATCCTGGGAGATGAA	6	+	756	1350
ENSDARG00000008447	ENSDART00000024576	18	8	8	GTATGCAGCCAGATGATGAGGAG	5	+	908	1350
ENSDARG00000008748	ENSDART00000014188	18	1	1	GTTACCTTAATGATCCTGCGGGGCA	7	-	20	462
ENSDARG00000008748	ENSDART00000014188	18	2	2	TCCCTCAAAGGGAGAGTCTTGAGGT	7	-	132	462
ENSDARG00000008748	ENSDART00000014188	18	2	2	GTTGCCCTCATCTGGCTCTGCCTTT	7	-	78	462
ENSDARG00000008748	ENSDART00000099932	18	2	2	GTTGCCCTCATCTGGCTCTGCCTTT	7	-	78	426
ENSDARG00000008748	ENSDART00000099932	18	2	2	TCCCTCAAAGGGAGAGTCTTGAGGT	7	-	132	426
ENSDARG00000008849	ENSDART00000015238	18	4	4	GGCCCCCTCTAAACCTGAAGGTGAA	7	+	183	2964
ENSDARG00000008849	ENSDART00000015238	18	4	4	GCATCCTGCTGTCCTGGCGGATGCC	7	+	224	2964
ENSDARG00000008849	ENSDART00000015238	18	4	4	GCATCCTGCTGTCCTGGCGGATGC	6	+	224	2964
ENSDARG00000008849	ENSDART00000015238	18	4	4	GTCATCAGATATAAGGAGATGTG	5	+	280	2964
ENSDARG00000008849	ENSDART00000015238	18	4	4	TTCGTCATCAGATATAAGGAGAT	5	+	277	2964
ENSDARG00000008849	ENSDART00000015238	18	4	4	ACATACAACATCAAGGTGCAGAA	5	+	388	2964
ENSDARG00000008849	ENSDART00000015238	18	6	6	GGCCTCATCACTAAGTTTGCAGTG	6	+	559	2964
ENSDARG00000008849	ENSDART00000015238	18	7	7	ACCCGCCTCCATCTGGAGTGTAC	5	+	771	2964
ENSDARG00000008849	ENSDART00000015238	18	7	7	GCCTTCACCAGTGACGGGGAGGGC	6	+	853	2964
ENSDARG00000008849	ENSDART00000015238	18	7	7	GACTTCCCAGTTGACATCTGCTGTG	7	+	717	2964
ENSDARG00000008849	ENSDART00000015238	18	7	7	GTTCCACCCGCCTCCATCTGGAGTG	7	+	766	2964
ENSDARG00000008849	ENSDART00000015238	18	7	7	CTACACTCCTTATGTGTTTGAGGTC	7	+	825	2964
ENSDARG00000008849	ENSDART00000015238	18	7	7	CCCCTACACTCCTTATGTGTTTGAG	7	+	822	2964
ENSDARG00000008849	ENSDART00000015238	18	7	7	CTACACTCCTTATGTGTTTGAGGT	6	+	825	2964
ENSDARG00000008849	ENSDART00000015238	18	7	7	TCCACCCGCCTCCATCTGGAGTG	5	+	768	2964
ENSDARG00000008849	ENSDART00000015238	18	7	7	TCCGCCTTCACCAGTGACGGGGAG	6	+	850	2964
ENSDARG00000008849	ENSDART00000015238	18	8	8	TCCAGCTTCACAGCTCTGAAGGT	5	+	1022	2964
ENSDARG00000008849	ENSDART00000015238	18	8	8	AGCTTCACAGCTCTGAAGGTAAC	5	+	1025	2964
ENSDARG00000008849	ENSDART00000015238	18	9	9	GGCCAAATCAGCAGGTGCCGCAGGA	7	+	1128	2964
ENSDARG00000008849	ENSDART00000015238	18	9	9	ACATACTACATCCATGTGATGGC	5	+	1108	2964
ENSDARG00000008849	ENSDART00000015238	18	10	10	CACTACCGCATTCTGGTGCTGTA	5	+	1288	2964
ENSDARG00000008849	ENSDART00000015238	18	13	13	GACTTCACCACAGAATCTGTGTTT	6	+	1429	2964
ENSDARG00000008849	ENSDART00000015238	18	13	13	TTCACCACAGAATCTGTGTTTAC	5	+	1432	2964
ENSDARG00000008849	ENSDART00000015238	18	16	16	GCCAAAAACATCATTGGGGAAGGA	6	+	1639	2964
ENSDARG00000008849	ENSDART00000015238	18	16	16	AGCCAAAAACATCATTGGGGAAGGA	7	+	1638	2964
ENSDARG00000008849	ENSDART00000015238	18	18	18	GTCCTCTAACCAATGAAGACTAC	5	+	1940	2964
ENSDARG00000008849	ENSDART00000015238	18	18	18	GGCGGCGTCCACTGCTGTGGGAGAA	7	+	1914	2964
ENSDARG00000008849	ENSDART00000015238	18	19	19	ACACACACACTACAATGTGACTGT	6	+	2175	2964
ENSDARG00000008849	ENSDART00000015238	18	20	20	GCAGCCACACAGGTGGGCATGGGCA	7	+	2485	2964
ENSDARG00000008849	ENSDART00000015238	18	20	20	ATCCTCTTCTATAATGTGGAATAC	6	+	2365	2964
ENSDARG00000008849	ENSDART00000015238	18	20	20	ATCACCACACTGGAGGACGGTGAG	6	+	2533	2964
ENSDARG00000008849	ENSDART00000015238	18	20	20	AGCCACACAGGTGGGCATGGGCA	5	+	2487	2964
ENSDARG00000008849	ENSDART00000015238	18	20	20	AACATCACCACACTGGAGGACGGT	6	+	2530	2964
ENSDARG00000008849	ENSDART00000015238	18	23	23	ACCCTCCACAGGATGTAGTATAC	5	+	2837	2964
ENSDARG00000008915	ENSDART00000026443	18	7	7	AAAGCCAGAGCCAATGATGTGGTA	6	+	658	927
ENSDARG00000008915	ENSDART00000026443	18	8	8	GGCCTACCCTAAACTGCTGAGCA	5	+	897	927
ENSDARG00000008936	ENSDART00000008013	18	2	2	TTCCAAATCATCAAGGCTGAAGAT	6	-	96	537
ENSDARG00000009482	ENSDART00000012554	18	1	1	GTTTGCTAAAGCTGGAGGAATTC	5	+	78	1239
ENSDARG00000009482	ENSDART00000012554	18	2	2	AACCTCTTCTTCATATCTGTTGCT	6	+	265	1239
ENSDARG00000009482	ENSDART00000012554	18	2	2	CTCTTCTTCATATCTGTTGCTTTT	6	+	268	1239
ENSDARG00000009482	ENSDART00000012554	18	2	2	TTCATCTTCAGTCAGTGGACGAA	5	+	168	1239
ENSDARG00000009482	ENSDART00000012554	18	6	6	AGCGTCATCCCGACTATTTGCTTTG	7	+	622	1239
ENSDARG00000009482	ENSDART00000012554	18	8	8	TACCCCATCATCGTCCTGCTTGGAA	7	+	892	1239
ENSDARG00000009482	ENSDART00000012554	18	9	9	AAACACACAGCGGTGACTGAGTC	5	+	955	1239
ENSDARG00000009482	ENSDART00000100857	18	1	1	GTTTGCTAAAGCTGGAGGAATTC	5	+	153	1323
ENSDARG00000009482	ENSDART00000100857	18	2	2	TTCATCTTCAGTCAGTGGACGAA	5	+	243	1323
ENSDARG00000009482	ENSDART00000100857	18	2	2	CTCTTCTTCATATCTGTTGCTTTT	6	+	343	1323
ENSDARG00000009482	ENSDART00000100857	18	2	2	AACCTCTTCTTCATATCTGTTGCT	6	+	340	1323
ENSDARG00000009482	ENSDART00000100857	18	5	5	AGCGTCATCCCGACTATTTGCTTTG	7	+	685	1323
ENSDARG00000009482	ENSDART00000100857	18	7	7	TACCCCATCATCGTCCTGCTTGGAA	7	+	955	1323
ENSDARG00000009482	ENSDART00000100857	18	8	8	AAACACACAGCGGTGACTGAGTC	5	+	1018	1323
ENSDARG00000009825	ENSDART00000024068	18	2	2	CTCAAAGACCCATGGAGGAGCAGTG	7	+	147	1134
ENSDARG00000009825	ENSDART00000024068	18	3	3	TTCACCAAATGGAGCGACGTCTCT	6	+	298	1134
ENSDARG00000009825	ENSDART00000024068	18	3	3	AGCGACGTCTCTCCTCTGACTTT	5	+	310	1134
ENSDARG00000009825	ENSDART00000024068	18	4	4	GGCAAATCCCGCTTCAGCTGGAAAC	7	+	517	1134
ENSDARG00000009825	ENSDART00000024068	18	4	4	CTCCACTGCACCCGTGTTTTGAT	5	+	413	1134
ENSDARG00000009825	ENSDART00000024068	18	4	4	TACAACCACACAGATTGCTGGCGCT	7	+	388	1134
ENSDARG00000009825	ENSDART00000024068	18	4	4	ACAACCACACAGATTGCTGGCGCT	6	+	389	1134
ENSDARG00000009825	ENSDART00000024068	18	4	4	CACTGCACCCGTGTTTTGATGGA	5	+	416	1134
ENSDARG00000009825	ENSDART00000024068	18	4	4	CAACCACACAGATTGCTGGCGCT	5	+	390	1134
ENSDARG00000009825	ENSDART00000024068	18	5	5	CGCTCAAGATGATATCTGGGGCA	5	+	672	1134
ENSDARG00000009825	ENSDART00000024068	18	7	7	CTCTTCAGAGCCTCTGGATGCAGTT	7	+	816	1134
ENSDARG00000009825	ENSDART00000024068	18	8	8	ACCTGCCGCATCCATCGACGCGGCA	7	+	1057	1134
ENSDARG00000009825	ENSDART00000024068	18	8	8	TACAAAGACGGTGAGCAGTTGCT	5	+	955	1134
ENSDARG00000009825	ENSDART00000024068	18	8	8	CGCGGCACCATCGTCTCTGCAAAC	6	+	1075	1134
ENSDARG00000009837	ENSDART00000006109	18	1	1	ACACACACCGCAAATGTGGACTTT	6	-	57	1272
ENSDARG00000009837	ENSDART00000006109	18	1	1	ACACACCGCAAATGTGGACTTTTTC	7	-	54	1272
ENSDARG00000009837	ENSDART00000006109	18	1	1	CACACCGCAAATGTGGACTTTTTC	6	-	54	1272
ENSDARG00000009837	ENSDART00000006109	18	6	6	CTCATCAGCTCTACGAAGCAGGC	5	-	425	1272
ENSDARG00000009837	ENSDART00000006109	18	10	10	GGCTACTAAACCAATGTGCTGCT	5	-	723	1272
ENSDARG00000009837	ENSDART00000006109	18	12	12	GAACTCACCCTCTTGACTGGGTT	5	-	982	1272
ENSDARG00000009837	ENSDART00000006109	18	12	12	GGCTCAGGCTCTTTTGGTGGCTCT	6	-	897	1272
ENSDARG00000010029	ENSDART00000016983	18	2	2	TCCTGCGTCCCATGGGATGAGGT	5	-	188	1557
ENSDARG00000010029	ENSDART00000016983	18	2	2	GACCCAGCCACACTCTCTGGTGCA	6	-	148	1557
ENSDARG00000010029	ENSDART00000016983	18	2	2	CCCAGCCACACTCTCTGGTGCAGAG	7	-	145	1557
ENSDARG00000010029	ENSDART00000016983	18	2	2	TCCTGCGTCCCATGGGATGAGGTC	6	-	187	1557
ENSDARG00000010029	ENSDART00000016983	18	5	5	TTCCCCTTCTCACATGTCGAGGAG	6	-	507	1557
ENSDARG00000010029	ENSDART00000016983	18	6	6	ACATCATGCATGTGGAAGAATCT	5	-	633	1557
ENSDARG00000010029	ENSDART00000016983	18	7	7	TGCCAAGCCCACAGGTGGCGCTGCA	7	-	850	1557
ENSDARG00000010029	ENSDART00000016983	18	7	7	CAAGCCCACAGGTGGCGCTGCATGC	7	-	847	1557
ENSDARG00000010029	ENSDART00000016983	18	9	9	TTAACCTGCAAGCTCATCTGCAGTT	7	-	1386	1557
ENSDARG00000010029	ENSDART00000016983	18	9	9	GGCTCCAGAGTGATCATGCGTGTAC	7	-	1214	1557
ENSDARG00000010029	ENSDART00000016983	18	9	9	TTCCTCCTCTTCTTGCGGTCTTC	5	-	1345	1557
ENSDARG00000010083	ENSDART00000023109	18	1	1	TTAAGCTGCTGGTCCCTGTGAGGGA	7	-	238	615
ENSDARG00000010083	ENSDART00000023109	18	2	2	TGCTTCTCCGAAGAGTCTGATGGC	6	-	312	615
ENSDARG00000010083	ENSDART00000023109	18	2	2	GGCTGCTGCTTCTCCGAAGAGTCT	6	-	318	615
ENSDARG00000010083	ENSDART00000023109	18	2	2	CAACTCACCCCGAACATTTGCCGGA	7	-	392	615
ENSDARG00000010083	ENSDART00000023109	18	2	2	AACTCACCCCGAACATTTGCCGGA	6	-	392	615
ENSDARG00000010207	ENSDART00000043455	18	1	1	AGCCTCTTCACGATCGGGGGCGTG	6	-	27	1269
ENSDARG00000010207	ENSDART00000043455	18	1	1	CCCTTCTTCCAGCCCAGCAGCCTCT	7	-	44	1269
ENSDARG00000010207	ENSDART00000043455	18	2	2	AACGCCAGAGACGGCAGTAGATTAC	7	-	262	1269
ENSDARG00000010207	ENSDART00000043455	18	2	2	GCCAACGCCAGAGACGGCAGTAGAT	7	-	265	1269
ENSDARG00000010207	ENSDART00000043455	18	6	6	GCCATCCACAGTTAAAGATGGTTGT	7	-	756	1269
ENSDARG00000010207	ENSDART00000043455	18	6	6	CGCGTCAGCTCCACAGCTGCATTC	6	-	840	1269
ENSDARG00000010207	ENSDART00000043455	18	7	7	GCAAACACCTCACCGCCGATGTA	5	-	895	1269
ENSDARG00000010207	ENSDART00000043455	18	7	7	AGCAAACACCTCACCGCCGATGTA	6	-	895	1269
ENSDARG00000010207	ENSDART00000043455	18	7	7	ACAAACGCACGCCTCGGCCTGAGGA	7	-	868	1269
ENSDARG00000010445	ENSDART00000008035	18	4	3	GTCTCACCACACCTGAGGGTAGTGT	7	+	176	1080
ENSDARG00000010445	ENSDART00000008035	18	4	3	CTCACCACACCTGAGGGTAGTGTTG	7	+	178	1080
ENSDARG00000010445	ENSDART00000008035	18	4	3	CTCACCACACCTGAGGGTAGTGT	5	+	178	1080
ENSDARG00000010445	ENSDART00000008035	18	4	3	CACCACACCTGAGGGTAGTGTTG	5	+	180	1080
ENSDARG00000010445	ENSDART00000008035	18	6	5	GCCTCATGCAGATACTGCTGCTTAA	7	+	416	1080
ENSDARG00000010445	ENSDART00000008035	18	8	7	TCCACCGCACTATTGTTGCAGAA	5	+	731	1080
ENSDARG00000010445	ENSDART00000008035	18	8	7	ACAGGCAGCGCGCTGTGTAGAGGCG	7	+	783	1080
ENSDARG00000010445	ENSDART00000008035	18	8	7	GCCTCCTACTGCTGAGAGTGAGTA	6	+	807	1080
ENSDARG00000010445	ENSDART00000008035	18	8	7	GCAAACAAAAGGATCTTCTGGAGCA	7	+	671	1080
ENSDARG00000010445	ENSDART00000008035	18	8	7	CTCCACCGCACTATTGTTGCAGAA	6	+	730	1080
ENSDARG00000010445	ENSDART00000008035	18	8	7	AGAGGCGCCTCCTACTGCTGAGAG	6	+	801	1080
ENSDARG00000010514	ENSDART00000024213	18	1	1	TGCTACATCTGGCAGTGGCTGAC	5	+	113	936
ENSDARG00000010514	ENSDART00000024213	18	1	1	TGCCAAAACAAAGTGTCTGCGTGT	6	+	852	936
ENSDARG00000010514	ENSDART00000024213	18	1	1	GGCTACTGCTACACCTTTGTAGTC	6	+	541	936
ENSDARG00000010514	ENSDART00000024213	18	1	1	GCCAAAACAAAGTGTCTGCGTGTTT	7	+	853	936
ENSDARG00000010514	ENSDART00000024213	18	1	1	GCCAAAACAAAGTGTCTGCGTGT	5	+	853	936
ENSDARG00000010514	ENSDART00000024213	18	1	1	CCCAAAGCATAGCCGGATGGCTTT	6	+	170	936
ENSDARG00000010514	ENSDART00000024213	18	1	1	CACTTCATCACACACCTGTGCTTCT	7	+	496	936
ENSDARG00000010514	ENSDART00000024213	18	1	1	CAAAACAAAGTGTCTGCGTGTTT	5	+	855	936
ENSDARG00000010514	ENSDART00000024213	18	1	1	ACCTGCTACATCTGGCAGTGGCT	5	+	110	936
ENSDARG00000010514	ENSDART00000024213	18	1	1	ACCCAAAGCATAGCCGGATGGCTTT	7	+	169	936
ENSDARG00000010514	ENSDART00000024213	18	1	1	AACCTCACCATTCTGATGAATAC	5	+	664	936
ENSDARG00000010514	ENSDART00000024213	18	1	1	AACCGCTTATATTTGGTGTTGTTT	6	+	5	936
ENSDARG00000010514	ENSDART00000024213	18	1	1	AACCGCTTATATTTGGTGTTGTT	5	+	5	936
ENSDARG00000010662	ENSDART00000036928	18	1	1	AAATACCTCCTTCCGTGTGATAAC	6	-	88	567
ENSDARG00000010662	ENSDART00000036928	18	1	1	AAATACCTCCTTCCGTGTGATAA	5	-	89	567
ENSDARG00000010662	ENSDART00000036928	18	4	4	ATCTTCTTCCTTCGCAGGAGAAGCC	7	-	531	567
ENSDARG00000010691	ENSDART00000021443	18	1	1	ACCTTCTCCACGAGCTGGTGGAGCA	7	+	395	570
ENSDARG00000010691	ENSDART00000021443	18	1	1	GGCTCAAAAGAAGATTTTGAGCA	5	+	57	570
ENSDARG00000010691	ENSDART00000021443	18	1	1	GTTTTCAACCATTTCGCCGATGTG	6	+	457	570
ENSDARG00000010745	ENSDART00000018735	18	1	1	AGATACTCCGAGGAGGTCGTAGAG	6	-	34	1239
ENSDARG00000010745	ENSDART00000018735	18	3	3	CACCAAAGATGTGAGAGAAGATGTC	7	-	265	1239
ENSDARG00000010745	ENSDART00000018735	18	5	5	TGCCACGGCCCCGACATGTGCTGCA	7	-	490	1239
ENSDARG00000010745	ENSDART00000018735	18	5	5	ACCCTCTCCATTGCAGTCGGTGCA	6	-	571	1239
ENSDARG00000010745	ENSDART00000018735	18	9	9	ACCTCCTTCCTCGTCGGAGCTGTC	6	-	1192	1239
ENSDARG00000010745	ENSDART00000018735	18	9	9	CACTTCCTCTGTGTCGGCTGAGAT	6	-	1105	1239
ENSDARG00000010745	ENSDART00000018735	18	9	9	TCCTTCCTCGTCGGAGCTGTCGTT	6	-	1189	1239
ENSDARG00000010745	ENSDART00000018735	18	9	9	TTCCTCGTCGGAGCTGTCGTTGTA	6	-	1186	1239
ENSDARG00000010758	ENSDART00000008322	18	1	1	GTTCTCAGACTCGGTGTTTGCAGCG	7	+	93	2088
ENSDARG00000010758	ENSDART00000008322	18	1	1	TTCTCAGACTCGGTGTTTGCAGCG	6	+	94	2088
ENSDARG00000010758	ENSDART00000008322	18	2	2	GAAATCACCAGCAATGCCGTCTTT	6	+	187	2088
ENSDARG00000010758	ENSDART00000008322	18	2	2	ATCACCAGCAATGCCGTCTTTGTG	6	+	190	2088
ENSDARG00000010758	ENSDART00000008322	18	3	3	GGCATCTTCCGATTTAAGGTGAG	5	+	358	2088
ENSDARG00000010758	ENSDART00000008322	18	4	4	CGCACCAGCAACGAGTTCTGGAGCG	7	+	460	2088
ENSDARG00000010758	ENSDART00000008322	18	8	8	GTAGACAACACTGAGAAGACGAA	5	+	871	2088
ENSDARG00000010758	ENSDART00000008322	18	10	10	AAAACCCTCAGTATCAGATGATTCT	7	+	1127	2088
ENSDARG00000010758	ENSDART00000008322	18	15	15	TTCTCCAGCAACCGTGCGATTTC	5	+	1333	2088
ENSDARG00000010758	ENSDART00000008322	18	15	15	GACCCAACCAGCAGGGGGAGTTTTT	7	+	1445	2088
ENSDARG00000010758	ENSDART00000008322	18	15	15	GACCCAACCAGCAGGGGGAGTTT	5	+	1445	2088
ENSDARG00000010758	ENSDART00000008322	18	15	15	CGCAGCATCAGGAGCGTCTGGAGGA	7	+	1372	2088
ENSDARG00000010758	ENSDART00000008322	18	15	15	AGACCCAACCAGCAGGGGGAGTTT	6	+	1444	2088
ENSDARG00000010758	ENSDART00000008322	18	15	15	AGACCCAACCAGCAGGGGGAGTT	5	+	1444	2088
ENSDARG00000010758	ENSDART00000008322	18	15	15	ACCCAACCAGCAGGGGGAGTTTTTC	7	+	1446	2088
ENSDARG00000010758	ENSDART00000008322	18	15	15	ACCCAACCAGCAGGGGGAGTTTTT	6	+	1446	2088
ENSDARG00000010758	ENSDART00000008322	18	15	15	ACAGACCCAACCAGCAGGGGGAGTT	7	+	1442	2088
ENSDARG00000010758	ENSDART00000098972	18	1	1	GTTCTCAGACTCGGTGTTTGCAGCG	7	+	102	2058
ENSDARG00000010758	ENSDART00000098972	18	1	1	TTCTCAGACTCGGTGTTTGCAGCG	6	+	103	2058
ENSDARG00000010758	ENSDART00000098972	18	2	2	ATCACCAGCAATGCCGTCTTTGTG	6	+	199	2058
ENSDARG00000010758	ENSDART00000098972	18	2	2	GAAATCACCAGCAATGCCGTCTTT	6	+	196	2058
ENSDARG00000010758	ENSDART00000098972	18	3	3	GGCATCTTCCGATTTAAGGTGAG	5	+	367	2058
ENSDARG00000010758	ENSDART00000098972	18	4	4	CGCACCAGCAACGAGTTCTGGAGCG	7	+	469	2058
ENSDARG00000010758	ENSDART00000098972	18	8	8	GTAGACAACACTGAGAAGACGAA	5	+	880	2058
ENSDARG00000010758	ENSDART00000098972	18	10	10	AAAACCCTCAGTATCAGATGATTCT	7	+	1127	2058
ENSDARG00000010758	ENSDART00000098972	18	12	12	TTCTCCAGCAACCGTGCGATTTC	5	+	1333	2058
ENSDARG00000010758	ENSDART00000098972	18	12	12	GACCCAACCAGCAGGGGGAGTTT	5	+	1445	2058
ENSDARG00000010758	ENSDART00000098972	18	12	12	GACCCAACCAGCAGGGGGAGTTTTT	7	+	1445	2058
ENSDARG00000010758	ENSDART00000098972	18	12	12	ACAGACCCAACCAGCAGGGGGAGTT	7	+	1442	2058
ENSDARG00000010758	ENSDART00000098972	18	12	12	ACCCAACCAGCAGGGGGAGTTTTTC	7	+	1446	2058
ENSDARG00000010758	ENSDART00000098972	18	12	12	ACCCAACCAGCAGGGGGAGTTTTT	6	+	1446	2058
ENSDARG00000010758	ENSDART00000098972	18	12	12	AGACCCAACCAGCAGGGGGAGTT	5	+	1444	2058
ENSDARG00000010758	ENSDART00000098972	18	12	12	AGACCCAACCAGCAGGGGGAGTTT	6	+	1444	2058
ENSDARG00000010758	ENSDART00000098972	18	12	12	CGCAGCATCAGGAGCGTCTGGAGGA	7	+	1372	2058
ENSDARG00000010758	ENSDART00000098972	18	13	13	TGCACCAACAACTACTCTGCGGTA	6	+	1522	2058
ENSDARG00000010758	ENSDART00000098972	18	16	16	GCAGACAGCTCATCTTTGGAGAA	5	+	1700	2058
ENSDARG00000010758	ENSDART00000098972	18	16	16	ACCTGCAGACAGCTCATCTTTGGAG	7	+	1696	2058
ENSDARG00000010758	ENSDART00000098972	18	17	17	TCCTCCCTCCGCAATCTGCAGGT	5	+	1774	2058
ENSDARG00000010758	ENSDART00000098972	18	20	20	GAAACCAACCAGGAGGTGAAGGA	5	+	2005	2058
ENSDARG00000011034	ENSDART00000057845	18	2	2	GCAAAAACCATAGTTTGTGCCTGC	6	-	252	2604
ENSDARG00000011034	ENSDART00000057845	18	2	2	GACAACCCCAATTACTGGAGGAGGA	7	-	432	2604
ENSDARG00000011034	ENSDART00000057845	18	2	2	ACAACCCCAATTACTGGAGGAGGA	6	-	432	2604
ENSDARG00000011034	ENSDART00000057845	18	2	2	ACAACCCCAATTACTGGAGGAGGAC	7	-	431	2604
ENSDARG00000011034	ENSDART00000057845	18	2	2	AGCAAAAACCATAGTTTGTGCCTGC	7	-	252	2604
ENSDARG00000011034	ENSDART00000057845	18	3	3	GGCATCAGATAGGATGATGTTGAA	6	-	840	2604
ENSDARG00000011034	ENSDART00000057845	18	3	3	TGCAGCTTCCAAACTGCTGCATTT	6	-	716	2604
ENSDARG00000011034	ENSDART00000057845	18	3	3	CTCCACGCCTGATGGCGATGCCTAG	7	-	982	2604
ENSDARG00000011034	ENSDART00000057845	18	3	3	CACTCAAACAGGAGCAGGTGGCGTA	7	-	532	2604
ENSDARG00000011034	ENSDART00000057845	18	3	3	ACCACCACACTAGCTGTAGAGGCC	6	-	810	2604
ENSDARG00000011034	ENSDART00000057845	18	3	3	AAAGGCATCACTAGGGATTGTTC	5	-	584	2604
ENSDARG00000011034	ENSDART00000057845	18	3	3	AAAGGCATCAGATAGGATGATGT	5	-	844	2604
ENSDARG00000011034	ENSDART00000057845	18	3	3	AAAGGCATCAGATAGGATGATGTT	6	-	843	2604
ENSDARG00000011034	ENSDART00000057845	18	3	3	AACAACCACCACACTAGCTGTAGAG	7	-	813	2604
ENSDARG00000011034	ENSDART00000057845	18	3	3	AACCACCACACTAGCTGTAGAGGCC	7	-	810	2604
ENSDARG00000011034	ENSDART00000057845	18	3	3	ACAACCACCACACTAGCTGTAGAG	6	-	813	2604
ENSDARG00000011034	ENSDART00000057845	18	5	5	CACTACACACAGACCGTGGGGGCT	6	-	1577	2604
ENSDARG00000011034	ENSDART00000057845	18	5	5	GCACTACACACAGACCGTGGGGGCT	7	-	1577	2604
ENSDARG00000011034	ENSDART00000057845	18	6	6	TGCCAAGCAGGGAAGCAGTGGTC	5	-	1818	2604
ENSDARG00000011034	ENSDART00000057845	18	6	6	GACAAAAGCAGCAGGAAGCTGAG	5	-	1918	2604
ENSDARG00000011034	ENSDART00000057845	18	6	6	CTCTACTTCCTTAGGGACGCATTG	6	-	1759	2604
ENSDARG00000011034	ENSDART00000057845	18	6	6	CCCTCAGGCCGAGATGACTTGAAC	6	-	2085	2604
ENSDARG00000011034	ENSDART00000099184	18	2	2	ACAACCCCAATTACTGGAGGAGGAC	7	-	431	2583
ENSDARG00000011034	ENSDART00000099184	18	2	2	ACAACCCCAATTACTGGAGGAGGA	6	-	432	2583
ENSDARG00000011034	ENSDART00000099184	18	2	2	AGCAAAAACCATAGTTTGTGCCTGC	7	-	252	2583
ENSDARG00000011034	ENSDART00000099184	18	2	2	GACAACCCCAATTACTGGAGGAGGA	7	-	432	2583
ENSDARG00000011034	ENSDART00000099184	18	2	2	GCAAAAACCATAGTTTGTGCCTGC	6	-	252	2583
ENSDARG00000011034	ENSDART00000099184	18	3	3	GGCATCAGATAGGATGATGTTGAA	6	-	840	2583
ENSDARG00000011034	ENSDART00000099184	18	3	3	CACTCAAACAGGAGCAGGTGGCGTA	7	-	532	2583
ENSDARG00000011034	ENSDART00000099184	18	3	3	TGCAGCTTCCAAACTGCTGCATTT	6	-	716	2583
ENSDARG00000011034	ENSDART00000099184	18	3	3	CTCCACGCCTGATGGCGATGCCTAG	7	-	982	2583
ENSDARG00000011034	ENSDART00000099184	18	3	3	ACCACCACACTAGCTGTAGAGGCC	6	-	810	2583
ENSDARG00000011034	ENSDART00000099184	18	3	3	ACAACCACCACACTAGCTGTAGAG	6	-	813	2583
ENSDARG00000011034	ENSDART00000099184	18	3	3	AACCACCACACTAGCTGTAGAGGCC	7	-	810	2583
ENSDARG00000011034	ENSDART00000099184	18	3	3	AAAGGCATCACTAGGGATTGTTC	5	-	584	2583
ENSDARG00000011034	ENSDART00000099184	18	3	3	AACAACCACCACACTAGCTGTAGAG	7	-	813	2583
ENSDARG00000011034	ENSDART00000099184	18	3	3	AAAGGCATCAGATAGGATGATGT	5	-	844	2583
ENSDARG00000011034	ENSDART00000099184	18	3	3	AAAGGCATCAGATAGGATGATGTT	6	-	843	2583
ENSDARG00000011034	ENSDART00000099184	18	6	6	CACTACACACAGACCGTGGGGGCT	6	-	1559	2583
ENSDARG00000011034	ENSDART00000099184	18	6	6	GCACTACACACAGACCGTGGGGGCT	7	-	1559	2583
ENSDARG00000011034	ENSDART00000099184	18	7	7	TGCCAAGCAGGGAAGCAGTGGTC	5	-	1800	2583
ENSDARG00000011034	ENSDART00000099184	18	7	7	GACAAAAGCAGCAGGAAGCTGAG	5	-	1900	2583
ENSDARG00000011034	ENSDART00000099184	18	7	7	CTCTACTTCCTTAGGGACGCATTG	6	-	1741	2583
ENSDARG00000011034	ENSDART00000099184	18	7	7	CCCTCAGGCCGAGATGACTTGAAC	6	-	2067	2583
ENSDARG00000011072	ENSDART00000009217	18	1	1	AGACTCACCGTGCCTGTGGGACTCT	7	-	122	2670
ENSDARG00000011072	ENSDART00000009217	18	2	2	AAACTCAGACACCCAGTCTGGCTCT	7	-	282	2670
ENSDARG00000011072	ENSDART00000009217	18	2	2	AACTCAGACACCCAGTCTGGCTCT	6	-	282	2670
ENSDARG00000011072	ENSDART00000009217	18	2	2	AGACACCCAGTCTGGCTCTGGTGGT	7	-	276	2670
ENSDARG00000011072	ENSDART00000009217	18	4	4	CTCCGCCCCCTCTCTGCTGAGCT	5	-	470	2670
ENSDARG00000011072	ENSDART00000009217	18	4	4	CTCCTCCTCTGGGCTGTGAGTCT	5	-	497	2670
ENSDARG00000011072	ENSDART00000009217	18	4	4	GGCTCCGCCCCCTCTCTGCTGAG	5	-	472	2670
ENSDARG00000011072	ENSDART00000009217	18	4	4	GGCTCCGCCCCCTCTCTGCTGAGCT	7	-	470	2670
ENSDARG00000011072	ENSDART00000009217	18	4	4	CCCTCCTCCTCTGGGCTGTGAGTCT	7	-	497	2670
ENSDARG00000011072	ENSDART00000009217	18	4	4	AGCCCCTCCTCCTCTGGGCTGTG	5	-	502	2670
ENSDARG00000011072	ENSDART00000009217	18	5	5	ATCATCATCACAGAGTCTGCAGAG	6	-	565	2670
ENSDARG00000011072	ENSDART00000009217	18	16	16	TTACAACCCGGCCGTCTTTGTTGGC	7	-	1684	2670
ENSDARG00000011072	ENSDART00000009217	18	16	16	GTCTTCTACTGCCATCTGCTGTT	5	-	1601	2670
ENSDARG00000011072	ENSDART00000009217	18	17	17	AACCGCGGCGTTCAGCAGGAGAA	5	-	1748	2670
ENSDARG00000011072	ENSDART00000009217	18	19	19	CGCAAAGCACTATGGGTAGGATGT	6	-	1928	2670
ENSDARG00000011072	ENSDART00000009217	18	20	20	ACCTTCTTCTTAGACTGCAGCCGCT	7	-	2138	2670
ENSDARG00000011072	ENSDART00000009217	18	20	20	TTCTTCTTAGACTGCAGCCGCTGGA	7	-	2135	2670
ENSDARG00000011072	ENSDART00000009217	18	21	21	TGCTCCACCTGACTGGCTTTTTTG	6	-	2175	2670
ENSDARG00000011072	ENSDART00000009217	18	21	21	TGCTCCACCTGACTGGCTTTTTT	5	-	2176	2670
ENSDARG00000011072	ENSDART00000009217	18	23	23	ATCTTCTCCTGCAGCTCTGGTGAC	6	-	2370	2670
ENSDARG00000011072	ENSDART00000009217	18	23	23	TTCTCCTGCAGCTCTGGTGACTTT	6	-	2367	2670
ENSDARG00000011072	ENSDART00000009217	18	24	24	TCCGCCTACCGATAGACTGATTG	5	-	2478	2670
ENSDARG00000011072	ENSDART00000009217	18	25	25	GTAATCACCACGGTGACGGATTG	5	-	2498	2670
ENSDARG00000011219	ENSDART00000026767	18	2	1	GGCTCCACAAAAGAGGTGCGGTC	5	+	41	1437
ENSDARG00000011219	ENSDART00000026767	18	3	2	ATCGGCTACAAGGAGAAGCCGGA	5	+	115	1437
ENSDARG00000011219	ENSDART00000026767	18	5	4	TCCCGCACCAAAGTGGTGAGTGC	5	+	430	1437
ENSDARG00000011219	ENSDART00000026767	18	6	5	CCCTCAGACCATGAGTGACTTTGAC	7	+	438	1437
ENSDARG00000011219	ENSDART00000026767	18	6	5	GACTACTTAAAGCTGCTGGGTAA	5	+	460	1437
ENSDARG00000011219	ENSDART00000026767	18	8	7	GTACGCAAATGGAGGCGAGGTTTGT	7	+	693	1437
ENSDARG00000011219	ENSDART00000026767	18	13	12	CACTCCACCTGACCAATGTGAGTAC	7	+	1353	1437
ENSDARG00000011219	ENSDART00000026767	18	13	12	ACAGACACACGCTACTTTGATGAT	6	+	1303	1437
ENSDARG00000011219	ENSDART00000026767	18	13	12	ACACGCTACTTTGATGATGAGTTC	6	+	1309	1437
ENSDARG00000011219	ENSDART00000026767	18	14	13	CTCCTACTCAGCCAGTGTGCGGGA	6	+	1422	1437
ENSDARG00000011219	ENSDART00000026767	18	14	13	CTACTCAGCCAGTGTGCGGGAGTG	6	+	1425	1437
ENSDARG00000011219	ENSDART00000026767	18	14	13	TACTCAGCCAGTGTGCGGGAGTG	5	+	1426	1437
ENSDARG00000011408	ENSDART00000017110	18	2	2	TCCCACCTCGAGATGATGTCTTT	5	+	173	1344
ENSDARG00000011408	ENSDART00000017110	18	2	2	CTATCCCACCTCGAGATGATGTC	5	+	170	1344
ENSDARG00000011408	ENSDART00000017110	18	4	4	GAAGACCCCGACCCTGGAGCATGC	6	+	459	1344
ENSDARG00000011408	ENSDART00000017110	18	4	4	TTCTCACCCAGAAATCTGCTGAA	5	+	563	1344
ENSDARG00000011408	ENSDART00000017110	18	5	5	ACAAACGGCACTCTGGAGGTGAG	5	+	668	1344
ENSDARG00000011408	ENSDART00000017110	18	6	6	TGCTCCTCCAATGAGAAGGGGGC	5	+	693	1344
ENSDARG00000011408	ENSDART00000017110	18	6	6	TTCCAAAGCAAACTGAAGATTAA	5	+	856	1344
ENSDARG00000011408	ENSDART00000017110	18	7	7	TTCGACAACATCTCCTGTGACGAC	6	+	1015	1344
ENSDARG00000011408	ENSDART00000017110	18	7	7	AGACCCAAAACAGTGAAGGAAAC	5	+	935	1344
ENSDARG00000011408	ENSDART00000017110	18	8	8	GAAAACAGCAGCAGGTGCTTTTGGA	7	+	1050	1344
ENSDARG00000011408	ENSDART00000017110	18	9	9	CACTGCGTCGTGGTCGTGGTGGTT	6	+	1136	1344
ENSDARG00000011408	ENSDART00000017110	18	9	9	TTCCACTGCGTCGTGGTCGTGGTG	6	+	1133	1344
ENSDARG00000011408	ENSDART00000017110	18	9	9	GTATTCCACTGCGTCGTGGTCGTG	6	+	1130	1344
ENSDARG00000011408	ENSDART00000101790	18	2	2	TCCCACCTCGAGATGATGTCTTT	5	+	173	1155
ENSDARG00000011408	ENSDART00000101790	18	2	2	CTATCCCACCTCGAGATGATGTC	5	+	170	1155
ENSDARG00000011408	ENSDART00000101790	18	5	5	TTCTCACCCAGAAATCTGCTGAA	5	+	569	1155
ENSDARG00000011408	ENSDART00000101790	18	5	5	GAAGACCCCGACCCTGGAGCATGC	6	+	465	1155
ENSDARG00000011408	ENSDART00000101790	18	6	6	ACAAACGGCACTCTGGAGGTGAG	5	+	674	1155
ENSDARG00000011408	ENSDART00000101790	18	8	8	TTCGACAACATCTCCTGTGACGAC	6	+	955	1155
ENSDARG00000011408	ENSDART00000101790	18	8	8	AGACCCAAAACAGTGAAGGAAAC	5	+	875	1155
ENSDARG00000011408	ENSDART00000101790	18	9	9	TTCCACTGCGTCGTGGTCGTGGTG	6	+	1040	1155
ENSDARG00000011408	ENSDART00000101790	18	9	9	GTATTCCACTGCGTCGTGGTCGTG	6	+	1037	1155
ENSDARG00000011408	ENSDART00000101790	18	9	9	CACTGCGTCGTGGTCGTGGTGGTT	6	+	1043	1155
ENSDARG00000011408	ENSDART00000101795	18	2	2	TCCCACCTCGAGATGATGTCTTT	5	+	173	1353
ENSDARG00000011408	ENSDART00000101795	18	2	2	CTATCCCACCTCGAGATGATGTC	5	+	170	1353
ENSDARG00000011408	ENSDART00000101795	18	5	5	TTCTCACCCAGAAATCTGCTGAA	5	+	656	1353
ENSDARG00000011408	ENSDART00000101795	18	5	5	GAAGACCCCGACCCTGGAGCATGC	6	+	552	1353
ENSDARG00000011408	ENSDART00000101795	18	6	6	TTCCAAAGCAAACTGAAGATTAA	5	+	865	1353
ENSDARG00000011408	ENSDART00000101795	18	6	6	TGCTCCTCCAATGAGAAGGGGGC	5	+	702	1353
ENSDARG00000011408	ENSDART00000101795	18	7	7	TTCGACAACATCTCCTGTGACGAC	6	+	1024	1353
ENSDARG00000011408	ENSDART00000101795	18	7	7	AGACCCAAAACAGTGAAGGAAAC	5	+	944	1353
ENSDARG00000011408	ENSDART00000101795	18	8	8	GAAAACAGCAGCAGGTGCTTTTGGA	7	+	1059	1353
ENSDARG00000011408	ENSDART00000101795	18	9	9	TTCCACTGCGTCGTGGTCGTGGTG	6	+	1142	1353
ENSDARG00000011408	ENSDART00000101795	18	9	9	GTATTCCACTGCGTCGTGGTCGTG	6	+	1139	1353
ENSDARG00000011408	ENSDART00000101795	18	9	9	CACTGCGTCGTGGTCGTGGTGGTT	6	+	1145	1353
ENSDARG00000011498	ENSDART00000005027	18	1	1	GTCCCCAGCGAGGTGCGGTGCTGCG	7	-	100	849
ENSDARG00000011498	ENSDART00000005027	18	2	2	TGCCAAAGATGATTCTGTAGATGTG	7	-	262	849
ENSDARG00000011498	ENSDART00000005027	18	3	3	ACCTTCCCAATTACTGGGATGTC	5	-	361	849
ENSDARG00000011498	ENSDART00000005027	18	5	5	AACAAAACATTCCCAGGGGTAGGAC	7	-	540	849
ENSDARG00000011498	ENSDART00000005027	18	5	5	AACAAAACATTCCCAGGGGTAGGA	6	-	541	849
ENSDARG00000011498	ENSDART00000005027	18	5	5	AAACAAAACATTCCCAGGGGTAGGA	7	-	541	849
ENSDARG00000011533	ENSDART00000049171	18	2	1	CACAACGTCTAAAGGGATGTTGTC	6	-	91	2997
ENSDARG00000011533	ENSDART00000049171	18	8	7	GAAGTCTGCCACCGTAGCAGAGTAC	7	-	564	2997
ENSDARG00000011533	ENSDART00000049171	18	10	9	AACAAAAGATGTCCAGTGTTTTTC	6	-	826	2997
ENSDARG00000011533	ENSDART00000049171	18	10	9	GGCACCCCATTAATGTCGATGAT	5	-	922	2997
ENSDARG00000011533	ENSDART00000049171	18	11	10	TGCACCAACCTGGGCTTGGGCAGTT	7	-	1097	2997
ENSDARG00000011533	ENSDART00000049171	18	11	10	GGCGTCCACACTGAATCTGGCGTC	6	-	1059	2997
ENSDARG00000011533	ENSDART00000049171	18	13	12	TTCAAAGACAGCGGGGATGTCTTG	6	-	1374	2997
ENSDARG00000011533	ENSDART00000049171	18	13	12	GCCTGCTTCTGAGCCGATGAAAAC	6	-	1330	2997
ENSDARG00000011533	ENSDART00000049171	18	13	12	AAAGACAGCGGGGATGTCTTGGCT	6	-	1371	2997
ENSDARG00000011533	ENSDART00000049171	18	14	13	GTTCGCAGCGGCTGAGTGGTATTC	6	-	1541	2997
ENSDARG00000011533	ENSDART00000049171	18	15	14	ACATCCATCCGCAGTATGGGTCTCT	7	-	1600	2997
ENSDARG00000011533	ENSDART00000049171	18	16	15	ACAATCCCCGAGGTGAGCAGTGTTG	7	-	1692	2997
ENSDARG00000011533	ENSDART00000049171	18	17	16	CTCTCCCACTGGTTCTTAATGGGCT	7	-	2135	2997
ENSDARG00000011533	ENSDART00000049171	18	17	16	TGCTGCTAATTCCGGTGGCTGCC	5	-	2066	2997
ENSDARG00000011533	ENSDART00000049171	18	17	16	TGCTCAACAGGTTGGTGTAGAGTTT	7	-	1990	2997
ENSDARG00000011533	ENSDART00000049171	18	17	16	TGCAAAGCCGTTGGGTTTGGGTG	5	-	2942	2997
ENSDARG00000011533	ENSDART00000049171	18	17	16	GTAAACAACCATGCCTGCGATGAA	6	-	1813	2997
ENSDARG00000011533	ENSDART00000049171	18	17	16	GGCTGCCCACTCAGGAGCATAGTCT	7	-	2048	2997
ENSDARG00000011533	ENSDART00000049171	18	17	16	ACCCACCTCTGTTCATGCTAGGTT	6	-	2762	2997
ENSDARG00000011533	ENSDART00000049171	18	17	16	GCACCAAGCAGAAACGCAGCTAAC	6	-	1788	2997
ENSDARG00000011533	ENSDART00000049171	18	17	16	CACCAAGCAGAAACGCAGCTAAC	5	-	1788	2997
ENSDARG00000011533	ENSDART00000049171	18	17	16	AAACGCATCTCTATAGCAGTAAAC	6	-	1831	2997
ENSDARG00000011533	ENSDART00000098788	18	1	1	CACAACGTCTAAAGGGATGTTGTC	6	-	73	2646
ENSDARG00000011533	ENSDART00000098788	18	7	7	GAAGTCTGCCACCGTAGCAGAGTAC	7	-	546	2646
ENSDARG00000011533	ENSDART00000098788	18	9	9	GGCACCCCATTAATGTCGATGAT	5	-	904	2646
ENSDARG00000011533	ENSDART00000098788	18	9	9	AACAAAAGATGTCCAGTGTTTTTC	6	-	808	2646
ENSDARG00000011533	ENSDART00000098788	18	10	10	GGCGTCCACACTGAATCTGGCGTC	6	-	1041	2646
ENSDARG00000011533	ENSDART00000098788	18	10	10	TGCACCAACCTGGGCTTGGGCAGTT	7	-	1079	2646
ENSDARG00000011533	ENSDART00000098788	18	12	12	GCCTGCTTCTGAGCCGATGAAAAC	6	-	1315	2646
ENSDARG00000011533	ENSDART00000098788	18	12	12	AAAGACAGCGGGGATGTCTTGGCT	6	-	1356	2646
ENSDARG00000011533	ENSDART00000098788	18	12	12	TTCAAAGACAGCGGGGATGTCTTG	6	-	1359	2646
ENSDARG00000011533	ENSDART00000098788	18	13	13	GTTCGCAGCGGCTGAGTGGTATTC	6	-	1514	2646
ENSDARG00000011533	ENSDART00000098788	18	14	14	ACATCCATCCGCAGTATGGGTCTCT	7	-	1573	2646
ENSDARG00000011533	ENSDART00000098788	18	15	15	ACAATCCCCGAGGTGAGCAGTGTTG	7	-	1665	2646
ENSDARG00000011533	ENSDART00000098788	18	16	16	AAACTAACCAGAGGTTGGGTCGCC	6	-	1735	2646
ENSDARG00000011533	ENSDART00000098788	18	17	17	GTAAACAACCATGCCTGCGATGAA	6	-	1843	2646
ENSDARG00000011533	ENSDART00000098788	18	17	17	AAACGCATCTCTATAGCAGTAAAC	6	-	1861	2646
ENSDARG00000011533	ENSDART00000098788	18	17	17	CACCAAGCAGAAACGCAGCTAAC	5	-	1818	2646
ENSDARG00000011533	ENSDART00000098788	18	17	17	GCACCAAGCAGAAACGCAGCTAAC	6	-	1818	2646
ENSDARG00000011533	ENSDART00000098788	18	18	18	GGCTGCCCACTCAGGAGCATAGTCT	7	-	2015	2646
ENSDARG00000011533	ENSDART00000098788	18	18	18	TGCTGCTAATTCCGGTGGCTGCC	5	-	2033	2646
ENSDARG00000011533	ENSDART00000098788	18	18	18	CTCTCCCACTGGTTCTTAATGGGCT	7	-	2102	2646
ENSDARG00000011533	ENSDART00000098788	18	20	20	ACCCACCTCTGTTCATGCTAGGTT	6	-	2444	2646
ENSDARG00000011533	ENSDART00000098788	18	21	21	TGCAAAGCCGTTGGGTTTGGGTG	5	-	2591	2646
ENSDARG00000011533	ENSDART00000098791	18	1	1	CACAACGTCTAAAGGGATGTTGTC	6	-	91	3054
ENSDARG00000011533	ENSDART00000098791	18	7	7	GAAGTCTGCCACCGTAGCAGAGTAC	7	-	564	3054
ENSDARG00000011533	ENSDART00000098791	18	9	9	GGCACCCCATTAATGTCGATGAT	5	-	922	3054
ENSDARG00000011533	ENSDART00000098791	18	9	9	AACAAAAGATGTCCAGTGTTTTTC	6	-	826	3054
ENSDARG00000011533	ENSDART00000098791	18	10	10	GGCGTCCACACTGAATCTGGCGTC	6	-	1059	3054
ENSDARG00000011533	ENSDART00000098791	18	10	10	TGCACCAACCTGGGCTTGGGCAGTT	7	-	1097	3054
ENSDARG00000011533	ENSDART00000098791	18	12	12	TTCAAAGACAGCGGGGATGTCTTG	6	-	1374	3054
ENSDARG00000011533	ENSDART00000098791	18	12	12	AAAGACAGCGGGGATGTCTTGGCT	6	-	1371	3054
ENSDARG00000011533	ENSDART00000098791	18	12	12	GCCTGCTTCTGAGCCGATGAAAAC	6	-	1330	3054
ENSDARG00000011533	ENSDART00000098791	18	13	13	GTTCGCAGCGGCTGAGTGGTATTC	6	-	1541	3054
ENSDARG00000011533	ENSDART00000098791	18	14	14	ACATCCATCCGCAGTATGGGTCTCT	7	-	1600	3054
ENSDARG00000011533	ENSDART00000098791	18	15	15	ACAATCCCCGAGGTGAGCAGTGTTG	7	-	1692	3054
ENSDARG00000011533	ENSDART00000098791	18	16	16	AAACTAACCAGAGGTTGGGTCGCC	6	-	1762	3054
ENSDARG00000011533	ENSDART00000098791	18	17	17	TGCTCAACAGGTTGGTGTAGAGTTT	7	-	2047	3054
ENSDARG00000011533	ENSDART00000098791	18	17	17	TGCAAAGCCGTTGGGTTTGGGTG	5	-	2999	3054
ENSDARG00000011533	ENSDART00000098791	18	17	17	TGCTGCTAATTCCGGTGGCTGCC	5	-	2123	3054
ENSDARG00000011533	ENSDART00000098791	18	17	17	GTAAACAACCATGCCTGCGATGAA	6	-	1870	3054
ENSDARG00000011533	ENSDART00000098791	18	17	17	GGCTGCCCACTCAGGAGCATAGTCT	7	-	2105	3054
ENSDARG00000011533	ENSDART00000098791	18	17	17	ACCCACCTCTGTTCATGCTAGGTT	6	-	2819	3054
ENSDARG00000011533	ENSDART00000098791	18	17	17	CACCAAGCAGAAACGCAGCTAAC	5	-	1845	3054
ENSDARG00000011533	ENSDART00000098791	18	17	17	CTCTCCCACTGGTTCTTAATGGGCT	7	-	2192	3054
ENSDARG00000011533	ENSDART00000098791	18	17	17	GCACCAAGCAGAAACGCAGCTAAC	6	-	1845	3054
ENSDARG00000011533	ENSDART00000098791	18	17	17	AAACGCATCTCTATAGCAGTAAAC	6	-	1888	3054
ENSDARG00000011533	ENSDART00000098802	18	1	1	ACAATCCCCGAGGTGAGCAGTGTTG	7	-	17	201
ENSDARG00000011533	ENSDART00000098802	18	3	3	GTTCTCCCCCGTCCAGAGGTGTAA	6	-	155	201
ENSDARG00000011533	ENSDART00000098802	18	3	3	TTCTCCCCCGTCCAGAGGTGTAA	5	-	155	201
ENSDARG00000011583	ENSDART00000008871	18	3	3	CACCCCTGCCTCAGTGGCTAGTTT	6	-	352	1818
ENSDARG00000011583	ENSDART00000008871	18	4	4	TGCCCATAATCTCAGCTGTGATTGT	7	-	514	1818
ENSDARG00000011583	ENSDART00000008871	18	6	6	AGAAAAGTCTACAGGAGAGGCAGCC	7	-	781	1818
ENSDARG00000011583	ENSDART00000008871	18	7	7	AGAGACAGAGACGGGGTGCTGTT	5	-	844	1818
ENSDARG00000011583	ENSDART00000008871	18	7	7	TTAGTCGCAGCTGTGTAGAAGAA	5	-	892	1818
ENSDARG00000011583	ENSDART00000008871	18	9	9	CAAGGCCCCGGTAGCAGGAGAGTTG	7	-	1477	1818
ENSDARG00000011583	ENSDART00000008871	18	9	9	TACCAAGGCCCCGGTAGCAGGAGAG	7	-	1480	1818
ENSDARG00000011583	ENSDART00000059595	18	4	3	CACCCCTGCCTCAGTGGCTAGTTT	6	-	352	1842
ENSDARG00000011583	ENSDART00000059595	18	5	4	TGCCCATAATCTCAGCTGTGATTGT	7	-	514	1842
ENSDARG00000011583	ENSDART00000059595	18	7	6	AGAAAAGTCTACAGGAGAGGCAGCC	7	-	781	1842
ENSDARG00000011583	ENSDART00000059595	18	8	7	AGAGACAGAGACGGGGTGCTGTT	5	-	844	1842
ENSDARG00000011583	ENSDART00000059595	18	8	7	TTAGTCGCAGCTGTGTAGAAGAA	5	-	892	1842
ENSDARG00000011583	ENSDART00000059595	18	10	9	TACCAAGGCCCCGGTAGCAGGAGAG	7	-	1480	1842
ENSDARG00000011583	ENSDART00000059595	18	10	9	CAAGGCCCCGGTAGCAGGAGAGTTG	7	-	1477	1842
ENSDARG00000011693	ENSDART00000024768	18	1	1	CTACCAGTCCTATTGGAGATGTT	5	+	56	561
ENSDARG00000011909	ENSDART00000061134	18	3	3	TTCCCATGCTTGCCCTGTTTGGCC	6	-	231	4998
ENSDARG00000011909	ENSDART00000061134	18	4	4	GACAACCTCACCCAGCAGTTTCT	5	-	332	4998
ENSDARG00000011909	ENSDART00000061134	18	4	4	TTCTGCTCCAGTTCTGCTGCATGC	6	-	288	4998
ENSDARG00000011909	ENSDART00000061134	18	5	5	CGCAGCTTCCAGAAAGGTTGGATGT	7	-	494	4998
ENSDARG00000011909	ENSDART00000061134	18	5	5	TTACTCTTAATATGGAGAAGCTGAA	7	-	371	4998
ENSDARG00000011909	ENSDART00000061134	18	8	8	CTCTACTTCCCAGAGTGCTTTTGAA	7	-	840	4998
ENSDARG00000011909	ENSDART00000061134	18	11	11	GCAGTCTGCCCGCTGTAAGGTGGT	6	-	1096	4998
ENSDARG00000011909	ENSDART00000061134	18	12	12	CTCCTCAACATCAATGGGAATGT	5	-	1187	4998
ENSDARG00000011909	ENSDART00000061134	18	13	13	TCCTCCTTCATGTGGCAGGTGCC	5	-	1234	4998
ENSDARG00000011909	ENSDART00000061134	18	13	13	GTTACCTGCGTTCATTTGCAGCC	5	-	1377	4998
ENSDARG00000011909	ENSDART00000061134	18	15	15	TCCAGCTTCGGCATGGGCGAGTCT	6	-	1575	4998
ENSDARG00000011909	ENSDART00000061134	18	18	18	GACTCCAGAGAGGTCTCTGTGTGC	6	-	1998	4998
ENSDARG00000011909	ENSDART00000061134	18	20	20	TTCGTCTACAAAATGCATAGTAG	5	-	2480	4998
ENSDARG00000011909	ENSDART00000061134	18	20	20	TTCATCTCCTCTCTGGACGTGTCT	6	-	2442	4998
ENSDARG00000011909	ENSDART00000061134	18	20	20	ACAAAATGCATAGTAGGTGCAAAC	6	-	2472	4998
ENSDARG00000011909	ENSDART00000061134	18	20	20	GTCTACAAAATGCATAGTAGGTGCA	7	-	2475	4998
ENSDARG00000011909	ENSDART00000061134	18	22	22	CTCACCCACACCGTGGATGGTGCG	6	-	2734	4998
ENSDARG00000011909	ENSDART00000061134	18	22	22	ATCTCACCCACACCGTGGATGGTGC	7	-	2735	4998
ENSDARG00000011909	ENSDART00000061134	18	22	22	CTCACCCACACCGTGGATGGTGC	5	-	2735	4998
ENSDARG00000011909	ENSDART00000061134	18	22	22	ATCTCACCCACACCGTGGATGGT	5	-	2737	4998
ENSDARG00000011909	ENSDART00000061134	18	23	23	GACAGCAGATAGGTGATGCGGTA	5	-	2932	4998
ENSDARG00000011909	ENSDART00000061134	18	23	23	AACCTCTGCCACTGAGGCAGAAGCA	7	-	2991	4998
ENSDARG00000011909	ENSDART00000061134	18	25	25	AGAGCCAGAAACCAGCGGAGGAT	5	-	3167	4998
ENSDARG00000011909	ENSDART00000061134	18	25	25	AGAGCCAGAAACCAGCGGAGGATAG	7	-	3165	4998
ENSDARG00000011909	ENSDART00000061134	18	25	25	ACCGCCTTCATCGTCGAGGTCAAC	6	-	3100	4998
ENSDARG00000011909	ENSDART00000061134	18	26	26	TTCTCCACCCACAGCTCTGATTTC	6	-	3333	4998
ENSDARG00000011909	ENSDART00000061134	18	26	26	GAATTCTGCTCTTTGTTTTGATTCT	7	-	3389	4998
ENSDARG00000011909	ENSDART00000061134	18	28	28	TTCTTCAGCAACCGCTGCTGCTGCA	7	-	3557	4998
ENSDARG00000011909	ENSDART00000061134	18	29	29	AAACGCACCCCTGGTGTGAGGAA	5	-	3742	4998
ENSDARG00000011909	ENSDART00000061134	18	31	31	AGCAGCTCCACCAGGGTGATGTG	5	-	4069	4998
ENSDARG00000011909	ENSDART00000061134	18	31	31	GCCAGCAGCTCCACCAGGGTGATGT	7	-	4070	4998
ENSDARG00000011909	ENSDART00000061134	18	34	34	GACGTCAGCAAGTGTTTTGATGCA	6	-	4552	4998
ENSDARG00000011909	ENSDART00000061134	18	34	34	ACCGACGTCAGCAAGTGTTTTGAT	6	-	4555	4998
ENSDARG00000011909	ENSDART00000061134	18	35	35	CGCTGCACCATGCTGGTGTGTGTCT	7	-	4640	4998
ENSDARG00000011909	ENSDART00000061134	18	35	35	GCACCATGCTGGTGTGTGTCTTC	5	-	4638	4998
ENSDARG00000011909	ENSDART00000061134	18	35	35	CGCTGCACCATGCTGGTGTGTGT	5	-	4642	4998
ENSDARG00000011909	ENSDART00000061134	18	36	36	TCCGTCTTCAGTGCGCAGCTGAG	5	-	4862	4998
ENSDARG00000011909	ENSDART00000061134	18	36	36	GGCTCCGTCTTCAGTGCGCAGCT	5	-	4865	4998
ENSDARG00000011909	ENSDART00000061134	18	36	36	AACAGCATCTCTGGGCTGTGCAGCA	7	-	4826	4998
ENSDARG00000011909	ENSDART00000061134	18	37	37	CTATCCAGCATCTCTCGCAGAGTCT	7	-	4961	4998
ENSDARG00000011938	ENSDART00000014211	18	2	2	GTATCAACCGCATTTTTAGTGGCA	6	-	63	1965
ENSDARG00000011938	ENSDART00000014211	18	4	4	CACACCATCAATACTGATGTAGAT	6	-	235	1965
ENSDARG00000011938	ENSDART00000014211	18	5	5	TTCGACAAAGGAGAAGATTTTGTC	6	-	337	1965
ENSDARG00000011938	ENSDART00000014211	18	5	5	TCCAGCACATCTCCCAGCAGAAGGA	7	-	290	1965
ENSDARG00000011938	ENSDART00000014211	18	5	5	GTTTTCTTCGACAAAGGAGAAGAT	6	-	343	1965
ENSDARG00000011938	ENSDART00000014211	18	5	5	TTCTTCGACAAAGGAGAAGATTTT	6	-	340	1965
ENSDARG00000011938	ENSDART00000014211	18	5	5	CCCAGCAGAAGGAAAGGAGTGGTAG	7	-	278	1965
ENSDARG00000011938	ENSDART00000014211	18	5	5	CCCAGCAGAAGGAAAGGAGTGGTA	6	-	279	1965
ENSDARG00000011938	ENSDART00000014211	18	9	9	TCCTCCTTAACCTCTGTGTGCTGAG	7	-	608	1965
ENSDARG00000011938	ENSDART00000014211	18	9	9	TCCTTCCTCCTTAACCTCTGTGTGC	7	-	612	1965
ENSDARG00000011938	ENSDART00000014211	18	11	11	GTTCTCATCTCCTCCAGCTTTTTCT	7	-	857	1965
ENSDARG00000011938	ENSDART00000014211	18	13	13	AAACTAACCTGATAGACTAGTTT	5	-	1084	1965
ENSDARG00000011938	ENSDART00000014211	18	16	16	TCCCCAAGAAGTCTTCTGGTGCT	5	-	1263	1965
ENSDARG00000011938	ENSDART00000014211	18	17	17	GCAGGCCTCCATATTGTCGGGGTT	6	-	1345	1965
ENSDARG00000011938	ENSDART00000014211	18	17	17	ACACAAACCTGTTTTCTGACTTG	5	-	1368	1965
ENSDARG00000011938	ENSDART00000014211	18	19	19	CTCGCCAACCGTAGTTTGAGTTT	5	-	1476	1965
ENSDARG00000012248	ENSDART00000008638	18	3	3	AAAGCCACAATGGGTGTAATTGGGA	7	-	483	1347
ENSDARG00000012248	ENSDART00000008638	18	3	3	TCCAACAACAACTGGAGTGTTTGTA	7	-	609	1347
ENSDARG00000012248	ENSDART00000008638	18	3	3	CAAAAAAGCCACAATGGGTGTAA	5	-	489	1347
ENSDARG00000012248	ENSDART00000008638	18	3	3	CCCAAAAAAGCCACAATGGGTGTAA	7	-	489	1347
ENSDARG00000012248	ENSDART00000008638	18	4	4	TACAAATCCTCAACAGGTAGACGTT	7	-	1100	1347
ENSDARG00000012248	ENSDART00000008638	18	4	4	GTAGGCCGCCAGAGTGAAGTTGAT	6	-	1165	1347
ENSDARG00000012248	ENSDART00000008638	18	4	4	GCCTACACCATGGCTCTCTGCTGCT	7	-	1011	1347
ENSDARG00000012248	ENSDART00000008638	18	4	4	CTCTACCACACGTAGGGTGTTGGCC	7	-	777	1347
ENSDARG00000012248	ENSDART00000008638	18	4	4	CTCTACCACACGTAGGGTGTTGGC	6	-	778	1347
ENSDARG00000012248	ENSDART00000008638	18	4	4	CTACCACACGTAGGGTGTTGGCC	5	-	777	1347
ENSDARG00000012248	ENSDART00000008638	18	4	4	CACAGCAAAGGTAAGGTAGTGGCC	6	-	871	1347
ENSDARG00000012248	ENSDART00000008638	18	4	4	CAAATCCTCAACAGGTAGACGTT	5	-	1100	1347
ENSDARG00000012248	ENSDART00000008638	18	4	4	AACATCCTCAAAGGCGTAGTAGGC	6	-	1183	1347
ENSDARG00000012248	ENSDART00000099466	18	2	2	TCCAACAACAACTGGAGTGTTTGTA	7	-	537	1101
ENSDARG00000012248	ENSDART00000099466	18	2	2	CCCAAAAAAGCCACAATGGGTGTAA	7	-	417	1101
ENSDARG00000012248	ENSDART00000099466	18	2	2	CAAAAAAGCCACAATGGGTGTAA	5	-	417	1101
ENSDARG00000012248	ENSDART00000099466	18	2	2	AAAGCCACAATGGGTGTAATTGGGA	7	-	411	1101
ENSDARG00000012248	ENSDART00000099466	18	3	3	CTACCACACGTAGGGTGTTGGCC	5	-	705	1101
ENSDARG00000012248	ENSDART00000099466	18	3	3	CTCTACCACACGTAGGGTGTTGGC	6	-	706	1101
ENSDARG00000012248	ENSDART00000099466	18	3	3	CTCTACCACACGTAGGGTGTTGGCC	7	-	705	1101
ENSDARG00000012248	ENSDART00000099466	18	4	4	CAAATCCTCAACAGGTAGACGTT	5	-	995	1101
ENSDARG00000012248	ENSDART00000099466	18	4	4	TACAAATCCTCAACAGGTAGACGTT	7	-	995	1101
ENSDARG00000012248	ENSDART00000099466	18	4	4	GTAGGCCGCCAGAGTGAAGTTGAT	6	-	1060	1101
ENSDARG00000012248	ENSDART00000099466	18	4	4	GCCTACACCATGGCTCTCTGCTGCT	7	-	906	1101
ENSDARG00000012248	ENSDART00000099466	18	4	4	AACATCCTCAAAGGCGTAGTAGGC	6	-	1078	1101
ENSDARG00000012248	ENSDART00000099466	18	4	4	CACAGCAAAGGTAAGGTAGTGGCC	6	-	766	1101
ENSDARG00000012248	ENSDART00000099469	18	2	2	TCCAACAACAACTGGAGTGTTTGTA	7	-	537	1134
ENSDARG00000012248	ENSDART00000099469	18	2	2	CCCAAAAAAGCCACAATGGGTGTAA	7	-	417	1134
ENSDARG00000012248	ENSDART00000099469	18	2	2	CAAAAAAGCCACAATGGGTGTAA	5	-	417	1134
ENSDARG00000012248	ENSDART00000099469	18	2	2	AAAGCCACAATGGGTGTAATTGGGA	7	-	411	1134
ENSDARG00000012248	ENSDART00000099469	18	3	3	CAAATCCTCAACAGGTAGACGTT	5	-	1028	1134
ENSDARG00000012248	ENSDART00000099469	18	3	3	TACAAATCCTCAACAGGTAGACGTT	7	-	1028	1134
ENSDARG00000012248	ENSDART00000099469	18	3	3	GTAGGCCGCCAGAGTGAAGTTGAT	6	-	1093	1134
ENSDARG00000012248	ENSDART00000099469	18	3	3	GCCTACACCATGGCTCTCTGCTGCT	7	-	939	1134
ENSDARG00000012248	ENSDART00000099469	18	3	3	CTCTACCACACGTAGGGTGTTGGCC	7	-	705	1134
ENSDARG00000012248	ENSDART00000099469	18	3	3	CTCTACCACACGTAGGGTGTTGGC	6	-	706	1134
ENSDARG00000012248	ENSDART00000099469	18	3	3	CTACCACACGTAGGGTGTTGGCC	5	-	705	1134
ENSDARG00000012248	ENSDART00000099469	18	3	3	AACATCCTCAAAGGCGTAGTAGGC	6	-	1111	1134
ENSDARG00000012248	ENSDART00000099469	18	3	3	CACAGCAAAGGTAAGGTAGTGGCC	6	-	799	1134
ENSDARG00000012482	ENSDART00000048657	18	1	1	ACCCTATTCCTGAACCTGTGAGTGC	7	+	86	6942
ENSDARG00000012482	ENSDART00000048657	18	1	1	GTCCAAACAAAATGGAAGAATAC	5	+	144	6942
ENSDARG00000012482	ENSDART00000048657	18	1	1	GCATACAGAGCCATCAGTGGTTGGA	7	+	669	6942
ENSDARG00000012482	ENSDART00000048657	18	2	2	AGAAGCTAAAGCAGCTGTGTCTAG	6	+	1592	6942
ENSDARG00000012482	ENSDART00000048657	18	2	2	CACACCTAACAGCTGATGATGTT	5	+	2567	6942
ENSDARG00000012482	ENSDART00000048657	18	2	2	CACCTAACAGCTGATGATGTTGGA	6	+	2569	6942
ENSDARG00000012482	ENSDART00000048657	18	2	2	GTTGTCCACAAACATGTCTGATTC	6	+	2100	6942
ENSDARG00000012482	ENSDART00000048657	18	2	2	AGCAAAATCTAGGGTTAAGTGGTA	6	+	2135	6942
ENSDARG00000012482	ENSDART00000048657	18	2	2	AACAACAGAAGAAGCCTTAGACTAC	7	+	1083	6942
ENSDARG00000012482	ENSDART00000048657	18	2	2	GCACACACCTAACAGCTGATGAT	5	+	2564	6942
ENSDARG00000012482	ENSDART00000048657	18	2	2	TTCGGCCCAATTGAGGGGATGTC	5	+	1870	6942
ENSDARG00000012482	ENSDART00000048657	18	2	2	AACTACAGAACATGAAGCAGCAGCT	7	+	1697	6942
ENSDARG00000012482	ENSDART00000048657	18	2	2	GACTCAAAATATTCTGGGGGAGAT	6	+	1921	6942
ENSDARG00000012482	ENSDART00000048657	18	3	3	GACTGCCCCACAGTCAGAGTTTAAC	7	+	3258	6942
ENSDARG00000012482	ENSDART00000048657	18	3	3	AGCAGCACATGAGAGAGGAGTCT	5	+	4847	6942
ENSDARG00000012482	ENSDART00000048657	18	3	3	CTAGACTACAGCAACTTTTTGGCC	6	+	4282	6942
ENSDARG00000012482	ENSDART00000048657	18	3	3	CCCTCCACAAACTGAGTCTGAGTC	6	+	3291	6942
ENSDARG00000012482	ENSDART00000048657	18	3	3	ATCCACCCCCGGAAGAAGATAAC	5	+	2873	6942
ENSDARG00000012482	ENSDART00000048657	18	3	3	CAATCAGTCAGAGCAGAGGTCGAA	6	+	4670	6942
ENSDARG00000012482	ENSDART00000048657	18	3	3	CACTTCTTCAACCAGAAGACGAA	5	+	2919	6942
ENSDARG00000012482	ENSDART00000048657	18	3	3	GGCCTCTGCCTCATCAGTTGGTGGA	7	+	4302	6942
ENSDARG00000012482	ENSDART00000048657	18	3	3	CTCATCCACCCCCGGAAGAAGAT	5	+	2870	6942
ENSDARG00000012482	ENSDART00000048657	18	3	3	AGAGCCTACTTACAAGGAGTGGCA	6	+	3151	6942
ENSDARG00000012482	ENSDART00000048657	18	3	3	TGCCTCATCAGTTGGTGGACTGT	5	+	4308	6942
ENSDARG00000012482	ENSDART00000048657	18	3	3	TCCCTCCACAAACTGAGTCTGAGTC	7	+	3290	6942
ENSDARG00000012482	ENSDART00000048657	18	3	3	ACAGGCAGAACTTGATGAGGAGGAG	7	+	3039	6942
ENSDARG00000012482	ENSDART00000048657	18	3	3	ACCTCATCCACCCCCGGAAGAAGAT	7	+	2868	6942
ENSDARG00000012482	ENSDART00000048657	18	3	3	TTCTTCAACCAGAAGACGAATGT	5	+	2922	6942
ENSDARG00000012482	ENSDART00000048657	18	3	3	AGCAGCACATGAGAGAGGAGTCTAG	7	+	4847	6942
ENSDARG00000012482	ENSDART00000048657	18	3	3	GCCTACTTACAAGGAGTGGCAGAG	6	+	3154	6942
ENSDARG00000012482	ENSDART00000048657	18	4	4	ACAAACCCCGCCAGGGACGTGGTG	6	+	4979	6942
ENSDARG00000012482	ENSDART00000048657	18	4	4	AAACCCCGCCAGGGACGTGGTGGAC	7	+	4981	6942
ENSDARG00000012482	ENSDART00000048657	18	4	4	GACAAACCCCGCCAGGGACGTGGTG	7	+	4978	6942
ENSDARG00000012482	ENSDART00000048657	18	6	6	ATCGCCAAAGTTTCAGCAGGAGGA	6	+	5179	6942
ENSDARG00000012482	ENSDART00000048657	18	6	6	ACCAACAGAGAGATCGGAGCCTAC	6	+	5155	6942
ENSDARG00000012482	ENSDART00000048657	18	7	7	GTCAGCAGAATGGAGAAGTAGAC	5	+	5306	6942
ENSDARG00000012482	ENSDART00000048657	18	8	8	ACAATCAGCTAAGAGCTGGTGAG	5	+	5393	6942
ENSDARG00000012482	ENSDART00000048657	18	8	8	ACAATCAGCTAAGAGCTGGTGAGTG	7	+	5393	6942
ENSDARG00000012482	ENSDART00000048657	18	9	9	CCCAAAGCAGCTGGCGGCGGAGCT	6	+	5439	6942
ENSDARG00000012482	ENSDART00000048657	18	9	9	ACCCAAAGCAGCTGGCGGCGGAG	5	+	5438	6942
ENSDARG00000012482	ENSDART00000048657	18	9	9	CAAAGCAGCTGGCGGCGGAGCTGCA	7	+	5441	6942
ENSDARG00000012482	ENSDART00000048657	18	9	9	ACCCAAAGCAGCTGGCGGCGGAGCT	7	+	5438	6942
ENSDARG00000012482	ENSDART00000048657	18	12	12	GAAGACCCAGAACCCAGAGTGGAAC	7	+	5838	6942
ENSDARG00000012482	ENSDART00000048657	18	12	12	TACAAAAACATACATCTGGAGCA	5	+	5875	6942
ENSDARG00000012482	ENSDART00000048657	18	12	12	AGACCCAGAACCCAGAGTGGAAC	5	+	5840	6942
ENSDARG00000012482	ENSDART00000048657	18	15	15	ACCTCAGTCATCAAAAGCCGAAGTC	7	+	6115	6942
ENSDARG00000012482	ENSDART00000048657	18	16	16	CACCCAAGCACACTTGGAGGAGGCC	7	+	6282	6942
ENSDARG00000012482	ENSDART00000048657	18	16	16	AACGCCATCGCTGCAGCGGAAGCT	6	+	6310	6942
ENSDARG00000012482	ENSDART00000048657	18	16	16	ACCCAAGCACACTTGGAGGAGGC	5	+	6283	6942
ENSDARG00000012482	ENSDART00000048657	18	16	16	ACCCAAGCACACTTGGAGGAGGCC	6	+	6283	6942
ENSDARG00000012482	ENSDART00000048657	18	16	16	AGCTCCAAATCCTCCTCTGAGGGT	6	+	6211	6942
ENSDARG00000012482	ENSDART00000048657	18	16	16	CACCCAAGCACACTTGGAGGAGGC	6	+	6282	6942
ENSDARG00000012482	ENSDART00000048657	18	17	17	AACCACAGAATGACGGATGGAGAA	6	+	6370	6942
ENSDARG00000012482	ENSDART00000048657	18	19	19	AGAAACATCACCTATAAGTTTAA	5	+	6622	6942
ENSDARG00000012482	ENSDART00000101059	18	1	1	AGCAGCCACTGTTGAGGCAGATGTA	7	+	99	9744
ENSDARG00000012482	ENSDART00000101059	18	1	1	TCCAGCAGCCACTGTTGAGGCAGAT	7	+	96	9744
ENSDARG00000012482	ENSDART00000101059	18	2	2	AGATACAAAGAAGAAGAGTGAGGC	6	+	371	9744
ENSDARG00000012482	ENSDART00000101059	18	2	2	AACTGCTGCAAAACTGTTGCCTGT	6	+	285	9744
ENSDARG00000012482	ENSDART00000101059	18	2	2	CTCCTCAGATACAAAGAAGAAGAG	6	+	365	9744
ENSDARG00000012482	ENSDART00000101059	18	3	3	CTCATCAAAAGGTGATGGGTCTTC	6	+	795	9744
ENSDARG00000012482	ENSDART00000101059	18	3	3	AGACTCATCAAAAGGTGATGGGTCT	7	+	792	9744
ENSDARG00000012482	ENSDART00000101059	18	3	3	AGACTCATCTGAGGAGGATGGGTT	6	+	987	9744
ENSDARG00000012482	ENSDART00000101059	18	3	3	GACAAACCACTGAGGAGTATGAGAG	7	+	758	9744
ENSDARG00000012482	ENSDART00000101059	18	3	3	TTCAAATTCTGGAGATGATGAGGAG	7	+	414	9744
ENSDARG00000012482	ENSDART00000101059	18	3	3	ACAAACCACTGAGGAGTATGAGAG	6	+	759	9744
ENSDARG00000012482	ENSDART00000101059	18	3	3	GTAGACAACTCATGAGCATGGGTG	6	+	446	9744
ENSDARG00000012482	ENSDART00000101059	18	4	4	GTCTCCTGCCTCCCCTTTGACTGT	6	+	1758	9744
ENSDARG00000012482	ENSDART00000101059	18	4	4	GAAGTCCTCTTCCTTCTCTGACTTT	7	+	1158	9744
ENSDARG00000012482	ENSDART00000101059	18	4	4	AAATTCAAAGACACTGTTGCAAAC	6	+	1653	9744
ENSDARG00000012482	ENSDART00000101059	18	4	4	GAACAAGACCAGGCTGCAGCAGCT	6	+	1408	9744
ENSDARG00000012482	ENSDART00000101059	18	6	6	CAACTCAGAAACCTTTAGCTGGT	5	+	2069	9744
ENSDARG00000012482	ENSDART00000101059	18	7	7	CCCCCAGCAACTGTGGCTAGTGT	5	+	2431	9744
ENSDARG00000012482	ENSDART00000101059	18	7	7	GCAGCCACAGTATCGAGTTTTGTTT	7	+	2221	9744
ENSDARG00000012482	ENSDART00000101059	18	7	7	CCCCCCAGCAACTGTGGCTAGTGT	6	+	2430	9744
ENSDARG00000012482	ENSDART00000101059	18	7	7	CTAACCCCCCAGCAACTGTGGCTAG	7	+	2426	9744
ENSDARG00000012482	ENSDART00000101059	18	7	7	AACCCCCCAGCAACTGTGGCTAG	5	+	2428	9744
ENSDARG00000012482	ENSDART00000101059	18	7	7	GCAGCCACAGTATCGAGTTTTGT	5	+	2221	9744
ENSDARG00000012482	ENSDART00000101059	18	7	7	ACCAACTTCCAGGCAGCAGGTAAC	6	+	2829	9744
ENSDARG00000012482	ENSDART00000101059	18	7	7	TGCAGCCACAGTATCGAGTTTTGT	6	+	2220	9744
ENSDARG00000012482	ENSDART00000101059	18	7	7	TTCCCCCCAAACCTGTCTGTATTC	6	+	2501	9744
ENSDARG00000012482	ENSDART00000101059	18	7	7	GTTCCCCCCAAACCTGTCTGTATTC	7	+	2500	9744
ENSDARG00000012482	ENSDART00000101059	18	8	8	GTCCAAACAAAATGGAAGAATAC	5	+	3168	9744
ENSDARG00000012482	ENSDART00000101059	18	8	8	ACCCTATTCCTGAACCTGTGAGTGC	7	+	3110	9744
ENSDARG00000012482	ENSDART00000101059	18	8	8	GCATACAGAGCCATCAGTGGTTGGA	7	+	3693	9744
ENSDARG00000012482	ENSDART00000101059	18	9	9	AGAAGCTAAAGCAGCTGTGTCTAG	6	+	4619	9744
ENSDARG00000012482	ENSDART00000101059	18	9	9	AACTACAGAACATGAAGCAGCAGCT	7	+	4724	9744
ENSDARG00000012482	ENSDART00000101059	18	9	9	AACAACAGAAGAAGCCTTAGACTAC	7	+	4110	9744
ENSDARG00000012482	ENSDART00000101059	18	10	10	AGCAAAATCTAGGGTTAAGTGGTA	6	+	4916	9744
ENSDARG00000012482	ENSDART00000101059	18	11	11	GCACACACCTAACAGCTGATGAT	5	+	5324	9744
ENSDARG00000012482	ENSDART00000101059	18	11	11	CACCTAACAGCTGATGATGTTGGA	6	+	5329	9744
ENSDARG00000012482	ENSDART00000101059	18	11	11	CACACCTAACAGCTGATGATGTT	5	+	5327	9744
ENSDARG00000012482	ENSDART00000101059	18	12	12	GACTGCCCCACAGTCAGAGTTTAAC	7	+	6018	9744
ENSDARG00000012482	ENSDART00000101059	18	12	12	CCCTCCACAAACTGAGTCTGAGTC	6	+	6051	9744
ENSDARG00000012482	ENSDART00000101059	18	12	12	CTCATCCACCCCCGGAAGAAGAT	5	+	5630	9744
ENSDARG00000012482	ENSDART00000101059	18	12	12	CACTTCTTCAACCAGAAGACGAA	5	+	5679	9744
ENSDARG00000012482	ENSDART00000101059	18	12	12	ATCCACCCCCGGAAGAAGATAAC	5	+	5633	9744
ENSDARG00000012482	ENSDART00000101059	18	12	12	GCCTACTTACAAGGAGTGGCAGAG	6	+	5914	9744
ENSDARG00000012482	ENSDART00000101059	18	12	12	AGAGCCTACTTACAAGGAGTGGCA	6	+	5911	9744
ENSDARG00000012482	ENSDART00000101059	18	12	12	ACCTCATCCACCCCCGGAAGAAGAT	7	+	5628	9744
ENSDARG00000012482	ENSDART00000101059	18	12	12	TCCCTCCACAAACTGAGTCTGAGTC	7	+	6050	9744
ENSDARG00000012482	ENSDART00000101059	18	12	12	ACAGGCAGAACTTGATGAGGAGGAG	7	+	5799	9744
ENSDARG00000012482	ENSDART00000101059	18	12	12	TTCTTCAACCAGAAGACGAATGT	5	+	5682	9744
ENSDARG00000012482	ENSDART00000101059	18	13	13	GGCCTCTGCCTCATCAGTTGGTGGA	7	+	7008	9744
ENSDARG00000012482	ENSDART00000101059	18	13	13	TGCCTCATCAGTTGGTGGACTGT	5	+	7014	9744
ENSDARG00000012482	ENSDART00000101059	18	13	13	CTAGACTACAGCAACTTTTTGGCC	6	+	6988	9744
ENSDARG00000012482	ENSDART00000101059	18	13	13	AGCAGCACATGAGAGAGGAGTCT	5	+	7553	9744
ENSDARG00000012482	ENSDART00000101059	18	13	13	AGCAGCACATGAGAGAGGAGTCTAG	7	+	7553	9744
ENSDARG00000012482	ENSDART00000101059	18	13	13	CAATCAGTCAGAGCAGAGGTCGAA	6	+	7376	9744
ENSDARG00000012482	ENSDART00000101059	18	14	14	AAACCCCGCCAGGGACGTGGTGGAC	7	+	7687	9744
ENSDARG00000012482	ENSDART00000101059	18	14	14	GACAAACCCCGCCAGGGACGTGGTG	7	+	7684	9744
ENSDARG00000012482	ENSDART00000101059	18	14	14	ACAAACCCCGCCAGGGACGTGGTG	6	+	7685	9744
ENSDARG00000012482	ENSDART00000101059	18	16	16	ACCAACAGAGAGATCGGAGCCTAC	6	+	7861	9744
ENSDARG00000012482	ENSDART00000101059	18	16	16	ATCGCCAAAGTTTCAGCAGGAGGA	6	+	7885	9744
ENSDARG00000012482	ENSDART00000101059	18	17	17	GTCAGCAGAATGGAGAAGTAGAC	5	+	8012	9744
ENSDARG00000012482	ENSDART00000101059	18	18	18	ACAATCAGCTAAGAGCTGGTGAG	5	+	8099	9744
ENSDARG00000012482	ENSDART00000101059	18	18	18	ACAATCAGCTAAGAGCTGGTGAGTG	7	+	8099	9744
ENSDARG00000012482	ENSDART00000101059	18	20	20	CAAAGCAGCTGGCGGCGGAGCTGCA	7	+	8152	9744
ENSDARG00000012482	ENSDART00000101059	18	20	20	ACCCAAAGCAGCTGGCGGCGGAG	5	+	8149	9744
ENSDARG00000012482	ENSDART00000101059	18	20	20	CCCAAAGCAGCTGGCGGCGGAGCT	6	+	8150	9744
ENSDARG00000012482	ENSDART00000101059	18	20	20	ACCCAAAGCAGCTGGCGGCGGAGCT	7	+	8149	9744
ENSDARG00000012482	ENSDART00000101059	18	24	24	TACAAAAACATACATCTGGAGCA	5	+	8584	9744
ENSDARG00000012482	ENSDART00000101059	18	24	24	AGACCCAGAACCCAGAGTGGAAC	5	+	8549	9744
ENSDARG00000012482	ENSDART00000101059	18	24	24	GAAGACCCAGAACCCAGAGTGGAAC	7	+	8547	9744
ENSDARG00000012482	ENSDART00000101059	18	27	27	ACCTCAGTCATCAAAAGCCGAAGTC	7	+	8866	9744
ENSDARG00000012482	ENSDART00000101059	18	28	28	ACCCAAGCACACTTGGAGGAGGC	5	+	9034	9744
ENSDARG00000012482	ENSDART00000101059	18	28	28	AACGCCATCGCTGCAGCGGAAGCT	6	+	9061	9744
ENSDARG00000012482	ENSDART00000101059	18	28	28	CACCCAAGCACACTTGGAGGAGGCC	7	+	9033	9744
ENSDARG00000012482	ENSDART00000101059	18	28	28	ACCCAAGCACACTTGGAGGAGGCC	6	+	9034	9744
ENSDARG00000012482	ENSDART00000101059	18	28	28	AGCTCCAAATCCTCCTCTGAGGGT	6	+	8962	9744
ENSDARG00000012482	ENSDART00000101059	18	28	28	CACCCAAGCACACTTGGAGGAGGC	6	+	9033	9744
ENSDARG00000012482	ENSDART00000101059	18	29	29	TACCAAAAAGTAGATGCAGAAGGA	6	+	9149	9744
ENSDARG00000012482	ENSDART00000101059	18	33	33	AGAAACATCACCTATAAGTTTAA	5	+	9424	9744
ENSDARG00000012616	ENSDART00000002916	18	2	2	ACCTGCTTACAAACAGGTGAGTTC	6	+	291	4740
ENSDARG00000012616	ENSDART00000002916	18	5	5	TCCAACTTCCTGAAGATGAAGAA	5	+	496	4740
ENSDARG00000012616	ENSDART00000002916	18	6	6	ACAAACGACTCAAAGGAGAGGTG	5	+	779	4740
ENSDARG00000012616	ENSDART00000002916	18	6	6	TTCGCCACCGCCTGTGGGCTGTG	5	+	710	4740
ENSDARG00000012616	ENSDART00000002916	18	7	7	GAAGACGCCGAGCGGGAGAAGAA	5	+	931	4740
ENSDARG00000012616	ENSDART00000002916	18	7	7	AGAAAAGCCAAAGAAGAAGCTGAA	6	+	871	4740
ENSDARG00000012616	ENSDART00000002916	18	7	7	ACCGGCGACGTTTGGAGGCCGAA	5	+	800	4740
ENSDARG00000012616	ENSDART00000002916	18	8	8	GCACACACACGTACATGAGGCGGCC	7	+	1250	4740
ENSDARG00000012616	ENSDART00000002916	18	8	8	GAACGCACCGGGAGCTGGAGGTGGA	7	+	1127	4740
ENSDARG00000012616	ENSDART00000002916	18	10	10	CGCTCACCCTGAAGAAGAAGTCTAA	7	+	1550	4740
ENSDARG00000012616	ENSDART00000002916	18	10	10	AGAGTCACAAGAAGAGCAGCGTGC	6	+	1511	4740
ENSDARG00000012616	ENSDART00000002916	18	10	10	GAAGTCTAAAATTACAGAGGAGGTC	7	+	1566	4740
ENSDARG00000012616	ENSDART00000002916	18	11	11	GCATCCTGCGTCCAGGCCTGAGGT	6	+	1694	4740
ENSDARG00000012616	ENSDART00000002916	18	14	14	AGCCCATAATGCTGCCGGTGACTTT	7	+	1979	4740
ENSDARG00000012616	ENSDART00000002916	18	14	14	AGAAGCCCATAATGCTGCCGGTGAC	7	+	1976	4740
ENSDARG00000012616	ENSDART00000002916	18	14	14	CAAGGCCACAAAATCTAAGAAGCC	6	+	1959	4740
ENSDARG00000012616	ENSDART00000002916	18	15	15	CACGACCCAGCTGAGGACGCTGTC	6	+	2275	4740
ENSDARG00000012616	ENSDART00000002916	18	17	17	TTCTCCAGATTCTACGAGGCCTTC	6	+	2617	4740
ENSDARG00000012616	ENSDART00000002916	18	17	17	GGCGTCTACACTCAGAAGAGGGT	5	+	2533	4740
ENSDARG00000012616	ENSDART00000002916	18	20	20	GACCACCCCACGATGTCGTGGTA	5	+	3119	4740
ENSDARG00000012616	ENSDART00000002916	18	20	20	AGACCACCCCACGATGTCGTGGTA	6	+	3118	4740
ENSDARG00000012616	ENSDART00000002916	18	22	22	CCCATCAAACAGGCGCTGCTGAA	5	+	3349	4740
ENSDARG00000012616	ENSDART00000002916	18	25	25	ATCCTCCTCACCTGGTGGAGGTGGA	7	+	3752	4740
ENSDARG00000012616	ENSDART00000002916	18	25	25	ATCCTCCTCACCTGGTGGAGGTG	5	+	3752	4740
ENSDARG00000012616	ENSDART00000002916	18	26	26	GTTTCAGGCCTTTGAGGTGGAGTC	6	+	3834	4740
ENSDARG00000012616	ENSDART00000002916	18	29	29	TTCCCAAAATGCTGAAGGAGATGAT	7	+	4265	4740
ENSDARG00000012616	ENSDART00000002916	18	29	29	CCCGACGACTGGAAAAGGGTTTGTG	7	+	4318	4740
ENSDARG00000012616	ENSDART00000002916	18	29	29	GCATTCCCAAAATGCTGAAGGAGAT	7	+	4262	4740
ENSDARG00000012616	ENSDART00000002916	18	30	30	TACTTCAACAGGCATGCTGGGAA	5	+	4348	4740
ENSDARG00000012616	ENSDART00000002916	18	32	32	ACCAAAATCTCCAACTGGAGCAGCG	7	+	4561	4740
ENSDARG00000012616	ENSDART00000002916	18	32	32	AAAATCTCCAACTGGAGCAGCGGCA	7	+	4564	4740
ENSDARG00000012616	ENSDART00000025987	18	2	2	ACCTGCTTACAAACAGGTGAGTTC	6	+	282	4737
ENSDARG00000012616	ENSDART00000025987	18	5	5	TCCAACTTCCTGAAGATGAAGAA	5	+	487	4737
ENSDARG00000012616	ENSDART00000025987	18	6	6	ACAAACGACTCAAAGGAGAGGTG	5	+	770	4737
ENSDARG00000012616	ENSDART00000025987	18	6	6	TTCGCCACCGCCTGTGGGCTGTG	5	+	701	4737
ENSDARG00000012616	ENSDART00000025987	18	7	7	ACCGGCGACGTTTGGAGGCCGAA	5	+	791	4737
ENSDARG00000012616	ENSDART00000025987	18	7	7	AGAAAAGCCAAAGAAGAAGCTGAA	6	+	862	4737
ENSDARG00000012616	ENSDART00000025987	18	7	7	GAAGACGCCGAGCGGGAGAAGAA	5	+	922	4737
ENSDARG00000012616	ENSDART00000025987	18	8	8	GAACGCACCGGGAGCTGGAGGTGGA	7	+	1118	4737
ENSDARG00000012616	ENSDART00000025987	18	8	8	GCACACACACGTACATGAGGCGGCC	7	+	1241	4737
ENSDARG00000012616	ENSDART00000025987	18	10	10	AGAGTCACAAGAAGAGCAGCGTGC	6	+	1502	4737
ENSDARG00000012616	ENSDART00000025987	18	10	10	GAAGTCTAAAATTACAGAGGAGGTC	7	+	1557	4737
ENSDARG00000012616	ENSDART00000025987	18	10	10	CGCTCACCCTGAAGAAGAAGTCTAA	7	+	1541	4737
ENSDARG00000012616	ENSDART00000025987	18	11	11	GCATCCTGCGTCCAGGCCTGAGGT	6	+	1685	4737
ENSDARG00000012616	ENSDART00000025987	18	14	14	AGCCCATAATGCTGCCGGTGACTTT	7	+	1970	4737
ENSDARG00000012616	ENSDART00000025987	18	14	14	AGAAGCCCATAATGCTGCCGGTGAC	7	+	1967	4737
ENSDARG00000012616	ENSDART00000025987	18	14	14	CAAGGCCACAAAATCTAAGAAGCC	6	+	1950	4737
ENSDARG00000012616	ENSDART00000025987	18	15	15	CACGACCCAGCTGAGGACGCTGTC	6	+	2266	4737
ENSDARG00000012616	ENSDART00000025987	18	17	17	TTCTCCAGATTCTACGAGGCCTTC	6	+	2614	4737
ENSDARG00000012616	ENSDART00000025987	18	17	17	GGCGTCTACACTCAGAAGAGGGT	5	+	2530	4737
ENSDARG00000012616	ENSDART00000025987	18	20	20	GACCACCCCACGATGTCGTGGTA	5	+	3116	4737
ENSDARG00000012616	ENSDART00000025987	18	20	20	AGACCACCCCACGATGTCGTGGTA	6	+	3115	4737
ENSDARG00000012616	ENSDART00000025987	18	22	22	CCCATCAAACAGGCGCTGCTGAA	5	+	3346	4737
ENSDARG00000012616	ENSDART00000025987	18	25	25	ATCCTCCTCACCTGGTGGAGGTGGA	7	+	3749	4737
ENSDARG00000012616	ENSDART00000025987	18	25	25	ATCCTCCTCACCTGGTGGAGGTG	5	+	3749	4737
ENSDARG00000012616	ENSDART00000025987	18	26	26	GTTTCAGGCCTTTGAGGTGGAGTC	6	+	3831	4737
ENSDARG00000012616	ENSDART00000025987	18	29	29	TTCCCAAAATGCTGAAGGAGATGAT	7	+	4262	4737
ENSDARG00000012616	ENSDART00000025987	18	29	29	GCATTCCCAAAATGCTGAAGGAGAT	7	+	4259	4737
ENSDARG00000012616	ENSDART00000025987	18	29	29	CCCGACGACTGGAAAAGGGTTTGTG	7	+	4315	4737
ENSDARG00000012616	ENSDART00000025987	18	30	30	TACTTCAACAGGCATGCTGGGAA	5	+	4345	4737
ENSDARG00000012616	ENSDART00000025987	18	32	32	ACCAAAATCTCCAACTGGAGCAGCG	7	+	4558	4737
ENSDARG00000012616	ENSDART00000025987	18	32	32	AAAATCTCCAACTGGAGCAGCGGCA	7	+	4561	4737
ENSDARG00000012718	ENSDART00000040074	18	2	2	GTCCTCCTCCCAGCTGCTGGAGAA	6	-	61	1596
ENSDARG00000012718	ENSDART00000040074	18	2	2	TCCTCCTCCCAGCTGCTGGAGAA	5	-	61	1596
ENSDARG00000012718	ENSDART00000040074	18	2	2	CTCCTCCCAGCTGCTGGAGAAGTT	6	-	58	1596
ENSDARG00000012718	ENSDART00000040074	18	3	3	ATCATCATCACTCCTTTGACTCT	5	-	431	1596
ENSDARG00000012718	ENSDART00000040074	18	3	3	TTCTGCGCACGGTGTCTGGTGTA	5	-	387	1596
ENSDARG00000012718	ENSDART00000040074	18	5	5	GACTCACTCATTAGCGGAGCCTGC	6	-	679	1596
ENSDARG00000012718	ENSDART00000040074	18	6	6	GGCCCAACACAGCATGGGCGTAC	5	-	717	1596
ENSDARG00000012718	ENSDART00000040074	18	6	6	GTCATCTTCAGCCCATGCAGAGTAG	7	-	762	1596
ENSDARG00000012718	ENSDART00000040074	18	8	8	TACAACTCCAGAAGAGTGGCTTTC	6	-	1033	1596
ENSDARG00000012718	ENSDART00000040074	18	9	9	CCCTTCCTCTACCTGAGGGCTTG	5	-	1094	1596
ENSDARG00000012718	ENSDART00000040074	18	9	9	TTCCTCTACCTGAGGGCTTGAGAT	6	-	1090	1596
ENSDARG00000012718	ENSDART00000040074	18	10	10	CAATCATCCCCATTCTGGGGAAGTG	7	-	1226	1596
ENSDARG00000012718	ENSDART00000040074	18	10	10	ATCATCCCCATTCTGGGGAAGTG	5	-	1226	1596
ENSDARG00000012718	ENSDART00000040074	18	11	11	GCCGACACAAAGCTGTTGCAGAT	5	-	1356	1596
ENSDARG00000012718	ENSDART00000040074	18	12	12	AGCTTCCTCTTAGCCTTGGGAAGGG	7	-	1532	1596
ENSDARG00000012718	ENSDART00000040074	18	12	12	ACAAGCTTCCTCTTAGCCTTGGGA	6	-	1536	1596
ENSDARG00000012718	ENSDART00000040074	18	12	12	GACTGCTGCGGGGAGGTAGCAGCC	6	-	1494	1596
ENSDARG00000012718	ENSDART00000100689	18	1	1	TTAGACAGCAAACTCTGTGGGTGGA	7	-	44	1326
ENSDARG00000012718	ENSDART00000100689	18	1	1	GACAGCAAACTCTGTGGGTGGAGGA	7	-	41	1326
ENSDARG00000012718	ENSDART00000100689	18	1	1	GACAGCAAACTCTGTGGGTGGAG	5	-	43	1326
ENSDARG00000012718	ENSDART00000100689	18	1	1	AGCAAACTCTGTGGGTGGAGGAA	5	-	40	1326
ENSDARG00000012718	ENSDART00000100689	18	2	2	ATCATCATCACTCCTTTGACTCT	5	-	167	1326
ENSDARG00000012718	ENSDART00000100689	18	2	2	TTCTGCGCACGGTGTCTGGTGTA	5	-	123	1326
ENSDARG00000012718	ENSDART00000100689	18	4	4	GACTCACTCATTAGCGGAGCCTGC	6	-	415	1326
ENSDARG00000012718	ENSDART00000100689	18	5	5	GTCATCTTCAGCCCATGCAGAGTAG	7	-	498	1326
ENSDARG00000012718	ENSDART00000100689	18	5	5	GGCCCAACACAGCATGGGCGTAC	5	-	453	1326
ENSDARG00000012718	ENSDART00000100689	18	7	7	TACAACTCCAGAAGAGTGGCTTTC	6	-	769	1326
ENSDARG00000012718	ENSDART00000100689	18	8	8	TTCCTCTACCTGAGGGCTTGAGAT	6	-	826	1326
ENSDARG00000012718	ENSDART00000100689	18	8	8	CCCTTCCTCTACCTGAGGGCTTG	5	-	830	1326
ENSDARG00000012718	ENSDART00000100689	18	9	9	ATCATCCCCATTCTGGGGAAGTG	5	-	962	1326
ENSDARG00000012718	ENSDART00000100689	18	9	9	CAATCATCCCCATTCTGGGGAAGTG	7	-	962	1326
ENSDARG00000012718	ENSDART00000100689	18	10	10	GCCGACACAAAGCTGTTGCAGAT	5	-	1092	1326
ENSDARG00000012718	ENSDART00000100689	18	11	11	AGCTTCCTCTTAGCCTTGGGAAGGG	7	-	1268	1326
ENSDARG00000012718	ENSDART00000100689	18	11	11	ACAAGCTTCCTCTTAGCCTTGGGA	6	-	1272	1326
ENSDARG00000012718	ENSDART00000100689	18	11	11	GACTGCTGCGGGGAGGTAGCAGCC	6	-	1230	1326
ENSDARG00000012718	ENSDART00000100691	18	1	1	TCCTCCTCCCAGCTGCTGGAGAA	5	-	61	1197
ENSDARG00000012718	ENSDART00000100691	18	1	1	GTCCTCCTCCCAGCTGCTGGAGAA	6	-	61	1197
ENSDARG00000012718	ENSDART00000100691	18	1	1	CTCCTCCCAGCTGCTGGAGAAGTT	6	-	58	1197
ENSDARG00000012718	ENSDART00000100691	18	3	3	GACTCACTCATTAGCGGAGCCTGC	6	-	286	1197
ENSDARG00000012718	ENSDART00000100691	18	4	4	GTCATCTTCAGCCCATGCAGAGTAG	7	-	369	1197
ENSDARG00000012718	ENSDART00000100691	18	4	4	GGCCCAACACAGCATGGGCGTAC	5	-	324	1197
ENSDARG00000012718	ENSDART00000100691	18	6	6	TACAACTCCAGAAGAGTGGCTTTC	6	-	640	1197
ENSDARG00000012718	ENSDART00000100691	18	7	7	CCCTTCCTCTACCTGAGGGCTTG	5	-	701	1197
ENSDARG00000012718	ENSDART00000100691	18	7	7	TTCCTCTACCTGAGGGCTTGAGAT	6	-	697	1197
ENSDARG00000012718	ENSDART00000100691	18	8	8	CAATCATCCCCATTCTGGGGAAGTG	7	-	833	1197
ENSDARG00000012718	ENSDART00000100691	18	8	8	ATCATCCCCATTCTGGGGAAGTG	5	-	833	1197
ENSDARG00000012718	ENSDART00000100691	18	9	9	GCCGACACAAAGCTGTTGCAGAT	5	-	963	1197
ENSDARG00000012718	ENSDART00000100691	18	10	10	AGCTTCCTCTTAGCCTTGGGAAGGG	7	-	1139	1197
ENSDARG00000012718	ENSDART00000100691	18	10	10	ACAAGCTTCCTCTTAGCCTTGGGA	6	-	1143	1197
ENSDARG00000012718	ENSDART00000100691	18	10	10	GACTGCTGCGGGGAGGTAGCAGCC	6	-	1101	1197
ENSDARG00000012788	ENSDART00000010813	18	2	2	GTTGCCAGAATTGGGATGCAGCG	5	-	662	1323
ENSDARG00000012788	ENSDART00000010813	18	2	2	TCCTGCATCCCCTCGCTGCTGTG	5	-	796	1323
ENSDARG00000012788	ENSDART00000010813	18	2	2	TGCAGCGCCCAGTAGGAGCCTTT	5	-	646	1323
ENSDARG00000012788	ENSDART00000010813	18	2	2	TGCATCCCCTCGCTGCTGTGGGT	5	-	793	1323
ENSDARG00000012788	ENSDART00000010813	18	2	2	TGCATCCCCTCGCTGCTGTGGGTGC	7	-	791	1323
ENSDARG00000012788	ENSDART00000010813	18	2	2	TGCCTAGCAGGTGAGGGCTGTTGCC	7	-	1036	1323
ENSDARG00000012788	ENSDART00000010813	18	2	2	TTCAGCCCCATCAGAGCCGGTGGT	6	-	832	1323
ENSDARG00000012788	ENSDART00000010813	18	2	2	GGCGGCCACTGGAGAGGACGTGGCG	7	-	1218	1323
ENSDARG00000012788	ENSDART00000010813	18	2	2	GGCACCAGAGTCAATGGCGGACGGA	7	-	1266	1323
ENSDARG00000012788	ENSDART00000010813	18	2	2	AGCCCCATCAGAGCCGGTGGTGGG	6	-	829	1323
ENSDARG00000012788	ENSDART00000010813	18	2	2	AGCCCCATCAGAGCCGGTGGTGGGA	7	-	828	1323
ENSDARG00000012788	ENSDART00000010813	18	2	2	CACCCATGCTGGATAATGGGCTGCT	7	-	199	1323
ENSDARG00000012788	ENSDART00000010813	18	2	2	CCCATCAGAGCCGGTGGTGGGAC	5	-	827	1323
ENSDARG00000012788	ENSDART00000010813	18	2	2	CTCCACCCATGCTGGATAATGGGCT	7	-	202	1323
ENSDARG00000012788	ENSDART00000010813	18	2	2	CTCCTCTGCTGCTCCTCTGAGGTG	6	-	888	1323
ENSDARG00000012788	ENSDART00000010813	18	2	2	GACCCATGCTTTGGTAATGAGAG	5	-	321	1323
ENSDARG00000013251	ENSDART00000009912	18	1	1	AGACTAATCATCTGATCTGCTGGA	6	+	116	1017
ENSDARG00000013251	ENSDART00000009912	18	1	1	CTAATCATCTGATCTGCTGGAGTG	6	+	119	1017
ENSDARG00000013251	ENSDART00000009912	18	2	2	AAACACAACAACATGGCGAGTTT	5	+	211	1017
ENSDARG00000013251	ENSDART00000009912	18	6	6	GCAGGCAGAATGATGTTCTGTGGAG	7	+	512	1017
ENSDARG00000013251	ENSDART00000009912	18	10	10	GTTCCACTCGGGTCTTGTGAAGTG	6	+	952	1017
ENSDARG00000013251	ENSDART00000100966	18	1	1	AGACTAATCATCTGATCTGCTGGA	6	+	107	858
ENSDARG00000013251	ENSDART00000100966	18	1	1	CTAATCATCTGATCTGCTGGAGTG	6	+	110	858
ENSDARG00000013251	ENSDART00000100966	18	2	2	AAACACAACAACATGGCGAGTTT	5	+	202	858
ENSDARG00000013251	ENSDART00000100966	18	5	5	GCAGGCAGAATGATGTTCTGTGGAG	7	+	494	858
ENSDARG00000013478	ENSDART00000018686	18	1	1	ATCTTCAACAACGACATGTGGCTTC	7	-	27	747
ENSDARG00000013478	ENSDART00000018686	18	2	2	TGCCCATCCGGCGTTTGGGTTTTC	6	-	181	747
ENSDARG00000013478	ENSDART00000018686	18	2	2	TCCATCCTCATCGCCGCTGTTTTC	6	-	133	747
ENSDARG00000013478	ENSDART00000018686	18	2	2	GTTTTCTTCCCCAGGACTTTGGC	5	-	214	747
ENSDARG00000013478	ENSDART00000018686	18	2	2	GGCCTCTGCCCATCCGGCGTTTGGG	7	-	186	747
ENSDARG00000013478	ENSDART00000018686	18	2	2	CTCTTCATCGTTACTGATGCTTAC	6	-	73	747
ENSDARG00000013478	ENSDART00000018686	18	2	2	CTCTGCCCATCCGGCGTTTGGGTTT	7	-	183	747
ENSDARG00000013478	ENSDART00000018686	18	2	2	CTCTGCCCATCCGGCGTTTGGGTT	6	-	184	747
ENSDARG00000013478	ENSDART00000018686	18	3	3	GTTTCAGACCTGGTGGCGACTCT	5	-	415	747
ENSDARG00000013478	ENSDART00000018686	18	5	5	GCATCAGTCTGACTCGCTGCTGTA	6	-	739	747
ENSDARG00000013601	ENSDART00000004399	18	1	1	GTTGGCCTCAAACAGCTGCCGGG	5	-	143	3543
ENSDARG00000013601	ENSDART00000004399	18	1	1	TTCAGCTGCTTGTTGACGGAGGT	5	-	262	3543
ENSDARG00000013601	ENSDART00000004399	18	1	1	TTCTTCAGCTGCTTGTTGACGGA	5	-	265	3543
ENSDARG00000013601	ENSDART00000004399	18	2	2	TCCATCACCTCTCCCTGCTGCGGGA	7	-	362	3543
ENSDARG00000013601	ENSDART00000004399	18	2	2	GAAGCCAGCAGGATGCGACGTCTCT	7	-	452	3543
ENSDARG00000013601	ENSDART00000004399	18	2	2	CCCTGCTGCGGGATGGAGGCCGCC	6	-	351	3543
ENSDARG00000013601	ENSDART00000004399	18	4	4	TCCTCCACCCGCGAGCGGTGGCC	5	-	631	3543
ENSDARG00000013601	ENSDART00000004399	18	4	4	GCCTCCCACAGCTGATGGAGCTGCT	7	-	725	3543
ENSDARG00000013601	ENSDART00000004399	18	4	4	GTCGGCCTCTGGACTGCGGATGGA	6	-	682	3543
ENSDARG00000013601	ENSDART00000004399	18	4	4	TGCCTCCCACAGCTGATGGAGCT	5	-	728	3543
ENSDARG00000013601	ENSDART00000004399	18	4	4	GTCCTCCACCCGCGAGCGGTGGCC	6	-	631	3543
ENSDARG00000013601	ENSDART00000004399	18	7	7	TCCTTCCACTCGGCGATGGTGGC	5	-	1342	3543
ENSDARG00000013601	ENSDART00000004399	18	7	7	CTCTCCTGCCCCAGGCCGCCTGT	5	-	1261	3543
ENSDARG00000013601	ENSDART00000004399	18	7	7	ACATACCTCTCGGCAGTCTGAGAA	6	-	1453	3543
ENSDARG00000013601	ENSDART00000004399	18	8	8	CTCTGCAAAGTGCTGGTATTTGAA	6	-	1536	3543
ENSDARG00000013601	ENSDART00000004399	18	10	10	GGCTTCCACCTCACTCTTGAGGC	5	-	1892	3543
ENSDARG00000013601	ENSDART00000004399	18	10	10	GGCATCACCTCTTCTGATGCAGGG	6	-	1974	3543
ENSDARG00000013601	ENSDART00000004399	18	10	10	ACCTCACTCTTGAGGCTCTGGTGAT	7	-	1883	3543
ENSDARG00000013601	ENSDART00000004399	18	12	12	AGCTCATTACTGTTAAGGAGGGGTT	7	-	2138	3543
ENSDARG00000013601	ENSDART00000004399	18	12	12	TTCTTCCCACGTGGCAGCAGCTTTG	7	-	2217	3543
ENSDARG00000013601	ENSDART00000004399	18	13	13	TACGTCCCAATAAGGGAGTTGGGG	6	-	2306	3543
ENSDARG00000013601	ENSDART00000004399	18	13	13	TACGTCCCAATAAGGGAGTTGGG	5	-	2307	3543
ENSDARG00000013601	ENSDART00000004399	18	13	13	GGCTACTGCGAGCTGGAGAAGAG	5	-	2352	3543
ENSDARG00000013601	ENSDART00000004399	18	13	13	GGCCACAGAAGAGGGAGAGGGCTGC	7	-	2439	3543
ENSDARG00000013601	ENSDART00000004399	18	14	14	TCCCTCCACACCTCCTGAGGAAGCT	7	-	2699	3543
ENSDARG00000013601	ENSDART00000004399	18	14	14	CCCTCCACACCTCCTGAGGAAGCT	6	-	2699	3543
ENSDARG00000013601	ENSDART00000004399	18	16	16	AGCTGCTCCACAATCTCTGCTAAC	6	-	2880	3543
ENSDARG00000013601	ENSDART00000004399	18	18	18	TTCTTCGCATCCTTGTAGAAGCC	5	-	3232	3543
ENSDARG00000013601	ENSDART00000004399	18	20	20	CTCTGCTGCCATCCCTGCGCGTTC	6	-	3506	3543
ENSDARG00000013601	ENSDART00000004399	18	20	20	TCCCTCGTCGGTAGATGAGGTAGTT	7	-	3483	3543
ENSDARG00000013601	ENSDART00000098276	18	3	3	TCCTTCCACTCGGCGATGGTGGC	5	-	358	1872
ENSDARG00000013601	ENSDART00000098276	18	3	3	CTCTCCTGCCCCAGGCCGCCTGT	5	-	277	1872
ENSDARG00000013601	ENSDART00000098276	18	3	3	ACATACCTCTCGGCAGTCTGAGAA	6	-	469	1872
ENSDARG00000013601	ENSDART00000098276	18	4	4	CTCTGCAAAGTGCTGGTATTTGAA	6	-	552	1872
ENSDARG00000013601	ENSDART00000098276	18	6	6	ACCTCACTCTTGAGGCTCTGGTGAT	7	-	899	1872
ENSDARG00000013601	ENSDART00000098276	18	6	6	GGCATCACCTCTTCTGATGCAGGG	6	-	990	1872
ENSDARG00000013601	ENSDART00000098276	18	6	6	GGCTTCCACCTCACTCTTGAGGC	5	-	908	1872
ENSDARG00000013601	ENSDART00000098276	18	8	8	TTCTTCCCACGTGGCAGCAGCTTTG	7	-	1233	1872
ENSDARG00000013601	ENSDART00000098276	18	8	8	AGCTCATTACTGTTAAGGAGGGGTT	7	-	1154	1872
ENSDARG00000013601	ENSDART00000098276	18	9	9	TCCCTCCACACCTCCTGAGGAAGCT	7	-	1319	1872
ENSDARG00000013601	ENSDART00000098276	18	9	9	CCCTCCACACCTCCTGAGGAAGCT	6	-	1319	1872
ENSDARG00000013601	ENSDART00000098276	18	11	11	TTCTTCGCATCCTTGTAGAAGCC	5	-	1714	1872
ENSDARG00000013775	ENSDART00000009363	18	2	2	CCCGCCATCACCACTGGACGATGAC	7	-	263	1161
ENSDARG00000013775	ENSDART00000009363	18	3	3	GTACCAGCCCAGCATGGTGACGGT	6	-	403	1161
ENSDARG00000013775	ENSDART00000009363	18	3	3	GTTGGCTACTGGACGCCGCTTGT	5	-	431	1161
ENSDARG00000013775	ENSDART00000009363	18	3	3	CCCCACACACGCACAGGTTGAGCT	6	-	566	1161
ENSDARG00000013775	ENSDART00000009363	18	3	3	AGCCCAGCATGGTGACGGTGGGGGT	7	-	397	1161
ENSDARG00000013775	ENSDART00000009363	18	3	3	ACCAGCCCAGCATGGTGACGGTGGG	7	-	400	1161
ENSDARG00000013775	ENSDART00000009363	18	3	3	ACACGCACAGGTTGAGCTGCAGAG	6	-	560	1161
ENSDARG00000013775	ENSDART00000009363	18	3	3	GCCCCACACACGCACAGGTTGAGCT	7	-	566	1161
ENSDARG00000013775	ENSDART00000009363	18	4	4	TCCGCCAGCACAGTAATGTGAATAG	7	-	1055	1161
ENSDARG00000013775	ENSDART00000009363	18	4	4	TGCACCGTCTCCACCAGCCGCAGAT	7	-	908	1161
ENSDARG00000013775	ENSDART00000009363	18	4	4	GGCCGCCACTGCTGCGGATGAGCA	6	-	1124	1161
ENSDARG00000013775	ENSDART00000009363	18	4	4	GAAGGCCGCCACTGCTGCGGATGAG	7	-	1126	1161
ENSDARG00000013775	ENSDART00000009363	18	4	4	GAACACCGCCAGCTGTGTGAATGT	6	-	994	1161
ENSDARG00000013775	ENSDART00000009363	18	4	4	ACCGTCTCCACCAGCCGCAGATTAG	7	-	905	1161
ENSDARG00000013775	ENSDART00000009363	18	4	4	AACACCGCCAGCTGTGTGAATGT	5	-	994	1161
ENSDARG00000013777	ENSDART00000013976	18	3	2	AGAAGCTGCTCCTGTTGTGCAAAC	6	+	126	2367
ENSDARG00000013777	ENSDART00000013976	18	7	6	CCCCACTACTATCCTGAAGCTGTG	6	+	1081	2367
ENSDARG00000013777	ENSDART00000013976	18	7	6	ACATCCTGCCTACTATGGAGAAGGT	7	+	1221	2367
ENSDARG00000013777	ENSDART00000013976	18	8	7	TACTCCATCCCACAGAGGTTGATGC	7	+	1244	2367
ENSDARG00000013777	ENSDART00000013976	18	8	7	TCCATCCCACAGAGGTTGATGCT	5	+	1247	2367
ENSDARG00000013777	ENSDART00000013976	18	8	7	TACTCCATCCCACAGAGGTTGAT	5	+	1244	2367
ENSDARG00000013777	ENSDART00000013976	18	8	7	TCCCACAGAGGTTGATGCTGAGCT	6	+	1251	2367
ENSDARG00000013777	ENSDART00000013976	18	8	7	GAAAACAGCAGCTCTTCTGATGGA	6	+	1615	2367
ENSDARG00000013777	ENSDART00000013976	18	8	7	CTCAAAATCTCCTATATCTGTAGTT	7	+	1647	2367
ENSDARG00000013777	ENSDART00000013976	18	8	7	AACAGCAGCTCTTCTGATGGAGAA	6	+	1618	2367
ENSDARG00000013777	ENSDART00000013976	18	10	9	CTCTGCACAATGCCATCTGTGGCG	6	+	1889	2367
ENSDARG00000013777	ENSDART00000013976	18	10	9	GCACAATGCCATCTGTGGCGGAC	5	+	1893	2367
ENSDARG00000013777	ENSDART00000013976	18	10	9	TGCTCCAGACAGCCATGGCTGGTAA	7	+	1962	2367
ENSDARG00000013777	ENSDART00000013976	18	12	11	GAACTCAGCTTCAAAGAAGGAGAC	6	+	2227	2367
ENSDARG00000013777	ENSDART00000013976	18	12	11	GTACCAAACAACTACTTTGGGGTA	6	+	2323	2367
ENSDARG00000013777	ENSDART00000013976	18	12	11	TACCAAACAACTACTTTGGGGTA	5	+	2324	2367
ENSDARG00000013777	ENSDART00000013976	18	12	11	TTCTGCAGAAACCCGAGGGAGAG	5	+	2261	2367
ENSDARG00000013777	ENSDART00000013976	18	13	12	TGCGACCCAAGACTCTCTGCTGAA	6	+	2357	2367
ENSDARG00000013777	ENSDART00000013976	18	13	12	ACCCAAGACTCTCTGCTGAATTC	5	+	2361	2367
ENSDARG00000013777	ENSDART00000013976	18	13	12	GACCCAAGACTCTCTGCTGAATTC	6	+	2360	2367
ENSDARG00000013780	ENSDART00000021461	18	1	1	AACGCCGCCGCCGCTGCTGCCGCC	6	+	169	1575
ENSDARG00000013780	ENSDART00000021461	18	1	1	ACAAACAACCTGTCTGTGCTGGA	5	+	298	1575
ENSDARG00000013780	ENSDART00000021461	18	1	1	TGCTGCTCCTCATGTCTGTCTGC	5	+	38	1575
ENSDARG00000013780	ENSDART00000021461	18	1	1	GCCGCCGCCGCTGCTGCCGCCGCC	6	+	172	1575
ENSDARG00000013780	ENSDART00000021461	18	1	1	CGCCGCCGCCGCTGCTGCCGCCGCC	7	+	171	1575
ENSDARG00000013780	ENSDART00000021461	18	1	1	CGCCGCCGCTGCTGCCGCCGCCGCG	7	+	174	1575
ENSDARG00000013780	ENSDART00000021461	18	4	4	GACTACCGCCTCATCTGTGGCTTC	6	+	589	1575
ENSDARG00000013780	ENSDART00000021461	18	4	4	GAAGACATCAACACTCTGCAGTG	5	+	628	1575
ENSDARG00000013780	ENSDART00000021461	18	4	4	AGCGACTACCGCCTCATCTGTGGCT	7	+	586	1575
ENSDARG00000013780	ENSDART00000021461	18	7	7	ACCTGCTGCTCTGCCTGGAGTCGGC	7	+	1103	1575
ENSDARG00000013780	ENSDART00000021461	18	8	8	GACTACAGACGGATGCTGATGGA	5	+	1177	1575
ENSDARG00000013780	ENSDART00000021461	18	8	8	GAACGCTGCACTGCCTGATGAGGGT	7	+	1283	1575
ENSDARG00000013855	ENSDART00000010998	18	1	1	GAAAACCTCAGTGTTGGTGTAGAA	6	-	181	3036
ENSDARG00000013855	ENSDART00000010998	18	1	1	AAAGACACCAGAGCTGCGTGAGGC	6	-	118	3036
ENSDARG00000013855	ENSDART00000010998	18	2	2	TTCATCCTCTGGACTCTGTTTGT	5	-	302	3036
ENSDARG00000013855	ENSDART00000010998	18	2	2	TCCTCATACAGGGGAGGTGGAGAG	6	-	267	3036
ENSDARG00000013855	ENSDART00000010998	18	2	2	AGCCCATCCAAAGCGAGCGGGTTCT	7	-	348	3036
ENSDARG00000013855	ENSDART00000010998	18	8	8	TTAGCCCCCGCAAGGATGCCTGT	5	-	1009	3036
ENSDARG00000013855	ENSDART00000010998	18	9	9	GTCCAAAAAATGGCCAGCATTGTTC	7	-	1076	3036
ENSDARG00000013855	ENSDART00000010998	18	9	9	TCCAAAAAATGGCCAGCATTGTTC	6	-	1076	3036
ENSDARG00000013855	ENSDART00000010998	18	11	11	ACACCAGACAGGCTAGGGCTGAGGA	7	-	1354	3036
ENSDARG00000013855	ENSDART00000010998	18	16	16	GACCAAACACTGTGGCCTGAGAA	5	-	1874	3036
ENSDARG00000013855	ENSDART00000010998	18	17	17	AGCCACTACGGTGTGGTAGAAGGA	6	-	2068	3036
ENSDARG00000013855	ENSDART00000010998	18	17	17	ATCAGCCACTACGGTGTGGTAGAA	6	-	2071	3036
ENSDARG00000013855	ENSDART00000010998	18	21	21	GGCTGCGTCAGGGCCATTAGAGTCT	7	-	2411	3036
ENSDARG00000013855	ENSDART00000010998	18	22	22	AACAAACACCCTCACTTTGCATCT	6	-	2554	3036
ENSDARG00000013855	ENSDART00000010998	18	22	22	ACAAACACCCTCACTTTGCATCT	5	-	2554	3036
ENSDARG00000013855	ENSDART00000010998	18	26	26	AGCCAAGCCATGTAAAGAGGACTAG	7	-	2939	3036
ENSDARG00000013931	ENSDART00000010256	18	3	3	ACCAGCTTCTCACATAAGCTTTC	5	-	259	1125
ENSDARG00000013931	ENSDART00000010256	18	3	3	AGCAGCAGAGACACGATGCTGTT	5	-	202	1125
ENSDARG00000013931	ENSDART00000010256	18	3	3	TCCGTCTCCAGAATCAGCAGCAGAG	7	-	215	1125
ENSDARG00000013931	ENSDART00000010256	18	5	5	AGATACCTCTTCTTGCAGTCGAC	5	-	526	1125
ENSDARG00000013931	ENSDART00000010256	18	6	6	TGCGTCCACACGGGCCTGTGAAGCG	7	-	597	1125
ENSDARG00000013931	ENSDART00000010256	18	6	6	AACTCCACCATTACTTTGGCTGC	5	-	550	1125
ENSDARG00000013931	ENSDART00000010256	18	9	9	GTCTTCAGCGCCAATCTGGAGCT	5	-	908	1125
ENSDARG00000013931	ENSDART00000010256	18	10	10	GACCACAACCTTCCGCTGTGTCT	5	-	989	1125
ENSDARG00000013950	ENSDART00000010129	18	2	1	ACAGTCATCTTCCAAGAGGCGTGT	6	+	514	741
ENSDARG00000013950	ENSDART00000010129	18	2	1	AGCTCCACCGCTTCTGTTGAAGCT	6	+	424	741
ENSDARG00000013950	ENSDART00000010129	18	2	1	GAAAGCTCCACCGCTTCTGTTGAA	6	+	421	741
ENSDARG00000013950	ENSDART00000010129	18	2	1	GTATCCTAAGAAAATGCTGGAGGA	6	+	399	741
ENSDARG00000014165	ENSDART00000021880	18	2	2	AGCAAAGGCGACCAGGTAGGTGCT	6	-	214	555
ENSDARG00000014165	ENSDART00000021880	18	2	2	AAAGGCGACCAGGTAGGTGCTGAC	6	-	211	555
ENSDARG00000014165	ENSDART00000021880	18	4	4	AGAAACAGAGTGTTGTTGTAGAA	5	-	424	555
ENSDARG00000014165	ENSDART00000021880	18	4	4	AGCAACAGAAACAGAGTGTTGTTG	6	-	429	555
ENSDARG00000014215	ENSDART00000013556	18	5	5	ACCACCACATTCATGTCTTTGGC	5	-	706	1053
ENSDARG00000014215	ENSDART00000013556	18	5	5	ACCACCACATTCATGTCTTTGGCG	6	-	705	1053
ENSDARG00000014215	ENSDART00000013556	18	5	5	CACCACCACATTCATGTCTTTGGCG	7	-	705	1053
ENSDARG00000014215	ENSDART00000013556	18	5	5	CACCACCACATTCATGTCTTTGGC	6	-	706	1053
ENSDARG00000014215	ENSDART00000013556	18	6	6	AGCAGCAACACGTTTGTTTGGAC	5	-	1003	1053
ENSDARG00000014215	ENSDART00000013556	18	6	6	AGAACCAGCGGCAGGTTGTAGTT	5	-	880	1053
ENSDARG00000014215	ENSDART00000013556	18	6	6	ACCAGCGGCAGGTTGTAGTTGGC	5	-	877	1053
ENSDARG00000014215	ENSDART00000099594	18	3	3	GCACTCACATGGTAGTAGGCGAT	5	-	472	1980
ENSDARG00000014215	ENSDART00000099594	18	6	6	ATCTCCAGCTCATACTGTGTGGTTG	7	-	818	1980
ENSDARG00000014215	ENSDART00000099594	18	6	6	ATCTCCAGCTCATACTGTGTGGTT	6	-	819	1980
ENSDARG00000014215	ENSDART00000099594	18	10	10	CACCACCACATTCATGTCTTTGGCG	7	-	1635	1980
ENSDARG00000014215	ENSDART00000099594	18	10	10	ACCACCACATTCATGTCTTTGGC	5	-	1636	1980
ENSDARG00000014215	ENSDART00000099594	18	10	10	ACCACCACATTCATGTCTTTGGCG	6	-	1635	1980
ENSDARG00000014215	ENSDART00000099594	18	10	10	CACCACCACATTCATGTCTTTGGC	6	-	1636	1980
ENSDARG00000014215	ENSDART00000099594	18	11	11	AGAACCAGCGGCAGGTTGTAGTT	5	-	1810	1980
ENSDARG00000014215	ENSDART00000099594	18	11	11	ACCAGCGGCAGGTTGTAGTTGGC	5	-	1807	1980
ENSDARG00000014215	ENSDART00000099594	18	11	11	AGCAGCAACACGTTTGTTTGGAC	5	-	1933	1980
ENSDARG00000014634	ENSDART00000019861	18	2	1	CTCTTCCTCTAAATGCTGATGCA	5	+	113	3222
ENSDARG00000014634	ENSDART00000019861	18	3	2	ATCAGCAGCGCCCTGCGGGATGT	5	+	256	3222
ENSDARG00000014634	ENSDART00000019861	18	3	2	AGCAGCGCCCTGCGGGATGTGGAT	6	+	259	3222
ENSDARG00000014634	ENSDART00000019861	18	4	3	CAAGGCCACTCAGGAGGACTAGTCT	7	+	530	3222
ENSDARG00000014634	ENSDART00000019861	18	10	9	TGCATCACCTGTTGTGGCAGGAGCT	7	+	1299	3222
ENSDARG00000014634	ENSDART00000019861	18	11	10	GAATCCGGCCAGCATGAAGCAGGC	6	+	1365	3222
ENSDARG00000014634	ENSDART00000019861	18	13	12	GGCCAAAAAAGCAGCATCTTGGGAA	7	+	1758	3222
ENSDARG00000014634	ENSDART00000019861	18	13	12	GCCAAAAAAGCAGCATCTTGGGAA	6	+	1759	3222
ENSDARG00000014634	ENSDART00000019861	18	13	12	CAAAAAAGCAGCATCTTGGGAAGGC	7	+	1761	3222
ENSDARG00000014634	ENSDART00000019861	18	14	13	CTCCTCCACGCAGTAAGAGGATTCT	7	+	1901	3222
ENSDARG00000014634	ENSDART00000019861	18	14	13	CACTCCTCCACGCAGTAAGAGGAT	6	+	1899	3222
ENSDARG00000014634	ENSDART00000019861	18	15	14	GCACCAATCACTTGCTTTGATGCC	6	+	2092	3222
ENSDARG00000014634	ENSDART00000019861	18	15	14	ATCAGCACCTTCGCAGCATGGGCT	6	+	2048	3222
ENSDARG00000014634	ENSDART00000019861	18	18	17	TTATGCATCTGGGTGCAGCATTG	5	+	2412	3222
ENSDARG00000014634	ENSDART00000019861	18	19	18	TACCAAACACCCTCTGATGGGGGA	6	+	2545	3222
ENSDARG00000014634	ENSDART00000019861	18	19	18	GTACCAAACACCCTCTGATGGGGGA	7	+	2544	3222
ENSDARG00000014634	ENSDART00000019861	18	19	18	AACACCCTCTGATGGGGGAGGCC	5	+	2550	3222
ENSDARG00000014634	ENSDART00000019861	18	19	18	ACCAAACACCCTCTGATGGGGGA	5	+	2546	3222
ENSDARG00000014634	ENSDART00000019861	18	20	19	TACCACAGAGATTAGAAGGTTAG	5	+	2741	3222
ENSDARG00000014634	ENSDART00000019861	18	23	22	AGACCATCCCGATGTTTGCCTTT	5	+	3053	3222
ENSDARG00000014673	ENSDART00000024087	18	1	1	CACAGCCCCTGCCACGTCTGAAGAG	7	-	1592	1734
ENSDARG00000014673	ENSDART00000024087	18	1	1	GTCTTCATCACCTTGCGGATGTG	5	-	1276	1734
ENSDARG00000014673	ENSDART00000024087	18	1	1	GTTAGCACCGTGAACGCTGTCGAT	6	-	732	1734
ENSDARG00000014673	ENSDART00000024087	18	1	1	TGCCACGTCTGAAGAGTCTTTGAG	6	-	1584	1734
ENSDARG00000014673	ENSDART00000024087	18	1	1	TTCATCACCTTGCGGATGTGGAA	5	-	1273	1734
ENSDARG00000014673	ENSDART00000024087	18	1	1	ATCCCAAAATAGTAAAGGATGAGGA	7	-	950	1734
ENSDARG00000014673	ENSDART00000024087	18	1	1	AGCCCCTGCCACGTCTGAAGAGTCT	7	-	1589	1734
ENSDARG00000014673	ENSDART00000024087	18	1	1	AAAAGCCACCGAGTAGACGTTGTA	6	-	820	1734
ENSDARG00000014673	ENSDART00000024087	18	1	1	AAAGACGTCCCGATGACGAGGTA	5	-	1225	1734
ENSDARG00000014673	ENSDART00000024087	18	1	1	AAAGCCACCGAGTAGACGTTGTA	5	-	820	1734
ENSDARG00000014673	ENSDART00000024087	18	1	1	ACCACCAGCGACATGAAGATTTT	5	-	1531	1734
ENSDARG00000014673	ENSDART00000024087	18	1	1	ACCGGCGACTGATCGGATGATAA	5	-	842	1734
ENSDARG00000014680	ENSDART00000015712	18	1	1	ACCATCTGCAGCAGGTAGCTTTC	5	-	16	2124
ENSDARG00000014680	ENSDART00000015712	18	2	2	GCATGCTCCATCACTTTAGAATAG	6	-	66	2124
ENSDARG00000014680	ENSDART00000015712	18	2	2	GCCTCCAGAGACCTCTCTGAAGAC	6	-	417	2124
ENSDARG00000014680	ENSDART00000015712	18	2	2	GTAAGCAAATGTGTCTGAAGGTGGC	7	-	1124	2124
ENSDARG00000014680	ENSDART00000015712	18	2	2	GTTCACATCCTCGTCTGTGGTTTT	6	-	766	2124
ENSDARG00000014680	ENSDART00000015712	18	2	2	GTTCACATCCTCGTCTGTGGTTTTC	7	-	765	2124
ENSDARG00000014680	ENSDART00000015712	18	2	2	GTTGGCTGCATGGCTCTCTTGAGGG	7	-	592	2124
ENSDARG00000014680	ENSDART00000015712	18	2	2	TGCTTCATCAGATGGTTCTGAAGCT	7	-	1463	2124
ENSDARG00000014680	ENSDART00000015712	18	2	2	TTCATCAGATGGTTCTGAAGCTGGC	7	-	1460	2124
ENSDARG00000014680	ENSDART00000015712	18	2	2	GCATCCGTCTACCGAGGGAGTTTTC	7	-	901	2124
ENSDARG00000014680	ENSDART00000015712	18	2	2	GACCACCACCGGGTCAGTTTGAGTG	7	-	102	2124
ENSDARG00000014680	ENSDART00000015712	18	2	2	ACCACCACCGGGTCAGTTTGAGTG	6	-	102	2124
ENSDARG00000014680	ENSDART00000015712	18	2	2	AACGGCAACTGTAAGGCTTGATGT	6	-	1241	2124
ENSDARG00000014680	ENSDART00000015712	18	2	2	CTCTCAGCCCAAACCATGGGCTGGC	7	-	875	2124
ENSDARG00000014680	ENSDART00000015712	18	2	2	CTCAGCCCAAACCATGGGCTGGC	5	-	875	2124
ENSDARG00000014680	ENSDART00000015712	18	2	2	CTATGCTGCAACATATGGCGTTTAA	7	-	1214	2124
[truncated: 10,829 more rows]
