# Supplementary material for: Rapid Mutation of Endogenous Zebrafish Genes Using Zinc Finger Nucleases Made by Oligomerized Pool ENgineering (OPEN)
Source: PLoS One. 2009 Feb 9;4(2):e4348. doi: 10.1371/journal.pone.0004348 (PMC2634973; doi:10.1371/journal.pone.0004348)
Supplement: Table S21 — Potential OPEN ZFN target sites in gene transcripts encoded on zebrafish chromosome 21. Data presented as described in the legend to Table S1. (1.72 MB XLS) [file pone.0004348.s021.xls]

## Sheet: Chromosome21
Gene ID	Transcript ID	Chromosome Number	Exon Number	Coding Exon Number	TargetSite	ZFN Spacer Length	Strand	ZFN Cleavage Site	Coding Sequence Length
ENSDARG00000000349	ENSDART00000000361	21	4	4	GGCCGCAAAATTCCATTTGAGTAA	6	-	345	792
ENSDARG00000000349	ENSDART00000000361	21	7	7	ATCCCCTACACCAAATGAATGGTAC	7	-	765	792
ENSDARG00000000349	ENSDART00000000361	21	7	7	CCCCTACACCAAATGAATGGTAC	5	-	765	792
ENSDARG00000000349	ENSDART00000000361	21	7	7	TACAAAACATACACATGTTTTTTAC	7	-	743	792
ENSDARG00000000972	ENSDART00000001098	21	2	1	GCCAGCAGCCCCAGGGCAGAGTGC	6	-	33	3543
ENSDARG00000000972	ENSDART00000001098	21	2	1	GTCCTCCCACCTGCAGCAGCATCT	6	-	8	3543
ENSDARG00000000972	ENSDART00000001098	21	2	1	GCCGTCCTCCCACCTGCAGCAGCA	6	-	11	3543
ENSDARG00000000972	ENSDART00000001098	21	2	1	TCCTCCCACCTGCAGCAGCATCT	5	-	8	3543
ENSDARG00000000972	ENSDART00000001098	21	3	2	AGCTTCGTCTGCTTTCTGTCTGT	5	-	242	3543
ENSDARG00000000972	ENSDART00000001098	21	3	2	GTAAACGGCCACGGTGCGAATGC	5	-	194	3543
ENSDARG00000000972	ENSDART00000001098	21	3	2	GTAAGCCGCTACAGGTGGCAGCC	5	-	281	3543
ENSDARG00000000972	ENSDART00000001098	21	5	4	CCCCCACCACCGTACGCAGCCTTG	6	-	594	3543
ENSDARG00000000972	ENSDART00000001098	21	5	4	CCCCACCACCGTACGCAGCCTTG	5	-	594	3543
ENSDARG00000000972	ENSDART00000001098	21	5	4	TCCCCCACCACCGTACGCAGCCTTG	7	-	594	3543
ENSDARG00000000972	ENSDART00000001098	21	10	9	GACGGCCCCCTGGAAGGCAGACGCG	7	-	1242	3543
ENSDARG00000000972	ENSDART00000001098	21	11	10	GTTTACCCAAGTAGTGGAGCAGTT	6	-	1511	3543
ENSDARG00000000972	ENSDART00000001098	21	11	10	ACATTCTGCAGGAAGGGGATGTT	5	-	1387	3543
ENSDARG00000000972	ENSDART00000001098	21	13	12	TGCCACAAACGGTGCGATGCGTTT	6	-	1777	3543
ENSDARG00000000972	ENSDART00000001098	21	13	12	GTTCTCCACGCTGAAGAGGTTGTT	6	-	1810	3543
ENSDARG00000000972	ENSDART00000001098	21	14	13	GAAGACGGCATTATCCGGGTAGTTG	7	-	1971	3543
ENSDARG00000000972	ENSDART00000001098	21	14	13	GTTGGCACCTCTCAGAAGCATCT	5	-	1934	3543
ENSDARG00000000972	ENSDART00000001098	21	14	13	AGAGCCCTCAACTCTTGCAGCCTTT	7	-	1889	3543
ENSDARG00000000972	ENSDART00000001098	21	15	14	TCCATCCCCAAGAGCATGTTGGGGA	7	-	2063	3543
ENSDARG00000000972	ENSDART00000001098	21	15	14	TTCTGCCTCGTGGGGTCGGAAAC	5	-	2143	3543
ENSDARG00000000972	ENSDART00000001098	21	15	14	TCCCCAAGAGCATGTTGGGGAGAT	6	-	2060	3543
ENSDARG00000000972	ENSDART00000001098	21	16	15	AACGGCACCCATGCTGGGTTGGGAT	7	-	2430	3543
ENSDARG00000000972	ENSDART00000001098	21	16	15	AACGGCACCCATGCTGGGTTGGGA	6	-	2431	3543
ENSDARG00000000972	ENSDART00000001098	21	16	15	AACGGCACCCATGCTGGGTTGGG	5	-	2432	3543
ENSDARG00000000972	ENSDART00000001098	21	16	15	CACAACGGCACCCATGCTGGGTT	5	-	2435	3543
ENSDARG00000000972	ENSDART00000001098	21	16	15	CACAACGGCACCCATGCTGGGTTG	6	-	2434	3543
ENSDARG00000000972	ENSDART00000001098	21	16	15	CACCCATGCTGGGTTGGGATGTC	5	-	2427	3543
ENSDARG00000000972	ENSDART00000001098	21	17	16	TTCCCAGACTTCATGGTGGCAGTG	6	-	2565	3543
ENSDARG00000000972	ENSDART00000001098	21	18	17	GAAAGCCTCCATGAGGGATGCCGAT	7	-	2869	3543
ENSDARG00000000972	ENSDART00000001098	21	18	17	AAAGCCTCCATGAGGGATGCCGAT	6	-	2869	3543
ENSDARG00000000972	ENSDART00000001098	21	19	18	AAACTCTTCAGCAATTTTTGGTC	5	-	3137	3543
ENSDARG00000000972	ENSDART00000001098	21	19	18	ACAGGCCCAAAGGTTCTGGTGAA	5	-	3082	3543
ENSDARG00000000972	ENSDART00000001098	21	19	18	GACATCACATCCTCTGGAGTGATTT	7	-	3017	3543
ENSDARG00000000972	ENSDART00000001098	21	20	19	AGAGCCAGAGCCTTGATGTGAAGTG	7	-	3185	3543
ENSDARG00000000972	ENSDART00000001098	21	21	20	GTTTCCATCTTCATGGCGCTGAG	5	-	3433	3543
ENSDARG00000000972	ENSDART00000001098	21	21	20	ATCTCCTTCAAGTGTGCTGTCGGC	6	-	3505	3543
ENSDARG00000000972	ENSDART00000001098	21	21	20	TCCACCACCTTACCGGGCATAGGAG	7	-	3356	3543
ENSDARG00000001766	ENSDART00000007981	21	3	2	GCACCAAACCCGGAATCTGATGAC	6	-	81	1077
ENSDARG00000001766	ENSDART00000007981	21	3	2	TGCACCAAACCCGGAATCTGATGAC	7	-	81	1077
ENSDARG00000001766	ENSDART00000007981	21	3	2	CACCAAACCCGGAATCTGATGAC	5	-	81	1077
ENSDARG00000001766	ENSDART00000007981	21	4	3	GTCCTCCACCTCCGGTGTTGGTGCT	7	-	292	1077
ENSDARG00000001766	ENSDART00000007981	21	4	3	GCCAAAAGCGGCTGGTTTGTTGGC	6	-	346	1077
ENSDARG00000001766	ENSDART00000007981	21	4	3	TCCAAATGCATTATTCTGCTGGG	5	-	323	1077
ENSDARG00000001766	ENSDART00000007981	21	4	3	TCCAAATGCATTATTCTGCTGGGAA	7	-	321	1077
ENSDARG00000001766	ENSDART00000007981	21	4	3	CCCAAAGCCACTACTGGTGGAGGAT	7	-	228	1077
ENSDARG00000001766	ENSDART00000007981	21	4	3	CCCAAAGCCACTACTGGTGGAGGA	6	-	229	1077
ENSDARG00000001766	ENSDART00000007981	21	4	3	CAAAGCCACTACTGGTGGAGGATGT	7	-	226	1077
ENSDARG00000001766	ENSDART00000007981	21	4	3	CAAAGCCACTACTGGTGGAGGAT	5	-	228	1077
ENSDARG00000001766	ENSDART00000007981	21	4	3	AGCCACTACTGGTGGAGGATGTA	5	-	225	1077
ENSDARG00000001766	ENSDART00000007981	21	4	3	ACCCAAAGCCACTACTGGTGGAGGA	7	-	229	1077
ENSDARG00000001766	ENSDART00000007981	21	4	3	ACAGTCCTCCACCTCCGGTGTTGGT	7	-	295	1077
ENSDARG00000001766	ENSDART00000007981	21	4	3	TCCTCCACCTCCGGTGTTGGTGCT	6	-	292	1077
ENSDARG00000001766	ENSDART00000007981	21	4	3	GTCCTCCACCTCCGGTGTTGGTG	5	-	294	1077
ENSDARG00000001766	ENSDART00000007981	21	5	4	TCCTCCAAAAGGGTTGGATGCTGTG	7	-	417	1077
ENSDARG00000001766	ENSDART00000007981	21	5	4	ACAATCCACCACTACTGGTGCTTGT	7	-	379	1077
ENSDARG00000001766	ENSDART00000007981	21	5	4	CAATCCACCACTACTGGTGCTTGT	6	-	379	1077
ENSDARG00000001766	ENSDART00000007981	21	6	5	GTATCACTCCCTGTAGGTGGCTGT	6	-	507	1077
ENSDARG00000001766	ENSDART00000007981	21	6	5	GTATCACTCCCTGTAGGTGGCTGTA	7	-	506	1077
ENSDARG00000001766	ENSDART00000007981	21	7	6	GTTAAAGCCAGTGTTTGGAGCAGAG	7	-	750	1077
ENSDARG00000001766	ENSDART00000007981	21	7	6	GCCAGCTGCCATGGGGAGGTTGGA	6	-	661	1077
ENSDARG00000001766	ENSDART00000007981	21	8	7	GCAAACAAACTTCCTGTGGTTGTA	6	-	822	1077
ENSDARG00000001766	ENSDART00000007981	21	8	7	TGCTGCTGCTGTGGCTGGGCAAAC	6	-	840	1077
ENSDARG00000001766	ENSDART00000007981	21	8	7	TGCTGCTGCTGCTGTGGCTGGGCA	6	-	843	1077
ENSDARG00000001766	ENSDART00000007981	21	8	7	GCAAACAAACTTCCTGTGGTTGT	5	-	823	1077
ENSDARG00000001766	ENSDART00000007981	21	9	8	GCCTTCACCACCCTGCTGGAGAC	5	-	929	1077
ENSDARG00000001766	ENSDART00000007981	21	9	8	GCAGACGTCCAATGTGTGAAGCA	5	-	987	1077
ENSDARG00000001766	ENSDART00000076867	21	2	2	CACCAAACCCGGAATCTGATGAC	5	-	81	4275
ENSDARG00000001766	ENSDART00000076867	21	2	2	TGCACCAAACCCGGAATCTGATGAC	7	-	81	4275
ENSDARG00000001766	ENSDART00000076867	21	2	2	GCACCAAACCCGGAATCTGATGAC	6	-	81	4275
ENSDARG00000001766	ENSDART00000076867	21	3	3	TCCAAATGCATTATTCTGCTGGG	5	-	323	4275
ENSDARG00000001766	ENSDART00000076867	21	3	3	GTCCTCCACCTCCGGTGTTGGTGCT	7	-	292	4275
ENSDARG00000001766	ENSDART00000076867	21	3	3	AGCCACTACTGGTGGAGGATGTA	5	-	225	4275
ENSDARG00000001766	ENSDART00000076867	21	3	3	TCCTCCACCTCCGGTGTTGGTGCT	6	-	292	4275
ENSDARG00000001766	ENSDART00000076867	21	3	3	CAAAGCCACTACTGGTGGAGGATGT	7	-	226	4275
ENSDARG00000001766	ENSDART00000076867	21	3	3	CCCAAAGCCACTACTGGTGGAGGA	6	-	229	4275
ENSDARG00000001766	ENSDART00000076867	21	3	3	ACCCAAAGCCACTACTGGTGGAGGA	7	-	229	4275
ENSDARG00000001766	ENSDART00000076867	21	3	3	ACAGTCCTCCACCTCCGGTGTTGGT	7	-	295	4275
ENSDARG00000001766	ENSDART00000076867	21	3	3	CCCAAAGCCACTACTGGTGGAGGAT	7	-	228	4275
ENSDARG00000001766	ENSDART00000076867	21	3	3	CAAAGCCACTACTGGTGGAGGAT	5	-	228	4275
ENSDARG00000001766	ENSDART00000076867	21	3	3	GTCCTCCACCTCCGGTGTTGGTG	5	-	294	4275
ENSDARG00000001766	ENSDART00000076867	21	3	3	GCCAAAAGCGGCTGGTTTGTTGGC	6	-	346	4275
ENSDARG00000001766	ENSDART00000076867	21	3	3	TCCAAATGCATTATTCTGCTGGGAA	7	-	321	4275
ENSDARG00000001766	ENSDART00000076867	21	4	4	CAATCCACCACTACTGGTGCTTGT	6	-	379	4275
ENSDARG00000001766	ENSDART00000076867	21	4	4	ACAATCCACCACTACTGGTGCTTGT	7	-	379	4275
ENSDARG00000001766	ENSDART00000076867	21	4	4	TCCTCCAAAAGGGTTGGATGCTGTG	7	-	417	4275
ENSDARG00000001766	ENSDART00000076867	21	5	5	GTATCACTCCCTGTAGGTGGCTGT	6	-	507	4275
ENSDARG00000001766	ENSDART00000076867	21	5	5	GTATCACTCCCTGTAGGTGGCTGTA	7	-	506	4275
ENSDARG00000001766	ENSDART00000076867	21	6	6	GTTAAAGCCAGTGTTTGGAGCAGAG	7	-	750	4275
ENSDARG00000001766	ENSDART00000076867	21	6	6	GCCAGCTGCCATGGGGAGGTTGGA	6	-	661	4275
ENSDARG00000001766	ENSDART00000076867	21	7	7	GCAAACAAACTTCCTGTGGTTGT	5	-	802	4275
ENSDARG00000001766	ENSDART00000076867	21	7	7	TGCTGCTGCTGTGGCTGGGCAAAC	6	-	819	4275
ENSDARG00000001766	ENSDART00000076867	21	7	7	TGCTGCTGCTGCTGTGGCTGGGCA	6	-	822	4275
ENSDARG00000001766	ENSDART00000076867	21	7	7	GCAAACAAACTTCCTGTGGTTGTA	6	-	801	4275
ENSDARG00000001766	ENSDART00000076867	21	7	7	GTTGCCAAAGGAGAAAGTATTGTTT	7	-	903	4275
ENSDARG00000001766	ENSDART00000076867	21	8	8	TCCTCCAGCCTGAGAGGCAGCAGTG	7	-	978	4275
ENSDARG00000001766	ENSDART00000076867	21	10	10	GTCCAAGACCTGTTGCAGCAGTT	5	-	1221	4275
ENSDARG00000001766	ENSDART00000076867	21	11	11	GCACACACCAATAGGCTGTTGAGGA	7	-	1395	4275
ENSDARG00000001766	ENSDART00000076867	21	11	11	AGCGCCAAAATTCAGTGTGCTGGC	6	-	1372	4275
ENSDARG00000001766	ENSDART00000076867	21	11	11	GCACACACCAATAGGCTGTTGAG	5	-	1397	4275
ENSDARG00000001766	ENSDART00000076867	21	12	12	CAAACCTCCTCCTTCTTTTTGGGG	6	-	1527	4275
ENSDARG00000001766	ENSDART00000076867	21	12	12	AACCTCCTCCTTCTTTTTGGGGTC	6	-	1525	4275
ENSDARG00000001766	ENSDART00000076867	21	12	12	ACCTCCTCCTTCTTTTTGGGGTC	5	-	1525	4275
ENSDARG00000001766	ENSDART00000076867	21	12	12	AACCTCCTCCTTCTTTTTGGGGT	5	-	1526	4275
ENSDARG00000001766	ENSDART00000076867	21	12	12	CAAACCTCCTCCTTCTTTTTGGGGT	7	-	1526	4275
ENSDARG00000001766	ENSDART00000076867	21	12	12	GCCAGCGCACTGATCTGCTGCTGGA	7	-	1454	4275
ENSDARG00000001766	ENSDART00000076867	21	13	13	CCCATCAAAGAGCTGAGATTTGGAA	7	-	1662	4275
ENSDARG00000001766	ENSDART00000076867	21	14	14	ATCAGCCTCTCGGTTTAATGAGTT	6	-	1789	4275
ENSDARG00000001766	ENSDART00000076867	21	15	15	GCCTCCAGCCCGTTGCGATGACTGC	7	-	2024	4275
ENSDARG00000001766	ENSDART00000076867	21	15	15	GTCCTCTGCTAGAGAGAGGTCTTC	6	-	2056	4275
ENSDARG00000001766	ENSDART00000076867	21	17	17	TCCCTCTCCAACAGGGGGCTTGTCT	7	-	2358	4275
ENSDARG00000001766	ENSDART00000076867	21	17	17	TCCCTCTCCAACAGGGGGCTTGT	5	-	2360	4275
ENSDARG00000001766	ENSDART00000076867	21	19	19	CCCTGCTGCTGGGTCAGAGGAAGCT	7	-	2681	4275
ENSDARG00000001766	ENSDART00000076867	21	19	19	TTCAGCTTCTTCAGGTCGAGTTT	5	-	2632	4275
ENSDARG00000001766	ENSDART00000076867	21	21	21	TCCAACTCCGACACACGGCTGAGGA	7	-	2750	4275
ENSDARG00000001766	ENSDART00000076867	21	21	21	AACTCCGACACACGGCTGAGGAG	5	-	2749	4275
ENSDARG00000001766	ENSDART00000076867	21	22	22	ACACGCTACCTGTAAAGTATGAGGG	7	-	2895	4275
ENSDARG00000001766	ENSDART00000076867	21	23	23	GAAAGCAAAAGTTTGGTTGAAGCC	6	-	2994	4275
ENSDARG00000001766	ENSDART00000076867	21	23	23	GTCGTCTGCAAACAGAGAGGCCTTC	7	-	2916	4275
ENSDARG00000001766	ENSDART00000076867	21	25	25	AGCCGCGTCCATAAGCAGGCGAC	5	-	3311	4275
ENSDARG00000001766	ENSDART00000076867	21	25	25	TCCAAACCCCAGGTTCTCTGCTGCC	7	-	3432	4275
ENSDARG00000001766	ENSDART00000076867	21	25	25	GGCCCCTACAGTGCGAAGAGTAG	5	-	3236	4275
ENSDARG00000001766	ENSDART00000076867	21	25	25	GCCGGCTCCTTCACGGGGTGTGT	5	-	3412	4275
ENSDARG00000001766	ENSDART00000076867	21	26	26	TCCTCCTGCTGGCTGGATGAAGGG	6	-	3628	4275
ENSDARG00000001766	ENSDART00000076867	21	26	26	GACCTCTACAATCCACTCTGCGTAG	7	-	3669	4275
ENSDARG00000001766	ENSDART00000076867	21	26	26	CACTTCCTCCAATATCTTTGTTGAC	7	-	3691	4275
ENSDARG00000001766	ENSDART00000076867	21	27	27	CTCCTCCGCCTCTCGAGCTGCTGCT	7	-	3815	4275
ENSDARG00000001766	ENSDART00000076867	21	27	27	ACCTCCTCCTCGATGCAGTTGGC	5	-	3868	4275
ENSDARG00000001766	ENSDART00000076867	21	27	27	GCCCACCTCCTCCTCGATGCAGTT	6	-	3871	4275
ENSDARG00000001766	ENSDART00000076867	21	27	27	TCCTCCGCCTCTCGAGCTGCTGCT	6	-	3815	4275
ENSDARG00000001766	ENSDART00000076867	21	27	27	CAATCAGACAGCCAGTGTGAGAA	5	-	3841	4275
ENSDARG00000001766	ENSDART00000076867	21	27	27	CACCTCCTCCTCGATGCAGTTGGC	6	-	3868	4275
ENSDARG00000001766	ENSDART00000076867	21	27	27	CTCCGCCTCTCGAGCTGCTGCTGGT	7	-	3812	4275
ENSDARG00000001766	ENSDART00000076867	21	27	27	GGCCTCTGCATGGCTGCGCTGAA	5	-	3902	4275
ENSDARG00000001766	ENSDART00000076867	21	27	27	GCAATCAGACAGCCAGTGTGAGAA	6	-	3841	4275
ENSDARG00000001766	ENSDART00000076867	21	27	27	CCCACCTCCTCCTCGATGCAGTT	5	-	3871	4275
ENSDARG00000001766	ENSDART00000076867	21	28	28	CTCCTCCTCGATGAAGGAGTCTGT	6	-	4084	4275
ENSDARG00000001766	ENSDART00000076867	21	28	28	AGCAAAGCAAATATTCGTAGCCTCT	7	-	4106	4275
ENSDARG00000001766	ENSDART00000076867	21	28	28	GACAGCATCAGAGAAAGCCGATGGT	7	-	3989	4275
ENSDARG00000001766	ENSDART00000076867	21	28	28	AGCCTCTCCTCCTCGATGAAGGA	5	-	4090	4275
ENSDARG00000001766	ENSDART00000076867	21	28	28	GTTCCAGTCTGTGAGCTGCAGAG	5	-	4052	4275
ENSDARG00000001766	ENSDART00000076867	21	28	28	CAAAGCAAATATTCGTAGCCTCT	5	-	4106	4275
ENSDARG00000001766	ENSDART00000076867	21	28	28	CTCTCCTCCTCGATGAAGGAGTC	5	-	4087	4275
ENSDARG00000001766	ENSDART00000076867	21	29	29	TTATACAACAGTCTGTAGACTGC	5	-	4149	4275
ENSDARG00000001766	ENSDART00000076867	21	29	29	ATCAGCTACAGAGGCAGTGGGAGGC	7	-	4230	4275
ENSDARG00000001766	ENSDART00000076867	21	29	29	AGCATCAGCTACAGAGGCAGTGGGA	7	-	4233	4275
ENSDARG00000001766	ENSDART00000076867	21	29	29	AGCTACAGAGGCAGTGGGAGGCA	5	-	4229	4275
ENSDARG00000001767	ENSDART00000011551	21	7	6	TGCCGCCACTCTACTGACTTTGTT	6	+	579	1350
ENSDARG00000001767	ENSDART00000011551	21	8	7	AACTGCAGATGCAGTGAAGGAGCC	6	+	666	1350
ENSDARG00000001767	ENSDART00000011551	21	10	9	AAAGCCCTCTGGCTTCTTTGAAGGC	7	+	921	1350
ENSDARG00000001767	ENSDART00000011551	21	12	11	AGAGTCGACTCTTTCCGATTTTTGT	7	+	1046	1350
ENSDARG00000001767	ENSDART00000011551	21	12	11	ATCATCTTCATGTCTTTGTTTGC	5	+	1165	1350
ENSDARG00000001767	ENSDART00000011551	21	13	12	ACCTTCTTCCTGGCTTTGGGACTCT	7	+	1279	1350
ENSDARG00000001767	ENSDART00000011551	21	13	12	GTCTCAAAAGCTTACTTAGTGGAA	6	+	1328	1350
ENSDARG00000001769	ENSDART00000026903	21	2	2	CCCTGCTCCTGCATGTGGCCTTT	5	+	50	2493
ENSDARG00000001769	ENSDART00000026903	21	2	2	TGCTCCTGCATGTGGCCTTTGTG	5	+	53	2493
ENSDARG00000001769	ENSDART00000026903	21	3	3	CTCCTCAGAGCCCGAGACGGAGAC	6	+	453	2493
ENSDARG00000001769	ENSDART00000026903	21	3	3	AAAGCCTTCAATGACTCTGAGGGT	6	+	232	2493
ENSDARG00000001769	ENSDART00000026903	21	5	5	GTTGCCTTATCCTCTCTGCTGGT	5	+	565	2493
ENSDARG00000001769	ENSDART00000026903	21	8	8	GCCGCCTCCAAGGAGGAGAATAA	5	+	871	2493
ENSDARG00000001769	ENSDART00000026903	21	8	8	TGCCGCCTCCAAGGAGGAGAATAA	6	+	870	2493
ENSDARG00000001769	ENSDART00000026903	21	12	12	TACACCATCCGGAAGTTCTGCATTC	7	+	1228	2493
ENSDARG00000001769	ENSDART00000026903	21	12	12	ACACCATCCGGAAGTTCTGCATTC	6	+	1229	2493
ENSDARG00000001769	ENSDART00000026903	21	12	12	AACATCCGCGTGTCGGTAGAGGAC	6	+	1186	2493
ENSDARG00000001769	ENSDART00000026903	21	13	13	TTCACCAGCTGGCCTGATTTTGGG	6	+	1309	2493
ENSDARG00000001769	ENSDART00000026903	21	15	15	CTACGCTCCTTTACCTGGAGCTGGC	7	+	1659	2493
ENSDARG00000001769	ENSDART00000026903	21	16	16	AAATCCAGAATGACAAGATGAGAAC	7	+	1727	2493
ENSDARG00000001769	ENSDART00000026903	21	18	18	TCCAGCACACCATCGAGGACTAC	5	+	1925	2493
ENSDARG00000001769	ENSDART00000026903	21	19	19	GCCTACAGATGGTGTGATGGTTTG	6	+	2037	2493
ENSDARG00000001769	ENSDART00000026903	21	19	19	CTAGTCACCAATAACAGAGTGAGTC	7	+	2125	2493
ENSDARG00000001769	ENSDART00000026903	21	20	20	AGCAGCAGCAACAGTCTGGAAAC	5	+	2249	2493
ENSDARG00000001769	ENSDART00000026903	21	21	21	CTCTCAGCACAGTCCTGGAGCGGGT	7	+	2327	2493
ENSDARG00000001769	ENSDART00000026903	21	21	21	CTCAGCACAGTCCTGGAGCGGGT	5	+	2329	2493
ENSDARG00000001769	ENSDART00000101956	21	2	2	CCCTGCTCCTGCATGTGGCCTTT	5	+	50	2493
ENSDARG00000001769	ENSDART00000101956	21	2	2	TGCTCCTGCATGTGGCCTTTGTG	5	+	53	2493
ENSDARG00000001769	ENSDART00000101956	21	3	3	AAAGCCTTCAATGACTCTGAGGGT	6	+	232	2493
ENSDARG00000001769	ENSDART00000101956	21	3	3	CTCCTCAGAGCCCGAGACGGAGAC	6	+	453	2493
ENSDARG00000001769	ENSDART00000101956	21	4	4	GTTGCCTTATCCTCTCTGCTGGT	5	+	565	2493
ENSDARG00000001769	ENSDART00000101956	21	7	7	TGCCGCCTCCAAGGAGGAGAATAA	6	+	870	2493
ENSDARG00000001769	ENSDART00000101956	21	7	7	GCCGCCTCCAAGGAGGAGAATAA	5	+	871	2493
ENSDARG00000001769	ENSDART00000101956	21	11	11	TACACCATCCGGAAGTTCTGCATTC	7	+	1228	2493
ENSDARG00000001769	ENSDART00000101956	21	11	11	ACACCATCCGGAAGTTCTGCATTC	6	+	1229	2493
ENSDARG00000001769	ENSDART00000101956	21	11	11	AACATCCGCGTGTCGGTAGAGGAC	6	+	1186	2493
ENSDARG00000001769	ENSDART00000101956	21	12	12	TTCACCAGCTGGCCTGATTTTGGG	6	+	1309	2493
ENSDARG00000001769	ENSDART00000101956	21	14	14	CTACGCTCCTTTACCTGGAGCTGGC	7	+	1659	2493
ENSDARG00000001769	ENSDART00000101956	21	15	15	AAATCCAGAATGACAAGATGAGAAC	7	+	1727	2493
ENSDARG00000001769	ENSDART00000101956	21	17	17	TCCAGCACACCATCGAGGACTAC	5	+	1925	2493
ENSDARG00000001769	ENSDART00000101956	21	18	18	CTAGTCACCAATAACAGAGTGAGTC	7	+	2125	2493
ENSDARG00000001769	ENSDART00000101956	21	18	18	GCCTACAGATGGTGTGATGGTTTG	6	+	2037	2493
ENSDARG00000001769	ENSDART00000101956	21	19	19	AGCAGCAGCAACAGTCTGGAAAC	5	+	2249	2493
ENSDARG00000001769	ENSDART00000101956	21	20	20	CTCAGCACAGTCCTGGAGCGGGT	5	+	2329	2493
ENSDARG00000001769	ENSDART00000101956	21	20	20	CTCTCAGCACAGTCCTGGAGCGGGT	7	+	2327	2493
ENSDARG00000001857	ENSDART00000042840	21	2	2	GGCCTCTCCTCCCTGCTGGATTT	5	-	89	1761
ENSDARG00000001857	ENSDART00000042840	21	3	3	TGCCGCTGCCCGCTGGAGCTGCT	5	-	424	1761
ENSDARG00000001857	ENSDART00000042840	21	6	6	GCCCCAACAGACTGGTGCTGGGCA	6	-	975	1761
ENSDARG00000001857	ENSDART00000042840	21	6	6	AGCCCCAACAGACTGGTGCTGGGCA	7	-	975	1761
ENSDARG00000001857	ENSDART00000042840	21	6	6	AGCCCCAACAGACTGGTGCTGGG	5	-	977	1761
ENSDARG00000001857	ENSDART00000042840	21	11	11	CCCGTCGCCCGGATTGACTTGTGC	6	-	1583	1761
ENSDARG00000001857	ENSDART00000042840	21	11	11	ACCGGCGGCTTCTCAGGTTTTTTG	6	-	1626	1761
ENSDARG00000001857	ENSDART00000042840	21	11	11	GTTTTCCACCGGAGAAGCAGGAGAC	7	-	1374	1761
ENSDARG00000001857	ENSDART00000042840	21	11	11	GTTTGCGCAGGCCTTTATTGGGA	5	-	1725	1761
ENSDARG00000001857	ENSDART00000042840	21	11	11	GTTCCCGGCGTGCTGCTGCTGCT	5	-	1399	1761
ENSDARG00000001857	ENSDART00000042840	21	11	11	GGCGGCTTCTCAGGTTTTTTGGGCT	7	-	1622	1761
ENSDARG00000001857	ENSDART00000042840	21	11	11	GGCGGCTTCTCAGGTTTTTTGGGC	6	-	1623	1761
ENSDARG00000001857	ENSDART00000042840	21	11	11	GGCGGCTTCTCAGGTTTTTTGGG	5	-	1624	1761
ENSDARG00000001857	ENSDART00000042840	21	11	11	CTCTTCAACCACCGGCGGCTTCT	5	-	1637	1761
ENSDARG00000001906	ENSDART00000025860	21	2	2	AGATGCAGAATGGACGCAGTGGTC	6	-	309	915
ENSDARG00000001906	ENSDART00000025860	21	4	4	CACACCAGAGCATATGGCTGGTTC	6	-	561	915
ENSDARG00000001906	ENSDART00000025860	21	5	5	ACAGCCAGAGTCTTAGCTGCTTTG	6	-	708	915
ENSDARG00000001906	ENSDART00000025860	21	5	5	AGCCCAGCACAGGCAGAAGCAGCC	6	-	739	915
ENSDARG00000001906	ENSDART00000025860	21	5	5	CACAGCACAGGATCATGAGGAAGGC	7	-	907	915
ENSDARG00000001906	ENSDART00000025860	21	5	5	GTCTCATTCTTGATGCGACTGGAAC	7	-	683	915
ENSDARG00000001994	ENSDART00000015629	21	2	2	TTCTGCAGAGATTATGAATGATGT	6	+	39	1773
ENSDARG00000001994	ENSDART00000015629	21	3	3	AGCTCAGCATGAGGATGTTGTCGTC	7	+	113	1773
ENSDARG00000001994	ENSDART00000015629	21	4	4	GAAGACATCATGAAACGGAGAGAAC	7	+	184	1773
ENSDARG00000001994	ENSDART00000015629	21	7	7	GCCGTCAGATACAGAGGGTGAGCC	6	+	571	1773
ENSDARG00000001994	ENSDART00000015629	21	7	7	CCCTCATAAGACACAGCTGAAGAA	6	+	483	1773
ENSDARG00000001994	ENSDART00000015629	21	9	9	ACCTTCTGCCCATTGAGAATGATGT	7	+	773	1773
ENSDARG00000001994	ENSDART00000015629	21	12	12	CTCAAATGCTGAAGAAGATGCCGCA	7	+	992	1773
ENSDARG00000001994	ENSDART00000015629	21	13	13	CTCATCTGCAGCTGGCTGAGGAT	5	+	1046	1773
ENSDARG00000001994	ENSDART00000015629	21	13	13	ATCTGCAGCTGGCTGAGGATTGC	5	+	1049	1773
ENSDARG00000001994	ENSDART00000015629	21	13	13	GTACTCAACTCATCTGCAGCTGGC	6	+	1038	1773
ENSDARG00000001994	ENSDART00000015629	21	13	13	CAACTCATCTGCAGCTGGCTGAGGA	7	+	1043	1773
ENSDARG00000001994	ENSDART00000015629	21	15	15	GTCCCCATCATCACAGACGTATGT	6	+	1351	1773
ENSDARG00000001994	ENSDART00000015629	21	16	16	GCAGTCGACTCTGCGCAGAGGCA	5	+	1365	1773
ENSDARG00000001994	ENSDART00000015629	21	16	16	CTCTGCGCAGAGGCAAGAAGATGGA	7	+	1373	1773
ENSDARG00000001994	ENSDART00000015629	21	17	17	TCCTCCTTCAGCACTTCTGCAGTC	6	+	1531	1773
ENSDARG00000002020	ENSDART00000058311	21	5	5	AGAGCCAACCTGAGGCTGTGGAA	5	-	268	5187
ENSDARG00000002020	ENSDART00000058311	21	6	6	CGCTCCACCTCATTACTCTGCTGGA	7	-	419	5187
ENSDARG00000002020	ENSDART00000058311	21	6	6	CTCCACCTCATTACTCTGCTGGA	5	-	419	5187
ENSDARG00000002020	ENSDART00000058311	21	7	7	GTTGCCCACTGCAATGAGGGAGTT	6	-	514	5187
ENSDARG00000002020	ENSDART00000058311	21	7	7	GCCCACTGCAATGAGGGAGTTTGCA	7	-	510	5187
ENSDARG00000002020	ENSDART00000058311	21	7	7	GTTTGCAACAGAGCTTGGGAAGAG	6	-	493	5187
ENSDARG00000002020	ENSDART00000058311	21	7	7	GCCCACTGCAATGAGGGAGTTTGC	6	-	511	5187
ENSDARG00000002020	ENSDART00000058311	21	7	7	GTTCACAGATAATGGCGATGCAGGC	7	-	571	5187
ENSDARG00000002020	ENSDART00000058311	21	8	8	ACATTCTTCAGGATGGTGCTGAG	5	-	637	5187
ENSDARG00000002020	ENSDART00000058311	21	8	8	ACATTCTTCAGGATGGTGCTGAGTC	7	-	635	5187
ENSDARG00000002020	ENSDART00000058311	21	9	9	ACCCTCTGCTGTGTCTGGATTGTGT	7	-	804	5187
ENSDARG00000002020	ENSDART00000058311	21	14	14	CTAAAAGTCCACTATGGATGAAGGC	7	-	1216	5187
ENSDARG00000002020	ENSDART00000058311	21	18	18	AAATTCTACCTTGAGTATGGTGC	5	-	1679	5187
ENSDARG00000002020	ENSDART00000058311	21	18	18	TCCAAATTCTGTTTATGATTGAGAA	7	-	1634	5187
ENSDARG00000002020	ENSDART00000058311	21	20	20	TACAGCTTACTGCTAGGCTTGTAG	6	-	1764	5187
ENSDARG00000002020	ENSDART00000058311	21	21	21	GTTTCAGCCCAGAGGAAGCAGAC	5	-	1926	5187
ENSDARG00000002020	ENSDART00000058311	21	21	21	TTCAGCCCAGAGGAAGCAGACAAC	6	-	1923	5187
ENSDARG00000002020	ENSDART00000058311	21	21	21	AGCATCTTAACGCCCTGGGGATTAG	7	-	2027	5187
ENSDARG00000002020	ENSDART00000058311	21	23	23	ACCCGCAGATGCTTGGTGGCGTAC	6	-	2214	5187
ENSDARG00000002020	ENSDART00000058311	21	23	23	ACCCGCAGATGCTTGGTGGCGTA	5	-	2215	5187
ENSDARG00000002020	ENSDART00000058311	21	23	23	ACACCCGCAGATGCTTGGTGGCGTA	7	-	2215	5187
ENSDARG00000002020	ENSDART00000058311	21	23	23	AACAACACCCGCAGATGCTTGGTG	6	-	2220	5187
ENSDARG00000002020	ENSDART00000058311	21	25	25	TTCTGCCACTTCTCCAGTTGTTTAC	7	-	2498	5187
ENSDARG00000002020	ENSDART00000058311	21	28	28	GCCCAAAGAGCAGCTTTAAGCTGTT	7	-	2786	5187
ENSDARG00000002020	ENSDART00000058311	21	30	30	TGCTGCTGCTGTAGGTTCTGGTGCT	7	-	3053	5187
ENSDARG00000002020	ENSDART00000058311	21	30	30	CACCTCACAACCCTGCTTGGTTT	5	-	2954	5187
ENSDARG00000002020	ENSDART00000058311	21	30	30	ATCCCAGCCATGAAGCTTGAGCA	5	-	2975	5187
ENSDARG00000002020	ENSDART00000058311	21	31	31	ATCAGCAAAACTGAGTTTGATTT	5	-	3931	5187
ENSDARG00000002020	ENSDART00000058311	21	31	31	TGCTGCTGCAGTCTTTTTAGGGTAG	7	-	4082	5187
ENSDARG00000002020	ENSDART00000058311	21	31	31	TGCTGCTGCAGTCTTTTTAGGGT	5	-	4084	5187
ENSDARG00000002020	ENSDART00000058311	21	31	31	TGCTACTGCCAGTGCCTTTGGGGTC	7	-	3370	5187
ENSDARG00000002020	ENSDART00000058311	21	31	31	TACTGCTACTGCCAGTGCCTTTGGG	7	-	3373	5187
ENSDARG00000002020	ENSDART00000058311	21	31	31	ATCAGCAAAACTGAGTTTGATTTG	6	-	3930	5187
ENSDARG00000002020	ENSDART00000058311	21	31	31	GTCTCCAAACTAACACTGGGGCTTT	7	-	3521	5187
ENSDARG00000002020	ENSDART00000058311	21	31	31	GGCATCAGCAAAACTGAGTTTGAT	6	-	3933	5187
ENSDARG00000002020	ENSDART00000058311	21	34	34	CTCTGCACCCAACATTTGATGCT	5	-	4586	5187
ENSDARG00000002020	ENSDART00000058311	21	35	35	CACTCCAGAGTACTTAGACTGAGGC	7	-	4770	5187
ENSDARG00000002020	ENSDART00000058311	21	36	36	GAACTCGACAGGCCGGAGCATCT	5	-	4881	5187
ENSDARG00000002020	ENSDART00000062971	21	5	5	AGAGCCAACCTGAGGCTGTGGAA	5	-	268	807
ENSDARG00000002020	ENSDART00000062971	21	6	6	CTCCACCTCATTACTCTGCTGGA	5	-	419	807
ENSDARG00000002020	ENSDART00000062971	21	6	6	CGCTCCACCTCATTACTCTGCTGGA	7	-	419	807
ENSDARG00000002020	ENSDART00000062971	21	7	7	GTTTGCAACAGAGCTTGGGAAGAG	6	-	493	807
ENSDARG00000002020	ENSDART00000062971	21	7	7	GCCCACTGCAATGAGGGAGTTTGC	6	-	511	807
ENSDARG00000002020	ENSDART00000062971	21	7	7	GCCCACTGCAATGAGGGAGTTTGCA	7	-	510	807
ENSDARG00000002020	ENSDART00000062971	21	7	7	GTTCACAGATAATGGCGATGCAGGC	7	-	571	807
ENSDARG00000002020	ENSDART00000062971	21	7	7	GTTGCCCACTGCAATGAGGGAGTT	6	-	514	807
ENSDARG00000002020	ENSDART00000062971	21	8	8	ACATTCTTCAGGATGGTGCTGAGTC	7	-	635	807
ENSDARG00000002020	ENSDART00000062971	21	8	8	ACATTCTTCAGGATGGTGCTGAG	5	-	637	807
ENSDARG00000002034	ENSDART00000019985	21	1	1	GAATCAATCCAAGACTTGGGCAGAA	7	+	36	1029
ENSDARG00000002034	ENSDART00000019985	21	3	3	AAAACCAGAAGATTGAGTATTTTTT	7	+	473	1029
ENSDARG00000002034	ENSDART00000028334	21	1	1	AACCTCAACTCAATGCAGGTTTT	5	+	17	918
ENSDARG00000002034	ENSDART00000028334	21	2	2	GAATCAATCCAAGACTTGGGCAGAA	7	+	78	918
ENSDARG00000002034	ENSDART00000028334	21	4	4	AAAACCAGAAGATTGAGTATTTTTT	7	+	515	918
ENSDARG00000002034	ENSDART00000035135	21	2	2	TTCAAATTCTTACACTGTTTGGAT	6	+	405	957
ENSDARG00000002034	ENSDART00000035135	21	2	2	AAATTCTTACACTGTTTGGATTG	5	+	408	957
ENSDARG00000002034	ENSDART00000038284	21	3	3	AAATTCTTACACTGTTTGGATTG	5	+	567	756
ENSDARG00000002034	ENSDART00000038284	21	3	3	TTCAAATTCTTACACTGTTTGGAT	6	+	564	756
ENSDARG00000002204	ENSDART00000026430	21	1	1	AGCCTCTGCCTCCACCGCTTGGTTC	7	-	591	612
ENSDARG00000002204	ENSDART00000026430	21	1	1	TTCTCCGGCTCTGAGTTTTGAAGAG	7	-	569	612
ENSDARG00000002391	ENSDART00000027848	21	1	1	AAAGACCGCTGGAAGACGTGGAA	5	+	130	753
ENSDARG00000002391	ENSDART00000027848	21	4	4	GTTTACTGCTCAATCTGGCGAAGGT	7	+	482	753
ENSDARG00000002391	ENSDART00000027848	21	4	4	GCATTCAGAAGTTAGCGGCGGAC	5	+	740	753
ENSDARG00000002585	ENSDART00000005305	21	2	2	GGCCGCAGACGCTGGTGGGACGCT	6	+	179	1197
ENSDARG00000002585	ENSDART00000005305	21	4	4	TGCTTCCACAGGGAATGGAGTGTGT	7	+	431	1197
ENSDARG00000002585	ENSDART00000005305	21	4	4	GCCGCCAGCGTTTCTCTTATGGGTA	7	+	481	1197
ENSDARG00000002585	ENSDART00000005305	21	4	4	CCCAAAGTCCGGCCTGGAGCTGTG	6	+	511	1197
ENSDARG00000002585	ENSDART00000005305	21	5	5	CACAACTTCCCTCAGGGAATGGTCT	7	+	634	1197
ENSDARG00000002585	ENSDART00000005305	21	5	5	AGAAGCAGAGGGTGGTGTCTTGGCT	7	+	602	1197
ENSDARG00000002585	ENSDART00000005305	21	5	5	ACATGCAGAAGCAGAGGGTGGTGTC	7	+	596	1197
ENSDARG00000002585	ENSDART00000005305	21	5	5	TGCGTCAGAAAACCATTTTTTTGAA	7	+	689	1197
ENSDARG00000002585	ENSDART00000005305	21	5	5	ACATGCAGAAGCAGAGGGTGGTGT	6	+	596	1197
ENSDARG00000002585	ENSDART00000005305	21	7	7	TGCAAACGCACTCCGCTGCTGCG	5	+	1009	1197
ENSDARG00000002593	ENSDART00000030887	21	1	1	GCCTCAACAGCGTAGCAGAATTC	5	-	211	1674
ENSDARG00000002593	ENSDART00000030887	21	1	1	CGCAGCCTCAACAGCGTAGCAGAA	6	-	214	1674
ENSDARG00000002593	ENSDART00000030887	21	1	1	AGCCTCAACAGCGTAGCAGAATTC	6	-	211	1674
ENSDARG00000002593	ENSDART00000030887	21	1	1	AACCCAAAATGGGGCTTATGAGCC	6	-	296	1674
ENSDARG00000002593	ENSDART00000030887	21	1	1	AAACCCAAAATGGGGCTTATGAGCC	7	-	296	1674
ENSDARG00000002593	ENSDART00000030887	21	3	3	ACCAACCTCGCTGTTGGGCTGTT	5	-	968	1674
ENSDARG00000002593	ENSDART00000030887	21	4	4	AGAGACAGCGGTAATGGCTAGGCA	6	-	1034	1674
ENSDARG00000002593	ENSDART00000030887	21	4	4	GCCCCATAAAGTCAGTGAAGAAGAG	7	-	1102	1674
ENSDARG00000002600	ENSDART00000014668	21	6	6	CACTCCAACGCCACATTTGTTGTT	6	-	682	2262
ENSDARG00000002600	ENSDART00000014668	21	6	6	CAACGCCACATTTGTTGTTGTCTGC	7	-	676	2262
ENSDARG00000002600	ENSDART00000014668	21	6	6	CAAACCTCCCACTTTCGAGTTGTAG	7	-	708	2262
ENSDARG00000002600	ENSDART00000014668	21	6	6	ACCTCCCACTTTCGAGTTGTAGGC	6	-	706	2262
ENSDARG00000002600	ENSDART00000014668	21	6	6	AACGCCACATTTGTTGTTGTCTGC	6	-	676	2262
ENSDARG00000002600	ENSDART00000014668	21	6	6	AACCTCCCACTTTCGAGTTGTAGGC	7	-	706	2262
ENSDARG00000002600	ENSDART00000014668	21	6	6	AACCTCCCACTTTCGAGTTGTAG	5	-	708	2262
ENSDARG00000002600	ENSDART00000014668	21	6	6	TCCAACGCCACATTTGTTGTTGTC	6	-	679	2262
ENSDARG00000002600	ENSDART00000014668	21	6	6	CTCCAACGCCACATTTGTTGTTGTC	7	-	679	2262
ENSDARG00000002600	ENSDART00000014668	21	7	7	GACCCCAGCTAGCACTGTAGATGTC	7	-	802	2262
ENSDARG00000002600	ENSDART00000014668	21	8	8	GCCCACACAAAAATGGAGCCTTT	5	-	913	2262
ENSDARG00000002600	ENSDART00000014668	21	8	8	CTCCGCTGCTGTAGGCCGTGGCC	5	-	1071	2262
ENSDARG00000002600	ENSDART00000014668	21	8	8	CGCCCACACAAAAATGGAGCCTTT	6	-	913	2262
ENSDARG00000002600	ENSDART00000014668	21	8	8	AAACCCTGCTGGGATGCGCTGCT	5	-	1012	2262
ENSDARG00000002600	ENSDART00000014668	21	9	9	CCCAGCAGCCAGTGGGGCAGATGCA	7	-	1164	2262
ENSDARG00000002600	ENSDART00000014668	21	9	9	ATCCCAGCAGCCAGTGGGGCAGAT	6	-	1167	2262
ENSDARG00000002600	ENSDART00000014668	21	10	10	TCCAAACCACCAAGTGCTGAAGGT	6	-	1235	2262
ENSDARG00000002600	ENSDART00000014668	21	10	10	GTCCAAACCACCAAGTGCTGAAGGT	7	-	1235	2262
ENSDARG00000002600	ENSDART00000014668	21	11	11	GCAGCCTTCAATGGTCTGTAAAC	5	-	1441	2262
ENSDARG00000002600	ENSDART00000014668	21	14	14	GCCTGCAGCAGCCGGTCGTCTCT	5	-	2218	2262
ENSDARG00000002600	ENSDART00000014668	21	14	14	GCCGGCATCTGCCTGTTGAAGGC	5	-	2047	2262
ENSDARG00000002994	ENSDART00000020415	21	1	1	TTCACCGTCTCTGGAGGAGGAGAC	6	-	39	894
ENSDARG00000002994	ENSDART00000020415	21	3	3	TTCTCATACATGTCTTTGCGCGGCT	7	-	359	894
ENSDARG00000002994	ENSDART00000020415	21	3	3	GTCTTCAGCACTGCCTGCTGGAGCC	7	-	425	894
ENSDARG00000002994	ENSDART00000020415	21	3	3	GAAATCCCAGTGTGGCAGTTGAG	5	-	480	894
ENSDARG00000002994	ENSDART00000020415	21	6	6	GTTGCCCTCCAGCCATGGGCTGCG	6	-	805	894
ENSDARG00000002994	ENSDART00000020415	21	6	6	CCCTCCAGCCATGGGCTGCGGTG	5	-	802	894
ENSDARG00000003022	ENSDART00000004686	21	3	3	TTATTCTTCACTGTGGAGAAGAA	5	+	376	1854
ENSDARG00000003022	ENSDART00000004686	21	10	10	AACTACTTCAATTCGATGAAGAG	5	+	1016	1854
ENSDARG00000003022	ENSDART00000004686	21	11	11	CTCTACAAAGACAAGCGGCTGAA	5	+	1117	1854
ENSDARG00000003022	ENSDART00000004686	21	12	12	CTATGCTAAGGACATCGCTGCTGGA	7	+	1227	1854
ENSDARG00000003022	ENSDART00000004686	21	14	14	AGAATCAGACTGTGGTAGTTGCT	5	+	1319	1854
ENSDARG00000003022	ENSDART00000004686	21	14	14	GAATCAGACTGTGGTAGTTGCTGAC	7	+	1320	1854
ENSDARG00000003022	ENSDART00000004686	21	15	15	TTCTCATTCGGGATCGTGCTTTGTG	7	+	1510	1854
ENSDARG00000003022	ENSDART00000004686	21	17	17	GCCAAATTAGAGGAGTGGCTGGA	5	+	1705	1854
ENSDARG00000003022	ENSDART00000075789	21	3	3	TTATTCTTCACTGTGGAGAAGAA	5	+	376	1767
ENSDARG00000003022	ENSDART00000075789	21	9	9	AACTACTTCAATTCGATGAAGAG	5	+	980	1767
ENSDARG00000003022	ENSDART00000075789	21	10	10	CTCTACAAAGACAAGCGGCTGAA	5	+	1081	1767
ENSDARG00000003022	ENSDART00000075789	21	11	11	CTATGCTAAGGACATCGCTGCTGGA	7	+	1191	1767
ENSDARG00000003022	ENSDART00000075789	21	13	13	GAATCAGACTGTGGTAGTTGCTGAC	7	+	1284	1767
ENSDARG00000003022	ENSDART00000075789	21	13	13	AGAATCAGACTGTGGTAGTTGCT	5	+	1283	1767
ENSDARG00000003022	ENSDART00000075789	21	14	14	TTCTCATTCGGGATCGTGCTTTGTG	7	+	1474	1767
ENSDARG00000003022	ENSDART00000075789	21	16	16	GCCAAATTAGAGGAGTGGCTGGA	5	+	1669	1767
ENSDARG00000003127	ENSDART00000007675	21	6	5	GCCTGCTTCTCAAACTTTTGCATGC	7	-	461	1035
ENSDARG00000003127	ENSDART00000007675	21	6	5	CTCCTCTGCATTTAGGCCTTTGTG	6	-	514	1035
ENSDARG00000003127	ENSDART00000007675	21	7	6	AGCACCTGCGCTTTTGCTTGGGTG	6	-	656	1035
ENSDARG00000003127	ENSDART00000007675	21	7	6	AGCACCTGCGCTTTTGCTTGGGT	5	-	657	1035
ENSDARG00000003127	ENSDART00000007675	21	9	8	GAATCCAGATGGTGTGAGGACGTT	6	-	1021	1035
ENSDARG00000003127	ENSDART00000076941	21	3	3	CTCCTCTGCATTTAGGCCTTTGTG	6	-	337	492
ENSDARG00000003127	ENSDART00000076941	21	3	3	GCCTGCTTCTCAAACTTTTGCATGC	7	-	284	492
ENSDARG00000003151	ENSDART00000008454	21	2	1	TCCCTCACCCTCTAGCATGGTCT	5	-	92	489
ENSDARG00000003151	ENSDART00000008454	21	2	1	TCCATCAGAGCTCTGCAGTTTAA	5	-	20	489
ENSDARG00000003151	ENSDART00000008454	21	2	1	CTCTCCATCAGAGCTCTGCAGTT	5	-	23	489
ENSDARG00000003151	ENSDART00000008454	21	3	2	ACCTTCTTCAAGATGGCGGCGTTT	6	-	159	489
ENSDARG00000003151	ENSDART00000008454	21	3	2	ACCTTCTTCAAGATGGCGGCGTT	5	-	160	489
ENSDARG00000003151	ENSDART00000008454	21	4	3	CTCGTCGTCTTCAGGAGGAGGAG	5	-	215	489
ENSDARG00000003151	ENSDART00000008454	21	4	3	GTCCCACACGGGGATGTCGTCTGT	6	-	253	489
ENSDARG00000003175	ENSDART00000021121	21	2	1	GTACACCCCGTCCTGGCTGCTTTT	6	-	37	1041
ENSDARG00000003175	ENSDART00000021121	21	8	7	GAAAGCAGATGCGGAGGCAGGAGTC	7	-	633	1041
ENSDARG00000003175	ENSDART00000021121	21	8	7	GAAAACTGCTCTTGTCTGCTTCT	5	-	607	1041
ENSDARG00000003344	ENSDART00000050172	21	2	2	TTCCGCTTCCCTCCGGAGCTTCT	5	+	58	3417
ENSDARG00000003344	ENSDART00000050172	21	3	3	TTCCAAATCTGGCCCGCTTGAGAC	6	+	878	3417
ENSDARG00000003344	ENSDART00000050172	21	3	3	ACCACCATCCTGAACAGCTGTGGAG	7	+	799	3417
ENSDARG00000003344	ENSDART00000050172	21	3	3	ACCACCAGACCTTTGAGGAGGGC	5	+	854	3417
ENSDARG00000003344	ENSDART00000050172	21	4	4	CACCCCATCTGCCAGCAGGTGCT	5	+	937	3417
ENSDARG00000003344	ENSDART00000050172	21	4	4	CCCACCCCATCTGCCAGCAGGTGCT	7	+	935	3417
ENSDARG00000003344	ENSDART00000050172	21	4	4	CTCTCAGGCTGGAGGGGCAGCAGAA	7	+	982	3417
ENSDARG00000003344	ENSDART00000050172	21	4	4	CTCTCCTCCATCTGGTGTGGAAAC	6	+	958	3417
ENSDARG00000003344	ENSDART00000050172	21	5	5	TTCAGCTTCATATATGTGGTTTCT	6	+	1137	3417
ENSDARG00000003344	ENSDART00000050172	21	5	5	TTCAGCTTCATATATGTGGTTTC	5	+	1137	3417
ENSDARG00000003344	ENSDART00000050172	21	6	6	TTACAAGACAATCAGGACGAGTGT	6	+	1426	3417
ENSDARG00000003344	ENSDART00000050172	21	9	9	TTCCTCTTCTGGACCATGTTTGGGA	7	+	1744	3417
ENSDARG00000003344	ENSDART00000050172	21	13	13	GAATCAGACGAGCATGGTGAGCT	5	+	2907	3417
ENSDARG00000003344	ENSDART00000050172	21	13	13	GAATCAGACAAGCATGGTGAATTT	6	+	3264	3417
ENSDARG00000003344	ENSDART00000050172	21	13	13	GAATCAGACAAGCATGGTGAATTT	6	+	3084	3417
ENSDARG00000003344	ENSDART00000050172	21	13	13	AGCTCCTCCGTTACAGGAGACTGT	6	+	2430	3417
ENSDARG00000003344	ENSDART00000050172	21	13	13	AAACGCAGCAGATAAGATGGAGAA	6	+	2613	3417
ENSDARG00000003344	ENSDART00000050172	21	13	13	AAAAACAACTTCAAGGACTTTAAC	6	+	2395	3417
ENSDARG00000003414	ENSDART00000043786	21	2	1	GACAAACACTGCAGCCGCAGACGCT	7	-	59	597
ENSDARG00000003414	ENSDART00000043786	21	2	1	CACTCAGCCAGCTGCTTTTTGGCA	6	-	21	597
ENSDARG00000003414	ENSDART00000043786	21	2	1	ACACTCAGCCAGCTGCTTTTTGGCA	7	-	21	597
ENSDARG00000003835	ENSDART00000005750	21	1	1	TTCTTCCTCTCTCATCGCAGCTGTT	7	-	27	852
ENSDARG00000003835	ENSDART00000005750	21	2	2	ACACAAACCAATGTCGCTGTCTGT	6	-	82	852
ENSDARG00000003835	ENSDART00000005750	21	2	2	ATCCACACAAACCAATGTCGCTGTC	7	-	85	852
ENSDARG00000003835	ENSDART00000005750	21	2	2	CACAAACCAATGTCGCTGTCTGT	5	-	82	852
ENSDARG00000003835	ENSDART00000005750	21	5	5	GGCGACTGCAAGAGTTGCGTTTTG	6	-	394	852
ENSDARG00000003835	ENSDART00000005750	21	5	5	GGCGACTGCAAGAGTTGCGTTTTGC	7	-	393	852
ENSDARG00000003835	ENSDART00000005750	21	5	5	GTTGGCGACTGCAAGAGTTGCGTTT	7	-	396	852
ENSDARG00000003835	ENSDART00000005750	21	5	5	CCCAGCACATTCCTCAGAGTGGTTT	7	-	458	852
ENSDARG00000003835	ENSDART00000005750	21	5	5	AGCATCAGCATTGGTGATGTTGGC	6	-	415	852
ENSDARG00000003835	ENSDART00000005750	21	5	5	ACATTCCTCAGAGTGGTTTGTGC	5	-	454	852
ENSDARG00000003835	ENSDART00000005750	21	5	5	GGCAGCATCAGCATTGGTGATGTT	6	-	418	852
ENSDARG00000003835	ENSDART00000005750	21	6	6	CTCTGCAGCTGCAGGGGCAGTTTAA	7	-	605	852
ENSDARG00000003835	ENSDART00000005750	21	6	6	GGCATCATCCAGTGTAGACTGAGGG	7	-	534	852
ENSDARG00000003835	ENSDART00000005750	21	6	6	GCATCATCCAGTGTAGACTGAGGG	6	-	534	852
ENSDARG00000003835	ENSDART00000005750	21	7	7	GACTGCATCATGTCGATGGGCAGAG	7	-	824	852
ENSDARG00000003835	ENSDART00000005750	21	7	7	CTCTGCAGCGATGGTGTTGAGGGT	6	-	778	852
ENSDARG00000003835	ENSDART00000005750	21	7	7	CTCTGCAGCGATGGTGTTGAGGG	5	-	779	852
ENSDARG00000003835	ENSDART00000005750	21	7	7	TCCTTCAGAGCCCGTGACGCATTC	6	-	699	852
ENSDARG00000003835	ENSDART00000005750	21	7	7	CGCAGCTGCAGGGCAGACGGAGAC	6	-	744	852
ENSDARG00000003835	ENSDART00000080505	21	1	1	TTCTTCCTCTCTCATCGCAGCTGTT	7	-	27	882
ENSDARG00000003835	ENSDART00000080505	21	3	3	CACAAACCAATGTCGCTGTCTGT	5	-	112	882
ENSDARG00000003835	ENSDART00000080505	21	3	3	ATCCACACAAACCAATGTCGCTGTC	7	-	115	882
ENSDARG00000003835	ENSDART00000080505	21	3	3	ACACAAACCAATGTCGCTGTCTGT	6	-	112	882
ENSDARG00000003835	ENSDART00000080505	21	6	6	AGCATCAGCATTGGTGATGTTGGC	6	-	445	882
ENSDARG00000003835	ENSDART00000080505	21	6	6	GGCAGCATCAGCATTGGTGATGTT	6	-	448	882
ENSDARG00000003835	ENSDART00000080505	21	6	6	GTTGGCGACTGCAAGAGTTGCGTTT	7	-	426	882
ENSDARG00000003835	ENSDART00000080505	21	6	6	GGCGACTGCAAGAGTTGCGTTTTGC	7	-	423	882
ENSDARG00000003835	ENSDART00000080505	21	6	6	GGCGACTGCAAGAGTTGCGTTTTG	6	-	424	882
ENSDARG00000003835	ENSDART00000080505	21	6	6	CCCAGCACATTCCTCAGAGTGGTTT	7	-	488	882
ENSDARG00000003835	ENSDART00000080505	21	6	6	ACATTCCTCAGAGTGGTTTGTGC	5	-	484	882
ENSDARG00000003835	ENSDART00000080505	21	7	7	GCATCATCCAGTGTAGACTGAGGG	6	-	564	882
ENSDARG00000003835	ENSDART00000080505	21	7	7	GGCATCATCCAGTGTAGACTGAGGG	7	-	564	882
ENSDARG00000003835	ENSDART00000080505	21	7	7	CTCTGCAGCTGCAGGGGCAGTTTAA	7	-	635	882
ENSDARG00000003835	ENSDART00000080505	21	8	8	TCCTTCAGAGCCCGTGACGCATTC	6	-	729	882
ENSDARG00000003835	ENSDART00000080505	21	8	8	CTCTGCAGCGATGGTGTTGAGGGT	6	-	808	882
ENSDARG00000003835	ENSDART00000080505	21	8	8	GACTGCATCATGTCGATGGGCAGAG	7	-	854	882
ENSDARG00000003835	ENSDART00000080505	21	8	8	CTCTGCAGCGATGGTGTTGAGGG	5	-	809	882
ENSDARG00000003835	ENSDART00000080505	21	8	8	CGCAGCTGCAGGGCAGACGGAGAC	6	-	774	882
ENSDARG00000003845	ENSDART00000005479	21	4	4	TGCTCCGACTCTGTGATCTGAAGCT	7	-	176	1962
ENSDARG00000003845	ENSDART00000005479	21	4	4	AGAATCGACAGAGTTAAGAGGCA	5	-	239	1962
ENSDARG00000003845	ENSDART00000005479	21	5	5	ATCTTCTTCTGCAGCTCTGCAGGT	6	-	555	1962
ENSDARG00000003845	ENSDART00000005479	21	7	7	CTCCACCACGGTCAGCTGCTTGC	5	-	785	1962
ENSDARG00000003845	ENSDART00000005479	21	7	7	AGAAACTTCATCAGCATGCGCTTCT	7	-	806	1962
ENSDARG00000003845	ENSDART00000005479	21	7	7	TTCTCCACCACGGTCAGCTGCTTGC	7	-	785	1962
ENSDARG00000003845	ENSDART00000005479	21	8	8	ACCTGCAAAAGCACTGTGGGATTT	6	-	1076	1962
ENSDARG00000003845	ENSDART00000005479	21	8	8	ACCTGCAAAAGCACTGTGGGATTTC	7	-	1075	1962
ENSDARG00000003845	ENSDART00000005479	21	8	8	TGCGTCACCATAGCGATTGAGAG	5	-	949	1962
ENSDARG00000003845	ENSDART00000005479	21	9	9	AAATACAGCACACATTCTGCAGAA	6	-	1090	1962
ENSDARG00000003845	ENSDART00000005479	21	11	11	GAAGGCAGCACAGATCTGTCTGT	5	-	1306	1962
ENSDARG00000003845	ENSDART00000005479	21	14	14	GACTCACCAGTTTAATGGAGTAGTC	7	-	1693	1962
ENSDARG00000003845	ENSDART00000005479	21	15	15	GAACTCCTCATCAGGGAGGAGAC	5	-	1730	1962
ENSDARG00000003845	ENSDART00000005479	21	15	15	CTCTTCAGACGGTGGATTGGTGT	5	-	1949	1962
ENSDARG00000003845	ENSDART00000005479	21	15	15	TTACTCTTCAGACGGTGGATTGGTG	7	-	1950	1962
ENSDARG00000003845	ENSDART00000005479	21	15	15	AGCGTCACCATCATAGATGATGTC	6	-	1777	1962
ENSDARG00000003920	ENSDART00000023834	21	4	4	CTCCTCACCGAGCAAGGCTGAGAC	6	-	283	825
ENSDARG00000003920	ENSDART00000023834	21	6	6	TTCGTCAGCGCCTGCGTCGGAGTG	6	-	595	825
ENSDARG00000003920	ENSDART00000023834	21	7	7	TTCCTCCTCTTCCTCGTCGTCTTC	6	-	712	825
ENSDARG00000004161	ENSDART00000012396	21	2	2	CTCCACCTCATGGCCATCTGGAGCC	7	-	48	1644
ENSDARG00000004161	ENSDART00000012396	21	5	5	TCCTGCTGCCGGAGTTTAGCATAA	6	-	249	1644
ENSDARG00000004161	ENSDART00000012396	21	5	5	CGCTCCATCTCCTGCTGCCGGAGTT	7	-	257	1644
ENSDARG00000004161	ENSDART00000012396	21	5	5	TCCATCTCCTGCTGCCGGAGTTTAG	7	-	254	1644
ENSDARG00000004161	ENSDART00000012396	21	6	6	CGCCTCTTCTCCGCTGCTGATTTG	6	-	417	1644
ENSDARG00000004161	ENSDART00000012396	21	8	8	CTCTCACCCATGCGGGTCTTGAAC	6	-	630	1644
ENSDARG00000004161	ENSDART00000012396	21	9	9	AGCTCATTACGCTCCAGCTGACGAC	7	-	677	1644
ENSDARG00000004161	ENSDART00000012396	21	9	9	ACAGTCGGCTTTACTGCGGATGAG	6	-	775	1644
ENSDARG00000004161	ENSDART00000012396	21	12	12	GACCTCCTCATCAGCGCGTGGTTT	6	-	1135	1644
ENSDARG00000004161	ENSDART00000012396	21	12	12	CTCCTCATCAGCGCGTGGTTTCT	5	-	1133	1644
ENSDARG00000004177	ENSDART00000023640	21	1	1	AGCAACCCAGATAACGCAGAATAC	6	+	97	1113
ENSDARG00000004177	ENSDART00000023640	21	4	4	TTCCTCTGCCATGAAGAAGACGTC	6	+	418	1113
ENSDARG00000004177	ENSDART00000023640	21	7	7	AACCACAGCTCATGGGCAGCAGAG	6	+	808	1113
ENSDARG00000004177	ENSDART00000023640	21	7	7	GCAACCACAGCTCATGGGCAGCA	5	+	806	1113
ENSDARG00000004177	ENSDART00000023640	21	7	7	GGCAACCACAGCTCATGGGCAGCA	6	+	805	1113
ENSDARG00000004177	ENSDART00000023640	21	9	9	AGAACCAGAAGAGATTGCTGGGGA	6	+	1002	1113
ENSDARG00000004177	ENSDART00000023640	21	9	9	AGAACCAGAAGAGATTGCTGGGGAG	7	+	1002	1113
ENSDARG00000004177	ENSDART00000101939	21	1	1	AGCAACCCAGATAACGCAGAATAC	6	+	97	1119
ENSDARG00000004177	ENSDART00000101939	21	4	4	TTCCTCTGCCATGAAGAAGACGTC	6	+	424	1119
ENSDARG00000004177	ENSDART00000101939	21	7	7	GCAACCACAGCTCATGGGCAGCA	5	+	812	1119
ENSDARG00000004177	ENSDART00000101939	21	7	7	GGCAACCACAGCTCATGGGCAGCA	6	+	811	1119
ENSDARG00000004177	ENSDART00000101939	21	7	7	AACCACAGCTCATGGGCAGCAGAG	6	+	814	1119
ENSDARG00000004177	ENSDART00000101939	21	9	9	AGAACCAGAAGAGATTGCTGGGGAG	7	+	1008	1119
ENSDARG00000004177	ENSDART00000101939	21	9	9	AGAACCAGAAGAGATTGCTGGGGA	6	+	1008	1119
ENSDARG00000004177	ENSDART00000101939	21	10	10	GACCAAAGAACACACAGATGGAGAA	7	+	1101	1119
ENSDARG00000004177	ENSDART00000101942	21	2	1	AGCAACCCAGATAACGCAGAATAC	6	+	97	960
ENSDARG00000004177	ENSDART00000101942	21	5	4	TTCCTCTGCCATGAAGAAGACGTC	6	+	418	960
ENSDARG00000004177	ENSDART00000101942	21	10	9	GGCAACTTCTGCAGTTGAAGATGTA	7	+	852	960
ENSDARG00000004177	ENSDART00000101942	21	10	9	AGCTTCTGCAGTTGAAGATGAAGCA	7	+	903	960
ENSDARG00000004177	ENSDART00000101942	21	10	9	AGCTTCTGCAGTTGAAGAGGAAGCA	7	+	951	960
ENSDARG00000004177	ENSDART00000101942	21	10	9	AGCAGCTTCTGCAGTTGAAGAGGAA	7	+	948	960
ENSDARG00000004177	ENSDART00000101942	21	10	9	AACTTCTGCAGTTGAAGATGTAGCA	7	+	855	960
ENSDARG00000004187	ENSDART00000019595	21	2	2	AACTCAGACGCAGACGCCGAGGAC	6	+	256	981
ENSDARG00000004187	ENSDART00000019595	21	2	2	ACCCTCACCAGAGTGTGTGGATTAC	7	+	141	981
ENSDARG00000004187	ENSDART00000019595	21	2	2	TCCACCCTCACCAGAGTGTGTGGAT	7	+	138	981
ENSDARG00000004187	ENSDART00000019595	21	2	2	CCCTCACCAGAGTGTGTGGATTAC	6	+	142	981
ENSDARG00000004187	ENSDART00000019595	21	2	2	GAACTCAGACGCAGACGCCGAGGAC	7	+	255	981
ENSDARG00000004187	ENSDART00000019595	21	3	3	CAAGCCAGCAGGCGATGCCGAAGTC	7	+	540	981
ENSDARG00000004187	ENSDART00000019595	21	3	3	GGCTCAAGCCAGCAGGCGATGCC	5	+	536	981
ENSDARG00000004187	ENSDART00000019595	21	3	3	CTCCCATAACTCAAAAGCCGACGCC	7	+	399	981
ENSDARG00000004187	ENSDART00000102559	21	2	2	TCCACCCTCACCAGAGTGTGTGGAT	7	+	138	1080
ENSDARG00000004187	ENSDART00000102559	21	2	2	GAACTCAGACGCAGACGCCGAGGAC	7	+	255	1080
ENSDARG00000004187	ENSDART00000102559	21	2	2	CCCTCACCAGAGTGTGTGGATTAC	6	+	142	1080
ENSDARG00000004187	ENSDART00000102559	21	2	2	ACCCTCACCAGAGTGTGTGGATTAC	7	+	141	1080
ENSDARG00000004187	ENSDART00000102559	21	2	2	AACTCAGACGCAGACGCCGAGGAC	6	+	256	1080
ENSDARG00000004187	ENSDART00000102559	21	3	3	CAAGCCAGCAGGCGATGCCGAAGTC	7	+	540	1080
ENSDARG00000004187	ENSDART00000102559	21	3	3	CTCCCATAACTCAAAAGCCGACGCC	7	+	399	1080
ENSDARG00000004187	ENSDART00000102559	21	3	3	ACAGACAAACACACGTTGAAGCC	5	+	640	1080
ENSDARG00000004187	ENSDART00000102559	21	3	3	GGCTCAAGCCAGCAGGCGATGCC	5	+	536	1080
ENSDARG00000004260	ENSDART00000010332	21	2	2	TGCTGCAGATATGAAGGTGCTTGT	6	-	252	1869
ENSDARG00000004260	ENSDART00000010332	21	2	2	TTCTGCTGCAGATATGAAGGTGCT	6	-	255	1869
ENSDARG00000004260	ENSDART00000010332	21	13	13	CTCAGCGTCAGGAAGTTCTGTTGCT	7	-	1419	1869
ENSDARG00000004260	ENSDART00000010332	21	13	13	TTACCCAAAGTGTCCGGCGGAGCT	6	-	1442	1869
ENSDARG00000004260	ENSDART00000010332	21	16	16	GGCAAAAACATGTTCTTTAGGATTT	7	-	1757	1869
ENSDARG00000004260	ENSDART00000010332	21	16	16	TCCACCAGCTCCGTCTGAAGCTGCG	7	-	1733	1869
ENSDARG00000004260	ENSDART00000010332	21	16	16	AGCTCCGTCTGAAGCTGCGCATTG	6	-	1728	1869
ENSDARG00000004260	ENSDART00000010332	21	16	16	CTCATCTTCATGATCTGAATGATAG	7	-	1691	1869
ENSDARG00000004301	ENSDART00000022562	21	2	1	TTAGTCCTCAACCCGTGGCTAAC	5	+	539	573
ENSDARG00000004301	ENSDART00000022562	21	2	1	GACGGCATCAAGGACGTGTTTGCA	6	+	496	573
ENSDARG00000004301	ENSDART00000022562	21	2	1	GACGCCGACGTGCTGAAGAAGCT	5	+	373	573
ENSDARG00000004301	ENSDART00000022562	21	2	1	ATCTCCTACACGACCGGCGCCTTC	6	+	70	573
ENSDARG00000004301	ENSDART00000022562	21	2	1	ACCGTCAGCCTCAATCTGTGGGA	5	+	157	573
ENSDARG00000004301	ENSDART00000022562	21	2	1	ACCAACGTCTTCATCATCTGCTTCT	7	+	232	573
ENSDARG00000004451	ENSDART00000027291	21	2	2	TGCAGCAGAATCCGTTGTGAGGAT	6	-	161	1311
ENSDARG00000004451	ENSDART00000027291	21	2	2	ACCAGCTTCACAGTTTTTGCAGCA	6	-	178	1311
ENSDARG00000004451	ENSDART00000027291	21	2	2	AGCTTCACAGTTTTTGCAGCAGAA	6	-	175	1311
ENSDARG00000004451	ENSDART00000027291	21	3	3	CACTGCTCCATGCCAGTAGGGTGC	6	-	279	1311
ENSDARG00000004451	ENSDART00000027291	21	4	4	CAATCACACTTAGTGTTGCTTGT	5	-	358	1311
ENSDARG00000004451	ENSDART00000027291	21	4	4	GCAATCACACTTAGTGTTGCTTGT	6	-	358	1311
ENSDARG00000004451	ENSDART00000027291	21	5	5	GTCTCCTGCACTTTGTATTGGAT	5	-	483	1311
ENSDARG00000004451	ENSDART00000027291	21	5	5	GGCGTCTCCTGCACTTTGTATTG	5	-	486	1311
ENSDARG00000004451	ENSDART00000027291	21	6	6	ACATACCACTTTGTTGTCTTTGCC	6	-	644	1311
ENSDARG00000004451	ENSDART00000027291	21	8	8	TCCTCATCCTCCACTGGGATGCT	5	-	826	1311
ENSDARG00000004451	ENSDART00000027291	21	9	9	GAATCCCCAATGATTTGAGGGAGTG	7	-	906	1311
ENSDARG00000004451	ENSDART00000027291	21	12	12	GCATCACTCGTATTTGTAGTAGCC	6	-	1303	1311
ENSDARG00000004451	ENSDART00000027291	21	12	12	CGCTCACGCCGATGCTGCGGAAGAA	7	-	1102	1311
ENSDARG00000004451	ENSDART00000101914	21	1	1	ACCAGCTTCACAGTTTTTGCAGCA	6	-	73	1023
ENSDARG00000004451	ENSDART00000101914	21	1	1	AGCTTCACAGTTTTTGCAGCAGAA	6	-	70	1023
ENSDARG00000004451	ENSDART00000101914	21	1	1	TGCAGCAGAATCCGTTGTGAGGAT	6	-	56	1023
ENSDARG00000004451	ENSDART00000101914	21	2	2	CACTGCTCCATGCCAGTAGGGTGC	6	-	174	1023
ENSDARG00000004451	ENSDART00000101914	21	3	3	GCAATCACACTTAGTGTTGCTTGT	6	-	253	1023
ENSDARG00000004451	ENSDART00000101914	21	3	3	CAATCACACTTAGTGTTGCTTGT	5	-	253	1023
ENSDARG00000004451	ENSDART00000101914	21	4	4	GTCTCCTGCACTTTGTATTGGAT	5	-	378	1023
ENSDARG00000004451	ENSDART00000101914	21	4	4	GGCGTCTCCTGCACTTTGTATTG	5	-	381	1023
ENSDARG00000004451	ENSDART00000101914	21	5	5	ACATACCACTTTGTTGTCTTTGCC	6	-	539	1023
ENSDARG00000004451	ENSDART00000101914	21	9	9	GCATCACTCGTATTTGTAGTAGCC	6	-	1015	1023
ENSDARG00000004451	ENSDART00000101914	21	9	9	CGCTCACGCCGATGCTGCGGAAGAA	7	-	814	1023
ENSDARG00000004451	ENSDART00000101917	21	2	2	TGCAGCAGAATCCGTTGTGAGGAT	6	-	158	1308
ENSDARG00000004451	ENSDART00000101917	21	2	2	AGCTTCACAGTTTTTGCAGCAGAA	6	-	172	1308
ENSDARG00000004451	ENSDART00000101917	21	2	2	ACCAGCTTCACAGTTTTTGCAGCA	6	-	175	1308
ENSDARG00000004451	ENSDART00000101917	21	3	3	CACTGCTCCATGCCAGTAGGGTGC	6	-	276	1308
ENSDARG00000004451	ENSDART00000101917	21	4	4	CAATCACACTTAGTGTTGCTTGT	5	-	355	1308
ENSDARG00000004451	ENSDART00000101917	21	4	4	GCAATCACACTTAGTGTTGCTTGT	6	-	355	1308
ENSDARG00000004451	ENSDART00000101917	21	5	5	GGCGTCTCCTGCACTTTGTATTG	5	-	483	1308
ENSDARG00000004451	ENSDART00000101917	21	5	5	GTCTCCTGCACTTTGTATTGGAT	5	-	480	1308
ENSDARG00000004451	ENSDART00000101917	21	6	6	ACATACCACTTTGTTGTCTTTGCC	6	-	641	1308
ENSDARG00000004451	ENSDART00000101917	21	8	8	GAATCCCCAATGATTTGAGGGAGTG	7	-	905	1308
ENSDARG00000004451	ENSDART00000101917	21	8	8	TCCTCATCCTCCACTGGGATGCT	5	-	823	1308
ENSDARG00000004451	ENSDART00000101917	21	10	10	GCATCACTCGTATTTGTAGTAGCC	6	-	1300	1308
ENSDARG00000004451	ENSDART00000101917	21	10	10	CGCTCACGCCGATGCTGCGGAAGAA	7	-	1099	1308
ENSDARG00000004451	ENSDART00000101920	21	1	1	GCAAACAGAGAGGTATTCTGAGTTC	7	-	12	1305
ENSDARG00000004451	ENSDART00000101920	21	2	2	TGCAGCAGAATCCGTTGTGAGGAT	6	-	155	1305
ENSDARG00000004451	ENSDART00000101920	21	2	2	AGCTTCACAGTTTTTGCAGCAGAA	6	-	169	1305
ENSDARG00000004451	ENSDART00000101920	21	2	2	ACCAGCTTCACAGTTTTTGCAGCA	6	-	172	1305
ENSDARG00000004451	ENSDART00000101920	21	3	3	CACTGCTCCATGCCAGTAGGGTGC	6	-	273	1305
ENSDARG00000004451	ENSDART00000101920	21	4	4	CAATCACACTTAGTGTTGCTTGT	5	-	352	1305
ENSDARG00000004451	ENSDART00000101920	21	4	4	GCAATCACACTTAGTGTTGCTTGT	6	-	352	1305
ENSDARG00000004451	ENSDART00000101920	21	5	5	GGCGTCTCCTGCACTTTGTATTG	5	-	480	1305
ENSDARG00000004451	ENSDART00000101920	21	5	5	GTCTCCTGCACTTTGTATTGGAT	5	-	477	1305
ENSDARG00000004451	ENSDART00000101920	21	6	6	ACATACCACTTTGTTGTCTTTGCC	6	-	638	1305
ENSDARG00000004451	ENSDART00000101920	21	8	8	TCCTCATCCTCCACTGGGATGCT	5	-	820	1305
ENSDARG00000004451	ENSDART00000101920	21	9	9	GAATCCCCAATGATTTGAGGGAGTG	7	-	900	1305
ENSDARG00000004451	ENSDART00000101920	21	12	12	GCATCACTCGTATTTGTAGTAGCC	6	-	1297	1305
ENSDARG00000004451	ENSDART00000101920	21	12	12	CGCTCACGCCGATGCTGCGGAAGAA	7	-	1096	1305
ENSDARG00000004618	ENSDART00000026737	21	2	2	GACATCACCATCGATGTTGAGTCT	6	+	49	663
ENSDARG00000004618	ENSDART00000026737	21	2	2	GACATCACCATCGATGTTGAGTC	5	+	49	663
ENSDARG00000004618	ENSDART00000026737	21	4	4	ACATCAAGCAGATAGCAGATGCA	5	+	236	663
ENSDARG00000004754	ENSDART00000021037	21	3	3	GACTTCAGCAGCAGATGAAGGCGTC	7	+	321	1593
ENSDARG00000004754	ENSDART00000021037	21	3	3	TACCCAATCTCTCTGAAGTGGAC	5	+	301	1593
ENSDARG00000004754	ENSDART00000021037	21	4	4	GAACCCTTCACCTTGGAGGCCTAC	6	+	415	1593
ENSDARG00000004754	ENSDART00000021037	21	5	5	CACCCCTGCCAAAGACGAAGAGGTA	7	+	642	1593
ENSDARG00000004754	ENSDART00000021037	21	7	7	GAAGACAAACAGGAGAAGAAGAA	5	+	766	1593
ENSDARG00000004754	ENSDART00000021037	21	12	12	TCCAAAAGAGGAGACGGCAGCCGAA	7	+	1482	1593
ENSDARG00000004754	ENSDART00000021037	21	12	12	AGAGCCTCCAAAAGAGGAGACGGC	6	+	1476	1593
ENSDARG00000004937	ENSDART00000012500	21	2	2	ACAGTCTACCCGACGAGCTGCTGCT	7	+	170	1140
ENSDARG00000004937	ENSDART00000012500	21	2	2	CTACCCGACGAGCTGCTGCTGGG	5	+	175	1140
ENSDARG00000004937	ENSDART00000012500	21	2	2	ATCTCAGCAAACTTGTGTTGGGA	5	+	148	1140
ENSDARG00000004937	ENSDART00000012500	21	2	2	ATCTCAGCAAACTTGTGTTGGGAC	6	+	148	1140
ENSDARG00000004937	ENSDART00000012500	21	2	2	CTACCCGACGAGCTGCTGCTGGGAA	7	+	175	1140
ENSDARG00000004937	ENSDART00000012500	21	4	4	GAAGACGTCCTGTCACGCTGCAAAC	7	+	472	1140
ENSDARG00000004937	ENSDART00000012500	21	4	4	ATCTCAGTCTTGAAGGATTGGTGC	6	+	506	1140
ENSDARG00000004937	ENSDART00000012500	21	4	4	ATCTCAGTCTTGAAGGATTGGTG	5	+	506	1140
ENSDARG00000004937	ENSDART00000012500	21	4	4	AGAGACGTCTGTTCTTGAAGACGTC	7	+	456	1140
ENSDARG00000004937	ENSDART00000012500	21	6	6	CAAAACCTCACAATGGAAGGTGAG	6	+	757	1140
ENSDARG00000004937	ENSDART00000012500	21	6	6	AACCTCACAATGGAAGGTGAGGAA	6	+	760	1140
ENSDARG00000004937	ENSDART00000012500	21	8	8	CACTCAGACATCTGGGACTGAGCC	6	+	881	1140
ENSDARG00000004937	ENSDART00000012500	21	9	9	AAAGACCGCACACTGTGGGGAATGC	7	+	1087	1140
ENSDARG00000004937	ENSDART00000012500	21	9	9	ATCTGCAGACCCTGGAGGTGTTC	5	+	956	1140
ENSDARG00000004937	ENSDART00000078943	21	3	3	ACAGTCTACCCGACGAGCTGCTGCT	7	+	200	957
ENSDARG00000004937	ENSDART00000078943	21	3	3	CTACCCGACGAGCTGCTGCTGGGAA	7	+	205	957
ENSDARG00000004937	ENSDART00000078943	21	3	3	ATCTCAGCAAACTTGTGTTGGGA	5	+	178	957
ENSDARG00000004937	ENSDART00000078943	21	3	3	ATCTCAGCAAACTTGTGTTGGGAC	6	+	178	957
ENSDARG00000004937	ENSDART00000078943	21	3	3	CTACCCGACGAGCTGCTGCTGGG	5	+	205	957
ENSDARG00000004937	ENSDART00000078943	21	5	5	GAAGACGTCCTGTCACGCTGCAAAC	7	+	502	957
ENSDARG00000004937	ENSDART00000078943	21	5	5	ATCTCAGTCTTGAAGGATTGGTGC	6	+	536	957
ENSDARG00000004937	ENSDART00000078943	21	5	5	ATCTCAGTCTTGAAGGATTGGTG	5	+	536	957
ENSDARG00000004937	ENSDART00000078943	21	5	5	AGAGACGTCTGTTCTTGAAGACGTC	7	+	486	957
ENSDARG00000004937	ENSDART00000078943	21	7	7	CAAAACCTCACAATGGAAGGTGAG	6	+	787	957
ENSDARG00000004937	ENSDART00000078943	21	7	7	AACCTCACAATGGAAGGTGAGGAA	6	+	790	957
ENSDARG00000004937	ENSDART00000078943	21	9	9	CACTCAGACATCTGGGACTGAGCC	6	+	911	957
ENSDARG00000004937	ENSDART00000101751	21	3	3	ATCTCAGCAAACTTGTGTTGGGAC	6	+	253	1230
ENSDARG00000004937	ENSDART00000101751	21	3	3	ATCTCAGCAAACTTGTGTTGGGA	5	+	253	1230
ENSDARG00000004937	ENSDART00000101751	21	3	3	CTACCCGACGAGCTGCTGCTGGG	5	+	280	1230
ENSDARG00000004937	ENSDART00000101751	21	3	3	ACAGTCTACCCGACGAGCTGCTGCT	7	+	275	1230
ENSDARG00000004937	ENSDART00000101751	21	3	3	CTACCCGACGAGCTGCTGCTGGGAA	7	+	280	1230
ENSDARG00000004937	ENSDART00000101751	21	5	5	GAAGACGTCCTGTCACGCTGCAAAC	7	+	577	1230
ENSDARG00000004937	ENSDART00000101751	21	5	5	ATCTCAGTCTTGAAGGATTGGTGC	6	+	611	1230
ENSDARG00000004937	ENSDART00000101751	21	5	5	ATCTCAGTCTTGAAGGATTGGTG	5	+	611	1230
ENSDARG00000004937	ENSDART00000101751	21	5	5	AGAGACGTCTGTTCTTGAAGACGTC	7	+	561	1230
ENSDARG00000004937	ENSDART00000101751	21	7	7	AACCTCACAATGGAAGGTGAGGAA	6	+	865	1230
ENSDARG00000004937	ENSDART00000101751	21	7	7	CAAAACCTCACAATGGAAGGTGAG	6	+	862	1230
ENSDARG00000004937	ENSDART00000101751	21	9	9	CACTCAGACATCTGGGACTGAGCC	6	+	986	1230
ENSDARG00000004937	ENSDART00000101751	21	10	10	ATCTGCAGACCCTGGAGGTGTTC	5	+	1061	1230
ENSDARG00000004937	ENSDART00000101751	21	10	10	AAAGACCGCACACTGTGGGGAATGC	7	+	1192	1230
ENSDARG00000004956	ENSDART00000007412	21	3	3	GAAGACCACACCACAGGCTGAGAT	6	+	213	594
ENSDARG00000005098	ENSDART00000021856	21	10	10	TACATCTCCAGCCAGTGGGAAGAG	6	+	1312	1740
ENSDARG00000005098	ENSDART00000021856	21	12	12	TCCTCCACCACCTTCTTGTGTGTGC	7	+	1537	1740
ENSDARG00000005098	ENSDART00000021856	21	12	12	CTCCACCACCTTCTTGTGTGTGC	5	+	1539	1740
ENSDARG00000005098	ENSDART00000021856	21	12	12	ATCAGCAGCGCCAGCAGCAGCGGCT	7	+	1513	1740
ENSDARG00000005098	ENSDART00000021856	21	12	12	AGCATCAGCAGCGCCAGCAGCAGCG	7	+	1510	1740
ENSDARG00000005122	ENSDART00000047201	21	1	1	GTTGACCGCAAAAAAGCTGTAAAC	6	-	43	3105
ENSDARG00000005122	ENSDART00000047201	21	7	7	GTACCCAGAGCCAAGCAGGTGGT	5	-	937	3105
ENSDARG00000005122	ENSDART00000047201	21	7	7	CACTACTCCCACCGCTTTGCCTGC	6	-	637	3105
ENSDARG00000005122	ENSDART00000047201	21	7	7	AGCCAAGCAGGTGGTGATGACGGC	6	-	928	3105
ENSDARG00000005122	ENSDART00000047201	21	7	7	TTCTTCTTCGCCATACGCCGAGTAC	7	-	956	3105
ENSDARG00000005122	ENSDART00000047201	21	7	7	AAACTCGTCCAGTTTCTGTTGTA	5	-	737	3105
ENSDARG00000005122	ENSDART00000047201	21	7	7	GCAAACAGACATCTGGTTGGTGGT	6	-	1060	3105
ENSDARG00000005122	ENSDART00000047201	21	7	7	AGAGTCTCCACTGAGGGCAGAGAAC	7	-	992	3105
ENSDARG00000005122	ENSDART00000047201	21	9	9	TTACACAGAGCACAGATTGAGGC	5	-	1231	3105
ENSDARG00000005122	ENSDART00000047201	21	10	10	TTCTCCACCAAACATGTGAGGGC	5	-	1321	3105
ENSDARG00000005122	ENSDART00000047201	21	10	10	AGACCCTTAAGCTCGGTGTCGAA	5	-	1354	3105
ENSDARG00000005122	ENSDART00000047201	21	10	10	CACCAAACATGTGAGGGCGGTTTC	6	-	1315	3105
ENSDARG00000005122	ENSDART00000047201	21	10	10	CACCAAACATGTGAGGGCGGTTTCT	7	-	1314	3105
ENSDARG00000005122	ENSDART00000047201	21	10	10	TCCACCAAACATGTGAGGGCGGT	5	-	1318	3105
ENSDARG00000005122	ENSDART00000047201	21	12	12	CTCCAACACGGATGTGTGTGCATCT	7	-	1555	3105
ENSDARG00000005122	ENSDART00000047201	21	12	12	TCCTCCAACACGGATGTGTGTGC	5	-	1559	3105
ENSDARG00000005122	ENSDART00000047201	21	13	13	GCCTCACGCTGGGCAGCAGCAGAC	6	-	1968	3105
ENSDARG00000005122	ENSDART00000047201	21	13	13	GTTCTCTCCAAAGATGCCGATGCG	6	-	1897	3105
ENSDARG00000005122	ENSDART00000047201	21	13	13	GAACTCCACGATCTTGGATTTGTG	6	-	2032	3105
ENSDARG00000005122	ENSDART00000047201	21	13	13	CTCCAAAGATGCCGATGCGCCTGC	6	-	1892	3105
ENSDARG00000005122	ENSDART00000047201	21	13	13	AGCACCGCCTCACGCTGGGCAGCA	6	-	1974	3105
ENSDARG00000005122	ENSDART00000047201	21	13	13	CACCGCCTCACGCTGGGCAGCAGCA	7	-	1971	3105
ENSDARG00000005122	ENSDART00000047201	21	14	14	GACCACCTCGCCGACATTTGAGGAG	7	-	2280	3105
ENSDARG00000005122	ENSDART00000047201	21	14	14	CTCGCCGACATTTGAGGAGATGAG	6	-	2275	3105
ENSDARG00000005122	ENSDART00000047201	21	14	14	CACACCATCACCAGTCTGCAGAA	5	-	2078	3105
ENSDARG00000005122	ENSDART00000047201	21	16	16	TGCAGCAGCACCTACAGTAGCAGCA	7	-	2520	3105
ENSDARG00000005122	ENSDART00000047201	21	17	17	CTCAAACTCTGGGTTATCTGGTGCA	7	-	2613	3105
ENSDARG00000005122	ENSDART00000047201	21	19	19	GACTTCGTCCAGCAAGATGACGGG	6	-	2911	3105
ENSDARG00000005172	ENSDART00000020174	21	2	1	TGCCACACAGGCTATGGAGAAGTA	6	+	81	267
ENSDARG00000005172	ENSDART00000020174	21	2	1	ACATGCAGCAGGATGCAGTGGAT	5	+	56	267
ENSDARG00000005335	ENSDART00000024342	21	3	3	TCCCACAAAGAAGTAGATGGCGCT	6	-	250	1311
ENSDARG00000005335	ENSDART00000024342	21	3	3	GAAGACCTCCCAGCTGGGAGAAAAC	7	-	225	1311
ENSDARG00000005335	ENSDART00000024342	21	3	3	GAAAACATCTGGATGAGGATGGT	5	-	208	1311
ENSDARG00000005335	ENSDART00000024342	21	3	3	GAATCCCACAAAGAAGTAGATGGC	6	-	253	1311
ENSDARG00000005335	ENSDART00000024342	21	3	3	AGAGCCATCATGGCGAAGAGGAC	5	-	175	1311
ENSDARG00000005335	ENSDART00000024342	21	6	6	TGCGGCTTCCTCAATCTGAGGAA	5	-	605	1311
ENSDARG00000005335	ENSDART00000024342	21	7	7	GGCTGCAGAATCTGAGCAGCAGCG	6	-	833	1311
ENSDARG00000005335	ENSDART00000024342	21	7	7	CACCACCGCCGACAGGAAGAAGTT	6	-	784	1311
ENSDARG00000005335	ENSDART00000024342	21	7	7	ACCACCGCCGACAGGAAGAAGTT	5	-	784	1311
ENSDARG00000005335	ENSDART00000024342	21	8	8	AGACAAACCCTGCAGCTCTGCAGGA	7	-	921	1311
ENSDARG00000005335	ENSDART00000024342	21	8	8	GACAAACCCTGCAGCTCTGCAGGA	6	-	921	1311
ENSDARG00000005335	ENSDART00000024342	21	8	8	CTCACCACCGTAGGGAAGAGTTC	5	-	1015	1311
ENSDARG00000005335	ENSDART00000024342	21	8	8	GTAAACCACACAGAACGCAGCCGTC	7	-	978	1311
ENSDARG00000005335	ENSDART00000024342	21	8	8	AAACCACACAGAACGCAGCCGTC	5	-	978	1311
ENSDARG00000005335	ENSDART00000024342	21	8	8	TCCTCACCACCGTAGGGAAGAGTTC	7	-	1015	1311
ENSDARG00000005335	ENSDART00000024342	21	8	8	CCCAGCATCTCCAGTGCCGTAGAC	6	-	942	1311
ENSDARG00000005462	ENSDART00000026178	21	1	1	GCATCCCTCATTGATCTCTTTGGGC	7	-	72	3747
ENSDARG00000005462	ENSDART00000026178	21	2	2	GAAAACTTCCTCCTGTTCTGTTGTG	7	-	183	3747
ENSDARG00000005462	ENSDART00000026178	21	2	2	AACTTCCTCCTGTTCTGTTGTGGGG	7	-	180	3747
ENSDARG00000005462	ENSDART00000026178	21	3	3	AAATTCACAGTCTGTGCGTTTAG	5	-	392	3747
ENSDARG00000005462	ENSDART00000026178	21	3	3	CACAAATTCACAGTCTGTGCGTTT	6	-	394	3747
ENSDARG00000005462	ENSDART00000026178	21	8	8	GCAATCATCAAGGTGTGGCTGTT	5	-	925	3747
ENSDARG00000005462	ENSDART00000026178	21	9	9	CACCACCGCGGGCATGAAGGAGCA	6	-	1106	3747
ENSDARG00000005462	ENSDART00000026178	21	13	13	GTAAAATGCATCTTTGCTGTTTCT	6	-	1518	3747
ENSDARG00000005462	ENSDART00000026178	21	14	14	GTATGCTTCAGGAGAGTCTTTGGC	6	-	1603	3747
ENSDARG00000005462	ENSDART00000026178	21	14	14	GTATGCTTCAGGAGAGTCTTTGGCT	7	-	1602	3747
ENSDARG00000005462	ENSDART00000026178	21	15	15	GACCGCAGCCTGCAGACTTTGAA	5	-	1775	3747
ENSDARG00000005462	ENSDART00000026178	21	15	15	GCCGACCGCAGCCTGCAGACTTT	5	-	1778	3747
ENSDARG00000005462	ENSDART00000026178	21	18	18	TACCTCTTCTGTCTTGCGGCGAA	5	-	2192	3747
ENSDARG00000005462	ENSDART00000026178	21	18	18	TTCAGCATCTCATACTGGCGTTTAC	7	-	2132	3747
ENSDARG00000005462	ENSDART00000026178	21	20	20	TCCCGCCTCCATCTGCTGGCGAA	5	-	2435	3747
ENSDARG00000005462	ENSDART00000026178	21	20	20	CTCTCCCGCCTCCATCTGCTGGC	5	-	2438	3747
ENSDARG00000005462	ENSDART00000026178	21	20	20	TCCTCAAGCAGGTCCTGTAGGTGCC	7	-	2378	3747
ENSDARG00000005462	ENSDART00000026178	21	20	20	CCCGCCTCCATCTGCTGGCGAAGCT	7	-	2432	3747
ENSDARG00000005462	ENSDART00000026178	21	20	20	GCCTCCATCTGCTGGCGAAGCTGTG	7	-	2429	3747
ENSDARG00000005462	ENSDART00000026178	21	24	24	TGCTCCATCTCCACCAGGTGACTCT	7	-	2828	3747
ENSDARG00000005462	ENSDART00000026178	21	26	26	TTCTCCTCCTTCAGCTTCTGGTTCT	7	-	3014	3747
ENSDARG00000005462	ENSDART00000026178	21	27	27	TGCGCCAGATGCAACTTCTGTAAAC	7	-	3047	3747
ENSDARG00000005462	ENSDART00000026178	21	28	28	CTCGTCCTCCTCTTTCTCTGAGTCT	7	-	3228	3747
ENSDARG00000005462	ENSDART00000026178	21	28	28	TGCATCTTAGCTTTGGGCTTGTTT	6	-	3144	3747
ENSDARG00000005462	ENSDART00000026178	21	28	28	TGCCGCGCACGAGCCGTCGAGTGC	6	-	3165	3747
ENSDARG00000005462	ENSDART00000026178	21	28	28	TGCTGCCGCGCACGAGCCGTCGAG	6	-	3168	3747
ENSDARG00000005462	ENSDART00000026178	21	31	31	GTTTTCTGCAGGAACAGGCTTTTTC	7	-	3600	3747
ENSDARG00000005462	ENSDART00000026178	21	31	31	ACCTTCAGAGTCCTCGCTGTCGCT	6	-	3634	3747
ENSDARG00000005462	ENSDART00000075424	21	1	1	GCATCCCTCATTGATCTCTTTGGGC	7	-	72	3747
ENSDARG00000005462	ENSDART00000075424	21	2	2	GAAAACTTCCTCCTGTTCTGTTGTG	7	-	183	3747
ENSDARG00000005462	ENSDART00000075424	21	2	2	AACTTCCTCCTGTTCTGTTGTGGGG	7	-	180	3747
ENSDARG00000005462	ENSDART00000075424	21	3	3	CACAAATTCACAGTCTGTGCGTTT	6	-	394	3747
ENSDARG00000005462	ENSDART00000075424	21	3	3	AAATTCACAGTCTGTGCGTTTAG	5	-	392	3747
ENSDARG00000005462	ENSDART00000075424	21	8	8	GCAATCATCAAGGTGTGGCTGTT	5	-	925	3747
ENSDARG00000005462	ENSDART00000075424	21	9	9	CACCACCGCGGGCATGAAGGAGCA	6	-	1106	3747
ENSDARG00000005462	ENSDART00000075424	21	19	19	GTATGCTTCAGGAGAGTCTTTGGCT	7	-	1593	3747
ENSDARG00000005462	ENSDART00000075424	21	19	19	GTATGCTTCAGGAGAGTCTTTGGC	6	-	1594	3747
ENSDARG00000005462	ENSDART00000075424	21	20	20	GACCGCAGCCTGCAGACTTTGAA	5	-	1766	3747
ENSDARG00000005462	ENSDART00000075424	21	20	20	GCCGACCGCAGCCTGCAGACTTT	5	-	1769	3747
ENSDARG00000005462	ENSDART00000075424	21	23	23	TACCTCTTCTGTCTTGCGGCGAA	5	-	2183	3747
ENSDARG00000005462	ENSDART00000075424	21	23	23	TTCAGCATCTCATACTGGCGTTTAC	7	-	2123	3747
ENSDARG00000005462	ENSDART00000075424	21	25	25	TCCCGCCTCCATCTGCTGGCGAA	5	-	2426	3747
ENSDARG00000005462	ENSDART00000075424	21	25	25	GCCTCCATCTGCTGGCGAAGCTGTG	7	-	2420	3747
ENSDARG00000005462	ENSDART00000075424	21	25	25	TCCTCAAGCAGGTCCTGTAGGTGCC	7	-	2369	3747
ENSDARG00000005462	ENSDART00000075424	21	25	25	CTCTCCCGCCTCCATCTGCTGGC	5	-	2429	3747
ENSDARG00000005462	ENSDART00000075424	21	25	25	CCCGCCTCCATCTGCTGGCGAAGCT	7	-	2423	3747
ENSDARG00000005462	ENSDART00000075424	21	30	30	TGCTCCATCTCCACCAGGTGACTCT	7	-	2831	3747
ENSDARG00000005462	ENSDART00000075424	21	32	32	TTCTCCTCCTTCAGCTTCTGGTTCT	7	-	3017	3747
ENSDARG00000005462	ENSDART00000075424	21	33	33	TGCGCCAGATGCAACTTCTGTAAAC	7	-	3050	3747
ENSDARG00000005462	ENSDART00000075424	21	34	34	TGCCGCGCACGAGCCGTCGAGTGC	6	-	3165	3747
ENSDARG00000005462	ENSDART00000075424	21	34	34	TGCTGCCGCGCACGAGCCGTCGAG	6	-	3168	3747
ENSDARG00000005462	ENSDART00000075424	21	34	34	CTCGTCCTCCTCTTTCTCTGAGTCT	7	-	3228	3747
ENSDARG00000005462	ENSDART00000075424	21	34	34	TGCATCTTAGCTTTGGGCTTGTTT	6	-	3144	3747
ENSDARG00000005462	ENSDART00000075424	21	37	37	GTTTTCTGCAGGAACAGGCTTTTTC	7	-	3600	3747
ENSDARG00000005462	ENSDART00000075424	21	37	37	ACCTTCAGAGTCCTCGCTGTCGCT	6	-	3634	3747
ENSDARG00000005551	ENSDART00000015636	21	3	2	AGCTTCACCACTCGGTCTGCCTTC	6	-	145	1221
ENSDARG00000005551	ENSDART00000015636	21	5	4	GCCCTATTCTTTCCTTGTGTTTCT	6	-	506	1221
ENSDARG00000005551	ENSDART00000015636	21	6	5	CCCGTCCTCCTCCGCTGGGCCGGT	6	-	629	1221
ENSDARG00000005551	ENSDART00000015636	21	6	5	TGCCCATGCCTTTACGCGGAGGCT	6	-	584	1221
ENSDARG00000005551	ENSDART00000015636	21	8	7	CACTGCATCTTCATGTGTTGCAAAC	7	-	906	1221
ENSDARG00000005551	ENSDART00000015636	21	8	7	AGCCACTGCATCTTCATGTGTTGCA	7	-	909	1221
ENSDARG00000005551	ENSDART00000015636	21	9	8	TACTGCCCCCTGCTGTTGAGTTT	5	-	987	1221
ENSDARG00000005551	ENSDART00000015636	21	9	8	GCCCCCTGCTGTTGAGTTTAGGAA	6	-	982	1221
ENSDARG00000005551	ENSDART00000015636	21	10	9	GTATCCTCCACCCATCTGTTGTC	5	-	1073	1221
ENSDARG00000005551	ENSDART00000015636	21	10	9	CTCCCATGCTGGACTGGCTGCTGTA	7	-	1105	1221
ENSDARG00000005551	ENSDART00000015636	21	11	10	GGCTGCCACCGTAATAGCTGTTGCT	7	-	1162	1221
ENSDARG00000005616	ENSDART00000003508	21	2	2	AGCACCAGAAAAAAAGCTGAGTGC	6	+	247	1368
ENSDARG00000005616	ENSDART00000003508	21	3	3	GTCCTACTCCTCGTGTTTTGGAGAA	7	+	284	1368
ENSDARG00000005616	ENSDART00000003508	21	3	3	TCCTACTCCTCGTGTTTTGGAGAA	6	+	285	1368
ENSDARG00000005616	ENSDART00000003508	21	3	3	GTCCTACTCCTCGTGTTTTGGAG	5	+	284	1368
ENSDARG00000005616	ENSDART00000003508	21	4	4	AGAGCCACAGTGCTACGGTGAGTAA	7	+	618	1368
ENSDARG00000005616	ENSDART00000003508	21	5	5	ACATACGACACTGCAGCAGAAGTA	6	+	643	1368
ENSDARG00000005616	ENSDART00000003508	21	7	7	GACTTCAAAACTGAGGAAGTTGCA	6	+	934	1368
ENSDARG00000005616	ENSDART00000003508	21	7	7	CTCCAAAGATAAGTTATTATGAGGT	7	+	848	1368
ENSDARG00000005616	ENSDART00000077621	21	2	2	AGAGCCACAGTGCTACGGTGAGTAA	7	+	333	1077
ENSDARG00000005616	ENSDART00000077621	21	3	3	ACATACGACACTGCAGCAGAAGTA	6	+	358	1077
ENSDARG00000005616	ENSDART00000077621	21	5	5	CTCCAAAGATAAGTTATTATGAGGT	7	+	563	1077
ENSDARG00000005616	ENSDART00000077621	21	5	5	GACTTCAAAACTGAGGAAGTTGCA	6	+	649	1077
ENSDARG00000005791	ENSDART00000012055	21	2	1	GGCATCGCCTCACCTGCAGTGGAT	6	+	12	414
ENSDARG00000005791	ENSDART00000012055	21	3	2	GACGGCAAAGGTGTGGTCGTGGTC	6	+	178	414
ENSDARG00000005791	ENSDART00000012055	21	5	4	GCAGTCAGAAGCCTGTGGTGGTG	5	+	368	414
ENSDARG00000005791	ENSDART00000012055	21	5	4	GCAGTCAGAAGCCTGTGGTGGTGAG	7	+	368	414
ENSDARG00000005791	ENSDART00000012055	21	5	4	ATCCTCAGCAGTCAGAAGCCTGT	5	+	361	414
ENSDARG00000005908	ENSDART00000018295	21	3	3	CTATACATCTTGCTCTTAGCATGT	6	-	179	1191
ENSDARG00000005908	ENSDART00000018295	21	6	6	AGCTCAAACACTATGCAGATGTG	5	-	421	1191
ENSDARG00000005908	ENSDART00000018295	21	6	6	ACACTATGCAGATGTGGCCGTGGTG	7	-	412	1191
ENSDARG00000005908	ENSDART00000018295	21	6	6	CTCAAACACTATGCAGATGTGGCC	6	-	418	1191
ENSDARG00000005908	ENSDART00000018295	21	12	12	TACTCCATCATCTTCTGCAGCAGGT	7	-	1070	1191
ENSDARG00000005908	ENSDART00000091959	21	1	1	CCCCGCTCCGCGATCTGTGTTTGGG	7	-	94	1437
ENSDARG00000005908	ENSDART00000091959	21	1	1	CGCATCCGCTTAGATCGCCGCATCT	7	-	8	1437
ENSDARG00000005908	ENSDART00000091959	21	3	3	CTATACATCTTGCTCTTAGCATGT	6	-	455	1437
ENSDARG00000005908	ENSDART00000091959	21	6	6	CTCAAACACTATGCAGATGTGGCC	6	-	694	1437
ENSDARG00000005908	ENSDART00000091959	21	6	6	AGCTCAAACACTATGCAGATGTG	5	-	697	1437
ENSDARG00000005908	ENSDART00000091959	21	6	6	ACACTATGCAGATGTGGCCGTGGTG	7	-	688	1437
ENSDARG00000005908	ENSDART00000091959	21	12	12	TACTCCATCATCTTCTGCAGCAGGT	7	-	1346	1437
ENSDARG00000005915	ENSDART00000020529	21	3	3	AAACACACCGGCCACATTAGAAGGA	7	-	255	1134
ENSDARG00000005915	ENSDART00000020529	21	3	3	GACGGCGTCGAGGAGAAGTTGCT	5	-	217	1134
ENSDARG00000005915	ENSDART00000020529	21	3	3	CACACCGGCCACATTAGAAGGAGAG	7	-	252	1134
ENSDARG00000005915	ENSDART00000020529	21	3	3	AGAGCCCACAGGAGTGGACGGCGTC	7	-	231	1134
ENSDARG00000005915	ENSDART00000020529	21	5	5	TCCTGCTTCAAAACCAGGCGATGGC	7	-	372	1134
ENSDARG00000005915	ENSDART00000020529	21	5	5	TGCTTCAAAACCAGGCGATGGCGCA	7	-	369	1134
ENSDARG00000005915	ENSDART00000020529	21	8	8	TGCGGCGTCTTCACTGTGATTTG	5	-	599	1134
ENSDARG00000005915	ENSDART00000020529	21	11	11	GCACACGCAGACGCTCGCGGGCGTT	7	-	955	1134
ENSDARG00000005915	ENSDART00000020529	21	11	11	ACATGCGGCCCAGCTCTTTGAAGGC	7	-	994	1134
ENSDARG00000005915	ENSDART00000020529	21	11	11	ACACGCAGACGCTCGCGGGCGTT	5	-	955	1134
ENSDARG00000005915	ENSDART00000078298	21	3	3	CACCTATACTGGACTCTGCAGGC	5	-	165	1410
ENSDARG00000005915	ENSDART00000078298	21	7	7	GACACCGGCAGCGGCTGACGCTTCT	7	-	404	1410
ENSDARG00000005915	ENSDART00000078298	21	7	7	GGCAGCGGCTGACGCTTCTGCAGAC	7	-	398	1410
ENSDARG00000005915	ENSDART00000078298	21	9	9	AGAGCCCACAGGAGTGGACGGCGTC	7	-	648	1410
ENSDARG00000005915	ENSDART00000078298	21	9	9	AAACACACCGGCCACATTAGAAGGA	7	-	672	1410
ENSDARG00000005915	ENSDART00000078298	21	9	9	GACGGCGTCGAGGAGAAGTTGCT	5	-	634	1410
ENSDARG00000005915	ENSDART00000078298	21	9	9	CACACCGGCCACATTAGAAGGAGAG	7	-	669	1410
ENSDARG00000005915	ENSDART00000078298	21	10	10	TGCTTCAAAACCAGGCGATGGCGCA	7	-	726	1410
ENSDARG00000005915	ENSDART00000078298	21	10	10	TCCTGCTTCAAAACCAGGCGATGGC	7	-	729	1410
ENSDARG00000005915	ENSDART00000078298	21	12	12	TGCGGCGTCTTCACTGTGATTTG	5	-	938	1410
ENSDARG00000005915	ENSDART00000078298	21	14	14	TCCTCCGACACACTGCTGCAGTT	5	-	1174	1410
ENSDARG00000005915	ENSDART00000078298	21	14	14	GCCTGCTGCAGGATGATGAGTTT	5	-	1351	1410
ENSDARG00000005915	ENSDART00000078298	21	14	14	CGCACCTGCCTCTCCAGGCTGAGGA	7	-	1385	1410
ENSDARG00000005915	ENSDART00000078298	21	14	14	ACCTGCCTCTCCAGGCTGAGGAT	5	-	1384	1410
ENSDARG00000005915	ENSDART00000099850	21	6	6	CACCTATACTGGACTCTGCAGGC	5	-	390	1671
ENSDARG00000005915	ENSDART00000099850	21	10	10	GACACCGGCAGCGGCTGACGCTTCT	7	-	629	1671
ENSDARG00000005915	ENSDART00000099850	21	10	10	GGCAGCGGCTGACGCTTCTGCAGAC	7	-	623	1671
ENSDARG00000005915	ENSDART00000099850	21	12	12	GACGGCGTCGAGGAGAAGTTGCT	5	-	859	1671
ENSDARG00000005915	ENSDART00000099850	21	12	12	CACACCGGCCACATTAGAAGGAGAG	7	-	894	1671
ENSDARG00000005915	ENSDART00000099850	21	12	12	AAACACACCGGCCACATTAGAAGGA	7	-	897	1671
ENSDARG00000005915	ENSDART00000099850	21	12	12	AGAGCCCACAGGAGTGGACGGCGTC	7	-	873	1671
ENSDARG00000005915	ENSDART00000099850	21	13	13	TGCTTCAAAACCAGGCGATGGCGCA	7	-	951	1671
ENSDARG00000005915	ENSDART00000099850	21	13	13	TCCTGCTTCAAAACCAGGCGATGGC	7	-	954	1671
ENSDARG00000005915	ENSDART00000099850	21	15	15	TGCGGCGTCTTCACTGTGATTTG	5	-	1163	1671
ENSDARG00000005915	ENSDART00000099850	21	17	17	GCACACGCAGACGCTCGCGGGCGTT	7	-	1492	1671
ENSDARG00000005915	ENSDART00000099850	21	17	17	ACATGCGGCCCAGCTCTTTGAAGGC	7	-	1531	1671
ENSDARG00000005915	ENSDART00000099850	21	17	17	ACACGCAGACGCTCGCGGGCGTT	5	-	1492	1671
ENSDARG00000005915	ENSDART00000099852	21	3	3	CACCTATACTGGACTCTGCAGGC	5	-	165	1425
ENSDARG00000005915	ENSDART00000099852	21	7	7	GACACCGGCAGCGGCTGACGCTTCT	7	-	404	1425
ENSDARG00000005915	ENSDART00000099852	21	7	7	GGCAGCGGCTGACGCTTCTGCAGAC	7	-	398	1425
ENSDARG00000005915	ENSDART00000099852	21	9	9	AGAGCCCACAGGAGTGGACGGCGTC	7	-	648	1425
ENSDARG00000005915	ENSDART00000099852	21	9	9	AAACACACCGGCCACATTAGAAGGA	7	-	672	1425
ENSDARG00000005915	ENSDART00000099852	21	9	9	GACGGCGTCGAGGAGAAGTTGCT	5	-	634	1425
ENSDARG00000005915	ENSDART00000099852	21	9	9	CACACCGGCCACATTAGAAGGAGAG	7	-	669	1425
ENSDARG00000005915	ENSDART00000099852	21	10	10	TGCTTCAAAACCAGGCGATGGCGCA	7	-	726	1425
ENSDARG00000005915	ENSDART00000099852	21	10	10	TCCTGCTTCAAAACCAGGCGATGGC	7	-	729	1425
ENSDARG00000005915	ENSDART00000099852	21	12	12	TGCGGCGTCTTCACTGTGATTTG	5	-	938	1425
ENSDARG00000005915	ENSDART00000099852	21	14	14	TCCTCCGACACACTGCTGCAGTT	5	-	1174	1425
ENSDARG00000005915	ENSDART00000099852	21	14	14	GCCTGCTGCAGGATGATGAGTTT	5	-	1351	1425
ENSDARG00000005915	ENSDART00000099852	21	14	14	CGCACCTGCCTCTCCAGGCTGAGGA	7	-	1385	1425
ENSDARG00000005915	ENSDART00000099852	21	14	14	ACCTGCCTCTCCAGGCTGAGGAT	5	-	1384	1425
ENSDARG00000005945	ENSDART00000012855	21	1	1	GGCTACTCCTCTCCCTGGAGCGGGA	7	-	142	2337
ENSDARG00000005945	ENSDART00000012855	21	1	1	CTACTCCTCTCCCTGGAGCGGGA	5	-	142	2337
ENSDARG00000005945	ENSDART00000012855	21	1	1	TCCTTCTCCTTTTCCTTGTGTTTCT	7	-	23	2337
ENSDARG00000005945	ENSDART00000012855	21	4	4	TCCTACCCCAGTTTCTGATTGAGCA	7	-	485	2337
ENSDARG00000005945	ENSDART00000012855	21	5	5	CTCCTCTCCACCCAGGCTGCTGTG	6	-	546	2337
ENSDARG00000005945	ENSDART00000012855	21	6	6	CACACCCGCTTCTCCTGTGCAAAC	6	-	669	2337
ENSDARG00000005945	ENSDART00000012855	21	7	7	GAAAAAGACTCCACCTTGTGTTGAA	7	-	725	2337
ENSDARG00000005945	ENSDART00000012855	21	7	7	AAAGACTCCACCTTGTGTTGAAC	5	-	724	2337
ENSDARG00000005945	ENSDART00000012855	21	9	9	TTCTCACCATCTCCTGTGGCGTGT	6	-	1121	2337
ENSDARG00000005945	ENSDART00000012855	21	9	9	CTCACCATCTCCTGTGGCGTGTAG	6	-	1119	2337
ENSDARG00000005945	ENSDART00000012855	21	9	9	GTTCTCACCATCTCCTGTGGCGTGT	7	-	1121	2337
ENSDARG00000005945	ENSDART00000012855	21	9	9	GTTCTCACCATCTCCTGTGGCGTG	6	-	1122	2337
ENSDARG00000005945	ENSDART00000012855	21	9	9	TTCTCACCATCTCCTGTGGCGTG	5	-	1122	2337
ENSDARG00000005945	ENSDART00000012855	21	11	11	CTCTTCCTCCTCATCTGCTGCTTTT	7	-	1269	2337
ENSDARG00000005945	ENSDART00000012855	21	11	11	TGCCTCTTCCTCCTCATCTGCTGCT	7	-	1272	2337
ENSDARG00000005945	ENSDART00000012855	21	12	12	TTCATCCTCTTCTAAAGCAGACGGC	7	-	1416	2337
ENSDARG00000005945	ENSDART00000012855	21	12	12	TTAAGCATCTGTTTTTGTCGGAGTA	7	-	1481	2337
ENSDARG00000005945	ENSDART00000012855	21	12	12	ATCCTCTTCTAAAGCAGACGGCTCT	7	-	1413	2337
ENSDARG00000005945	ENSDART00000012855	21	13	13	TGCGGCAAAACTCGGAGGTGGCA	5	-	1602	2337
ENSDARG00000005945	ENSDART00000012855	21	14	14	AGACTCACATCAGCCTGGTTTTTCT	7	-	1787	2337
ENSDARG00000005945	ENSDART00000012855	21	14	14	CTCCTCATCCAGGTTGACGGTGCT	6	-	1765	2337
ENSDARG00000005945	ENSDART00000012855	21	15	15	CTCTTCATCCAAAATAGTGGTAGAA	7	-	1815	2337
ENSDARG00000005945	ENSDART00000012855	21	17	17	ACAGACCTCTTTAGGGCAGAGTTT	6	-	2101	2337
ENSDARG00000005945	ENSDART00000012855	21	19	19	CACTCAGCACAATGTAAGGAGTT	5	-	2286	2337
ENSDARG00000005945	ENSDART00000012855	21	19	19	CTCAGCACAATGTAAGGAGTTTTC	6	-	2283	2337
ENSDARG00000005945	ENSDART00000012855	21	19	19	CTCAGCACAATGTAAGGAGTTTTCT	7	-	2282	2337
ENSDARG00000005980	ENSDART00000008264	21	1	1	TCCCCCATCCATGGGATAAGGTGTT	7	-	158	915
ENSDARG00000005980	ENSDART00000008264	21	1	1	CCCCCATCCATGGGATAAGGTGTT	6	-	158	915
ENSDARG00000005980	ENSDART00000008264	21	1	1	TGCTCCTTCGTCGCATTGTTTTGCT	7	-	38	915
ENSDARG00000005980	ENSDART00000008264	21	1	1	AACAGCTTACAGGCGTAGCCGAA	5	-	97	915
ENSDARG00000005980	ENSDART00000008264	21	1	1	CTCTGCTCCTTCGTCGCATTGTTT	6	-	42	915
ENSDARG00000005980	ENSDART00000008264	21	2	2	CTCTTCTTCTAGTAGGTCGGTGTG	6	-	334	915
ENSDARG00000005980	ENSDART00000008264	21	3	3	CTCGTCTTCTTCAGTGGGCTGGGAG	7	-	459	915
ENSDARG00000005980	ENSDART00000008264	21	3	3	GAAGGCCACGGCATTGTAGGTGCC	6	-	409	915
ENSDARG00000005980	ENSDART00000008264	21	3	3	GGCCACGGCATTGTAGGTGCCTTC	6	-	406	915
ENSDARG00000005980	ENSDART00000008264	21	3	3	CTCGTCTTCTTCAGTGGGCTGGG	5	-	461	915
ENSDARG00000005980	ENSDART00000008264	21	6	6	ATCGTCATCTGATTCATCTGACTTT	7	-	810	915
ENSDARG00000005980	ENSDART00000102023	21	1	1	CCCCCATCCATGGGATAAGGTGTT	6	-	158	2874
ENSDARG00000005980	ENSDART00000102023	21	1	1	CTCTGCTCCTTCGTCGCATTGTTT	6	-	42	2874
ENSDARG00000005980	ENSDART00000102023	21	1	1	TCCCCCATCCATGGGATAAGGTGTT	7	-	158	2874
ENSDARG00000005980	ENSDART00000102023	21	1	1	AACAGCTTACAGGCGTAGCCGAA	5	-	97	2874
ENSDARG00000005980	ENSDART00000102023	21	1	1	TGCTCCTTCGTCGCATTGTTTTGCT	7	-	38	2874
ENSDARG00000005980	ENSDART00000102023	21	2	2	CTCTTCTTCTAGTAGGTCGGTGTG	6	-	334	2874
ENSDARG00000005980	ENSDART00000102023	21	3	3	GGCCACGGCATTGTAGGTGCCTTC	6	-	406	2874
ENSDARG00000005980	ENSDART00000102023	21	3	3	GAAGGCCACGGCATTGTAGGTGCC	6	-	409	2874
ENSDARG00000005980	ENSDART00000102023	21	3	3	CTCGTCTTCTTCAGTGGGCTGGGAG	7	-	459	2874
ENSDARG00000005980	ENSDART00000102023	21	3	3	CTCGTCTTCTTCAGTGGGCTGGG	5	-	461	2874
ENSDARG00000005980	ENSDART00000102023	21	6	6	ATCGTCATCTGATTCATCTGACTTT	7	-	810	2874
ENSDARG00000005980	ENSDART00000102023	21	7	7	GGCCACTGCTGACGGTTGATGCT	5	-	1016	2874
ENSDARG00000005980	ENSDART00000102023	21	8	8	GCATCAATCCCAGGAGGTGGAGGG	6	-	1125	2874
ENSDARG00000005980	ENSDART00000102023	21	8	8	GCATCAATCCCAGGAGGTGGAGGGG	7	-	1124	2874
ENSDARG00000005980	ENSDART00000102023	21	9	9	GGCAGCAACAGGAGCAGCAGTGGCC	7	-	1386	2874
ENSDARG00000005980	ENSDART00000102023	21	11	11	TCCTGCTGCTTGTCAGAAGAGTTT	6	-	1653	2874
ENSDARG00000005980	ENSDART00000102023	21	11	11	CCCCACTGCCATACAGCAGAGAAC	6	-	1616	2874
ENSDARG00000005980	ENSDART00000102023	21	12	12	TCCTCAGCCAGTGGAGGTTGAGGA	6	-	1866	2874
ENSDARG00000005980	ENSDART00000102023	21	12	12	TCCTCAGCCAGTGGAGGTTGAGGAA	7	-	1865	2874
ENSDARG00000005980	ENSDART00000102023	21	12	12	TTCTTCTCCTCAGCCAGTGGAGGTT	7	-	1871	2874
ENSDARG00000005980	ENSDART00000102023	21	12	12	CTCCTCAGCCAGTGGAGGTTGAG	5	-	1868	2874
ENSDARG00000005980	ENSDART00000102023	21	12	12	CTCCTCAGCCAGTGGAGGTTGAGGA	7	-	1866	2874
ENSDARG00000005980	ENSDART00000102023	21	13	13	AAACAAACCTCAGGTGCAGCAGTA	6	-	2103	2874
ENSDARG00000005980	ENSDART00000102023	21	13	13	TTCTCCCTCGCTGCTGCTGCTAAC	6	-	1956	2874
ENSDARG00000005980	ENSDART00000102023	21	13	13	ACAAACCTCAGGTGCAGCAGTAGTT	7	-	2100	2874
ENSDARG00000005980	ENSDART00000102023	21	14	14	GTATACGACATGTGTGTTGAAGAA	6	-	2150	2874
ENSDARG00000005980	ENSDART00000102023	21	14	14	GGCAAAGCATGCTTGGTTTTGGAT	6	-	2385	2874
ENSDARG00000005980	ENSDART00000102023	21	14	14	GGCAAAGCATGCTTGGTTTTGGA	5	-	2386	2874
ENSDARG00000005980	ENSDART00000102023	21	14	14	GACCACTTATAGGCAGGATGGAAC	6	-	2126	2874
ENSDARG00000005980	ENSDART00000102023	21	15	15	GCCTGCCCAGTGCTGGGTTGCTGCC	7	-	2545	2874
ENSDARG00000005980	ENSDART00000102023	21	15	15	TGCCAAGACGGTAGTTGCTGGGAC	6	-	2525	2874
ENSDARG00000005980	ENSDART00000102023	21	16	16	GAACCCTTAAAATGAGATGACTTG	6	-	2619	2874
ENSDARG00000005980	ENSDART00000102023	21	16	16	CTCTGCCTCTGTTTGGAGACGCT	5	-	2658	2874
ENSDARG00000005980	ENSDART00000102023	21	16	16	AGACTCTGCTCACGGCTCTGCCTCT	7	-	2671	2874
ENSDARG00000005980	ENSDART00000102023	21	16	16	TCCCCAAGCTGGAGGTGGGGCTGGT	7	-	2716	2874
ENSDARG00000005980	ENSDART00000102026	21	1	1	CTCTGCTCCTTCGTCGCATTGTTT	6	-	42	1098
ENSDARG00000005980	ENSDART00000102026	21	1	1	CCCCCATCCATGGGATAAGGTGTT	6	-	158	1098
ENSDARG00000005980	ENSDART00000102026	21	1	1	TCCCCCATCCATGGGATAAGGTGTT	7	-	158	1098
ENSDARG00000005980	ENSDART00000102026	21	1	1	TGCTCCTTCGTCGCATTGTTTTGCT	7	-	38	1098
ENSDARG00000005980	ENSDART00000102026	21	1	1	AACAGCTTACAGGCGTAGCCGAA	5	-	97	1098
ENSDARG00000005980	ENSDART00000102026	21	2	2	CTCTTCTTCTAGTAGGTCGGTGTG	6	-	334	1098
ENSDARG00000005980	ENSDART00000102026	21	3	3	GGCCACGGCATTGTAGGTGCCTTC	6	-	406	1098
ENSDARG00000005980	ENSDART00000102026	21	3	3	GAAGGCCACGGCATTGTAGGTGCC	6	-	409	1098
ENSDARG00000005980	ENSDART00000102026	21	3	3	CTCGTCTTCTTCAGTGGGCTGGGAG	7	-	459	1098
ENSDARG00000005980	ENSDART00000102026	21	3	3	CTCGTCTTCTTCAGTGGGCTGGG	5	-	461	1098
ENSDARG00000005980	ENSDART00000102026	21	6	6	ATCGTCATCTGATTCATCTGACTTT	7	-	810	1098
ENSDARG00000005980	ENSDART00000102026	21	8	8	AACATCTAACCAATGCAGAGGTC	5	-	1093	1098
ENSDARG00000006251	ENSDART00000046623	21	2	2	ATCGTCGCCTGTGTGGACGGTGCA	6	-	174	1884
ENSDARG00000006251	ENSDART00000046623	21	3	3	AGAGCCATCGGAAGCCTCTGTGGTT	7	-	234	1884
ENSDARG00000006251	ENSDART00000046623	21	8	8	TTCTGCCTCGCTCCGGTGTTTCT	5	-	1541	1884
ENSDARG00000006251	ENSDART00000046623	21	8	8	TTAGGCATCAAAGGGTCGATGAA	5	-	976	1884
ENSDARG00000006251	ENSDART00000046623	21	8	8	TGCTGCCACTGTCATCTGTAGGA	5	-	1377	1884
ENSDARG00000006251	ENSDART00000046623	21	8	8	GGCTGCCGCTGGTGGTAGTGGTG	5	-	1332	1884
ENSDARG00000006251	ENSDART00000046623	21	8	8	GGCATCAAAGGGTCGATGAAGTC	5	-	973	1884
ENSDARG00000006251	ENSDART00000046623	21	8	8	GCAAGCGACCGTGGGTGCGGGTTTT	7	-	1074	1884
ENSDARG00000006251	ENSDART00000046623	21	8	8	GCAAGCGACCGTGGGTGCGGGTTT	6	-	1075	1884
ENSDARG00000006251	ENSDART00000046623	21	8	8	CCCTCCGGCGTACTGGGGGAGTTC	6	-	1143	1884
ENSDARG00000006251	ENSDART00000046623	21	8	8	CCCTCCGGCGTACTGGGGGAGTT	5	-	1144	1884
ENSDARG00000006251	ENSDART00000102404	21	2	2	ATCGTCGCCTGTGTGGACGGTGCA	6	-	141	1869
ENSDARG00000006251	ENSDART00000102404	21	3	3	AGAGCCATCGGAAGCCTCTGTGGTT	7	-	201	1869
ENSDARG00000006251	ENSDART00000102404	21	9	9	TTAGGCATCAAAGGGTCGATGAA	5	-	985	1869
ENSDARG00000006251	ENSDART00000102404	21	9	9	GGCATCAAAGGGTCGATGAAGTC	5	-	982	1869
ENSDARG00000006251	ENSDART00000102404	21	9	9	GCAAGCGACCGTGGGTGCGGGTTTT	7	-	1083	1869
ENSDARG00000006251	ENSDART00000102404	21	9	9	GCAAGCGACCGTGGGTGCGGGTTT	6	-	1084	1869
ENSDARG00000006251	ENSDART00000102404	21	9	9	CCCTCCGGCGTACTGGGGGAGTTC	6	-	1152	1869
ENSDARG00000006251	ENSDART00000102404	21	9	9	CCCTCCGGCGTACTGGGGGAGTT	5	-	1153	1869
ENSDARG00000006251	ENSDART00000102404	21	10	10	TGCTGCCACTGTCATCTGTAGGA	5	-	1323	1869
ENSDARG00000006251	ENSDART00000102404	21	14	14	TGCGCCCTCCGCTGGTCGAAGTC	5	-	1846	1869
ENSDARG00000006251	ENSDART00000102408	21	2	2	ATCGTCGCCTGTGTGGACGGTGCA	6	-	201	2025
ENSDARG00000006251	ENSDART00000102408	21	3	3	AGAGCCATCGGAAGCCTCTGTGGTT	7	-	261	2025
ENSDARG00000006251	ENSDART00000102408	21	8	8	TTCTGCCTCGCTCCGGTGTTTCT	5	-	1568	2025
ENSDARG00000006251	ENSDART00000102408	21	8	8	TTAGGCATCAAAGGGTCGATGAA	5	-	1003	2025
ENSDARG00000006251	ENSDART00000102408	21	8	8	TGCTGCCACTGTCATCTGTAGGA	5	-	1404	2025
ENSDARG00000006251	ENSDART00000102408	21	8	8	GGCTGCCGCTGGTGGTAGTGGTG	5	-	1359	2025
ENSDARG00000006251	ENSDART00000102408	21	8	8	GGCATCAAAGGGTCGATGAAGTC	5	-	1000	2025
ENSDARG00000006251	ENSDART00000102408	21	8	8	GCAAGCGACCGTGGGTGCGGGTTTT	7	-	1101	2025
ENSDARG00000006251	ENSDART00000102408	21	8	8	GCAAGCGACCGTGGGTGCGGGTTT	6	-	1102	2025
ENSDARG00000006251	ENSDART00000102408	21	8	8	CCCTCCGGCGTACTGGGGGAGTTC	6	-	1170	2025
ENSDARG00000006251	ENSDART00000102408	21	8	8	CCCTCCGGCGTACTGGGGGAGTT	5	-	1171	2025
ENSDARG00000006251	ENSDART00000102408	21	12	12	TGCGCCCTCCGCTGGTCGAAGTC	5	-	2002	2025
ENSDARG00000006316	ENSDART00000003001	21	1	1	TTCGCCTTCGGGGCCATGTTGGGAA	7	-	2	465
ENSDARG00000006316	ENSDART00000003001	21	2	2	CTCCTCAGACGCAGGGTTTTGGG	5	-	151	465
ENSDARG00000006316	ENSDART00000003001	21	2	2	CTCCTCAGACGCAGGGTTTTGGGC	6	-	150	465
ENSDARG00000006316	ENSDART00000003001	21	2	2	CTCCTCAGACGCAGGGTTTTGGGCC	7	-	149	465
ENSDARG00000006316	ENSDART00000003001	21	2	2	GGCTGCCTCCTCAGACGCAGGGTTT	7	-	155	465
ENSDARG00000006316	ENSDART00000003001	21	2	2	TCCTCAGACGCAGGGTTTTGGGC	5	-	150	465
ENSDARG00000006316	ENSDART00000003001	21	2	2	TCCTCAGACGCAGGGTTTTGGGCC	6	-	149	465
ENSDARG00000006316	ENSDART00000003001	21	2	2	TTCTTCTTCTTCTGGCTGTGGAC	5	-	100	465
ENSDARG00000006316	ENSDART00000003001	21	4	4	ATCCAATGCATCATAATCTGGTGCG	7	-	426	465
ENSDARG00000006408	ENSDART00000024750	21	4	3	CTCCAATGCCAAGGCTGGGGTTCT	6	-	353	594
ENSDARG00000006524	ENSDART00000028007	21	2	1	CTCAGCCTCGCTCTCGATGAAGTC	6	-	16	5178
ENSDARG00000006524	ENSDART00000028007	21	3	2	CTCTTCTTCTTCCTCTTCTGTAGAA	7	-	102	5178
ENSDARG00000006524	ENSDART00000028007	21	5	4	CTCATCAGCAATCAGGTCTTTTTC	6	-	406	5178
ENSDARG00000006524	ENSDART00000028007	21	5	4	CTCCTCTTCATCATCTCTTGGGTG	6	-	493	5178
ENSDARG00000006524	ENSDART00000028007	21	5	4	TTCATCATCTCTTGGGTGAAGTG	5	-	488	5178
ENSDARG00000006524	ENSDART00000028007	21	8	7	GGCTCCTACCTGCATGGAGATTGT	6	-	961	5178
ENSDARG00000006524	ENSDART00000028007	21	11	10	TACCTCTCCATGTCAGCAGTGTCT	6	-	1302	5178
ENSDARG00000006524	ENSDART00000028007	21	13	12	CTCTTCCTCCTCCACTTCTGCTTCT	7	-	1476	5178
ENSDARG00000006524	ENSDART00000028007	21	14	13	GCCAGCTCCAAAGGCTCTGCAGGA	6	-	1671	5178
ENSDARG00000006524	ENSDART00000028007	21	14	13	GTTTTCACCAAACTGTTCTGGGGTC	7	-	1608	5178
ENSDARG00000006524	ENSDART00000028007	21	14	13	AGCTCCAAAGGCTCTGCAGGAAAC	6	-	1668	5178
ENSDARG00000006524	ENSDART00000028007	21	18	17	TTATACAGCTTCTTGCAGCAGGA	5	-	2212	5178
ENSDARG00000006524	ENSDART00000028007	21	19	18	CTCTCCTTCACCATTAATGAGAG	5	-	2372	5178
ENSDARG00000006524	ENSDART00000028007	21	20	19	AACAGCAACAACATGTGGCTTCT	5	-	2510	5178
ENSDARG00000006524	ENSDART00000028007	21	20	19	GGCTTCTTACTGAGGAGGAATTT	5	-	2494	5178
ENSDARG00000006524	ENSDART00000028007	21	20	19	AGAAACAGCAACAACATGTGGCTTC	7	-	2511	5178
ENSDARG00000006524	ENSDART00000028007	21	21	20	TCCCACCACAGGCAGAGAGGAGTTC	7	-	2601	5178
ENSDARG00000006524	ENSDART00000028007	21	21	20	CCCACCACAGGCAGAGAGGAGTTC	6	-	2601	5178
ENSDARG00000006524	ENSDART00000028007	21	22	21	ACAGACACAGCCTGCCGAAGCAGAG	7	-	2705	5178
ENSDARG00000006524	ENSDART00000028007	21	22	21	ACAGCCTGCCGAAGCAGAGGTGGGT	7	-	2699	5178
ENSDARG00000006524	ENSDART00000028007	21	22	21	GTCATCATCAGTACTGCAGACTTG	6	-	2767	5178
ENSDARG00000006524	ENSDART00000028007	21	22	21	AGACACAGCCTGCCGAAGCAGAG	5	-	2705	5178
ENSDARG00000006524	ENSDART00000028007	21	23	22	CTCACCTTAAGCAAGTGTGAGCC	5	-	2971	5178
ENSDARG00000006524	ENSDART00000028007	21	24	23	TCCAGCACAGTTAATGAAGACTTT	6	-	3058	5178
ENSDARG00000006524	ENSDART00000028007	21	26	25	GTTAAAGACTTCCTCTGTGTTGGGA	7	-	3411	5178
ENSDARG00000006524	ENSDART00000028007	21	26	25	GTTAAAGACTTCCTCTGTGTTGGG	6	-	3412	5178
ENSDARG00000006524	ENSDART00000028007	21	26	25	AAAGACTTCCTCTGTGTTGGGAG	5	-	3410	5178
ENSDARG00000006524	ENSDART00000028007	21	26	25	GACTTCCTCTGTGTTGGGAGGTC	5	-	3407	5178
ENSDARG00000006524	ENSDART00000028007	21	29	28	CTCAGCATCAAAGTCATAATAGGTG	7	-	3876	5178
ENSDARG00000006524	ENSDART00000028007	21	29	28	ATCAAAGTCATAATAGGTGTCTTT	6	-	3871	5178
ENSDARG00000006524	ENSDART00000028007	21	30	29	GACTCCATCATCTTCTCTGCTTGT	6	-	4005	5178
ENSDARG00000006524	ENSDART00000028007	21	30	29	GTCCAAGGCTGAAGGCGTTTTCT	5	-	4146	5178
ENSDARG00000006524	ENSDART00000028007	21	32	31	CTCGGCTTCCCTCTAGGCTGGTAA	6	-	4407	5178
ENSDARG00000006524	ENSDART00000028007	21	32	31	CTCGGCTTCCCTCTAGGCTGGTAAC	7	-	4406	5178
ENSDARG00000006524	ENSDART00000028007	21	33	32	AAAGCCATCTGGAGTGATGGTTAC	6	-	4441	5178
ENSDARG00000006524	ENSDART00000028007	21	34	33	CAAACCTGCAATGTTGATGTTGGC	6	-	4600	5178
ENSDARG00000006524	ENSDART00000028007	21	35	34	TCCTCCTGCACTGCTGCCGCCGCT	6	-	4753	5178
ENSDARG00000006524	ENSDART00000028007	21	35	34	TCCTCCTCCTGCACTGCTGCCGCC	6	-	4756	5178
ENSDARG00000006524	ENSDART00000028007	21	35	34	CTCCTCCTCCTGCACTGCTGCCGCC	7	-	4756	5178
ENSDARG00000006524	ENSDART00000028007	21	36	35	GCCTGCTGCTGGCCTGGTGTGGTGT	7	-	4862	5178
ENSDARG00000006524	ENSDART00000028007	21	36	35	GCCTGCTGCTGGCCTGGTGTGGTG	6	-	4863	5178
ENSDARG00000006524	ENSDART00000028007	21	36	35	TCCTCACTCTCGATGAAGATGAT	5	-	4965	5178
ENSDARG00000006524	ENSDART00000028007	21	36	35	GGCGTCCTCACTCTCGATGAAGAT	6	-	4968	5178
ENSDARG00000006524	ENSDART00000028007	21	37	36	CCCCAATCCACGGCGGTGTGAGAG	6	-	5007	5178
ENSDARG00000006524	ENSDART00000028007	21	37	36	ACCCCAATCCACGGCGGTGTGAGAG	7	-	5007	5178
ENSDARG00000006527	ENSDART00000026708	21	3	1	AACCCCAGAACCTCCTGCAGCCGCA	7	+	30	1965
ENSDARG00000006527	ENSDART00000026708	21	5	3	CCCTCATGCCCCAGGAAGAGGTT	5	+	410	1965
ENSDARG00000006527	ENSDART00000026708	21	6	4	GTTCACAAACAGCAGTAGTATCT	5	+	551	1965
ENSDARG00000006527	ENSDART00000026708	21	7	5	GCAAGCAGAGCAAGGTGGCAGCC	5	+	770	1965
ENSDARG00000006527	ENSDART00000026708	21	7	5	CACCTAAAAAGGATTTTGAGGAT	5	+	824	1965
ENSDARG00000006527	ENSDART00000026708	21	7	5	ATCACCCACCCCAATTTTAGAAGGC	7	+	747	1965
ENSDARG00000006527	ENSDART00000026708	21	7	5	TTACAAACCTGTTGATGCAGAGGCT	7	+	963	1965
ENSDARG00000006527	ENSDART00000026708	21	7	5	ACCACCTAAAAAGGATTTTGAGGAT	7	+	822	1965
ENSDARG00000006527	ENSDART00000026708	21	7	5	ACCACCTAAAAAGGATTTTGAGGA	6	+	822	1965
ENSDARG00000006527	ENSDART00000026708	21	7	5	AACAGCTTAAGTACTGCGATGTC	5	+	890	1965
ENSDARG00000006527	ENSDART00000026708	21	7	5	CACCCACCCCAATTTTAGAAGGC	5	+	749	1965
ENSDARG00000006527	ENSDART00000026708	21	8	6	CAACCCACCTGATCATGAGGTGGTT	7	+	1131	1965
ENSDARG00000006527	ENSDART00000026708	21	8	6	TGCTCAGACTTTTGCTGCAGATGTG	7	+	1077	1965
ENSDARG00000006527	ENSDART00000026708	21	9	7	GACAGCTCCGACTCTGAGGAGGAA	6	+	1312	1965
ENSDARG00000006527	ENSDART00000026708	21	10	8	TTCTCAGGCCCCTGTAAGTAAAC	5	+	1401	1965
ENSDARG00000006527	ENSDART00000026708	21	11	9	GCAACCAAAGAAGGGTGGCAGAG	5	+	1587	1965
ENSDARG00000006527	ENSDART00000026708	21	11	9	ACCGGCTGCCTGGAGAGAAGCTGGG	7	+	1688	1965
ENSDARG00000006527	ENSDART00000026708	21	11	9	AACCAAAGAAGGGTGGCAGAGGGC	6	+	1589	1965
ENSDARG00000006527	ENSDART00000026708	21	12	10	TCCTCAGACTCGGGGAGCAGCAGCT	7	+	1915	1965
ENSDARG00000006527	ENSDART00000026708	21	12	10	TTCCTCAGACTCGGGGAGCAGCA	5	+	1914	1965
ENSDARG00000006527	ENSDART00000080348	21	2	1	AACCCCAGAACCTCCTGCAGCCGCA	7	+	30	1551
ENSDARG00000006527	ENSDART00000080348	21	4	3	CCCTCATGCCCCAGGAAGAGGTT	5	+	410	1551
ENSDARG00000006527	ENSDART00000080348	21	5	4	GTTCACAAACAGCAGTAGTATCT	5	+	551	1551
ENSDARG00000006527	ENSDART00000080348	21	6	5	GCAAGCAGAGCAAGGTGGCAGCC	5	+	770	1551
ENSDARG00000006527	ENSDART00000080348	21	6	5	TTACAAACCTGTTGATGCAGAGGCT	7	+	963	1551
ENSDARG00000006527	ENSDART00000080348	21	6	5	CACCTAAAAAGGATTTTGAGGAT	5	+	824	1551
ENSDARG00000006527	ENSDART00000080348	21	6	5	CACCCACCCCAATTTTAGAAGGC	5	+	749	1551
ENSDARG00000006527	ENSDART00000080348	21	6	5	ATCACCCACCCCAATTTTAGAAGGC	7	+	747	1551
ENSDARG00000006527	ENSDART00000080348	21	6	5	AACAGCTTAAGTACTGCGATGTC	5	+	890	1551
ENSDARG00000006527	ENSDART00000080348	21	6	5	ACCACCTAAAAAGGATTTTGAGGAT	7	+	822	1551
ENSDARG00000006527	ENSDART00000080348	21	6	5	ACCACCTAAAAAGGATTTTGAGGA	6	+	822	1551
ENSDARG00000006527	ENSDART00000080348	21	7	6	CAACCCACCTGATCATGAGGTGGTT	7	+	1131	1551
ENSDARG00000006527	ENSDART00000080348	21	7	6	TGCTCAGACTTTTGCTGCAGATGTG	7	+	1077	1551
ENSDARG00000006527	ENSDART00000080348	21	8	7	GACAGCTCCGACTCTGAGGAGGAA	6	+	1312	1551
ENSDARG00000006527	ENSDART00000080348	21	10	9	TTCTCAGGCCCCTGTAAGTAAAC	5	+	1488	1551
ENSDARG00000006580	ENSDART00000021620	21	1	1	GGCGCCAACGAAGGCTGTGACTCT	6	-	100	606
ENSDARG00000006580	ENSDART00000021620	21	1	1	GCATACCACAGGCGATGATGGTGCC	7	-	67	606
ENSDARG00000006580	ENSDART00000021620	21	1	1	ACCCTCCCAGATGATCTGGGCCGTG	7	-	132	606
ENSDARG00000006580	ENSDART00000021620	21	2	2	AGCGGCGACCACGACTTTAGCCTTC	7	-	348	606
ENSDARG00000006580	ENSDART00000021620	21	2	2	TGCTCCGCCGAGCAGCAGCAGAC	5	-	524	606
ENSDARG00000006580	ENSDART00000101214	21	1	1	TGCCCACCATGATGGAGATGATGAC	7	-	268	663
ENSDARG00000006580	ENSDART00000101214	21	1	1	TCCCGCCGCTGGGATGCTGTTAAC	6	-	471	663
ENSDARG00000006580	ENSDART00000101214	21	1	1	GTAAAAGTCTCTAATAAGAGTGT	5	-	440	663
ENSDARG00000006580	ENSDART00000101214	21	1	1	GGCGCCAACGAAGGCTGTGACTCT	6	-	109	663
ENSDARG00000006580	ENSDART00000101214	21	1	1	GCATACCACAGGCGATGATGGTGCC	7	-	76	663
ENSDARG00000006580	ENSDART00000101214	21	1	1	CCCAGCTCCCGCCGCTGGGATGCT	6	-	477	663
ENSDARG00000006580	ENSDART00000101214	21	1	1	AGCTCCCGCCGCTGGGATGCTGTT	6	-	474	663
ENSDARG00000006580	ENSDART00000101214	21	1	1	AGATGCCCACCATGATGGAGATGAT	7	-	271	663
ENSDARG00000006580	ENSDART00000101214	21	1	1	AGAGCCAGCATGGAGTCGTAGAC	5	-	214	663
ENSDARG00000006580	ENSDART00000101214	21	1	1	ACCCTCCCAGATGATCTGGGCCGTG	7	-	141	663
ENSDARG00000006604	ENSDART00000031205	21	2	2	GTTGCCACCTTTCCGCTGGGTAA	5	+	400	1722
ENSDARG00000006604	ENSDART00000031205	21	2	2	GCCACCATCATGCTGGAAGATGTG	6	+	343	1722
ENSDARG00000006604	ENSDART00000031205	21	2	2	CCCCCCTAAAGTGAATGCTGTTTTG	7	+	132	1722
ENSDARG00000006604	ENSDART00000031205	21	4	4	TGCTCCAGACATCCTGGTGCTGGG	6	+	756	1722
ENSDARG00000006604	ENSDART00000031205	21	4	4	CACTTCAGATGGATCAGGTGTGTAA	7	+	856	1722
ENSDARG00000006604	ENSDART00000031205	21	6	6	GCCCTCTTCCTGCTGTTGCTGCT	5	+	1195	1722
ENSDARG00000006604	ENSDART00000031205	21	6	6	GGCTCCCCCTACCTGCCGGAGGA	5	+	1642	1722
ENSDARG00000006604	ENSDART00000031205	21	6	6	TCCCCCTACCTGCCGGAGGACTGC	6	+	1645	1722
ENSDARG00000006604	ENSDART00000031205	21	6	6	TCCTCAGCCCCATGAGCTGCAGCA	6	+	1314	1722
ENSDARG00000006604	ENSDART00000031205	21	6	6	CTCCTCAGCCCCATGAGCTGCAGCA	7	+	1313	1722
ENSDARG00000006604	ENSDART00000031205	21	6	6	CTAGGCACAATTGTGGGCGGGGCA	6	+	1162	1722
ENSDARG00000006604	ENSDART00000031205	21	6	6	ACATCCAGAGGAGCTCGCTGCAGCC	7	+	1577	1722
ENSDARG00000006604	ENSDART00000031205	21	6	6	ACCATCTACCCAGATAAGGATAG	5	+	1393	1722
ENSDARG00000006604	ENSDART00000031205	21	6	6	AGCCTAGGCACAATTGTGGGCGGG	6	+	1159	1722
ENSDARG00000006604	ENSDART00000031205	21	6	6	AGCCTAGGCACAATTGTGGGCGGGG	7	+	1159	1722
ENSDARG00000006604	ENSDART00000031205	21	6	6	ATCTACCCAGATAAGGATAGGGA	5	+	1396	1722
ENSDARG00000006604	ENSDART00000031205	21	6	6	CACCTCTCCAACCCTGGCGCCTCT	6	+	1125	1722
ENSDARG00000006604	ENSDART00000031205	21	6	6	CGCCTCTGCACGAGGGGAGCCTAG	6	+	1142	1722
ENSDARG00000006666	ENSDART00000065544	21	1	1	TTAACCTTCTTTTCTTTAGATTTT	6	-	108	1572
ENSDARG00000006666	ENSDART00000065544	21	6	6	AACCTCGTCGCCCATGAGGACGCC	6	-	782	1572
ENSDARG00000006666	ENSDART00000065544	21	6	6	CTCGTCGCCCATGAGGACGCCTGC	6	-	779	1572
ENSDARG00000006666	ENSDART00000065544	21	8	8	TTCTCAGCCTTCTCTGAAGCTTTC	6	-	1164	1572
ENSDARG00000006782	ENSDART00000024309	21	1	1	CCCCACAGAAGAAAGAGCTGAAGGG	7	+	38	1923
ENSDARG00000006782	ENSDART00000024309	21	1	1	ACCCTCGACATGCCGCCGAAGAA	5	+	1	1923
ENSDARG00000006782	ENSDART00000024309	21	3	3	ACAGACAGCAGTGGGGAGCTTGT	5	+	254	1923
ENSDARG00000006782	ENSDART00000024309	21	4	4	AACAAATACGATGTGACTTTGGC	5	+	442	1923
ENSDARG00000006782	ENSDART00000024309	21	8	8	ACATGCAGCTGCTGGAGACGCTGTG	7	+	776	1923
ENSDARG00000006782	ENSDART00000024309	21	10	10	TCCCAATAAAATCGAAGTGTGAGTG	7	+	999	1923
ENSDARG00000006782	ENSDART00000024309	21	10	10	CACAAAAGCAAGGACTTTGATGCT	6	+	943	1923
ENSDARG00000006782	ENSDART00000024309	21	17	17	AGCTCCTTAAAGAATGGAGGTTTTG	7	+	1468	1923
ENSDARG00000006782	ENSDART00000024309	21	17	17	AGCTCCTTAAAGAATGGAGGTTTT	6	+	1468	1923
ENSDARG00000006782	ENSDART00000024309	21	19	19	TTCAAACTCACTGAGCCTTTTCT	5	+	1890	1923
ENSDARG00000006874	ENSDART00000016719	21	1	1	TGCTGCACAAATGGTGCTGCCGTG	6	+	445	1422
ENSDARG00000006874	ENSDART00000016719	21	1	1	TGCTACACACGGAGGTGCGCTTTC	6	+	698	1422
ENSDARG00000006874	ENSDART00000016719	21	1	1	GCCCTATGCAAATCTCGTCGCTTGC	7	+	423	1422
ENSDARG00000006874	ENSDART00000016719	21	1	1	CTCTTCTGCTACACACGGAGGTGCG	7	+	692	1422
ENSDARG00000006874	ENSDART00000016719	21	1	1	CTACCAACCAGAGATTATTTGCG	5	+	641	1422
ENSDARG00000006874	ENSDART00000016719	21	1	1	AGCCGCAAAATATTGGAGAGGAG	5	+	53	1422
ENSDARG00000006874	ENSDART00000016719	21	1	1	AAAGCCGCAAAATATTGGAGAGGAG	7	+	51	1422
ENSDARG00000006874	ENSDART00000016719	21	1	1	AAAAACTTAGAGGAGTGCAGTTTGC	7	+	221	1422
ENSDARG00000006874	ENSDART00000016719	21	2	2	TGCTGCTTCAACACTCTGGCGAT	5	+	941	1422
ENSDARG00000006874	ENSDART00000016719	21	2	2	AAAGACTGCAGGGCTCGGAGTCAAC	7	+	821	1422
ENSDARG00000006874	ENSDART00000016719	21	2	2	TCCTGCTACAGACTGGAGGTGCA	5	+	1327	1422
ENSDARG00000006874	ENSDART00000016719	21	2	2	ACATCCAGACTTGAAGATGTGGAA	6	+	1087	1422
ENSDARG00000006874	ENSDART00000056061	21	1	1	TGCTGCACAAATGGTGCTGCCGTG	6	+	445	1446
ENSDARG00000006874	ENSDART00000056061	21	1	1	TGCTACACACGGAGGTGCGCTTTC	6	+	698	1446
ENSDARG00000006874	ENSDART00000056061	21	1	1	GCCCTATGCAAATCTCGTCGCTTGC	7	+	423	1446
ENSDARG00000006874	ENSDART00000056061	21	1	1	CTCTTCTGCTACACACGGAGGTGCG	7	+	692	1446
ENSDARG00000006874	ENSDART00000056061	21	1	1	CTACCAACCAGAGATTATTTGCG	5	+	641	1446
ENSDARG00000006874	ENSDART00000056061	21	1	1	AGCCGCAAAATATTGGAGAGGAG	5	+	53	1446
ENSDARG00000006874	ENSDART00000056061	21	1	1	AAAAACTTAGAGGAGTGCAGTTTGC	7	+	221	1446
ENSDARG00000006874	ENSDART00000056061	21	1	1	AAAGCCGCAAAATATTGGAGAGGAG	7	+	51	1446
ENSDARG00000006874	ENSDART00000056061	21	2	2	TCCTGCTACAGACTGGAGGTGCA	5	+	1348	1446
ENSDARG00000006874	ENSDART00000056061	21	2	2	AAAGACTGCAGGGCTCGGAGTCAAC	7	+	842	1446
ENSDARG00000006874	ENSDART00000056061	21	2	2	ACATCCAGACTTGAAGATGTGGAA	6	+	1108	1446
ENSDARG00000006874	ENSDART00000056061	21	2	2	TGCTGCTTCAACACTCTGGCGAT	5	+	962	1446
ENSDARG00000006982	ENSDART00000003441	21	1	1	CTCAAAGTCCTTATTGGTTTTGTG	6	-	73	678
ENSDARG00000006982	ENSDART00000003441	21	2	2	GAACTCGGCTCTCTCTGCGATGGA	6	-	385	678
ENSDARG00000006982	ENSDART00000003441	21	2	2	CTCCAAGGCAAGGAGCTGTGAGGTT	7	-	333	678
ENSDARG00000006982	ENSDART00000003441	21	2	2	AGAGGCAGACTGAAATTGGGGTGCA	7	-	530	678
ENSDARG00000006982	ENSDART00000003441	21	2	2	AGAGACCGCTGAATGAAGTTGTG	5	-	566	678
ENSDARG00000007040	ENSDART00000024407	21	2	1	GTTTCACACGGGCACCGTTGCGGAA	7	-	55	639
ENSDARG00000007040	ENSDART00000024407	21	2	1	GTCAAACTCGACTGTGCTGTTGAC	6	-	184	639
ENSDARG00000007040	ENSDART00000024407	21	2	1	GACGTCAAACTCGACTGTGCTGTT	6	-	187	639
ENSDARG00000007040	ENSDART00000024407	21	2	1	AACCACTGCAGCTCTTGTTGGCTTG	7	-	32	639
ENSDARG00000007040	ENSDART00000024407	21	2	1	AAACTCGACTGTGCTGTTGACGCT	6	-	181	639
ENSDARG00000007040	ENSDART00000024407	21	3	2	CAAACCACAGTTACTGGAGGGTTG	6	-	294	639
ENSDARG00000007040	ENSDART00000024407	21	3	2	ACATCACGCTTAAGTTTTGGGAT	5	-	397	639
ENSDARG00000007040	ENSDART00000074903	21	1	1	GTTTCACACGGGCACCGTTGCGGAA	7	-	25	612
ENSDARG00000007040	ENSDART00000074903	21	1	1	GTCAAACTCGACTGTGCTGTTGAC	6	-	154	612
ENSDARG00000007040	ENSDART00000074903	21	1	1	GACGTCAAACTCGACTGTGCTGTT	6	-	157	612
ENSDARG00000007040	ENSDART00000074903	21	1	1	AACCACTGCAGCTCTTGTTGGCTTG	7	-	2	612
ENSDARG00000007040	ENSDART00000074903	21	1	1	AAACTCGACTGTGCTGTTGACGCT	6	-	151	612
ENSDARG00000007040	ENSDART00000074903	21	2	2	CAAACCACAGTTACTGGAGGGTTG	6	-	264	612
ENSDARG00000007040	ENSDART00000074903	21	2	2	ACATCACGCTTAAGTTTTGGGAT	5	-	367	612
ENSDARG00000007040	ENSDART00000074908	21	1	1	AAACTCGACTGTGCTGTTGACGCT	6	-	160	591
ENSDARG00000007040	ENSDART00000074908	21	1	1	AACCACTGCAGCTCTTGTTGGCTTG	7	-	11	591
ENSDARG00000007040	ENSDART00000074908	21	1	1	GTTTCACACGGGCACCGTTGCGGAA	7	-	34	591
ENSDARG00000007040	ENSDART00000074908	21	1	1	GTCAAACTCGACTGTGCTGTTGAC	6	-	163	591
ENSDARG00000007040	ENSDART00000074908	21	1	1	GACGTCAAACTCGACTGTGCTGTT	6	-	166	591
ENSDARG00000007040	ENSDART00000074908	21	2	2	CAAACCACAGTTACTGGAGGGTTG	6	-	273	591
ENSDARG00000007040	ENSDART00000074908	21	2	2	ACATCACGCTTAAGTTTTGGGAT	5	-	376	591
ENSDARG00000007040	ENSDART00000074908	21	4	4	AACTCAACATTAAACAGAAGATGAA	7	-	578	591
ENSDARG00000007040	ENSDART00000074912	21	3	2	TTCCTCAACCGCTGTCTGGAGCA	5	-	107	777
ENSDARG00000007040	ENSDART00000074912	21	3	2	TCCTCAACCGCTGTCTGGAGCAAAC	7	-	104	777
ENSDARG00000007040	ENSDART00000074912	21	3	2	GTTTCACACGGGCACCGTTGCGGAA	7	-	193	777
ENSDARG00000007040	ENSDART00000074912	21	3	2	GTCAAACTCGACTGTGCTGTTGAC	6	-	322	777
ENSDARG00000007040	ENSDART00000074912	21	3	2	GACGTCAAACTCGACTGTGCTGTT	6	-	325	777
ENSDARG00000007040	ENSDART00000074912	21	3	2	CTCAACCGCTGTCTGGAGCAAAC	5	-	104	777
ENSDARG00000007040	ENSDART00000074912	21	3	2	AAACTCGACTGTGCTGTTGACGCT	6	-	319	777
ENSDARG00000007040	ENSDART00000074912	21	3	2	AACCACTGCAGCTCTTGTTGGCTTG	7	-	170	777
ENSDARG00000007040	ENSDART00000074912	21	4	3	CAAACCACAGTTACTGGAGGGTTG	6	-	432	777
ENSDARG00000007040	ENSDART00000074912	21	4	3	ACATCACGCTTAAGTTTTGGGAT	5	-	535	777
ENSDARG00000007040	ENSDART00000074912	21	7	6	CTCTACAACACGTGCATTATTGGAG	7	-	771	777
ENSDARG00000007040	ENSDART00000074912	21	7	6	CTACAACACGTGCATTATTGGAG	5	-	771	777
ENSDARG00000007108	ENSDART00000023838	21	3	3	CTCACCCCCTGTTTGGATGAAAC	5	+	276	1362
ENSDARG00000007108	ENSDART00000023838	21	3	3	GAAAAATACACGCAAGGTGGCTAA	6	+	393	1362
ENSDARG00000007108	ENSDART00000023838	21	3	3	GGCTCACCCCCTGTTTGGATGAAAC	7	+	274	1362
ENSDARG00000007108	ENSDART00000023838	21	5	5	CCCTACACACAGACATGGATGGTAC	7	+	638	1362
ENSDARG00000007108	ENSDART00000023838	21	5	5	CTACACACAGACATGGATGGTAC	5	+	640	1362
ENSDARG00000007108	ENSDART00000023838	21	6	6	GACTACTACGCCAATGGAGGGGCA	6	+	691	1362
ENSDARG00000007108	ENSDART00000023838	21	10	10	GGCCACGCAAGAAACTGCGGCTTC	6	+	1229	1362
ENSDARG00000007108	ENSDART00000023838	21	10	10	GGCCACGCAAGAAACTGCGGCTTCT	7	+	1229	1362
ENSDARG00000007181	ENSDART00000023325	21	1	1	ACACACGGCGGTCTGATGAAAAC	5	-	98	1275
ENSDARG00000007181	ENSDART00000023325	21	1	1	GAAGGCACATTCAGCTTGCGAAGCA	7	-	126	1275
ENSDARG00000007181	ENSDART00000023325	21	3	3	TTCACCTCCAGCAGAGATGATGGC	6	-	412	1275
ENSDARG00000007181	ENSDART00000023325	21	5	5	CAAGGCCTCAGAAAAGGCGTGTGT	6	-	547	1275
ENSDARG00000007181	ENSDART00000023325	21	5	5	AGAAAAGGCGTGTGTGTAGCGGAC	6	-	538	1275
ENSDARG00000007181	ENSDART00000023325	21	5	5	GGCCTCAGAAAAGGCGTGTGTGTAG	7	-	543	1275
ENSDARG00000007181	ENSDART00000023325	21	6	6	GTCTCATACTGCTCTGGGTGCCTGT	7	-	718	1275
ENSDARG00000007181	ENSDART00000023325	21	10	10	GGCACCTCCAAACCAGTCTTTGTT	6	-	978	1275
ENSDARG00000007181	ENSDART00000023325	21	11	11	GGCAAAGCCTCTTTGTCGGCTGT	5	-	1124	1275
ENSDARG00000007181	ENSDART00000023325	21	11	11	GTCTTCCTCTGGGCTGAAGATTAG	6	-	1051	1275
ENSDARG00000007181	ENSDART00000023325	21	11	11	CAAAGCCTCTTTGTCGGCTGTTGGA	7	-	1120	1275
ENSDARG00000007181	ENSDART00000023325	21	12	12	GTCCTCCTCGTTTAAGCTGATTGT	6	-	1237	1275
ENSDARG00000007181	ENSDART00000101744	21	2	2	GAAGGCACATTCAGCTTGCGAAGCA	7	-	141	507
ENSDARG00000007181	ENSDART00000101744	21	2	2	ACACACGGCGGTCTGATGAAAAC	5	-	113	507
ENSDARG00000007181	ENSDART00000101744	21	4	4	TTCACCTCCAGCAGAGATGATGGC	6	-	427	507
ENSDARG00000007184	ENSDART00000007806	21	2	1	GCACCATGCACCCTGGCGTGGGT	5	+	662	2013
ENSDARG00000007184	ENSDART00000007806	21	2	1	CGCTGCAACGTGTGTGGAGCTGAA	6	+	1213	2013
ENSDARG00000007184	ENSDART00000007806	21	2	1	CACCAAAGACCTTCCAGCAGATTCT	7	+	236	2013
ENSDARG00000007184	ENSDART00000007806	21	2	1	ATCGCCTCCAGCAATGGTGAGCG	5	+	796	2013
ENSDARG00000007184	ENSDART00000007806	21	2	1	GCACCATGCACCCTGGCGTGGGTG	6	+	662	2013
ENSDARG00000007184	ENSDART00000007806	21	2	1	AGCCCAACCAAAGCAGCCGTGGAC	6	+	604	2013
ENSDARG00000007184	ENSDART00000007806	21	2	1	ACCAAAGACCTTCCAGCAGATTCT	6	+	237	2013
ENSDARG00000007184	ENSDART00000007806	21	2	1	GCCCAACCAAAGCAGCCGTGGAC	5	+	605	2013
ENSDARG00000007184	ENSDART00000007806	21	2	1	GAAATCAAAACGGAGATGATGCA	5	+	727	2013
ENSDARG00000007184	ENSDART00000007806	21	5	4	AGACGCAGACGGCTCTGCAGCAGCA	7	+	1499	2013
ENSDARG00000007184	ENSDART00000007806	21	7	6	CTCTACCTCTGCTACGTCTGAAGCG	7	+	2005	2013
ENSDARG00000007184	ENSDART00000007806	21	7	6	AGCCTCTCCGCCATGCAGAAGCA	5	+	1924	2013
ENSDARG00000007184	ENSDART00000007806	21	7	6	ACATCCCGCCCGACTGGAGGATAG	6	+	1970	2013
ENSDARG00000007217	ENSDART00000003962	21	2	2	TCCTGCTGCAAGAATGTCTTGTTT	6	-	145	1158
ENSDARG00000007217	ENSDART00000003962	21	4	4	CTCCACGTCCATGATGTGAATAG	5	-	320	1158
ENSDARG00000007217	ENSDART00000003962	21	5	5	GTAGCCTACCTGGATGTAAGCAGTG	7	-	545	1158
ENSDARG00000007217	ENSDART00000003962	21	7	7	TGCAGCACACAGTATGCTGTCTGT	6	-	787	1158
ENSDARG00000007217	ENSDART00000003962	21	8	8	TACTGCCCACCACGCGGTTGGGCA	6	-	845	1158
ENSDARG00000007217	ENSDART00000003962	21	8	8	CTCGCCAGAAAATGTGTGTCTCT	5	-	913	1158
ENSDARG00000007279	ENSDART00000008593	21	3	2	TACAGCAGCAGCTTTGAAGATGAG	6	+	253	771
ENSDARG00000007279	ENSDART00000008593	21	3	2	CTCGGCAGCTCCAGGAATGATGC	5	+	156	771
ENSDARG00000007279	ENSDART00000008593	21	4	3	GAAAGCATCAGATGGAAGTATAA	5	+	351	771
ENSDARG00000007279	ENSDART00000008593	21	6	5	GCCGCCATCATTGGTTGGTGCAGTC	7	+	646	771
ENSDARG00000007279	ENSDART00000008593	21	6	5	AACTGCCGCCATCATTGGTTGGTGC	7	+	642	771
ENSDARG00000007279	ENSDART00000008593	21	6	5	AACTGCCGCCATCATTGGTTGGTG	6	+	642	771
ENSDARG00000007671	ENSDART00000002231	21	2	2	GGCCTCATCTGACTGGCTGTTTTT	6	+	116	1677
ENSDARG00000007671	ENSDART00000002231	21	5	5	AGAAGCTTCCACTTCGGAGACTTC	6	+	676	1677
ENSDARG00000007671	ENSDART00000002231	21	8	8	TACAGCAACGATCCATGGGTCGAG	6	+	955	1677
ENSDARG00000007671	ENSDART00000002231	21	8	8	GGCAGCAGCGAAGACTTTGTTTAC	6	+	1617	1677
ENSDARG00000007671	ENSDART00000002231	21	8	8	GAAGGCAGCAGCGAAGACTTTGTT	6	+	1614	1677
ENSDARG00000007671	ENSDART00000002231	21	8	8	ACATCACTCAGCGTGGTGAGTTC	5	+	1262	1677
ENSDARG00000007671	ENSDART00000002231	21	8	8	ACAGCCCCACAGAAGGCAGCAGCG	6	+	1603	1677
ENSDARG00000007671	ENSDART00000002231	21	8	8	AACAGCCCCACAGAAGGCAGCAGCG	7	+	1602	1677
ENSDARG00000007671	ENSDART00000026949	21	1	1	GGCCTCATCTGACTGGCTGTTTTT	6	+	8	1440
ENSDARG00000007671	ENSDART00000026949	21	4	4	AGAAGCTTCCACTTCGGAGACTTC	6	+	568	1440
ENSDARG00000007671	ENSDART00000026949	21	8	8	TACAGCAACGATCCATGGGTCGAG	6	+	859	1440
ENSDARG00000007671	ENSDART00000026949	21	9	9	ACATCACTCAGCGTGGTGAGTTC	5	+	1124	1440
ENSDARG00000007671	ENSDART00000026949	21	10	10	GGCAGCAGCGAAGACTTTGTTTAC	6	+	1380	1440
ENSDARG00000007671	ENSDART00000026949	21	10	10	GAAGGCAGCAGCGAAGACTTTGTT	6	+	1377	1440
ENSDARG00000007671	ENSDART00000026949	21	10	10	ACAGCCCCACAGAAGGCAGCAGCG	6	+	1366	1440
ENSDARG00000007671	ENSDART00000026949	21	10	10	AACAGCCCCACAGAAGGCAGCAGCG	7	+	1365	1440
ENSDARG00000007671	ENSDART00000045062	21	2	2	GGCCTCATCTGACTGGCTGTTTTT	6	+	83	1644
ENSDARG00000007671	ENSDART00000045062	21	5	5	AGAAGCTTCCACTTCGGAGACTTC	6	+	643	1644
ENSDARG00000007671	ENSDART00000045062	21	8	8	TACAGCAACGATCCATGGGTCGAG	6	+	922	1644
ENSDARG00000007671	ENSDART00000045062	21	8	8	GGCAGCAGCGAAGACTTTGTTTAC	6	+	1584	1644
ENSDARG00000007671	ENSDART00000045062	21	8	8	GAAGGCAGCAGCGAAGACTTTGTT	6	+	1581	1644
ENSDARG00000007671	ENSDART00000045062	21	8	8	ACATCACTCAGCGTGGTGAGTTC	5	+	1229	1644
ENSDARG00000007671	ENSDART00000045062	21	8	8	ACAGCCCCACAGAAGGCAGCAGCG	6	+	1570	1644
ENSDARG00000007671	ENSDART00000045062	21	8	8	AACAGCCCCACAGAAGGCAGCAGCG	7	+	1569	1644
ENSDARG00000007671	ENSDART00000079768	21	2	2	GGCCTCATCTGACTGGCTGTTTTT	6	+	83	1644
ENSDARG00000007671	ENSDART00000079768	21	5	5	AGAAGCTTCCACTTCGGAGACTTC	6	+	643	1644
ENSDARG00000007671	ENSDART00000079768	21	8	8	ACATCACTCAGCGTGGTGAGTTC	5	+	1229	1644
ENSDARG00000007671	ENSDART00000079768	21	8	8	ACAGCCCCACAGAAGGCAGCAGCG	6	+	1570	1644
ENSDARG00000007671	ENSDART00000079768	21	8	8	GAAGGCAGCAGCGAAGACTTTGTT	6	+	1581	1644
ENSDARG00000007671	ENSDART00000079768	21	8	8	GGCAGCAGCGAAGACTTTGTTTAC	6	+	1584	1644
ENSDARG00000007671	ENSDART00000079768	21	8	8	AACAGCCCCACAGAAGGCAGCAGCG	7	+	1569	1644
ENSDARG00000007671	ENSDART00000079768	21	8	8	TACAGCAACGATCCATGGGTCGAG	6	+	922	1644
ENSDARG00000007671	ENSDART00000101585	21	2	2	GGCCTCATCTGACTGGCTGTTTTT	6	+	107	1629
ENSDARG00000007671	ENSDART00000101585	21	5	5	AGAAGCTTCCACTTCGGAGACTTC	6	+	667	1629
ENSDARG00000007671	ENSDART00000101585	21	8	8	ACATCACTCAGCGTGGTGAGTTC	5	+	1253	1629
ENSDARG00000007671	ENSDART00000101585	21	8	8	TACAGCAACGATCCATGGGTCGAG	6	+	946	1629
ENSDARG00000007708	ENSDART00000021976	21	2	2	GACCACCACGAGAAGAAGAGGAA	5	+	64	780
ENSDARG00000007708	ENSDART00000021976	21	3	3	AACACCAGAAGGGGCGGTGCCTGC	6	+	249	780
ENSDARG00000007708	ENSDART00000021976	21	4	4	AAAGTCTGCTTCGTAGGAGACGGT	6	+	463	780
ENSDARG00000007708	ENSDART00000021976	21	4	4	GTCTGCTTCGTAGGAGACGGTTTC	6	+	466	780
ENSDARG00000007708	ENSDART00000021976	21	4	4	ACCAAAGTCTGCTTCGTAGGAGAC	6	+	460	780
ENSDARG00000007708	ENSDART00000021976	21	5	5	GTTTGCCCATCCTGGGTGTGAAGAA	7	+	587	780
ENSDARG00000007708	ENSDART00000021976	21	5	5	AACGTCAGCGAGCTCGGATTGGTC	6	+	676	780
ENSDARG00000007708	ENSDART00000021976	21	6	6	AAATACGCCCAGGTGACGAATAA	5	+	727	780
ENSDARG00000007912	ENSDART00000039522	21	28	28	GAACCCATCATTCCCTGTGCATTT	6	-	1587	3756
ENSDARG00000007912	ENSDART00000039522	21	48	48	GAAAAAAACAGACTGTGGCTGCG	5	-	2885	3756
ENSDARG00000007912	ENSDART00000039522	21	49	49	CTCCAAACAAGCCCTGCAGGGTAC	6	-	2918	3756
ENSDARG00000007912	ENSDART00000039522	21	53	53	AGCTCCAGACAGGTTGATGCTGGG	6	-	3177	3756
ENSDARG00000007912	ENSDART00000039522	21	53	53	CACAGCTCCAGACAGGTTGATGC	5	-	3181	3756
ENSDARG00000007912	ENSDART00000039522	21	53	53	CACAGCTCCAGACAGGTTGATGCT	6	-	3180	3756
ENSDARG00000007912	ENSDART00000039522	21	54	54	TGCATCTAAAGGACTGCCTTGGTT	6	-	3250	3756
ENSDARG00000007912	ENSDART00000039522	21	55	55	AGCCAAGTCCTTGTGGGCAGCTGTG	7	-	3344	3756
ENSDARG00000007912	ENSDART00000039522	21	56	56	GAACCACACTTAGGGCTGGATAC	5	-	3435	3756
ENSDARG00000007912	ENSDART00000039522	21	56	56	TGCTCCTAAATAGCTCTGCTTGGCG	7	-	3573	3756
ENSDARG00000007912	ENSDART00000051456	21	28	28	GAACCCATCATTCCCTGTGCATTT	6	-	1587	3756
ENSDARG00000007912	ENSDART00000051456	21	48	48	GAAAAAAACAGACTGTGGCTGCG	5	-	2885	3756
ENSDARG00000007912	ENSDART00000051456	21	49	49	CTCCAAACAAGCCCTGCAGGGTAC	6	-	2918	3756
ENSDARG00000007912	ENSDART00000051456	21	52	52	CACAGCTCCAGACAGGTTGATGCT	6	-	3180	3756
ENSDARG00000007912	ENSDART00000051456	21	52	52	CACAGCTCCAGACAGGTTGATGC	5	-	3181	3756
ENSDARG00000007912	ENSDART00000051456	21	52	52	AGCTCCAGACAGGTTGATGCTGGG	6	-	3177	3756
ENSDARG00000007912	ENSDART00000051456	21	53	53	TGCATCTAAAGGACTGCCTTGGTT	6	-	3250	3756
ENSDARG00000007912	ENSDART00000051456	21	54	54	AGCCAAGTCCTTGTGGGCAGCTGTG	7	-	3344	3756
ENSDARG00000007912	ENSDART00000051456	21	55	55	GAACCACACTTAGGGCTGGATAC	5	-	3435	3756
ENSDARG00000007912	ENSDART00000051456	21	55	55	TGCTCCTAAATAGCTCTGCTTGGCG	7	-	3573	3756
ENSDARG00000007912	ENSDART00000057429	21	47	47	CACAGCTCCAGACAGGTTGATGCT	6	-	2790	3387
ENSDARG00000007912	ENSDART00000057429	21	47	47	CACAGCTCCAGACAGGTTGATGC	5	-	2791	3387
ENSDARG00000007912	ENSDART00000057429	21	47	47	AGCTCCAGACAGGTTGATGCTGGG	6	-	2787	3387
ENSDARG00000007912	ENSDART00000057429	21	48	48	TGCATCTAAAGGACTGCCTTGGTT	6	-	2860	3387
ENSDARG00000007912	ENSDART00000057429	21	49	49	AGCCAAGTCCTTGTGGGCAGCTGTG	7	-	2945	3387
ENSDARG00000007912	ENSDART00000057429	21	50	50	TGCTCCTAAATAGCTCTGCTTGGCG	7	-	3174	3387
ENSDARG00000007912	ENSDART00000057429	21	50	50	GAACCACACTTAGGGCTGGATAC	5	-	3036	3387
ENSDARG00000007912	ENSDART00000057429	21	51	51	AAAAACCTCTGAAATGAAGAGTAA	6	-	3210	3387
ENSDARG00000007912	ENSDART00000080918	21	49	49	CACAGCTCCAGACAGGTTGATGCT	6	-	2922	3240
ENSDARG00000007912	ENSDART00000080918	21	49	49	CACAGCTCCAGACAGGTTGATGC	5	-	2923	3240
ENSDARG00000007912	ENSDART00000080918	21	49	49	AGCTCCAGACAGGTTGATGCTGGG	6	-	2919	3240
ENSDARG00000007912	ENSDART00000080918	21	50	50	TGCATCTAAAGGACTGCCTTGGTT	6	-	2992	3240
ENSDARG00000007912	ENSDART00000080918	21	51	51	AGCCAAGTCCTTGTGGGCAGCTGTG	7	-	3077	3240
ENSDARG00000007912	ENSDART00000080918	21	52	52	GAACCACACTTAGGGCTGGATAC	5	-	3168	3240
ENSDARG00000007912	ENSDART00000080968	21	52	52	CACAGCTCCAGACAGGTTGATGCT	6	-	3204	3813
ENSDARG00000007912	ENSDART00000080968	21	52	52	CACAGCTCCAGACAGGTTGATGC	5	-	3205	3813
ENSDARG00000007912	ENSDART00000080968	21	52	52	AGCTCCAGACAGGTTGATGCTGGG	6	-	3201	3813
ENSDARG00000007912	ENSDART00000080968	21	53	53	TGCATCTAAAGGACTGCCTTGGTT	6	-	3274	3813
ENSDARG00000007912	ENSDART00000080968	21	54	54	AGCCAAGTCCTTGTGGGCAGCTGTG	7	-	3359	3813
ENSDARG00000007912	ENSDART00000080968	21	56	56	GAACCACACTTAGGGCTGGATAC	5	-	3465	3813
ENSDARG00000007912	ENSDART00000080980	21	52	52	CACAGCTCCAGACAGGTTGATGCT	6	-	3222	3819
ENSDARG00000007912	ENSDART00000080980	21	52	52	AGCTCCAGACAGGTTGATGCTGGG	6	-	3219	3819
ENSDARG00000007912	ENSDART00000080980	21	52	52	CACAGCTCCAGACAGGTTGATGC	5	-	3223	3819
ENSDARG00000007912	ENSDART00000080980	21	53	53	TGCATCTAAAGGACTGCCTTGGTT	6	-	3292	3819
ENSDARG00000007912	ENSDART00000080980	21	54	54	AGCCAAGTCCTTGTGGGCAGCTGTG	7	-	3377	3819
ENSDARG00000007912	ENSDART00000080980	21	55	55	GAACCACACTTAGGGCTGGATAC	5	-	3468	3819
ENSDARG00000007912	ENSDART00000080980	21	55	55	TGCTCCTAAATAGCTCTGCTTGGCG	7	-	3606	3819
ENSDARG00000007912	ENSDART00000080980	21	56	56	AAAAACCTCTGAAATGAAGAGTAA	6	-	3642	3819
ENSDARG00000007912	ENSDART00000080998	21	28	28	GAACCCATCATTCCCTGTGCATTT	6	-	1596	3756
ENSDARG00000007912	ENSDART00000080998	21	52	52	CACAGCTCCAGACAGGTTGATGCT	6	-	3186	3756
ENSDARG00000007912	ENSDART00000080998	21	52	52	CACAGCTCCAGACAGGTTGATGC	5	-	3187	3756
ENSDARG00000007912	ENSDART00000080998	21	52	52	AGCTCCAGACAGGTTGATGCTGGG	6	-	3183	3756
ENSDARG00000007912	ENSDART00000080998	21	53	53	TGCATCTAAAGGACTGCCTTGGTT	6	-	3256	3756
ENSDARG00000007912	ENSDART00000080998	21	54	54	AGCCAAGTCCTTGTGGGCAGCTGTG	7	-	3350	3756
ENSDARG00000007912	ENSDART00000080998	21	55	55	TGCTCCTAAATAGCTCTGCTTGGCG	7	-	3579	3756
ENSDARG00000007912	ENSDART00000080998	21	55	55	GAACCACACTTAGGGCTGGATAC	5	-	3441	3756
ENSDARG00000007912	ENSDART00000081061	21	31	31	GAACCCATCATTCCCTGTGCATTT	6	-	1773	3954
ENSDARG00000007912	ENSDART00000081061	21	55	55	AGCTCCAGACAGGTTGATGCTGGG	6	-	3372	3954
ENSDARG00000007912	ENSDART00000081061	21	55	55	CACAGCTCCAGACAGGTTGATGC	5	-	3376	3954
ENSDARG00000007912	ENSDART00000081061	21	55	55	CACAGCTCCAGACAGGTTGATGCT	6	-	3375	3954
ENSDARG00000007912	ENSDART00000081061	21	56	56	TGCATCTAAAGGACTGCCTTGGTT	6	-	3445	3954
ENSDARG00000007912	ENSDART00000081061	21	57	57	AGCCAAGTCCTTGTGGGCAGCTGTG	7	-	3539	3954
ENSDARG00000007912	ENSDART00000081061	21	58	58	TGCTCCTAAATAGCTCTGCTTGGCG	7	-	3768	3954
ENSDARG00000007912	ENSDART00000081061	21	58	58	GAACCACACTTAGGGCTGGATAC	5	-	3630	3954
ENSDARG00000007915	ENSDART00000004255	21	3	3	GGCCCCTAAGTGGACCGAGTTGGCC	7	+	183	1242
ENSDARG00000007915	ENSDART00000004255	21	3	3	ACCAGCTGCCGGCCCCTAAGTGGAC	7	+	173	1242
ENSDARG00000007915	ENSDART00000004255	21	4	4	TCCTGCAGCTGCTGGGGAAGGTGAG	7	+	416	1242
ENSDARG00000007915	ENSDART00000004255	21	4	4	GTCTCAGACTATGAGCTGCTGGT	5	+	295	1242
ENSDARG00000007915	ENSDART00000004255	21	5	5	AGCTTCAGCACAGCACGGCGGAGCA	7	+	512	1242
ENSDARG00000007915	ENSDART00000004255	21	6	6	GACCACAGCAAACTGCTGCTGTA	5	+	709	1242
ENSDARG00000007915	ENSDART00000004255	21	6	6	ACAACCTGCGGCTGGTGATGGAGTT	7	+	632	1242
ENSDARG00000007915	ENSDART00000004255	21	6	6	CGCAACAACCTGCGGCTGGTGAT	5	+	628	1242
ENSDARG00000007915	ENSDART00000004255	21	7	7	GAAAGCCCCATATTCTGGTGAGGA	6	+	907	1242
ENSDARG00000007915	ENSDART00000004255	21	7	7	AAAGCCCCATATTCTGGTGAGGA	5	+	908	1242
ENSDARG00000007915	ENSDART00000004255	21	7	7	AAAGCCCCATATTCTGGTGAGGAC	6	+	908	1242
ENSDARG00000007915	ENSDART00000004255	21	7	7	GAAAGCCCCATATTCTGGTGAGGAC	7	+	907	1242
ENSDARG00000008020	ENSDART00000009712	21	4	4	TGCAACAGCTCCAACATGTGCAGAC	7	-	215	408
ENSDARG00000008155	ENSDART00000007205	21	2	2	CTCTGCGACTGTGCGTGGCCTGC	5	+	63	1086
ENSDARG00000008155	ENSDART00000007205	21	2	2	TTCATCGGCAAGAATAGCAGGTGAG	7	+	157	1086
ENSDARG00000008155	ENSDART00000007205	21	5	5	TGCTCATCCTTAACGGGGATGTC	5	+	482	1086
ENSDARG00000008155	ENSDART00000007205	21	6	6	CACTCAGGCCATTATGGGCAGCG	5	+	531	1086
ENSDARG00000008155	ENSDART00000007205	21	8	8	CACAGCACCTGAGGAGGGTTAGTTT	7	+	855	1086
ENSDARG00000008155	ENSDART00000007205	21	8	8	TTCCACAGCACCTGAGGAGGGTTAG	7	+	852	1086
ENSDARG00000008155	ENSDART00000007205	21	10	10	GTTCCCTCCTATATGGAGCTGTA	5	+	1048	1086
ENSDARG00000008155	ENSDART00000007205	21	10	10	TTCCAAAGAGGTGGTGTGTGTTC	5	+	1029	1086
ENSDARG00000008255	ENSDART00000031028	21	3	3	AGATACACCAAGTTGTTTAGTTT	5	-	250	1698
ENSDARG00000008255	ENSDART00000031028	21	3	3	GCAGGCTCCTGATCTTATTGGAC	5	-	282	1698
ENSDARG00000008255	ENSDART00000031028	21	7	7	TTATCACACAGCACGTTGTAGCA	5	-	610	1698
ENSDARG00000008255	ENSDART00000031028	21	8	8	AGCTCCAACAGGAAGTAGTTGTA	5	-	772	1698
ENSDARG00000008255	ENSDART00000031028	21	8	8	ACAGCCGTCCACATGTTTGCGGTC	6	-	859	1698
ENSDARG00000008255	ENSDART00000031028	21	8	8	TTCAGCTCCAACAGGAAGTAGTT	5	-	775	1698
ENSDARG00000008255	ENSDART00000031028	21	9	9	TGCACCAGACTGAATCTGTGGAA	5	-	898	1698
ENSDARG00000008255	ENSDART00000031028	21	10	10	GTTGGCCACCAGGAGGAGCTGTT	5	-	1088	1698
ENSDARG00000008255	ENSDART00000031028	21	11	11	AAAGTCAAAGGTGTAGTTGGTGTA	6	-	1471	1698
ENSDARG00000008255	ENSDART00000031028	21	11	11	GCACTCTTCAGTTTGAAGCCGTG	5	-	1426	1698
ENSDARG00000008255	ENSDART00000031028	21	12	12	ACCTGCGGCCAGGCAGATGGATGC	6	-	1685	1698
ENSDARG00000008726	ENSDART00000058145	21	4	4	GTAAAATACCTTGGTGTGACGCG	5	+	388	720
ENSDARG00000008726	ENSDART00000079500	21	2	2	TTCAACAAAATTATTGAAGAAAAC	6	+	760	837
ENSDARG00000008726	ENSDART00000079500	21	2	2	GACCAAACCTATGCATAATAGGAG	6	+	692	837
ENSDARG00000008726	ENSDART00000079500	21	2	2	CAACCAAACAGGTAGAAGTCTTT	5	+	368	837
ENSDARG00000008726	ENSDART00000079500	21	2	2	AGACCAAACCTATGCATAATAGGAG	7	+	691	837
ENSDARG00000008726	ENSDART00000079500	21	2	2	ACAACCAAACAGGTAGAAGTCTTT	6	+	367	837
ENSDARG00000008726	ENSDART00000079500	21	2	2	AACCTATGCATAATAGGAGTGGAT	6	+	697	837
ENSDARG00000008726	ENSDART00000079500	21	2	2	AAACACTTCCAAACTGATGATGGA	6	+	405	837
ENSDARG00000008726	ENSDART00000079500	21	2	2	AAACACAACCAAACAGGTAGAAGTC	7	+	363	837
ENSDARG00000008778	ENSDART00000025096	21	1	1	TACAGCTACGGGCTGGAGAGGAA	5	+	43	345
ENSDARG00000008778	ENSDART00000025096	21	1	1	GTCAAAGACTACGAAGCAGGTGTG	6	+	106	345
ENSDARG00000008778	ENSDART00000025096	21	1	1	AAAGACTACGAAGCAGGTGTGTGT	6	+	109	345
ENSDARG00000008778	ENSDART00000025096	21	1	1	ACCGTCAAAGACTACGAAGCAGGT	6	+	103	345
ENSDARG00000008778	ENSDART00000025096	21	4	4	AGACACTCCTCCAGTGGAGACGGC	6	+	283	345
ENSDARG00000008778	ENSDART00000025096	21	4	4	TGCAGCCGCCGATGGAGGACGGT	5	+	251	345
ENSDARG00000008778	ENSDART00000025096	21	4	4	GCAGCCGCCGATGGAGGACGGTGTG	7	+	252	345
ENSDARG00000008778	ENSDART00000025096	21	4	4	CCCTCACACCCCGGCAGCCGCAGCC	7	+	319	345
ENSDARG00000008778	ENSDART00000025096	21	4	4	CCCCTCACACCCCGGCAGCCGCA	5	+	318	345
ENSDARG00000008880	ENSDART00000003076	21	3	3	AACCACCACAGCCAATAATGAGAA	6	+	207	3141
ENSDARG00000008880	ENSDART00000003076	21	3	3	ACCACCACAGCCAATAATGAGAA	5	+	208	3141
ENSDARG00000008880	ENSDART00000003076	21	4	4	GCAGACTGCCATTGAGCTGAGTCT	6	+	318	3141
ENSDARG00000008880	ENSDART00000003076	21	4	4	ACCTGCTAAAGATGATCTGCAGAC	6	+	300	3141
ENSDARG00000008880	ENSDART00000003076	21	5	5	GAATGCGGCCCGTATTAAGAGGAA	6	+	429	3141
ENSDARG00000008880	ENSDART00000003076	21	6	6	CTCAACTACTGTCTGTCTGAGCG	5	+	604	3141
ENSDARG00000008880	ENSDART00000003076	21	7	7	CCCGTCTGCAGCAGTGGAGCTTCT	6	+	735	3141
ENSDARG00000008880	ENSDART00000003076	21	10	10	AACGGCTTCAATAATTTAGATGAA	6	+	991	3141
ENSDARG00000008880	ENSDART00000003076	21	12	12	TACAGCAGAAGCTTGAGGGGTATGT	7	+	1295	3141
ENSDARG00000008880	ENSDART00000003076	21	12	12	CAATCAGACTCACGGCAGGAGAG	5	+	1236	3141
ENSDARG00000008880	ENSDART00000003076	21	12	12	CACTTCTACAGCAGAAGCTTGAGGG	7	+	1289	3141
ENSDARG00000008880	ENSDART00000003076	21	14	14	GTAGTCAAACAGAAGCAGATGAT	5	+	1466	3141
ENSDARG00000008880	ENSDART00000003076	21	14	14	GCCGGCGCCACACAGCGTGAGCG	5	+	1593	3141
ENSDARG00000008880	ENSDART00000003076	21	14	14	CCCGCCGACAGCGACGCAGAGAAC	6	+	1515	3141
ENSDARG00000008880	ENSDART00000003076	21	14	14	GAACGCCCATCCACAAGCCTTTTAC	7	+	1535	3141
ENSDARG00000008880	ENSDART00000003076	21	16	16	CTCAAAGACGCTGGCTGAAGTATAA	7	+	1838	3141
ENSDARG00000008880	ENSDART00000003076	21	19	19	TGCCAAGGCAAGAGAAGCCTTTGAT	7	+	2295	3141
ENSDARG00000008880	ENSDART00000003076	21	20	20	ACCCCCGGCTCCAGCATGTGCTGGT	7	+	2414	3141
ENSDARG00000008880	ENSDART00000003076	21	22	22	CCCCCAGCAATGGCATGATGACTAC	7	+	2601	3141
ENSDARG00000008880	ENSDART00000003076	21	25	25	CTCTGCAGAACGAGTGGTGCTGAA	6	+	3057	3141
ENSDARG00000009215	ENSDART00000002128	21	1	1	ACCTGCGTCCTCCCTATGTGGAGGG	7	+	79	630
ENSDARG00000009215	ENSDART00000002128	21	1	1	CGCCAAGGCAAGAGTTGTCGTATCT	7	+	345	630
ENSDARG00000009215	ENSDART00000002128	21	1	1	CGCTGCTACAGGACGCGCAGAGGCG	7	+	458	630
ENSDARG00000009215	ENSDART00000002128	21	1	1	GACGGCGCAGATGATCTGGGAGGGT	7	+	132	630
ENSDARG00000009215	ENSDART00000002128	21	1	1	TGCGTCCTCCCTATGTGGAGGGT	5	+	82	630
ENSDARG00000009386	ENSDART00000012574	21	5	5	GTCAACAACCAAACCATGGTGAGCT	7	+	394	1446
ENSDARG00000009386	ENSDART00000012574	21	6	6	AAACTACCCAGCACCTCTGCGTGC	6	+	553	1446
ENSDARG00000009386	ENSDART00000012574	21	6	6	CCCAGCACCTCTGCGTGCGCCGGT	6	+	559	1446
ENSDARG00000009386	ENSDART00000012574	21	6	6	AACTACCCAGCACCTCTGCGTGC	5	+	554	1446
ENSDARG00000009386	ENSDART00000012574	21	8	8	ATCAAACCCTTATGAGGACGTGGTG	7	+	786	1446
ENSDARG00000009386	ENSDART00000012574	21	8	8	CTATCAAACCCTTATGAGGACGTG	6	+	784	1446
ENSDARG00000009386	ENSDART00000012574	21	8	8	GTTTGCGTCTCTGTCGCCGGCGAA	6	+	695	1446
ENSDARG00000009386	ENSDART00000012574	21	10	10	CCCAAATGCCATGAGGAAGCTGGC	6	+	955	1446
ENSDARG00000009386	ENSDART00000012574	21	12	12	GCCTCCTACTGTTGAGCAGATGAA	6	+	1197	1446
ENSDARG00000009386	ENSDART00000045070	21	3	3	GTCAACAACCAAACCATGGTGAGCT	7	+	190	1134
ENSDARG00000009386	ENSDART00000045070	21	4	4	AACTACCCAGCACCTCTGCGTGC	5	+	350	1134
ENSDARG00000009386	ENSDART00000045070	21	4	4	CCCAGCACCTCTGCGTGCGCCGGT	6	+	355	1134
ENSDARG00000009386	ENSDART00000045070	21	4	4	AAACTACCCAGCACCTCTGCGTGC	6	+	349	1134
ENSDARG00000009386	ENSDART00000045070	21	12	12	CCCAAATGCCATGAGGAAGCTGGC	6	+	694	1134
ENSDARG00000009480	ENSDART00000024096	21	1	1	AAACCATCCGTGACCAGGAGGTGCT	7	+	113	816
ENSDARG00000009480	ENSDART00000024096	21	1	1	TACTACAGCAGCAGTGAAGATGAA	6	+	55	816
ENSDARG00000009480	ENSDART00000024096	21	1	1	TACAGCAGCAGTGAAGATGAAGAG	6	+	58	816
ENSDARG00000009480	ENSDART00000024096	21	2	2	CAAATCCCATCTGGAGGAAGAAGCC	7	+	297	816
ENSDARG00000009480	ENSDART00000024096	21	2	2	CGCAAATACAAGCAGCTGGAGAA	5	+	211	816
ENSDARG00000009480	ENSDART00000024096	21	2	2	TGCAAATCCCATCTGGAGGAAGAA	6	+	295	816
ENSDARG00000009480	ENSDART00000024096	21	2	2	ACAAGCAGAAACAGAAGGAGCTGCA	7	+	323	816
ENSDARG00000009480	ENSDART00000024096	21	2	2	ACCTGCAAATCCCATCTGGAGGA	5	+	292	816
ENSDARG00000009480	ENSDART00000024096	21	2	2	AGAAACAGAAGGAGCTGCAGGATAA	7	+	329	816
ENSDARG00000009480	ENSDART00000024096	21	3	3	TGCGGCGGCAGCTGTGTGGAGGCA	6	+	455	816
ENSDARG00000009480	ENSDART00000024096	21	3	3	TGCGGCGGCAGCTGTGTGGAGGC	5	+	455	816
ENSDARG00000009480	ENSDART00000024096	21	3	3	TCCTCCAGCAGTATCGTCTGCAGCG	7	+	419	816
ENSDARG00000009480	ENSDART00000024096	21	3	3	AGATGCGGCGGCAGCTGTGTGGAG	6	+	452	816
ENSDARG00000009480	ENSDART00000024096	21	3	3	ATCGTCTGCAGCGGATGGAGCAGAT	7	+	431	816
ENSDARG00000009480	ENSDART00000024096	21	3	3	GTCTGCAGCGGATGGAGCAGATGCG	7	+	434	816
ENSDARG00000009480	ENSDART00000024096	21	3	3	GTCCACATCTATGAGCCTGAGGT	5	+	565	816
ENSDARG00000009480	ENSDART00000024096	21	3	3	GGCGGCAGCTGTGTGGAGGCAGGC	6	+	458	816
ENSDARG00000009480	ENSDART00000024096	21	3	3	GCAGCCTGCTCTGTCTGGCGCTGCA	7	+	611	816
ENSDARG00000009480	ENSDART00000024096	21	4	4	CACTTCTGCTTTACCGTGGTGGAG	6	+	716	816
ENSDARG00000009544	ENSDART00000021664	21	1	1	GGCTTCAGAGCGAGGGGTTGCGTTG	7	-	603	654
ENSDARG00000009544	ENSDART00000021664	21	1	1	CTCTCCTCCTCGATGCAGTTGGT	5	-	322	654
ENSDARG00000009544	ENSDART00000021664	21	1	1	CTCCTCCTCGATGCAGTTGGTGCA	6	-	319	654
ENSDARG00000009544	ENSDART00000021664	21	1	1	CACTGCATCTGTCCAGTGCTTTGAA	7	-	176	654
ENSDARG00000009544	ENSDART00000021664	21	1	1	AGAGGCTTCAGAGCGAGGGGTTGCG	7	-	606	654
ENSDARG00000009544	ENSDART00000021664	21	1	1	AGAGGCTTCAGAGCGAGGGGTTG	5	-	608	654
ENSDARG00000009544	ENSDART00000021664	21	1	1	AGAGCCAGCATGGAGTCGTAGAC	5	-	205	654
ENSDARG00000009544	ENSDART00000021664	21	1	1	ACCCAAAGATGGCCAGGGCGATGCC	7	-	37	654
ENSDARG00000009733	ENSDART00000004087	21	2	2	AAAGCCTTCACGTATGACTTTGTG	6	+	154	2133
ENSDARG00000009733	ENSDART00000004087	21	2	2	TCCGTCCTCAGATGGCGAAGGAGAA	7	+	62	2133
ENSDARG00000009733	ENSDART00000004087	21	9	9	AAACTCACCCGCCTGCTGCAGGA	5	+	934	2133
ENSDARG00000009733	ENSDART00000004087	21	13	13	GCCAAATTAGATGTGGAGCGGCT	5	+	1477	2133
ENSDARG00000009733	ENSDART00000004087	21	18	18	AGACTCATCGATGAGCTGGAGAA	5	+	1735	2133
ENSDARG00000009733	ENSDART00000004087	21	18	18	ACAGCCAACGGCGGCTGCTGACGCT	7	+	1757	2133
ENSDARG00000009733	ENSDART00000004087	21	19	19	AGAAACTGCAGTCTGAGGTGGCC	5	+	2030	2133
ENSDARG00000009733	ENSDART00000004087	21	20	20	AGCAGCAGAGGAGGAGGATGATAG	6	+	2099	2133
ENSDARG00000009733	ENSDART00000093108	21	1	1	TCCGTCCTCAGATGGCGAAGGAGAA	7	+	14	4914
ENSDARG00000009733	ENSDART00000093108	21	1	1	AAAGCCTTCACGTATGACTTTGTG	6	+	106	4914
ENSDARG00000009733	ENSDART00000093108	21	6	6	AAACTCACCCGCCTGCTGCAGGA	5	+	946	4914
ENSDARG00000009733	ENSDART00000093108	21	8	8	AACTGCTAACAAACGGAGTCAAC	5	+	1331	4914
ENSDARG00000009733	ENSDART00000093108	21	10	10	GCCAAATTAGATGTGGAGCGGCT	5	+	1600	4914
ENSDARG00000009733	ENSDART00000093108	21	12	12	AGCGGCTGCGATGAAGAAGAGGAA	6	+	1771	4914
ENSDARG00000009733	ENSDART00000093108	21	13	13	AGACTCATCGATGAGCTGGAGAA	5	+	1930	4914
ENSDARG00000009733	ENSDART00000093108	21	13	13	ACAGCCAACGGCGGCTGCTGACGCT	7	+	1952	4914
ENSDARG00000009733	ENSDART00000093108	21	14	14	AGAAACTGCAGTCTGAGGTGGCC	5	+	2225	4914
ENSDARG00000009733	ENSDART00000093108	21	15	15	AGCAGCAGAGGAGGAGGATGATAG	6	+	2294	4914
ENSDARG00000009733	ENSDART00000093108	21	16	16	AGAAGCGGCAGCAGGAGCTGGTGTT	7	+	2399	4914
ENSDARG00000009733	ENSDART00000093108	21	16	16	AGCGGCAGCAGGAGCTGGTGTTGCG	7	+	2402	4914
ENSDARG00000009733	ENSDART00000093108	21	17	17	GACCGCCTCATTAAGGTGACTTT	5	+	2821	4914
ENSDARG00000009733	ENSDART00000093108	21	17	17	CAAGACGGCGCGTCAGAAGTGGCA	6	+	2727	4914
ENSDARG00000009733	ENSDART00000093108	21	18	18	ATCAGCGACAGCCTGTCTGACTGC	6	+	2983	4914
ENSDARG00000009733	ENSDART00000093108	21	18	18	AGCTTCAGAGAAGAGGACGAGGAG	6	+	2902	4914
ENSDARG00000009733	ENSDART00000093108	21	18	18	GCCACCATCGTGCAGATTGAGGA	5	+	3010	4914
ENSDARG00000009733	ENSDART00000093108	21	18	18	GAAAGCTTCAGAGAAGAGGACGAG	6	+	2899	4914
ENSDARG00000009733	ENSDART00000093108	21	19	19	AGCTCCTGCTCTCTGGCTGAAGCT	6	+	3076	4914
ENSDARG00000009733	ENSDART00000093108	21	21	21	GCCAGCACAGATGAGGAGGTGTCT	6	+	3319	4914
ENSDARG00000009733	ENSDART00000093108	21	21	21	GCCAGCACAGATGAGGAGGTGTC	5	+	3319	4914
ENSDARG00000009733	ENSDART00000093108	21	22	22	CTCTCCGCACAAATGAAGGCGGT	5	+	3439	4914
ENSDARG00000009733	ENSDART00000093108	21	22	22	AACATCACCAAGTCTCTGGCGTC	5	+	3505	4914
ENSDARG00000009733	ENSDART00000093108	21	22	22	CTCCGCACAAATGAAGGCGGTTTC	6	+	3441	4914
ENSDARG00000009733	ENSDART00000093108	21	26	26	GACAGCCCCTCTGCAGTGCGTGGCC	7	+	3894	4914
ENSDARG00000009733	ENSDART00000093108	21	26	26	CACTCCCACAGGTGGGCTGAAGGG	6	+	3864	4914
ENSDARG00000009733	ENSDART00000093108	21	29	29	CACATCGGCTCAGTGATGTGTCT	5	+	4366	4914
ENSDARG00000009733	ENSDART00000093108	21	30	30	GAATGCAGATATTTGACGTTGCG	5	+	4448	4914
ENSDARG00000009733	ENSDART00000093108	21	31	31	CCCAAATGCACATAAGGACTGGGTG	7	+	4632	4914
ENSDARG00000009733	ENSDART00000093108	21	31	31	AAATGCACATAAGGACTGGGTGTGT	7	+	4635	4914
ENSDARG00000009771	ENSDART00000016219	21	1	1	CTAAGCCCCCAATGGCAGGTTTG	5	+	44	1131
ENSDARG00000009771	ENSDART00000016219	21	3	3	TGCTGCTTCTGCATGGAGGAGGTC	6	+	233	1131
ENSDARG00000009771	ENSDART00000016219	21	3	3	TGCTGCTTCTGCATGGAGGAGGT	5	+	233	1131
ENSDARG00000009771	ENSDART00000016219	21	3	3	ACATTCAGAATTTACAGCAGTGGCT	7	+	193	1131
ENSDARG00000009771	ENSDART00000016219	21	9	9	GAAGGCATCATTGAAGAAGAAGAG	6	+	754	1131
ENSDARG00000009771	ENSDART00000016219	21	10	10	AAAGACAGAGAAATACTGGGAGGGC	7	+	876	1131
ENSDARG00000009789	ENSDART00000047218	21	4	3	TGCTTCTTCTCATTGAGGATGTT	5	-	340	864
ENSDARG00000009789	ENSDART00000047218	21	4	3	GTTGACAGACACGTTCTTAGATGAC	7	-	318	864
ENSDARG00000009789	ENSDART00000047218	21	5	4	GTCTGCAGAGAAGAGCAGCTTTC	5	-	440	864
ENSDARG00000009789	ENSDART00000047218	21	5	4	CACCACCTCATGGTCGTCTGCAGAG	7	-	453	864
ENSDARG00000009789	ENSDART00000047218	21	5	4	ACCACCACCTCATGGTCGTCTGC	5	-	457	864
ENSDARG00000009789	ENSDART00000047218	21	5	4	AACCACCACCTCATGGTCGTCTGC	6	-	457	864
ENSDARG00000009789	ENSDART00000047218	21	6	5	GGCGTCTCCACTGAGTTGCTGAA	5	-	523	864
ENSDARG00000010047	ENSDART00000003518	21	2	1	TTCAGCAAAGGCAAGGAAGGTTTT	6	-	139	1128
ENSDARG00000010047	ENSDART00000003518	21	3	2	TGCAAATGCATGAGATGTGGGTGAA	7	-	597	1128
ENSDARG00000010047	ENSDART00000003518	21	3	2	GTCTCCCACTCTTCATCTGAATTC	6	-	533	1128
ENSDARG00000010047	ENSDART00000003518	21	3	2	GAATGCAAATGCATGAGATGTGGGT	7	-	600	1128
ENSDARG00000010047	ENSDART00000003518	21	3	2	AAAAACAGAAAGAGGGTTTTGGAC	6	-	324	1128
ENSDARG00000010047	ENSDART00000003518	21	3	2	AAAAACAGAAAGAGGGTTTTGGA	5	-	325	1128
ENSDARG00000010085	ENSDART00000024137	21	3	3	ATCCACATCAGATCCTGAAGGCTTC	7	+	219	1317
ENSDARG00000010085	ENSDART00000024137	21	3	3	GAACGCTTATAAACTGATGAAGAG	6	+	258	1317
ENSDARG00000010085	ENSDART00000024137	21	4	4	TTCATCTCCAACATGTCGGTGCA	5	+	340	1317
ENSDARG00000010085	ENSDART00000024137	21	4	4	GCAGCCAAAGCTCTTCTGCGTCTGC	7	+	400	1317
ENSDARG00000010085	ENSDART00000024137	21	4	4	GCAGCCAAAGCTCTTCTGCGTCT	5	+	400	1317
ENSDARG00000010085	ENSDART00000024137	21	4	4	AGCCAAAGCTCTTCTGCGTCTGC	5	+	402	1317
ENSDARG00000010085	ENSDART00000024137	21	5	5	GCCAAAACACCGAAAGCAGATGTG	6	+	610	1317
ENSDARG00000010085	ENSDART00000024137	21	5	5	TTACAATGCTCTGCTGACGGTGGA	6	+	483	1317
ENSDARG00000010085	ENSDART00000024137	21	5	5	CTATCATTCAGTGCTGTGGATGCA	6	+	552	1317
ENSDARG00000010085	ENSDART00000024137	21	5	5	CTATCATTCAGTGCTGTGGATGC	5	+	552	1317
ENSDARG00000010085	ENSDART00000024137	21	5	5	AGCCAAAACACCGAAAGCAGATGTG	7	+	609	1317
ENSDARG00000010085	ENSDART00000024137	21	6	6	GACCCAGCCGGAGCCTGCAGACGAG	7	+	795	1317
ENSDARG00000010085	ENSDART00000024137	21	6	6	GCCACCAGAGGGCAGGAGGCAAC	5	+	722	1317
ENSDARG00000010085	ENSDART00000024137	21	7	7	TCCTGCAGACTACTAAGAGGCAGAG	7	+	908	1317
ENSDARG00000010085	ENSDART00000024137	21	7	7	GAAATCCCCGTCTGCTGCTGAAGCC	7	+	965	1317
ENSDARG00000010085	ENSDART00000024137	21	7	7	ACAGTCCTCACATCGTGCGCTTTC	6	+	1013	1317
ENSDARG00000010085	ENSDART00000099299	21	3	3	ATCCACATCAGATCCTGAAGGCTTC	7	+	210	1377
ENSDARG00000010085	ENSDART00000099299	21	3	3	GAACGCTTATAAACTGATGAAGAG	6	+	249	1377
ENSDARG00000010085	ENSDART00000099299	21	4	4	TTCATCTCCAACATGTCGGTGCA	5	+	331	1377
ENSDARG00000010085	ENSDART00000099299	21	4	4	GCAGCCAAAGCTCTTCTGCGTCTGC	7	+	391	1377
ENSDARG00000010085	ENSDART00000099299	21	4	4	GCAGCCAAAGCTCTTCTGCGTCT	5	+	391	1377
ENSDARG00000010085	ENSDART00000099299	21	4	4	AGCCAAAGCTCTTCTGCGTCTGC	5	+	393	1377
ENSDARG00000010085	ENSDART00000099299	21	5	5	CTATCATTCAGTGCTGTGGATGCA	6	+	543	1377
ENSDARG00000010085	ENSDART00000099299	21	5	5	TTACAATGCTCTGCTGACGGTGGA	6	+	474	1377
ENSDARG00000010085	ENSDART00000099299	21	5	5	GCCAAAACACCGAAAGCAGATGTG	6	+	601	1377
ENSDARG00000010085	ENSDART00000099299	21	5	5	AGCCAAAACACCGAAAGCAGATGTG	7	+	600	1377
ENSDARG00000010085	ENSDART00000099299	21	5	5	CTATCATTCAGTGCTGTGGATGC	5	+	543	1377
ENSDARG00000010085	ENSDART00000099299	21	6	6	GACCCAGCCGGAGCCTGCAGACGAG	7	+	786	1377
ENSDARG00000010085	ENSDART00000099299	21	6	6	GCCACCAGAGGGCAGGAGGCAAC	5	+	713	1377
ENSDARG00000010085	ENSDART00000099299	21	7	7	ACAGTCCTCACATCGTGCGCTTTC	6	+	1004	1377
ENSDARG00000010085	ENSDART00000099299	21	7	7	GAAATCCCCGTCTGCTGCTGAAGCC	7	+	956	1377
ENSDARG00000010085	ENSDART00000099299	21	7	7	TCCTGCAGACTACTAAGAGGCAGAG	7	+	899	1377
ENSDARG00000010132	ENSDART00000023038	21	1	1	ATCTGCAACTCCTCCGGTGCTTTC	6	+	18	1806
ENSDARG00000010132	ENSDART00000023038	21	1	1	ACCGACCTCCACTCCCGGGGGCGCG	7	+	42	1806
ENSDARG00000010132	ENSDART00000023038	21	1	1	TCCAGCCCAGCCGAGTCGCCGCG	5	+	94	1806
ENSDARG00000010132	ENSDART00000023038	21	1	1	CTCATCTGCCTCCCGCAGGTGTT	5	+	262	1806
ENSDARG00000010132	ENSDART00000023038	21	2	2	TTCCTCACAGCGTTCATGGGCTGCT	7	+	554	1806
ENSDARG00000010132	ENSDART00000023038	21	3	3	GACAGCAGCAGCCATGGCTGAAGCT	7	+	609	1806
ENSDARG00000010132	ENSDART00000023038	21	5	5	CCCTGCTGCCCGTCAGTCTGCCGCC	7	+	923	1806
ENSDARG00000010132	ENSDART00000023038	21	5	5	ACCATCGCCAACATGGCCGCAGCT	6	+	991	1806
ENSDARG00000010132	ENSDART00000023038	21	5	5	ATCGCCAACATGGCCGCAGCTGCT	6	+	994	1806
ENSDARG00000010132	ENSDART00000023038	21	6	6	CCCTACTCCTTCTCTGGAGGAAGCT	7	+	1086	1806
ENSDARG00000010132	ENSDART00000023038	21	6	6	TTCCCATCCTAGCAGTAGTGTGT	5	+	1134	1806
ENSDARG00000010132	ENSDART00000023038	21	6	6	ATCCCCTACTCCTTCTCTGGAGGA	6	+	1083	1806
ENSDARG00000010132	ENSDART00000023038	21	6	6	ATCCTAGCAGTAGTGTGTCTAGTTC	7	+	1139	1806
ENSDARG00000010132	ENSDART00000023038	21	6	6	CTCTTCCCATCCTAGCAGTAGTG	5	+	1131	1806
ENSDARG00000010132	ENSDART00000023038	21	8	8	CCCTGCTCCCTTCCTGTTTGCAGAT	7	+	1356	1806
ENSDARG00000010132	ENSDART00000023038	21	10	10	CCCAGCCACCATTCAGAAGCGTCT	6	+	1563	1806
ENSDARG00000010149	ENSDART00000024199	21	1	1	CTCTTCCACGACGGGCCGGATTC	5	+	47	1653
ENSDARG00000010149	ENSDART00000024199	21	2	2	ACCGCCAGACCATGGCTGCAGAA	5	+	118	1653
ENSDARG00000010149	ENSDART00000024199	21	3	3	GTTCTCCTCTGGTCTGAAGGTGAG	6	+	297	1653
ENSDARG00000010149	ENSDART00000024199	21	6	6	GTCGGCCACCGCATCTGACGCCGCT	7	+	831	1653
ENSDARG00000010149	ENSDART00000024199	21	6	6	AAATACACCATCGTGGTGTCGGC	5	+	814	1653
ENSDARG00000010149	ENSDART00000024199	21	6	6	TCCGGCTGCTCCATGGGGGAATAC	6	+	880	1653
ENSDARG00000010149	ENSDART00000024199	21	7	7	ACCGTCAGATGTCCCTGCTGCTGCG	7	+	968	1653
ENSDARG00000010238	ENSDART00000003983	21	2	2	TTACCATGCGAATGTAAGGGTTT	5	-	99	1275
ENSDARG00000010238	ENSDART00000003983	21	4	4	GACACCAGCGGAAAACTGTGAAGGG	7	-	160	1275
ENSDARG00000010238	ENSDART00000003983	21	8	8	GACGACGTCCATTGATGATGAGTTT	7	-	877	1275
ENSDARG00000010238	ENSDART00000003983	21	8	8	CTCCGCAGCTGTTTCTGCAGCCTGT	7	-	840	1275
ENSDARG00000010238	ENSDART00000003983	21	8	8	TTCTGCAGCCTGTCGAGTGGCAAAC	7	-	828	1275
ENSDARG00000010238	ENSDART00000003983	21	8	8	TTCTCCGCAGCTGTTTCTGCAGCC	6	-	843	1275
ENSDARG00000010238	ENSDART00000003983	21	9	9	GGCACCGGCTCCAGTCTGATGCC	5	-	970	1275
ENSDARG00000010238	ENSDART00000003983	21	10	10	TTCATCAGAGACAGGTGGTGGAGGC	7	-	1011	1275
ENSDARG00000010238	ENSDART00000003983	21	10	10	TTCATCAGAGACAGGTGGTGGAG	5	-	1013	1275
ENSDARG00000010238	ENSDART00000003983	21	10	10	ATCTTCATCAGAGACAGGTGGTGGA	7	-	1014	1275
ENSDARG00000010385	ENSDART00000006971	21	3	3	TTACTCTTATGGTGGCAGGTGAA	5	+	419	1428
ENSDARG00000010385	ENSDART00000006971	21	7	7	GTCTCAGACCAATTGATGTGGAGTT	7	+	782	1428
ENSDARG00000010385	ENSDART00000006971	21	7	7	GTCTCAGACCAATTGATGTGGAG	5	+	782	1428
ENSDARG00000010385	ENSDART00000006971	21	7	7	ACAGTCTAACTCCAGAGGAAGTC	5	+	860	1428
ENSDARG00000010385	ENSDART00000006971	21	8	8	TCCAGCAGCAGGAACTGAAGGTGAG	7	+	983	1428
ENSDARG00000010385	ENSDART00000006971	21	10	10	CACTCCGACTTCCTGAAGCTGAG	5	+	1114	1428
ENSDARG00000010385	ENSDART00000006971	21	10	10	TCCGACTTCCTGAAGCTGAGGAA	5	+	1117	1428
ENSDARG00000010385	ENSDART00000100224	21	1	1	TTACTCTTATGGTGGCAGGTGAA	5	+	86	1062
ENSDARG00000010385	ENSDART00000100224	21	5	5	GTCTCAGACCAATTGATGTGGAGTT	7	+	452	1062
ENSDARG00000010385	ENSDART00000100224	21	5	5	GTCTCAGACCAATTGATGTGGAG	5	+	452	1062
ENSDARG00000010385	ENSDART00000100224	21	5	5	ACAGTCTAACTCCAGAGGAAGTC	5	+	530	1062
ENSDARG00000010385	ENSDART00000100224	21	6	6	TCCAGCAGCAGGAACTGAAGGTGAG	7	+	653	1062
ENSDARG00000010385	ENSDART00000100224	21	8	8	CACTCCGACTTCCTGAAGCTGAG	5	+	784	1062
ENSDARG00000010385	ENSDART00000100224	21	8	8	TCCGACTTCCTGAAGCTGAGGAA	5	+	787	1062
ENSDARG00000010524	ENSDART00000024720	21	2	2	GGCATCAACTCATCTGCAGGGTAG	6	-	93	1293
ENSDARG00000010524	ENSDART00000024720	21	2	2	ATCAACGTCTCCTCGATTGGGTT	5	-	149	1293
ENSDARG00000010524	ENSDART00000024720	21	4	4	CTCAAACTCGTCCAGTTTGTTTAA	6	-	229	1293
ENSDARG00000010524	ENSDART00000024720	21	4	4	CTCAAAAACAGAGACGACGATGTC	6	-	295	1293
ENSDARG00000010524	ENSDART00000024720	21	4	4	GTCTCAAAAACAGAGACGACGAT	5	-	298	1293
ENSDARG00000010524	ENSDART00000024720	21	5	5	GTTAAAGGCAGGCAGCAGGCGGT	5	-	443	1293
ENSDARG00000010524	ENSDART00000024720	21	6	6	ACATTCGACTAAGTGCTGCAAAC	5	-	585	1293
ENSDARG00000010524	ENSDART00000024720	21	7	7	AACCCAGTCTCCATTGTGGATGTT	6	-	703	1293
ENSDARG00000010524	ENSDART00000024720	21	7	7	AACCCAGTCTCCATTGTGGATGT	5	-	704	1293
ENSDARG00000010524	ENSDART00000024720	21	8	8	TCCCCAAGAAGAATATAAGCTTTC	6	-	780	1293
ENSDARG00000010524	ENSDART00000024720	21	9	9	AGCAGCAAAGGAGGTTGGCTGATGT	7	-	854	1293
ENSDARG00000010717	ENSDART00000024858	21	1	1	TTCACCGGCACCAGCGAGGTATCT	6	+	36	429
ENSDARG00000010717	ENSDART00000024858	21	2	2	GGCCACCACAGCGGCCGGAGTGGCC	7	+	156	429
ENSDARG00000010717	ENSDART00000024858	21	2	2	GCCACCACAGCGGCCGGAGTGGCC	6	+	157	429
ENSDARG00000010717	ENSDART00000024858	21	2	2	CTCCTCCTCCGATGGCAGTGGCC	5	+	89	429
ENSDARG00000010717	ENSDART00000024858	21	2	2	CACCACAGCGGCCGGAGTGGCCGTT	7	+	159	429
ENSDARG00000010717	ENSDART00000024858	21	2	2	CACAGCGGCCGGAGTGGCCGTTGGT	7	+	162	429
ENSDARG00000010717	ENSDART00000024858	21	2	2	AGCTCCTCCTCCGATGGCAGTGGCC	7	+	87	429
ENSDARG00000010717	ENSDART00000102000	21	1	1	TTCACCGGCACCAGCGAGGTATCT	6	+	36	498
ENSDARG00000010717	ENSDART00000102000	21	3	3	GGCCACCACAGCGGCCGGAGTGGCC	7	+	186	498
ENSDARG00000010717	ENSDART00000102000	21	3	3	GCCACCACAGCGGCCGGAGTGGCC	6	+	187	498
ENSDARG00000010717	ENSDART00000102000	21	3	3	CTCCTCCTCCGATGGCAGTGGCC	5	+	119	498
ENSDARG00000010717	ENSDART00000102000	21	3	3	CACCACAGCGGCCGGAGTGGCCGTT	7	+	189	498
ENSDARG00000010717	ENSDART00000102000	21	3	3	CACAGCGGCCGGAGTGGCCGTTGGT	7	+	192	498
ENSDARG00000010717	ENSDART00000102000	21	3	3	AGCTCCTCCTCCGATGGCAGTGGCC	7	+	117	498
ENSDARG00000010977	ENSDART00000004740	21	4	4	GCCAAAGTCATTGTCGTTGGTGAT	6	+	169	774
ENSDARG00000010977	ENSDART00000004740	21	4	4	GTAGCCAAAGTCATTGTCGTTGGT	6	+	166	774
ENSDARG00000010977	ENSDART00000004740	21	5	5	CAAGGCAACTATTGGAGTGGATTTT	7	+	258	774
ENSDARG00000010977	ENSDART00000004740	21	5	5	GTACAAGGCAACTATTGGAGTGGAT	7	+	255	774
ENSDARG00000010977	ENSDART00000004740	21	5	5	GTACCCTTCAGTTTGCAGCTGTG	5	+	310	774
ENSDARG00000010977	ENSDART00000004740	21	7	7	GTTCCAGCCATCATCGTTGTGTTT	6	+	388	774
ENSDARG00000010977	ENSDART00000004740	21	9	9	GTTGGCCCAAATGGAGCAGGAGGC	6	+	540	774
ENSDARG00000010977	ENSDART00000004740	21	10	10	GAACAATTCTAGACGAGCCGGTGAT	7	+	696	774
ENSDARG00000010977	ENSDART00000004740	21	11	11	GAAATCTCCAATAATTGTGACAAC	6	+	727	774
ENSDARG00000011317	ENSDART00000013641	21	3	3	TTCAAATGCGTAAATGATGTTGTA	6	-	52	1236
ENSDARG00000011317	ENSDART00000013641	21	4	4	GCCAAATTAATGATGAAGTAGTT	5	-	262	1236
ENSDARG00000011317	ENSDART00000013641	21	4	4	GAACACCCAGTAGTTGAGGATTTC	6	-	337	1236
ENSDARG00000011317	ENSDART00000013641	21	4	4	GAAAACTTAAGTAATTTGACTGT	5	-	847	1236
ENSDARG00000011317	ENSDART00000013641	21	4	4	CACCGCTAACGGGATGTAGAAGGA	6	-	652	1236
ENSDARG00000011317	ENSDART00000013641	21	4	4	CACAACAACACCAAGCGTTTTAG	5	-	887	1236
ENSDARG00000011317	ENSDART00000013641	21	4	4	ATCGCCAAATTAATGATGAAGTA	5	-	265	1236
ENSDARG00000011317	ENSDART00000013641	21	4	4	AACAACACCAAGCGTTTTAGCAGCT	7	-	882	1236
ENSDARG00000011317	ENSDART00000013641	21	4	4	AACGGCTCCTCTGTGATGAGGCA	5	-	604	1236
ENSDARG00000011317	ENSDART00000013641	21	4	4	ACACCAAGCGTTTTAGCAGCTTTC	6	-	879	1236
ENSDARG00000011317	ENSDART00000013641	21	4	4	ACAGACAGAATAACGAGGATGTT	5	-	208	1236
ENSDARG00000011317	ENSDART00000013641	21	4	4	AGCTCCTTAAGTGGCCTTTGCTGCA	7	-	817	1236
ENSDARG00000011317	ENSDART00000013641	21	5	5	GCAGGCTGCCATTCATGCAGATGGA	7	-	1189	1236
ENSDARG00000011317	ENSDART00000013641	21	5	5	TACGCCCTCCAGCCCTGCTGCTTCT	7	-	1118	1236
ENSDARG00000011371	ENSDART00000024248	21	5	5	GACACCTCCTCCATGGAGTCTGT	5	+	292	945
ENSDARG00000011371	ENSDART00000024248	21	6	6	TGCTCACCAGTTTGCTTTTAGGTC	6	+	458	945
ENSDARG00000011371	ENSDART00000024248	21	7	7	ATCCGCCCCGGCTCGCATTGTAA	5	+	492	945
ENSDARG00000011371	ENSDART00000024248	21	7	7	AAATCCGCCCCGGCTCGCATTGTAA	7	+	490	945
ENSDARG00000011371	ENSDART00000024248	21	8	8	CTCTTCAACTTGATCGGCTTTTTC	6	+	745	945
ENSDARG00000011371	ENSDART00000024248	21	8	8	CTCTTCAACTTGATCGGCTTTTTCT	7	+	745	945
ENSDARG00000011371	ENSDART00000024248	21	9	9	CACCTCAGACCGCAGAGGAGGGA	5	+	770	945
ENSDARG00000011371	ENSDART00000024248	21	9	9	ACCTCAGACCGCAGAGGAGGGAGCG	7	+	771	945
ENSDARG00000011371	ENSDART00000102442	21	2	2	GACACCTCCTCCATGGAGTCTGT	5	+	205	867
ENSDARG00000011371	ENSDART00000102442	21	3	3	TGCTCACCAGTTTGCTTTTAGGTC	6	+	371	867
ENSDARG00000011371	ENSDART00000102442	21	4	4	ATCCGCCCCGGCTCGCATTGTAA	5	+	405	867
ENSDARG00000011371	ENSDART00000102442	21	4	4	AAATCCGCCCCGGCTCGCATTGTAA	7	+	403	867
ENSDARG00000011371	ENSDART00000102442	21	5	5	CTCTTCAACTTGATCGGCTTTTTC	6	+	658	867
ENSDARG00000011371	ENSDART00000102442	21	5	5	CTCTTCAACTTGATCGGCTTTTTCT	7	+	658	867
ENSDARG00000011371	ENSDART00000102442	21	6	6	CACCTCAGACCGCAGAGGAGGGA	5	+	683	867
ENSDARG00000011371	ENSDART00000102442	21	6	6	ACCTCAGACCGCAGAGGAGGGAGCG	7	+	684	867
ENSDARG00000011396	ENSDART00000092070	21	4	4	GCCCTCCACGACCCTTGCTGCTTTC	7	-	394	3432
ENSDARG00000011396	ENSDART00000092070	21	6	6	CTCACCCCATGCCCTGTGCTGTA	5	-	582	3432
ENSDARG00000011396	ENSDART00000092070	21	6	6	ACCCCATGCCCTGTGCTGTAAAC	5	-	579	3432
ENSDARG00000011396	ENSDART00000092070	21	6	6	TTCTCACCCCATGCCCTGTGCTGTA	7	-	582	3432
ENSDARG00000011396	ENSDART00000092070	21	7	7	CACATCAGCATGTGAGTTTGATGTC	7	-	636	3432
ENSDARG00000011396	ENSDART00000092070	21	7	7	CACATCAGCATGTGAGTTTGATGT	6	-	637	3432
ENSDARG00000011396	ENSDART00000092070	21	7	7	TCCCACACATCAGCATGTGAGTTT	6	-	642	3432
ENSDARG00000011396	ENSDART00000092070	21	7	7	CTCCCACACATCAGCATGTGAGTTT	7	-	642	3432
ENSDARG00000011396	ENSDART00000092070	21	11	11	CCCCCCTACAGGGGTGCAGTTGGT	6	-	1186	3432
ENSDARG00000011396	ENSDART00000092070	21	11	11	CCCTTCAGCTGTTCCAGTATTTGCT	7	-	1118	3432
ENSDARG00000011396	ENSDART00000092070	21	12	12	TGCTGCCGCTGGGCGAGTTGGCT	5	-	1342	3432
ENSDARG00000011396	ENSDART00000092070	21	12	12	TGCCGCTGCTGTGTGCTGCTGCC	5	-	1531	3432
ENSDARG00000011396	ENSDART00000092070	21	12	12	TGCTGCTGCCCTGAGAGTCGCCTGT	7	-	1516	3432
ENSDARG00000011396	ENSDART00000092070	21	12	12	AGAGTCGCCTGTCTGTGAGGGGGCC	7	-	1503	3432
ENSDARG00000011396	ENSDART00000092070	21	12	12	AGCACCAAAGATGGCTCTGGCTGC	6	-	1317	3432
ENSDARG00000011396	ENSDART00000092070	21	12	12	ATCTGCCGCTGCTGTGTGCTGCT	5	-	1534	3432
ENSDARG00000011396	ENSDART00000092070	21	13	13	AAAGGCTGCTTTGTGACTGAGAA	5	-	1749	3432
ENSDARG00000011396	ENSDART00000092070	21	14	14	TTCCCCGCCGATGATGCAGCGGAC	6	-	1890	3432
ENSDARG00000011396	ENSDART00000092070	21	14	14	GTTCCCCGCCGATGATGCAGCGGAC	7	-	1890	3432
ENSDARG00000011396	ENSDART00000092070	21	16	16	GGCAAAGCAGAGCTGTGTGGTGTAA	7	-	2144	3432
ENSDARG00000011396	ENSDART00000092070	21	16	16	GGCAGCAGCGAGGATGGGGCAGAT	6	-	2112	3432
ENSDARG00000011396	ENSDART00000092070	21	16	16	GGCAAAGCAGAGCTGTGTGGTGT	5	-	2146	3432
ENSDARG00000011396	ENSDART00000092070	21	16	16	GGCAAAGCAGAGCTGTGTGGTGTA	6	-	2145	3432
ENSDARG00000011396	ENSDART00000092070	21	16	16	CAAAGCAGAGCTGTGTGGTGTAA	5	-	2144	3432
ENSDARG00000011396	ENSDART00000092070	21	18	18	GAAAACGCCATGGACGAGGGGGCG	6	-	2259	3432
ENSDARG00000011396	ENSDART00000092070	21	18	18	TCCCACCGCTCACTGAGTTGTTC	5	-	2319	3432
ENSDARG00000011396	ENSDART00000092070	21	18	18	GTTCCCACCGCTCACTGAGTTGTTC	7	-	2319	3432
ENSDARG00000011396	ENSDART00000092070	21	22	22	ACAGGCTGCTAGAGGGCGCTGGT	5	-	2763	3432
ENSDARG00000011396	ENSDART00000092070	21	22	22	GTCCCATGCCATGCTGTTTGGCC	5	-	3003	3432
ENSDARG00000011396	ENSDART00000092070	21	25	25	GTCTTCTGCTGCATGGTGCTGGA	5	-	3373	3432
ENSDARG00000011396	ENSDART00000092073	21	4	4	GCCCTCCACGACCCTTGCTGCTTTC	7	-	391	3504
ENSDARG00000011396	ENSDART00000092073	21	6	6	TTCTCACCCCATGCCCTGTGCTGTA	7	-	579	3504
ENSDARG00000011396	ENSDART00000092073	21	6	6	CTCACCCCATGCCCTGTGCTGTA	5	-	579	3504
ENSDARG00000011396	ENSDART00000092073	21	6	6	ACCCCATGCCCTGTGCTGTAAAC	5	-	576	3504
ENSDARG00000011396	ENSDART00000092073	21	7	7	CTCCCACACATCAGCATGTGAGTTT	7	-	639	3504
ENSDARG00000011396	ENSDART00000092073	21	7	7	TCCCACACATCAGCATGTGAGTTT	6	-	639	3504
ENSDARG00000011396	ENSDART00000092073	21	7	7	CACATCAGCATGTGAGTTTGATGTC	7	-	633	3504
ENSDARG00000011396	ENSDART00000092073	21	7	7	CACATCAGCATGTGAGTTTGATGT	6	-	634	3504
ENSDARG00000011396	ENSDART00000092073	21	11	11	CCCCCCTACAGGGGTGCAGTTGGT	6	-	1135	3504
ENSDARG00000011396	ENSDART00000092073	21	11	11	CCCTTCAGCTGTTCCAGTATTTGCT	7	-	1067	3504
ENSDARG00000011396	ENSDART00000092073	21	12	12	TGCTGCTGCCCTGAGAGTCGCCTGT	7	-	1465	3504
ENSDARG00000011396	ENSDART00000092073	21	12	12	TGCCGCTGCTGTGTGCTGCTGCC	5	-	1480	3504
ENSDARG00000011396	ENSDART00000092073	21	12	12	AGAGTCGCCTGTCTGTGAGGGGGCC	7	-	1452	3504
ENSDARG00000011396	ENSDART00000092073	21	12	12	TGCTGCCGCTGGGCGAGTTGGCT	5	-	1291	3504
ENSDARG00000011396	ENSDART00000092073	21	12	12	AGCACCAAAGATGGCTCTGGCTGC	6	-	1266	3504
ENSDARG00000011396	ENSDART00000092073	21	12	12	ATCTGCCGCTGCTGTGTGCTGCT	5	-	1483	3504
ENSDARG00000011396	ENSDART00000092073	21	13	13	AAAGGCTGCTTTGTGACTGAGAA	5	-	1698	3504
ENSDARG00000011396	ENSDART00000092073	21	14	14	GTTCCCCGCCGATGATGCAGCGGAC	7	-	1893	3504
ENSDARG00000011396	ENSDART00000092073	21	14	14	TTCCCCGCCGATGATGCAGCGGAC	6	-	1893	3504
ENSDARG00000011396	ENSDART00000092073	21	16	16	GGCAAAGCAGAGCTGTGTGGTGTAA	7	-	2132	3504
ENSDARG00000011396	ENSDART00000092073	21	16	16	GGCAAAGCAGAGCTGTGTGGTGTA	6	-	2133	3504
ENSDARG00000011396	ENSDART00000092073	21	16	16	CAAAGCAGAGCTGTGTGGTGTAA	5	-	2132	3504
ENSDARG00000011396	ENSDART00000092073	21	16	16	GGCAAAGCAGAGCTGTGTGGTGT	5	-	2134	3504
ENSDARG00000011396	ENSDART00000092073	21	16	16	GGCAGCAGCGAGGATGGGGCAGAT	6	-	2100	3504
ENSDARG00000011396	ENSDART00000092073	21	18	18	GTTCCCACCGCTCACTGAGTTGTTC	7	-	2352	3504
ENSDARG00000011396	ENSDART00000092073	21	18	18	TCCCACCGCTCACTGAGTTGTTC	5	-	2352	3504
ENSDARG00000011396	ENSDART00000092073	21	18	18	GAAAACGCCATGGACGAGGGGGCG	6	-	2292	3504
ENSDARG00000011396	ENSDART00000092073	21	22	22	ACAGGCTGCTAGAGGGCGCTGGT	5	-	2730	3504
ENSDARG00000011396	ENSDART00000092073	21	22	22	GTCCCATGCCATGCTGTTTGGCC	5	-	2970	3504
ENSDARG00000011396	ENSDART00000092073	21	26	26	GTCTTCTGCTGCATGGTGCTGGA	5	-	3445	3504
ENSDARG00000011459	ENSDART00000020048	21	1	1	GTCTCAAACAGAGGGGTGTTGCC	5	+	1	2274
ENSDARG00000011459	ENSDART00000020048	21	2	2	GACCTCCACTTTTGGCTGGGTAA	5	+	271	2274
ENSDARG00000011459	ENSDART00000020048	21	2	2	CTACCAAGCAAACCTCTGGCAAC	5	+	239	2274
ENSDARG00000011459	ENSDART00000020048	21	2	2	CCCGGCCTCCAGGTGTGGAGAATTG	7	+	136	2274
ENSDARG00000011459	ENSDART00000020048	21	4	4	CTACAAGTCAAAGGTCGGCGAGTTG	7	+	508	2274
ENSDARG00000011459	ENSDART00000020048	21	4	4	GACTGCTTCATTCTGGACTTGGGC	6	+	580	2274
ENSDARG00000011459	ENSDART00000020048	21	5	5	GAAATCTACCAGTGGTGTGGTTC	5	+	607	2274
ENSDARG00000011459	ENSDART00000020048	21	6	6	AAACCAGACTTGCCTGAAGGAGCA	6	+	769	2274
ENSDARG00000011459	ENSDART00000020048	21	6	6	AAAACCAGACTTGCCTGAAGGAGCA	7	+	768	2274
ENSDARG00000011459	ENSDART00000020048	21	8	8	GGCCGCCCAACATGGAATGATAG	5	+	1239	2274
ENSDARG00000011459	ENSDART00000020048	21	8	8	AAAGGCCGCCATGAAGGCAGCAGAT	7	+	1005	2274
ENSDARG00000011459	ENSDART00000020048	21	8	8	TTCTTCAAAAACTGGCGTGATGT	5	+	1114	2274
ENSDARG00000011459	ENSDART00000020048	21	8	8	TTCAAAAACTGGCGTGATGTGGAC	6	+	1117	2274
ENSDARG00000011459	ENSDART00000020048	21	12	12	TCCTTCAGATTGATGCTGTTTCT	5	+	1673	2274
ENSDARG00000011459	ENSDART00000020048	21	12	12	AGCTGCCTCTTTCATATGGGTTGGT	7	+	1737	2274
ENSDARG00000011459	ENSDART00000020048	21	16	16	GCCGCCCACCTTTACCGGCTGGTTC	7	+	2193	2274
ENSDARG00000011459	ENSDART00000044078	21	1	1	GACCTCCACTTTTGGCTGGGTAA	5	+	184	2184
ENSDARG00000011459	ENSDART00000044078	21	1	1	CTACCAAGCAAACCTCTGGCAAC	5	+	152	2184
ENSDARG00000011459	ENSDART00000044078	21	1	1	CCCGGCCTCCAGGTGTGGAGAATTG	7	+	49	2184
ENSDARG00000011459	ENSDART00000044078	21	3	3	CTACAAGTCAAAGGTCGGCGAGTTG	7	+	421	2184
ENSDARG00000011459	ENSDART00000044078	21	3	3	GACTGCTTCATTCTGGACTTGGGC	6	+	493	2184
ENSDARG00000011459	ENSDART00000044078	21	4	4	GAAATCTACCAGTGGTGTGGTTC	5	+	520	2184
ENSDARG00000011459	ENSDART00000044078	21	5	5	AAAACCAGACTTGCCTGAAGGAGCA	7	+	681	2184
ENSDARG00000011459	ENSDART00000044078	21	5	5	AAACCAGACTTGCCTGAAGGAGCA	6	+	682	2184
ENSDARG00000011459	ENSDART00000044078	21	7	7	TTCTTCAAAAACTGGCGTGATGT	5	+	1027	2184
ENSDARG00000011459	ENSDART00000044078	21	7	7	TTCAAAAACTGGCGTGATGTGGAC	6	+	1030	2184
ENSDARG00000011459	ENSDART00000044078	21	7	7	AAAGGCCGCCATGAAGGCAGCAGAT	7	+	918	2184
ENSDARG00000011459	ENSDART00000044078	21	8	8	GGCCGCCCAACATGGAATGATAG	5	+	1150	2184
ENSDARG00000011459	ENSDART00000044078	21	12	12	TCCTTCAGATTGATGCTGTTTCT	5	+	1583	2184
ENSDARG00000011459	ENSDART00000044078	21	12	12	AGCTGCCTCTTTCATATGGGTTGGT	7	+	1647	2184
ENSDARG00000011459	ENSDART00000044078	21	16	16	GCCGCCCACCTTTACCGGCTGGTTC	7	+	2103	2184
ENSDARG00000011594	ENSDART00000011318	21	4	3	ATCAACAGAAACCGAATGGGACGTG	7	+	301	1008
ENSDARG00000011594	ENSDART00000011318	21	7	6	TACAGCATCCGCGGGCAGCTTAG	5	+	787	1008
ENSDARG00000011594	ENSDART00000011318	21	7	6	AGCATCCGCGGGCAGCTTAGCTGGC	7	+	790	1008
ENSDARG00000011594	ENSDART00000011318	21	10	9	TGCCAACACGGCCCCTGCATGGTAA	7	+	996	1008
ENSDARG00000011594	ENSDART00000062190	21	1	1	GTTCGCAAAGATGGCGTTGAGTAA	6	+	9	1170
ENSDARG00000011594	ENSDART00000062190	21	4	4	ATCAACAGAAACCGAATGGGACGTG	7	+	433	1170
ENSDARG00000011594	ENSDART00000062190	21	7	7	AGCATCCGCGGGCAGCTTAGCTGGC	7	+	964	1170
ENSDARG00000011594	ENSDART00000062190	21	7	7	TACAGCATCCGCGGGCAGCTTAG	5	+	961	1170
ENSDARG00000011594	ENSDART00000062190	21	9	9	TGCCAACACGGCCCCTGCATGGTAA	7	+	1158	1170
ENSDARG00000011594	ENSDART00000102001	21	3	3	TACAGCATCCGCGGGCAGCTTAG	5	+	445	666
ENSDARG00000011594	ENSDART00000102001	21	3	3	AGCATCCGCGGGCAGCTTAGCTGGC	7	+	448	666
ENSDARG00000011594	ENSDART00000102001	21	6	6	TGCCAACACGGCCCCTGCATGGTAA	7	+	654	666
ENSDARG00000011671	ENSDART00000022624	21	1	1	TTCTCCTGCATGTCTGTGATGAG	5	-	199	2520
ENSDARG00000011671	ENSDART00000022624	21	1	1	GGCCACAGCACCAGGTTTGAGCT	5	-	89	2520
ENSDARG00000011671	ENSDART00000022624	21	1	1	TTCTCCACATCTTCTTTTTTGAC	5	-	19	2520
ENSDARG00000011671	ENSDART00000022624	21	1	1	CTCCACATCTTCTTTTTTGACGCT	6	-	16	2520
ENSDARG00000011671	ENSDART00000022624	21	1	1	ATCACCTTCTCCATGTTGACGTT	5	-	220	2520
ENSDARG00000011671	ENSDART00000022624	21	2	2	CTCATCAACGAATGTGCTGAAGTG	6	-	490	2520
ENSDARG00000011671	ENSDART00000022624	21	3	3	TTACGCGTCTCACAGTTGTGAAGGT	7	-	695	2520
ENSDARG00000011671	ENSDART00000022624	21	4	4	CTCTTCAAACACCTTGTTAGCCGAC	7	-	738	2520
ENSDARG00000011671	ENSDART00000022624	21	7	7	CAAAGCCCAATGATCTGCAGTTGGA	7	-	1011	2520
ENSDARG00000011671	ENSDART00000022624	21	7	7	AGCCAAAGCCCAATGATCTGCAGTT	7	-	1014	2520
ENSDARG00000011671	ENSDART00000022624	21	7	7	GCCAAAGCCCAATGATCTGCAGTT	6	-	1014	2520
ENSDARG00000011671	ENSDART00000022624	21	9	9	CTATCATCCAGAGCCTCTGTCTAC	6	-	1119	2520
ENSDARG00000011671	ENSDART00000022624	21	12	12	TGCCACACATAACAAGCTGGAGTT	6	-	1553	2520
ENSDARG00000011671	ENSDART00000022624	21	15	15	GCCAAATTCCAAGTGATGCCTTT	5	-	1892	2520
ENSDARG00000011671	ENSDART00000022624	21	15	15	CTCTTCGCCTAACAGGAATTTGCC	6	-	1912	2520
ENSDARG00000011671	ENSDART00000022624	21	17	17	ATCGTCCTCTTTCTTTTTAGGCA	5	-	2035	2520
ENSDARG00000011671	ENSDART00000022624	21	18	18	CTCTGCACCTCCCATGGCTTTGTG	6	-	2190	2520
ENSDARG00000011671	ENSDART00000022624	21	19	19	TTCAGCTGCTACAGAGAGGGCAAC	6	-	2218	2520
ENSDARG00000011671	ENSDART00000022624	21	20	20	AGCTTCGGCAGCTCTGCAGCTTTG	6	-	2310	2520
ENSDARG00000011671	ENSDART00000022624	21	20	20	TTCGGCAGCTCTGCAGCTTTGTTT	6	-	2307	2520
ENSDARG00000011671	ENSDART00000022624	21	21	21	GTTCAAACCGTTTTTGGCAGCTGCT	7	-	2514	2520
ENSDARG00000011671	ENSDART00000022624	21	21	21	GGCAGCTGCTTCCTGTCTGGCTTT	6	-	2500	2520
ENSDARG00000011671	ENSDART00000022624	21	21	21	CAATGCATCCGATTGTTTAGAATAC	7	-	2420	2520
ENSDARG00000011671	ENSDART00000022624	21	21	21	AGCTGCTTCCTGTCTGGCTTTGAC	6	-	2497	2520
ENSDARG00000011671	ENSDART00000022624	21	21	21	ACCATCAAACATTGGCTTGATTT	5	-	2399	2520
ENSDARG00000011926	ENSDART00000031658	21	1	1	GCATCACTCGAGTTCTGGGTGAGTG	7	+	68	870
ENSDARG00000011926	ENSDART00000031658	21	2	2	CCCTGCAGAAAAGAGATGCCTTC	5	+	129	870
ENSDARG00000011926	ENSDART00000031658	21	2	2	AGAATCTCCCTGGTGTGCTGGATGT	7	+	86	870
ENSDARG00000011926	ENSDART00000031658	21	3	3	AAAAACAACTGCGCTTTGCCGGA	5	+	166	870
ENSDARG00000011926	ENSDART00000031658	21	6	6	GGCCCAGCAGTGTGAGGTGTGGTT	6	+	504	870
ENSDARG00000011926	ENSDART00000031658	21	6	6	GGCCCAGCAGTGTGAGGTGTGGTTC	7	+	504	870
ENSDARG00000011926	ENSDART00000031658	21	7	7	CACCCACTCCAAAAAAGAAGCAGCC	7	+	779	870
ENSDARG00000011926	ENSDART00000031658	21	7	7	ACCCACTCCAAAAAAGAAGCAGCC	6	+	780	870
ENSDARG00000012126	ENSDART00000044504	21	2	1	AGACGCAGCAGGAAGAGCAGACGCA	7	-	69	1653
ENSDARG00000012126	ENSDART00000044504	21	2	1	TGCTGCATCCTGTAGGCGTTGAAC	6	-	102	1653
ENSDARG00000012126	ENSDART00000044504	21	2	1	TGCTGCATCCTGTAGGCGTTGAA	5	-	103	1653
ENSDARG00000012126	ENSDART00000044504	21	3	2	TGCTGCTGCGTTCTGTTTTTTGGC	6	-	265	1653
ENSDARG00000012126	ENSDART00000044504	21	3	2	TGCTGCTGCGTTCTGTTTTTTGGCC	7	-	264	1653
ENSDARG00000012126	ENSDART00000044504	21	3	2	AACTGCTGCTGCGTTCTGTTTTT	5	-	269	1653
ENSDARG00000012126	ENSDART00000044504	21	4	3	CTCTCACCAGCACAGAAGCAGAC	5	-	465	1653
ENSDARG00000012126	ENSDART00000044504	21	4	3	CTCACCAGCACAGAAGCAGACTTG	6	-	462	1653
ENSDARG00000012126	ENSDART00000044504	21	4	3	ACCAGCACAGAAGCAGACTTGGAT	6	-	459	1653
ENSDARG00000012126	ENSDART00000044504	21	5	4	CACCTCTAAAGTAATGATGCTGGT	6	-	565	1653
ENSDARG00000012126	ENSDART00000044504	21	7	6	AGCGACACCGCTGCCATTAGAGTCT	7	-	681	1653
ENSDARG00000012126	ENSDART00000044504	21	8	7	TCCCACCACCAGTCAAGGAGAATAA	7	-	778	1653
ENSDARG00000012126	ENSDART00000044504	21	8	7	CCCACCACCAGTCAAGGAGAATAA	6	-	778	1653
ENSDARG00000012126	ENSDART00000044504	21	12	11	AAAACCTGCATGTCCTTAGCAGAG	6	-	1266	1653
ENSDARG00000012153	ENSDART00000018279	21	1	1	AAACAATTCACAGGGCTTTTTTT	5	+	14	1011
ENSDARG00000012153	ENSDART00000018279	21	2	2	TGCCAAAGCGCATCGCTGAAGCT	5	+	332	1011
ENSDARG00000012153	ENSDART00000018279	21	5	5	AAACCAGACATGGCAGTGCGCAAAC	7	+	718	1011
ENSDARG00000012153	ENSDART00000018279	21	6	6	TCCGTCAGAGAACAAGAAGGTGGT	6	+	927	1011
ENSDARG00000012153	ENSDART00000018279	21	6	6	GACATCAGCGGTTCAGGAAGTGGAA	7	+	826	1011
ENSDARG00000012399	ENSDART00000016819	21	1	1	GGCATCTGCATACAATGTCGGCGTC	7	-	184	1386
ENSDARG00000012399	ENSDART00000016819	21	1	1	GAATCCAGACTGTCTCTGGAGCG	5	-	61	1386
ENSDARG00000012399	ENSDART00000016819	21	1	1	GAAACCCACCTGGCATCTGCATAC	6	-	196	1386
ENSDARG00000012399	ENSDART00000016819	21	2	2	GAACTCCGCTGGGCAGCAGGTGGA	6	-	263	1386
ENSDARG00000012399	ENSDART00000016819	21	2	2	TACCAATAAAGGAAGTGGCCTTT	5	-	294	1386
ENSDARG00000012399	ENSDART00000016819	21	5	5	GCCATCAACAGCCTGGTGGAAGTT	6	-	439	1386
ENSDARG00000012399	ENSDART00000016819	21	5	5	ATCAACAGCCTGGTGGAAGTTGAA	6	-	436	1386
ENSDARG00000012399	ENSDART00000016819	21	6	6	TTCAAAGACAGAGAAGTCGGAGAC	6	-	580	1386
ENSDARG00000012399	ENSDART00000016819	21	6	6	GTCCAATACCCTTCTTAGTTGTG	5	-	507	1386
ENSDARG00000012399	ENSDART00000016819	21	6	6	TTCTTCAAAGACAGAGAAGTCGGA	6	-	583	1386
ENSDARG00000012399	ENSDART00000016819	21	8	8	TCCACCAGAATCTTCTTGCTTGGTC	7	-	758	1386
ENSDARG00000012399	ENSDART00000016819	21	9	9	GCCTCCAACAGTGCAGTTTGATGAG	7	-	837	1386
ENSDARG00000012399	ENSDART00000016819	21	9	9	GACTCCAACCCTGGTGGTGTAGGCC	7	-	921	1386
ENSDARG00000012399	ENSDART00000016819	21	9	9	GACTCCAACCCTGGTGGTGTAGGC	6	-	922	1386
ENSDARG00000012399	ENSDART00000016819	21	9	9	CCCGACTCCAACCCTGGTGGTGTAG	7	-	924	1386
ENSDARG00000012399	ENSDART00000016819	21	9	9	CCCGACTCCAACCCTGGTGGTGTA	6	-	925	1386
ENSDARG00000012399	ENSDART00000016819	21	10	10	GCCACCCACAGCGCCGCCGCCTGC	6	-	1025	1386
ENSDARG00000012399	ENSDART00000016819	21	10	10	TCCAGCCACCCACAGCGCCGCCGCC	7	-	1028	1386
ENSDARG00000012399	ENSDART00000016819	21	10	10	AGCCACCCACAGCGCCGCCGCCTGC	7	-	1025	1386
ENSDARG00000012399	ENSDART00000016819	21	12	12	GTAGGCAGCTCATCGAAGCTGCG	5	-	1273	1386
ENSDARG00000012593	ENSDART00000013851	21	1	1	ACATCAGGCCCTTTCGATGACTTC	6	-	90	3027
ENSDARG00000012593	ENSDART00000013851	21	2	2	ACCGTCGCCAAAATGGAGAAGTC	5	-	190	3027
ENSDARG00000012593	ENSDART00000013851	21	2	2	GTAGTCCTCTGGGCCGGGTTTGCC	6	-	328	3027
ENSDARG00000012593	ENSDART00000013851	21	2	2	TTCCAAACCCAGCTGCTGGATGC	5	-	266	3027
ENSDARG00000012593	ENSDART00000013851	21	3	3	AAAATCAGAGTGATGCTCTGTTTGT	7	-	413	3027
ENSDARG00000012593	ENSDART00000013851	21	3	3	GAAGACCACAATGCCTTTGGTGTC	6	-	493	3027
ENSDARG00000012593	ENSDART00000013851	21	4	4	AGAAACCTCACAGTCTGGGCTGTA	6	-	613	3027
ENSDARG00000012593	ENSDART00000027425	21	1	1	ACATCAGGCCCTTTCGATGACTTC	6	-	90	4539
ENSDARG00000012593	ENSDART00000027425	21	2	2	TTCCAAACCCAGCTGCTGGATGC	5	-	266	4539
ENSDARG00000012593	ENSDART00000027425	21	2	2	GTAGTCCTCTGGGCCGGGTTTGCC	6	-	328	4539
ENSDARG00000012593	ENSDART00000027425	21	2	2	ACCGTCGCCAAAATGGAGAAGTC	5	-	190	4539
ENSDARG00000012593	ENSDART00000027425	21	3	3	GAAGACCACAATGCCTTTGGTGTC	6	-	493	4539
ENSDARG00000012593	ENSDART00000027425	21	3	3	AAAATCAGAGTGATGCTCTGTTTGT	7	-	413	4539
ENSDARG00000012593	ENSDART00000027425	21	4	4	AGAAACCTCACAGTCTGGGCTGTA	6	-	613	4539
ENSDARG00000012593	ENSDART00000027425	21	11	11	GTCCTCACCGGTATTGGCCGTGTTG	7	-	1185	4539
ENSDARG00000012593	ENSDART00000027425	21	35	35	GGCAAACCAGATCTGCCTTTGGG	5	-	2536	4539
ENSDARG00000012723	ENSDART00000009234	21	2	1	CCCAACAAATACTTTGGTGGAATTG	7	-	249	1413
ENSDARG00000012723	ENSDART00000009234	21	2	1	GTTCCCAACAAATACTTTGGTGGA	6	-	253	1413
ENSDARG00000012723	ENSDART00000009234	21	2	1	TGCCCCTTCTCCCTGCAGATGGA	5	-	143	1413
ENSDARG00000012723	ENSDART00000009234	21	2	1	TTCCCAACAAATACTTTGGTGGA	5	-	253	1413
ENSDARG00000012723	ENSDART00000009234	21	2	1	GACAAAGGCAAACTGCCTGAGTA	5	-	122	1413
ENSDARG00000012723	ENSDART00000009234	21	3	2	GGCAGCTTCAAAGAGGGTGTGAGGG	7	-	894	1413
ENSDARG00000012723	ENSDART00000009234	21	3	2	GGCAGCGGCAGCAGCTGCTGCTGCT	7	-	606	1413
ENSDARG00000012723	ENSDART00000009234	21	3	2	GCCTTCAGCAGTCTGACTGGTTG	5	-	818	1413
ENSDARG00000012723	ENSDART00000009234	21	3	2	CTCTGCTTCAGTCGGGTAGCCTTC	6	-	835	1413
ENSDARG00000012723	ENSDART00000009234	21	3	2	AACAGCAGCTTGACTCTGGTGGT	5	-	581	1413
ENSDARG00000012723	ENSDART00000009234	21	3	2	ACACTCTGCTGCACCTGAAGGGGAA	7	-	635	1413
ENSDARG00000012723	ENSDART00000009234	21	3	2	AGCTTCAAAGAGGGTGTGAGGGT	5	-	893	1413
ENSDARG00000012723	ENSDART00000009234	21	3	2	CCCGGCAGCGGCAGCAGCTGCTGCT	7	-	609	1413
ENSDARG00000012723	ENSDART00000009234	21	3	2	CTCTGCTGCACCTGAAGGGGAAGCC	7	-	632	1413
ENSDARG00000012723	ENSDART00000009234	21	4	3	GGCTCATACACTCTTGGTGGAATGC	7	-	1322	1413
ENSDARG00000012723	ENSDART00000100723	21	1	1	TTCCCAACAAATACTTTGGTGGA	5	-	238	699
ENSDARG00000012723	ENSDART00000100723	21	1	1	TGCCCCTTCTCCCTGCAGATGGA	5	-	128	699
ENSDARG00000012723	ENSDART00000100723	21	1	1	GTTCCCAACAAATACTTTGGTGGA	6	-	238	699
ENSDARG00000012723	ENSDART00000100723	21	1	1	GACAAAGGCAAACTGCCTGAGTA	5	-	107	699
ENSDARG00000012723	ENSDART00000100723	21	1	1	CCCAACAAATACTTTGGTGGAATTG	7	-	234	699
ENSDARG00000012723	ENSDART00000100723	21	5	5	GGCTCATACACTCTTGGTGGAATGC	7	-	677	699
ENSDARG00000012724	ENSDART00000022905	21	3	3	TCCGGCAGCTGGATGTGTGTATAG	6	-	327	1845
ENSDARG00000012724	ENSDART00000022905	21	3	3	TGCGACACCAGAGAGGCCGGCGGA	6	-	249	1845
ENSDARG00000012724	ENSDART00000022905	21	3	3	GTACCCGTCCGGCAGCTGGATGT	5	-	335	1845
ENSDARG00000012724	ENSDART00000022905	21	3	3	GACACCAGAGAGGCCGGCGGAGAC	6	-	246	1845
ENSDARG00000012724	ENSDART00000022905	21	3	3	TGCAGCAGCTCCGTGACGCCGCT	5	-	391	1845
ENSDARG00000012724	ENSDART00000022905	21	3	3	ATCTGCGACACCAGAGAGGCCGGC	6	-	252	1845
ENSDARG00000012724	ENSDART00000022905	21	3	3	ACACACTCCCTCACTGCGGCCGAA	6	-	220	1845
ENSDARG00000012724	ENSDART00000022905	21	3	3	AGCAGCTCCGTGACGCCGCTGAG	5	-	388	1845
ENSDARG00000012724	ENSDART00000022905	21	3	3	CACTCCCTCACTGCGGCCGAAGTG	6	-	217	1845
ENSDARG00000012724	ENSDART00000022905	21	7	7	CACCTCAGATTAACGATGTGGTC	5	-	745	1845
ENSDARG00000012724	ENSDART00000022905	21	9	9	AGCACCTTCTGGTTGATGATGGT	5	-	862	1845
ENSDARG00000012724	ENSDART00000022905	21	12	12	TCCGTCACCCGGCCGCTGTGGCA	5	-	1333	1845
ENSDARG00000012724	ENSDART00000022905	21	12	12	CGCTGCGCACTTTATTGGGGACGCA	7	-	1204	1845
ENSDARG00000012724	ENSDART00000022905	21	12	12	GACCCCAGAGACACCCGCCGCTGCG	7	-	1222	1845
ENSDARG00000012724	ENSDART00000022905	21	12	12	AGCATCTGCAGCTGGTGTTTGTC	5	-	1270	1845
ENSDARG00000012724	ENSDART00000022905	21	12	12	CGCCGCTGCGCACTTTATTGGGG	5	-	1209	1845
ENSDARG00000012724	ENSDART00000022905	21	13	13	GTTGACCTCTGCCGCAGTGTGAGCT	7	-	1472	1845
ENSDARG00000012724	ENSDART00000022905	21	13	13	GCCCACATCATAGTAGTTAGAGGCC	7	-	1365	1845
ENSDARG00000012724	ENSDART00000022905	21	16	16	GACCCAGTCCTGGTAGTGGAGTAA	6	-	1708	1845
ENSDARG00000012724	ENSDART00000022905	21	16	16	GTTGACCCAGTCCTGGTAGTGGAG	6	-	1711	1845
ENSDARG00000012724	ENSDART00000022905	21	16	16	AACCCATCCTGAGTGCTGCTGGA	5	-	1687	1845
ENSDARG00000012724	ENSDART00000022905	21	17	17	GTCTCCAGCAGACTGGTGTTGGC	5	-	1768	1845
ENSDARG00000012724	ENSDART00000022905	21	17	17	GTCTCCAGCAGACTGGTGTTGGCG	6	-	1767	1845
ENSDARG00000012820	ENSDART00000062681	21	2	2	GCATGCGGCTGGATATGCGTTGTTG	7	+	36	1434
ENSDARG00000012820	ENSDART00000062681	21	2	2	GCATGCGGCTGGATATGCGTTGTT	6	+	36	1434
ENSDARG00000012820	ENSDART00000062681	21	3	3	AAATCCGCCCAGGGTGCATTGGAA	6	+	172	1434
ENSDARG00000012820	ENSDART00000062681	21	5	5	AGCGTCTAAAGCTCAGTTGGGTTT	6	+	432	1434
ENSDARG00000012820	ENSDART00000062681	21	5	5	ATCAACACCTTCTCCATGCGCGTGC	7	+	556	1434
ENSDARG00000012820	ENSDART00000062681	21	7	7	TGCTTCTCCAGTCGTGTGGTGTC	5	+	808	1434
ENSDARG00000012820	ENSDART00000062681	21	9	9	TGCCAAAAATAAGGGTCGTATCT	5	+	1095	1434
ENSDARG00000012820	ENSDART00000062681	21	9	9	ACATTCATCGGGCGCGCAGCTGCC	6	+	1075	1434
ENSDARG00000012820	ENSDART00000062681	21	10	10	GTTCCCACAAGTGTGTTTGGTGAT	6	+	1174	1434
ENSDARG00000012820	ENSDART00000062681	21	11	11	GCAGGCTTCTGAGGTGGCTGCTGAA	7	+	1290	1434
ENSDARG00000012820	ENSDART00000062681	21	11	11	TTCCACTGCAGAAGGAGATGAGGAA	7	+	1380	1434
ENSDARG00000012820	ENSDART00000062687	21	2	2	GCATGCGGCTGGATATGCGTTGTTG	7	+	36	1653
ENSDARG00000012820	ENSDART00000062687	21	2	2	GCATGCGGCTGGATATGCGTTGTT	6	+	36	1653
ENSDARG00000012820	ENSDART00000062687	21	3	3	AAATCCGCCCAGGGTGCATTGGAA	6	+	172	1653
ENSDARG00000012820	ENSDART00000062687	21	5	5	AGCGTCTAAAGCTCAGTTGGGTTT	6	+	432	1653
ENSDARG00000012820	ENSDART00000062687	21	5	5	ATCAACACCTTCTCCATGCGCGTGC	7	+	556	1653
ENSDARG00000012820	ENSDART00000062687	21	7	7	TGCTTCTCCAGTCGTGTGGTGTC	5	+	808	1653
ENSDARG00000012820	ENSDART00000062687	21	9	9	TGCCAAAAATAAGGGTCGTATCT	5	+	1095	1653
ENSDARG00000012820	ENSDART00000062687	21	9	9	ACATTCATCGGGCGCGCAGCTGCC	6	+	1075	1653
ENSDARG00000012820	ENSDART00000062687	21	10	10	GTTCCCACAAGTGTGTTTGGTGAT	6	+	1183	1653
ENSDARG00000012820	ENSDART00000062687	21	11	11	TTCCACTGCAGAAGGAGATGAGGAA	7	+	1389	1653
ENSDARG00000012820	ENSDART00000062687	21	11	11	GCAGGCTTCTGAGGTGGCTGCTGAA	7	+	1299	1653
ENSDARG00000012820	ENSDART00000062687	21	12	12	GCAGGCCGCAGAGGAGATGGAGGT	6	+	1467	1653
ENSDARG00000012820	ENSDART00000062687	21	12	12	AGAAAAAGCAGGCCGCAGAGGAG	5	+	1460	1653
ENSDARG00000012820	ENSDART00000102433	21	4	4	TGCTTCTCCAGTCGTGTGGTGTC	5	+	262	903
ENSDARG00000012820	ENSDART00000102433	21	6	6	TGCCAAAAATAAGGGTCGTATCT	5	+	549	903
ENSDARG00000012820	ENSDART00000102433	21	6	6	ACATTCATCGGGCGCGCAGCTGCC	6	+	529	903
ENSDARG00000012820	ENSDART00000102433	21	7	7	GTTCCCACAAGTGTGTTTGGTGAT	6	+	628	903
ENSDARG00000012820	ENSDART00000102433	21	8	8	GCAGGCTTCTGAGGTGGCTGCTGAA	7	+	744	903
ENSDARG00000012820	ENSDART00000102433	21	8	8	TTCCACTGCAGAAGGAGATGAGGAA	7	+	834	903
ENSDARG00000012892	ENSDART00000013814	21	1	1	CCCGGCCACGACAGTCGACGACGAC	7	-	174	966
ENSDARG00000012892	ENSDART00000013814	21	1	1	GGCTCCAGAGCCGGGGCTGAGAG	5	-	317	966
ENSDARG00000012892	ENSDART00000013814	21	3	3	AACATCCTCAAAGTTGGTGAGCA	5	-	632	966
ENSDARG00000012892	ENSDART00000013814	21	3	3	ACCAACATCCTCAAAGTTGGTGAG	6	-	634	966
ENSDARG00000012892	ENSDART00000013814	21	4	4	CGCAACCTCTGGCAGGTAGGTGGC	6	-	733	966
ENSDARG00000012932	ENSDART00000003978	21	2	2	ACAAGCACACGCCGGTATGGTGT	5	-	52	969
ENSDARG00000012932	ENSDART00000003978	21	2	2	TTATTCTTAAACTCTTTGTAGAC	5	-	106	969
ENSDARG00000012932	ENSDART00000003978	21	2	2	TGCATCTTCGTCCAGTAGATTAC	5	-	185	969
ENSDARG00000012932	ENSDART00000003978	21	2	2	GCACACGCCGGTATGGTGTGTAG	5	-	48	969
ENSDARG00000012932	ENSDART00000003978	21	2	2	GCACACGCCGGTATGGTGTGTAGAC	7	-	46	969
ENSDARG00000012932	ENSDART00000003978	21	3	3	GGCCTCCTCTCAGCGGCGCAGTG	5	-	250	969
ENSDARG00000012932	ENSDART00000003978	21	4	4	ATCAAAAACATAATCTGTGCTGAT	6	-	370	969
ENSDARG00000012932	ENSDART00000003978	21	5	5	CACCTCTCCAAACAGAATGGGCA	5	-	515	969
ENSDARG00000012932	ENSDART00000003978	21	6	6	GAAAGCATCTGCTATTGCGCAGGT	6	-	754	969
ENSDARG00000012932	ENSDART00000003978	21	6	6	GTCATCTGCTCTTTGGCAGAGTAA	6	-	717	969
ENSDARG00000012932	ENSDART00000003978	21	7	7	GACTCCACACTTAGGCCGAGGAG	5	-	877	969
ENSDARG00000012932	ENSDART00000003978	21	7	7	AGACTCCACACTTAGGCCGAGGAG	6	-	877	969
ENSDARG00000012932	ENSDART00000100567	21	2	2	GCACACGCCGGTATGGTGTGTAG	5	-	81	1002
ENSDARG00000012932	ENSDART00000100567	21	2	2	TGCATCTTCGTCCAGTAGATTAC	5	-	218	1002
ENSDARG00000012932	ENSDART00000100567	21	2	2	GCACACGCCGGTATGGTGTGTAGAC	7	-	79	1002
ENSDARG00000012932	ENSDART00000100567	21	2	2	TTATTCTTAAACTCTTTGTAGAC	5	-	139	1002
ENSDARG00000012932	ENSDART00000100567	21	2	2	ACAAGCACACGCCGGTATGGTGT	5	-	85	1002
ENSDARG00000012932	ENSDART00000100567	21	3	3	GGCCTCCTCTCAGCGGCGCAGTG	5	-	283	1002
ENSDARG00000012932	ENSDART00000100567	21	4	4	ATCAAAAACATAATCTGTGCTGAT	6	-	403	1002
ENSDARG00000012932	ENSDART00000100567	21	5	5	CACCTCTCCAAACAGAATGGGCA	5	-	548	1002
ENSDARG00000012932	ENSDART00000100567	21	6	6	GAAAGCATCTGCTATTGCGCAGGT	6	-	787	1002
ENSDARG00000012932	ENSDART00000100567	21	6	6	GTCATCTGCTCTTTGGCAGAGTAA	6	-	750	1002
ENSDARG00000012932	ENSDART00000100567	21	7	7	GACTCCACACTTAGGCCGAGGAG	5	-	910	1002
ENSDARG00000012932	ENSDART00000100567	21	7	7	AGACTCCACACTTAGGCCGAGGAG	6	-	910	1002
ENSDARG00000013014	ENSDART00000013359	21	1	1	TCCTCAAGCTGTAAATGATGGGGTT	7	-	868	939
ENSDARG00000013014	ENSDART00000013359	21	1	1	CAAGTCGCCCCGGCTTTAAGCTTCT	7	-	707	939
ENSDARG00000013014	ENSDART00000100123	21	2	2	CAAGTCGCCCCGGCTTTAAGCTTCT	7	-	701	900
ENSDARG00000013014	ENSDART00000100123	21	2	2	TCCTCAAGCTGTAAATGATGGGGTT	7	-	862	900
ENSDARG00000013014	ENSDART00000100125	21	2	2	CAAGTCGCCCCGGCTTTAAGCTTCT	7	-	704	939
ENSDARG00000013014	ENSDART00000100125	21	2	2	TCCTCAAGCTGTAAATGATGGGGTT	7	-	865	939
ENSDARG00000013014	ENSDART00000100129	21	2	2	TCCTCAAGCTGTAAATGATGGGGTT	7	-	847	933
ENSDARG00000013014	ENSDART00000100129	21	2	2	CAAGTCGCCCCGGCTTTAAGCTTCT	7	-	686	933
ENSDARG00000013014	ENSDART00000100137	21	1	1	CAAGTCGCCCCGGCTTTAAGCTTCT	7	-	614	882
ENSDARG00000013014	ENSDART00000100137	21	1	1	TCCTCAAGCTGTAAATGATGGGGTT	7	-	775	882
ENSDARG00000013210	ENSDART00000036537	21	3	3	CCCTGCCCATTCCAGTGATGGGTTT	7	+	398	975
ENSDARG00000013210	ENSDART00000036537	21	3	3	TGCCCATTCCAGTGATGGGTTTGC	6	+	401	975
ENSDARG00000013210	ENSDART00000036537	21	3	3	TGCCCATTCCAGTGATGGGTTTGCA	7	+	401	975
ENSDARG00000013227	ENSDART00000043239	21	3	2	TCCTTCAGACTGACCTGTGCTGGA	6	-	205	1113
ENSDARG00000013227	ENSDART00000043239	21	6	5	ATCTTCACACACTCGGTGCAGCA	5	-	695	1113
ENSDARG00000013227	ENSDART00000043239	21	6	5	TCCTTCCTCTCTCATGGATGCTGTG	7	-	795	1113
ENSDARG00000013430	ENSDART00000040422	21	2	2	GACACCAGAGGCCGCTGCGGAGCA	6	+	132	1203
ENSDARG00000013430	ENSDART00000040422	21	6	6	AGCAGCGACTCTGTGTATTGGAC	5	+	540	1203
ENSDARG00000013430	ENSDART00000040422	21	7	7	GAAAGCGCATTATATGACGCAGCC	6	+	717	1203
ENSDARG00000013430	ENSDART00000040422	21	8	8	TACCACATCCGCGCTGTAGCTGAA	6	+	910	1203
ENSDARG00000013430	ENSDART00000040422	21	8	8	CGCTACATCGGTGGCTGCTGCGGGT	7	+	877	1203
ENSDARG00000013430	ENSDART00000040422	21	8	8	CACATCCGCGCTGTAGCTGAAGAG	6	+	913	1203
ENSDARG00000013430	ENSDART00000040422	21	8	8	CACAAAAACACGGCCTGTGGGGCA	6	+	971	1203
ENSDARG00000013430	ENSDART00000040422	21	8	8	CAAAAACACGGCCTGTGGGGCAGCG	7	+	973	1203
ENSDARG00000013430	ENSDART00000040422	21	8	8	ATCCGCTACATCGGTGGCTGCTGCG	7	+	874	1203
ENSDARG00000013430	ENSDART00000040422	21	9	9	TGCGGCCACTGTTCCAGCAGGCGGA	7	+	1178	1203
ENSDARG00000013430	ENSDART00000040422	21	9	9	GTCCACTCCAGACGGTTGGGGGGTC	7	+	1098	1203
ENSDARG00000013430	ENSDART00000040422	21	9	9	GTCCACTCCAGACGGTTGGGGGG	5	+	1098	1203
ENSDARG00000013430	ENSDART00000040422	21	9	9	GGCCACCACGGCGGAGCAGCTGCG	6	+	1158	1203
ENSDARG00000013430	ENSDART00000040422	21	9	9	CACCACGGCGGAGCAGCTGCGGCC	6	+	1161	1203
ENSDARG00000013430	ENSDART00000099424	21	2	2	GACACCAGAGGCCGCTGCGGAGCA	6	+	132	1200
ENSDARG00000013430	ENSDART00000099424	21	5	5	AGCAGCGACTCTGTGTATTGGAC	5	+	537	1200
ENSDARG00000013430	ENSDART00000099424	21	6	6	GAAAGCGCATTATATGACGCAGCC	6	+	714	1200
ENSDARG00000013430	ENSDART00000099424	21	7	7	TACCACATCCGCGCTGTAGCTGAA	6	+	907	1200
ENSDARG00000013430	ENSDART00000099424	21	7	7	CGCTACATCGGTGGCTGCTGCGGGT	7	+	874	1200
ENSDARG00000013430	ENSDART00000099424	21	7	7	CACATCCGCGCTGTAGCTGAAGAG	6	+	910	1200
ENSDARG00000013430	ENSDART00000099424	21	7	7	CACAAAAACACGGCCTGTGGGGCA	6	+	968	1200
ENSDARG00000013430	ENSDART00000099424	21	7	7	CAAAAACACGGCCTGTGGGGCAGCG	7	+	970	1200
ENSDARG00000013430	ENSDART00000099424	21	7	7	ATCCGCTACATCGGTGGCTGCTGCG	7	+	871	1200
ENSDARG00000013430	ENSDART00000099424	21	8	8	TGCGGCCACTGTTCCAGCAGGCGGA	7	+	1175	1200
ENSDARG00000013430	ENSDART00000099424	21	8	8	GTCCACTCCAGACGGTTGGGGGGTC	7	+	1095	1200
ENSDARG00000013430	ENSDART00000099424	21	8	8	GTCCACTCCAGACGGTTGGGGGG	5	+	1095	1200
ENSDARG00000013430	ENSDART00000099424	21	8	8	GGCCACCACGGCGGAGCAGCTGCG	6	+	1155	1200
ENSDARG00000013430	ENSDART00000099424	21	8	8	CACCACGGCGGAGCAGCTGCGGCC	6	+	1158	1200
ENSDARG00000013755	ENSDART00000005682	21	2	2	CACCAAGCAGTGAAGGTCTGAGGAA	7	-	134	2688
ENSDARG00000013755	ENSDART00000005682	21	2	2	CACCAAGCAGTGAAGGTCTGAGGA	6	-	135	2688
ENSDARG00000013755	ENSDART00000005682	21	2	2	GCACCAAGCAGTGAAGGTCTGAGGA	7	-	135	2688
ENSDARG00000013755	ENSDART00000005682	21	2	2	TCCAGCAGCAGCATGAGCTTGAGTC	7	-	221	2688
ENSDARG00000013755	ENSDART00000005682	21	5	5	CAAGCCCTCCTTAGCAGAGGTCTCT	7	-	462	2688
ENSDARG00000013755	ENSDART00000005682	21	7	7	ATCTGCATCAAGCATTTTAGGGA	5	-	689	2688
ENSDARG00000013755	ENSDART00000005682	21	7	7	ACCATCTGCATCAAGCATTTTAG	5	-	692	2688
ENSDARG00000013755	ENSDART00000005682	21	8	8	CTCTGCACCAGCAAAAGCATGGTAG	7	-	771	2688
ENSDARG00000013755	ENSDART00000005682	21	10	10	TTCTGCTGCATGGCATGCATGGTCT	7	-	947	2688
ENSDARG00000013755	ENSDART00000005682	21	10	10	CTAAAATCCTCTAGCTTCTGCTGCA	7	-	962	2688
ENSDARG00000013755	ENSDART00000005682	21	10	10	AAAATCCTCTAGCTTCTGCTGCA	5	-	962	2688
ENSDARG00000013755	ENSDART00000005682	21	14	14	GCCCCATCCATCCAGTTGTTGAA	5	-	1597	2688
ENSDARG00000013755	ENSDART00000005682	21	14	14	AGCCCCATCCATCCAGTTGTTGAA	6	-	1597	2688
ENSDARG00000013755	ENSDART00000005682	21	15	15	ATCAGCTTCTGGTAGGGTTGCCTTG	7	-	1698	2688
ENSDARG00000013755	ENSDART00000005682	21	16	16	TGCAACATCTGGTCACGCATTGGAA	7	-	1868	2688
ENSDARG00000013755	ENSDART00000005682	21	20	20	GACAACTCCTGTGTTGTTGGGGT	5	-	2420	2688
ENSDARG00000013755	ENSDART00000005682	21	20	20	GACAACTCCTGTGTTGTTGGGGTC	6	-	2419	2688
ENSDARG00000013755	ENSDART00000005682	21	20	20	GAAGCCAGAATCTTGAAGGAGGC	5	-	2512	2688
ENSDARG00000014017	ENSDART00000012091	21	3	3	ATCACCTTCATGGTGATCTGAGTCT	7	-	116	2382
ENSDARG00000014017	ENSDART00000012091	21	7	7	CTCATCAGCATATGCTGCGGCCGCT	7	-	503	2382
ENSDARG00000014017	ENSDART00000012091	21	7	7	TTCTCAGACAGCAGGTTGTAGGT	5	-	574	2382
ENSDARG00000014017	ENSDART00000012091	21	7	7	ACCCTCATCAGCATATGCTGCGGCC	7	-	506	2382
ENSDARG00000014017	ENSDART00000012091	21	7	7	AACCACTTCTCAGACAGCAGGTTGT	7	-	578	2382
ENSDARG00000014017	ENSDART00000012091	21	8	8	GCCACCGGCAGACTTGGAGATGAG	6	-	727	2382
ENSDARG00000014017	ENSDART00000012091	21	8	8	CACTCACTCCTGCAATGTAGCTGCC	7	-	784	2382
ENSDARG00000014017	ENSDART00000012091	21	13	13	GCCAACTTCTGGAAGTCGAATGT	5	-	1387	2382
ENSDARG00000014017	ENSDART00000012091	21	15	15	TGCCCAGTCCCACAAGTCTGTAGGT	7	-	1731	2382
ENSDARG00000014017	ENSDART00000012091	21	17	17	AGAGTCCTCGTTCTGTGAGGTCTTT	7	-	1936	2382
ENSDARG00000014017	ENSDART00000012091	21	18	18	ACCTGCTTCCAGCCGTAGAAGTG	5	-	2179	2382
ENSDARG00000014017	ENSDART00000012091	21	19	19	CTCGTCTTCACTGCTGGTCGTTTTC	7	-	2292	2382
ENSDARG00000014017	ENSDART00000012091	21	19	19	TCCTTCAGCTTCTCTTTGTTGAG	5	-	2263	2382
ENSDARG00000014017	ENSDART00000012091	21	19	19	TCCTTCAGCTTCTCTTTGTTGAGGG	7	-	2261	2382
ENSDARG00000014017	ENSDART00000012091	21	19	19	TTCAGCTTCTCTTTGTTGAGGGT	5	-	2260	2382
ENSDARG00000014017	ENSDART00000078042	21	3	3	ATCACCTTCATGGTGATCTGAGTCT	7	-	116	1503
ENSDARG00000014017	ENSDART00000078042	21	7	7	ACCCTCATCAGCATATGCTGCGGCC	7	-	506	1503
ENSDARG00000014017	ENSDART00000078042	21	7	7	AACCACTTCTCAGACAGCAGGTTGT	7	-	578	1503
ENSDARG00000014017	ENSDART00000078042	21	7	7	TTCTCAGACAGCAGGTTGTAGGT	5	-	574	1503
ENSDARG00000014017	ENSDART00000078042	21	7	7	CTCATCAGCATATGCTGCGGCCGCT	7	-	503	1503
ENSDARG00000014017	ENSDART00000078042	21	8	8	GCCACCGGCAGACTTGGAGATGAG	6	-	727	1503
ENSDARG00000014017	ENSDART00000078042	21	8	8	CACTCACTCCTGCAATGTAGCTGCC	7	-	784	1503
ENSDARG00000014017	ENSDART00000078042	21	13	13	GCCAACTTCTGGAAGTCGAATGT	5	-	1387	1503
ENSDARG00000014053	ENSDART00000037265	21	2	2	ACCTTCTCCAGTAGTTGGCGCAGTT	7	-	203	375
ENSDARG00000014053	ENSDART00000037265	21	2	2	TTCACCTTCTCCAGTAGTTGGCGCA	7	-	206	375
ENSDARG00000014053	ENSDART00000037265	21	2	2	GTTGGCGCAGTTGTTTGGTGCGGGC	7	-	190	375
ENSDARG00000014053	ENSDART00000037265	21	3	3	GTTCTCTTCCACCTGTCTGAATTT	6	-	328	375
ENSDARG00000014053	ENSDART00000037265	21	3	3	CTCTTCCACCTGTCTGAATTTGGT	6	-	325	375
ENSDARG00000014053	ENSDART00000102480	21	2	2	ACCTTCTCCAGTAGTTGGCGCAGTT	7	-	287	1455
ENSDARG00000014053	ENSDART00000102480	21	2	2	GTTGGCGCAGTTGTTTGGTGCGGGC	7	-	274	1455
ENSDARG00000014053	ENSDART00000102480	21	2	2	TTCACCTTCTCCAGTAGTTGGCGCA	7	-	290	1455
ENSDARG00000014053	ENSDART00000102480	21	3	3	CTCTTCCACCTGTCTGAATTTGGT	6	-	409	1455
ENSDARG00000014053	ENSDART00000102480	21	3	3	GTTCTCTTCCACCTGTCTGAATTT	6	-	412	1455
ENSDARG00000014053	ENSDART00000102480	21	4	4	CCCATCTCCTGCTGGAGGAGGCC	5	-	586	1455
ENSDARG00000014053	ENSDART00000102480	21	4	4	GTACTCCTCCAGGACGGGGATTAG	6	-	499	1455
ENSDARG00000014053	ENSDART00000102480	21	4	4	ATCTCCTGCTGGAGGAGGCCGAG	5	-	583	1455
ENSDARG00000014053	ENSDART00000102480	21	6	6	TCCGCCCCAAGCGTAGTGGTAGGTG	7	-	1038	1455
ENSDARG00000014053	ENSDART00000102480	21	6	6	TCCGCCCCAAGCGTAGTGGTAGGT	6	-	1039	1455
ENSDARG00000014053	ENSDART00000102480	21	6	6	TACAGCTGCTCCGAGCGGATGAC	5	-	1444	1455
ENSDARG00000014053	ENSDART00000102480	21	6	6	GTTCCAGACCAGGGGTGCGGGAGCC	7	-	887	1455
ENSDARG00000014053	ENSDART00000102480	21	6	6	GTCCGCCCCAAGCGTAGTGGTAGGT	7	-	1039	1455
ENSDARG00000014053	ENSDART00000102480	21	6	6	GCCCTCGTCGACCATGAGGTCGAT	6	-	1072	1455
ENSDARG00000014053	ENSDART00000102480	21	6	6	GCCCCAAGCGTAGTGGTAGGTGTT	6	-	1036	1455
ENSDARG00000014053	ENSDART00000102480	21	6	6	CTCGTCGACCATGAGGTCGATGTC	6	-	1069	1455
[truncated: 8,298 more rows]
